# Supplementary material for: Forecasting dengue fever in Brazil: An assessment of climate conditions
Source: PLoS One. 2019 Aug 8;14(8):e0220106. doi: 10.1371/journal.pone.0220106 (PMC6687106; doi:10.1371/journal.pone.0220106)
Supplement: S1 File — (ZIP) [file pone.0220106.s003.zip]

Archive with 678 entries (602 files):
- Data and Codes_submit/
- data and codes_submit/holdout dataset analysis/prediction 2013-2017/capitals/only clim data/clim_data_aracaju_augmented.mat
- data and codes_submit/training dataset analysis/codes/filling Clim data_ Capitals/Recife_to_fill_clim_data.mat
- data and codes_submit/holdout dataset analysis/prediction 2013-2017/capitals/results/Recife/Acc_Capital_Recife_kernel_linear.mat
- data and codes_submit/training dataset analysis/codes/prediction codes_capitals/Figures Generator/Heatmaps_results_rbf_training10_Manaus.mat
- data and codes_submit/holdout dataset analysis/prediction 2013-2017/Capitals/Full_Heatmaps_results_Manaus_RBF.mat
- data and codes_submit/holdout dataset analysis/prediction 2013-2017/Capitals/Full_Heatmaps_results_Sao_Luis_RBF.mat
- data and codes_submit/training dataset analysis/codes/prediction codes_rio_de_janeiro/Figures Generator/Heatmaps_results_linear_training10_Manaus.mat
- data and codes_submit/training dataset analysis/codes/prediction codes_capitals/figures generator/results/Recife/
- data and codes_submit/holdout dataset analysis/prediction 2013-2017/capitals/results/Salvador/FigureEAP_Salvador_RBF.fig
- data and codes_submit/holdout dataset analysis/heatmaps generator/rio de janeiro/old codes/climate_and_epidemic_data_Rio_de_Janeiro_augmented.mat
- data and codes_submit/training dataset analysis/data/Data INMET/Recife_raw.ods
- data and codes_submit/holdout dataset analysis/prediction 2013-2017/capitals/results/Salvador/FigureAA_Salvador_RBF.fig
- data and codes_submit/holdout dataset analysis/heatmaps generator/Capitals/climate_and_epidemic_data_Belo_Horizonte.mat
- data and codes_submit/holdout dataset analysis/completed_climate_data/old clim data/climdata_SVM_Aracaju.mat
- data and codes_submit/Training dataset analysis/master_table_confusion_matrices_RS.xls
- data and codes_submit/training dataset analysis/codes/prediction codes_rio_de_janeiro/heatmaps generator/Heatmaps_results/Heatmaps_results_linear_training10_Recife.mat
- data and codes_submit/training dataset analysis/codes/prediction codes_rio_de_janeiro/figures generator/results/Belo Horizonte/painel_BH_2.fig
- data and codes_submit/training dataset analysis/codes/filling Clim data_ Capitals/Salvador_to_fill_clim_data.mat
- data and codes_submit/training dataset analysis/codes/prediction codes_capitals/Prediction Routine/Heatmaps_results_linear_training10_Recife.mat
- data and codes_submit/holdout dataset analysis/prediction 2013-2017/capitals/results/Aracaju/prob_matrices_Capital_Aracaju_kernel_Linear_augmented.mat
- data and codes_submit/training dataset analysis/codes/prediction codes_capitals/heatmaps generator/Results/Heatmaps_results_linear_training10_Belo_Horizonte.mat
- data and codes_submit/training dataset analysis/codes/prediction codes_rio_de_janeiro/Prediction Routine/climate_and_epidemic_data_Manaus.mat
- data and codes_submit/training dataset analysis/codes/filling climate data_rio_de_janeiro/temperature_CVX/Fill_Gaps.m
- data and codes_submit/holdout dataset analysis/prediction 2013-2017/capitals/results/Sao Luis/FigureEAP_Sao_Luis_RBF.png
- data and codes_submit/training dataset analysis/codes/prediction codes_capitals/prediction routine/Confusion matrices/confusion_matrices_Capital_Recife_alpha_1_kernel_rbf.mat
- data and codes_submit/training dataset analysis/codes/filling climate data_rio_de_janeiro/Precipitation_subst/saude_20062003_30062003.ods
- data and codes_submit/training dataset analysis/codes/prediction codes_capitals/figures generator/results/Belo Horizonte/painel_prediction_Belo_Horizonte.odg
- data and codes_submit/holdout dataset analysis/completed_climate_data/old clim data/Days_capitals.mat
- data and codes_submit/training dataset analysis/codes/prediction codes_rio_de_janeiro/prediction routine/Results_Confusion matrices/confusion_matrices_Capital_Manaus_alpha_1_kernel_linear.mat
- data and codes_submit/training dataset analysis/codes/prediction codes_capitals/Heatmaps Generator/climate_and_epidemic_data_Manaus.mat
- data and codes_submit/training dataset analysis/data/data sinan/Belo Horizonte/Belo Horizonte_2001_2012.csv
- data and codes_submit/holdout dataset analysis/prediction 2013-2017/rio de janeiro/old results/confusion_matrices_Capital_Rio_de_Janeiro_alpha_0.9_kernel_linear_augmented.mat
- data and codes_submit/training dataset analysis/codes/prediction codes_capitals/figures generator/results/Aracajú/
- data and codes_submit/training dataset analysis/codes/prediction codes_rio_de_janeiro/prediction routine/Results_Confusion matrices/climate_and_epidemic_data_Belo_Horizonte.mat
- data and codes_submit/holdout dataset analysis/completed_climate_data/preprocessing data/
- data and codes_submit/holdout dataset analysis/prediction 2013-2017/capitals/results/Aracaju/prob_matrices_Capital_Aracaju_kernel_RBF_augmented.mat
- data and codes_submit/holdout dataset analysis/prediction 2013-2017/capitals/results/Belo Horizonte/FigureEAP_Belo_Horizonte_RBF.png
- data and codes_submit/holdout dataset analysis/heatmaps generator/Capitals/Full_Heatmaps_results_BH_linear.mat
- data and codes_submit/training dataset analysis/codes/prediction codes_capitals/Figures Generator/Heatmaps_results_rbf_training10_Recife.mat
- data and codes_submit/holdout dataset analysis/completed_climate_data/Temperature CVX/clim_data_Manaus_augmented.mat
- data and codes_submit/holdout dataset analysis/heatmaps generator/Capitals/Full_Heatmaps_results_BH_RBF.mat
- data and codes_submit/training dataset analysis/codes/filling Clim data_ Capitals/Belo_Horizonte_to_fill_clim_data.mat
- data and codes_submit/training dataset analysis/codes/filling climate data_rio_de_janeiro/Precipitation_subst/precip_filled_full.mat
- data and codes_submit/holdout dataset analysis/completed_climate_data/old clim data/debug_lucas/Find_GapsNEW.m
- data and codes_submit/training dataset analysis/codes/prediction codes_capitals/Prediction Routine/Days_tot.mat
- data and codes_submit/training dataset analysis/codes/prediction codes_rio_de_janeiro/Heatmaps Generator/fun_produce_shuffle_Heatmap_v2_Capitals.m
- data and codes_submit/holdout dataset analysis/heatmaps generator/Capitals/climate_and_epidemic_data_Manaus.mat
- data and codes_submit/training dataset analysis/codes/prediction codes_rio_de_janeiro/Figures Generator/Heatmaps_results_rbf_training10_Belo_Horizonte.mat
- data and codes_submit/holdout dataset analysis/heatmaps generator/rio de janeiro/old codes/fun_produce_shuffle_Heatmap_v3.m
- data and codes_submit/holdout dataset analysis/prediction 2013-2017/capitals/results/Recife/prob_matrices_Capital_Recife_kernel_linear_augmented.mat
- data and codes_submit/holdout dataset analysis/completed_climate_data/old clim data/debug_lucas/Fill_Gaps.m
- data and codes_submit/holdout dataset analysis/prediction 2013-2017/capitals/Results/Belo Horizonte/
- data and codes_submit/holdout dataset analysis/prediction 2013-2017/capitals/results/Sao Luis/climate_and_epidemic_data_Sao_Luis_augmented.mat
- data and codes_submit/holdout dataset analysis/prediction 2013-2017/Capitals/climate_and_epidemic_data_Recife_augmented.mat
- data and codes_submit/training dataset analysis/codes/filling climate data_rio_de_janeiro/temperature_CVX/temp_filled.mat
- data and codes_submit/training dataset analysis/codes/filling Clim data_ Capitals/Manaus_to_fill_clim_data.mat
- data and codes_submit/holdout dataset analysis/prediction 2013-2017/capitals/results/Belo Horizonte/prob_matrices_Capital_Belo_Horizonte_kernel_RBF_augmented.mat
- data and codes_submit/holdout dataset analysis/prediction 2013-2017/capitals/results/Belo Horizonte/Results/
- data and codes_submit/training dataset analysis/codes/prediction codes_rio_de_janeiro/prediction routine/Results_Confusion matrices/confusion_matrices_Capital_Aracaju_alpha_0.95_kernel_rbf.mat
- data and codes_submit/training dataset analysis/codes/prediction codes_capitals/prediction routine/Confusion matrices/climate_and_epidemic_data_São_Luís.mat
- data and codes_submit/training dataset analysis/codes/prediction codes_capitals/Prediction Routine/fun_select_SVM_data_threshold_cut_t0.m
- data and codes_submit/training dataset analysis/codes/prediction codes_rio_de_janeiro/prediction routine/Results_Confusion matrices/confusion_matrices_Capital_São_Luís_alpha_0.95_kernel_linear.mat
- data and codes_submit/holdout dataset analysis/completed_climate_data/dados pedro/completed_sao_luis.mat
- data and codes_submit/holdout dataset analysis/prediction 2013-2017/Capitals/climate_and_epidemic_data_Salvador_augmented.mat
- data and codes_submit/holdout dataset analysis/prediction 2013-2017/Rio de Janeiro/RUN_ME_prediction_routine_Rio_de_Janeiro_2016_modified_v2.m
- data and codes_submit/holdout dataset analysis/prediction 2013-2017/rio de janeiro/old results/confusion_matrices_Capital_Rio_de_Janeiro_alpha_0.95_kernel_rbf_augmented.mat
- data and codes_submit/training dataset analysis/data/Data SINAN/Rio de Janeiro/
- data and codes_submit/training dataset analysis/codes/prediction codes_capitals/prediction routine/Confusion matrices/confusion_matrices_Capital_Salvador_alpha_0.9_kernel_rbf.mat
- data and codes_submit/training dataset analysis/codes/prediction codes_capitals/Figures Generator/Heatmaps_results_linear_training10_Belo_Horizonte.mat
- data and codes_submit/holdout dataset analysis/completed_climate_data/old clim data/debug_lucas/vectors_salvador.mat
- data and codes_submit/training dataset analysis/codes/prediction codes_rio_de_janeiro/figures generator/results/Manaus and São Luís/
- data and codes_submit/training dataset analysis/codes/prediction codes_rio_de_janeiro/Prediction Routine/fun_select_SVM_data_threshold_cut_t0.m
- data and codes_submit/training dataset analysis/data/Data INMET/Manaus_raw.ods
- data and codes_submit/training dataset analysis/codes/prediction codes_capitals/figures generator/results/Manaus and São Luís/painel_prediction_Manaus_Sao_Luís.odg
- Data and Codes_submit/Training dataset analysis/
- data and codes_submit/training dataset analysis/codes/prediction codes_capitals/figures generator/results/Aracajú/painel_prediction_Aracaju.odg
- data and codes_submit/training dataset analysis/codes/prediction codes_rio_de_janeiro/Figures Generator/Heatmaps_results_rbf_training10_Aracaju.mat
- data and codes_submit/training dataset analysis/data/data sinan/Recife/Recife_2007_2012.csv
- data and codes_submit/training dataset analysis/codes/prediction codes_rio_de_janeiro/prediction routine/Results_Confusion matrices/confusion_matrices_Capital_Recife_alpha_0.9_kernel_linear.mat
- data and codes_submit/holdout dataset analysis/completed_climate_data/preprocessing data/dados_Manaus.xlsx
- data and codes_submit/holdout dataset analysis/completed_climate_data/clim_data_Rio_augmented.mat
- data and codes_submit/training dataset analysis/codes/prediction codes_rio_de_janeiro/figures generator/results/Aracajú/painel_Aracaju_1.fig
- data and codes_submit/holdout dataset analysis/prediction 2013-2017/capitals/results/Salvador/FigureAA_Salvador_linear.png
- data and codes_submit/training dataset analysis/codes/prediction codes_rio_de_janeiro/prediction routine/Results_Confusion matrices/confusion_matrices_Capital_Aracaju_alpha_0.9_kernel_rbf.mat
- data and codes_submit/Holdout dataset analysis/Heatmaps Generator/
- data and codes_submit/training dataset analysis/codes/prediction codes_capitals/Figures Generator/Heatmaps_results_linear_training10_São_Luís.mat
- data and codes_submit/training dataset analysis/codes/prediction codes_rio_de_janeiro/heatmaps generator/Heatmaps_results/Heatmaps_results_linear_training10_Aracaju.mat
- data and codes_submit/holdout dataset analysis/prediction 2013-2017/capitals/results/Aracaju/FigureEAP_Aracaju_Linear.fig
- data and codes_submit/training dataset analysis/codes/prediction codes_capitals/prediction routine/Confusion matrices/confusion_matrices_Capital_Salvador_alpha_0.95_kernel_rbf.mat
- data and codes_submit/holdout dataset analysis/prediction 2013-2017/capitals/results/Aracaju/FigureAA_Aracaju_RBF.png
- data and codes_submit/holdout dataset analysis/prediction 2013-2017/rio de janeiro/Results/Max_acc_Capital_Rio_de_Janeiro_kernel_RBF.mat
- data and codes_submit/training dataset analysis/codes/prediction codes_capitals/prediction routine/Confusion matrices/confusion_matrices_Capital_São_Luís_alpha_0.95_kernel_linear.mat
- data and codes_submit/training dataset analysis/codes/prediction codes_capitals/Prediction Routine/Heatmaps_results_linear_training10_Belo_Horizonte.mat
- data and codes_submit/training dataset analysis/codes/prediction codes_rio_de_janeiro/figures generator/results/Aracajú/painel_Aracaju_2.fig
- data and codes_submit/training dataset analysis/codes/prediction codes_rio_de_janeiro/heatmaps generator/Heatmaps_results/Heatmaps_results_rbf_training10_Recife.mat
- data and codes_submit/training dataset analysis/codes/prediction codes_rio_de_janeiro/prediction routine/Results_Confusion matrices/confusion_matrices_Capital_São_Luís_alpha_0.9_kernel_linear.mat
- data and codes_submit/training dataset analysis/data/data sinan/Aracajú/Aracajú_2001_2006.csv
- data and codes_submit/training dataset analysis/codes/prediction codes_rio_de_janeiro/Prediction Routine/Heatmaps_results_linear_training10_Recife.mat
- data and codes_submit/training dataset analysis/Codes/Filling climate data_Rio_de_janeiro/
- data and codes_submit/training dataset analysis/codes/prediction codes_rio_de_janeiro/figures generator/results/Recife/painel_prediction_Recife_mod_AA.odg
- data and codes_submit/holdout dataset analysis/prediction 2013-2017/capitals/results/Sao Luis/FigureAA_Sao_Luis_linear.png
- data and codes_submit/holdout dataset analysis/completed_climate_data/clim_data_Manaus_augmented.mat
- data and codes_submit/training dataset analysis/codes/prediction codes_rio_de_janeiro/figures generator/results/Belo Horizonte/
- data and codes_submit/holdout dataset analysis/completed_climate_data/precip data lin interp/Recife_Linear_interp_aug.mat
- data and codes_submit/training dataset analysis/codes/prediction codes_capitals/prediction routine/Confusion matrices/confusion_matrices_Capital_São_Luís_alpha_0.9_kernel_linear.mat
- data and codes_submit/training dataset analysis/codes/prediction codes_rio_de_janeiro/Prediction Routine/Heatmaps_results_linear_training10_São_Luís.mat
- data and codes_submit/holdout dataset analysis/prediction 2013-2017/rio de janeiro/old codes/RUN_ME_prediction_routine_Rio_de_Janeiro_2016.m
- data and codes_submit/Holdout dataset analysis/prediction 2013-2017/
- data and codes_submit/training dataset analysis/codes/prediction codes_capitals/Figures Generator/Heatmaps_results_linear_training10_Recife.mat
- data and codes_submit/training dataset analysis/codes/prediction codes_rio_de_janeiro/figures generator/results/Recife/
- data and codes_submit/holdout dataset analysis/prediction 2013-2017/rio de janeiro/Results/Results_EAP_linear.fig
- data and codes_submit/training dataset analysis/data/Data IBGE/pop_municipios_2007.pdf
- data and codes_submit/holdout dataset analysis/prediction 2013-2017/rio de janeiro/old results/confusion_matrices_Capital_Rio_de_Janeiro_alpha_0.95_kernel_linear_augmented.mat
- data and codes_submit/holdout dataset analysis/prediction 2013-2017/capitals/results/Belo Horizonte/FigureAA_Belo_Horizonte_linear.png
- data and codes_submit/holdout dataset analysis/prediction 2013-2017/Rio de Janeiro/AA_EAP_probs.mat
- data and codes_submit/training dataset analysis/codes/prediction codes_rio_de_janeiro/figures generator/results/Manaus and São Luís/painel_prediction_Manaus_Sao_Luís.odg
- data and codes_submit/training dataset analysis/codes/prediction codes_capitals/prediction routine/Confusion matrices/confusion_matrices_Capital_Manaus_alpha_0.95_kernel_rbf.mat
- data and codes_submit/holdout dataset analysis/prediction 2013-2017/capitals/results/Manaus/climate_and_epidemic_data_Manaus_augmented.mat
- data and codes_submit/training dataset analysis/codes/prediction codes_capitals/prediction routine/Confusion matrices/Winner table.xls
- data and codes_submit/training dataset analysis/codes/prediction codes_rio_de_janeiro/Figures Generator/Days_tot.mat
- data and codes_submit/holdout dataset analysis/prediction 2013-2017/rio de janeiro/old codes/RUN_ME_prediction_routine_Rio_de_Janeiro_2016_modified.m
- data and codes_submit/training dataset analysis/codes/prediction codes_capitals/heatmaps generator/Results/Heatmaps_results_rbf_training10_Salvador.mat
- data and codes_submit/holdout dataset analysis/prediction 2013-2017/capitals/results/Aracaju/Results/
- data and codes_submit/training dataset analysis/codes/prediction codes_rio_de_janeiro/Prediction Routine/climate_and_epidemic_data_Belo_Horizonte.mat
- data and codes_submit/holdout dataset analysis/completed_climate_data/precip data lin interp/RUN_ME_Find_and_Fill_loop_linear_interp.m
- data and codes_submit/holdout dataset analysis/completed_climate_data/old clim data/climdata_SVM_Recife.mat
- data and codes_submit/training dataset analysis/codes/prediction codes_rio_de_janeiro/Prediction Routine/Heatmaps_results_rbf_training10_Aracaju.mat
- data and codes_submit/holdout dataset analysis/prediction 2013-2017/capitals/Results/Salvador/
- data and codes_submit/holdout dataset analysis/heatmaps generator/rio de janeiro/old codes/RUN_ME_Script_Heatmaps_Generator_2016.m
- data and codes_submit/training dataset analysis/codes/prediction codes_capitals/Prediction Routine/fun_calc_prob_dengue_shuffle.m
- data and codes_submit/training dataset analysis/codes/prediction codes_rio_de_janeiro/heatmaps generator/Heatmaps_results/Heatmaps_results_rbf_training10_São_Luís.mat
- data and codes_submit/training dataset analysis/data/Data IBGE/UF_Municipio_2001.xls
- data and codes_submit/holdout dataset analysis/prediction 2013-2017/capitals/results/belo horizonte/Results/Acc_Capital_Belo_Horizonte_kernel_linear.mat
- data and codes_submit/training dataset analysis/codes/prediction codes_rio_de_janeiro/Heatmaps Generator/RUN_ME.m
- data and codes_submit/holdout dataset analysis/prediction 2013-2017/Rio de Janeiro/old results/
- data and codes_submit/holdout dataset analysis/completed_climate_data/clim_data_Salvador_augmented.mat
- data and codes_submit/training dataset analysis/codes/prediction codes_rio_de_janeiro/Prediction Routine/Results_Confusion matrices/
- data and codes_submit/training dataset analysis/codes/prediction codes_rio_de_janeiro/prediction routine/Results_Confusion matrices/climate_and_epidemic_data_Recife.mat
- data and codes_submit/holdout dataset analysis/prediction 2013-2017/Capitals/fun_calc_prob_dengue_shuffle_v2.m
- data and codes_submit/training dataset analysis/codes/prediction codes_rio_de_janeiro/Figures Generator/results/
- data and codes_submit/training dataset analysis/codes/filling clim data_ capitals/filled data/linear interp/Manaus_Linear_interp.mat
- data and codes_submit/training dataset analysis/codes/filling clim data_ capitals/filled data/linear interp/Sao_Luis_precip_Linear_interp.mat
- data and codes_submit/holdout dataset analysis/prediction 2013-2017/capitals/results/Belo Horizonte/FigureEAP_Belo_Horizonte_linear.fig
- data and codes_submit/holdout dataset analysis/prediction 2013-2017/capitals/results/Sao Luis/prob_matrices_Capital_Sao_Luis_kernel_linear_augmented.mat
- data and codes_submit/training dataset analysis/codes/prediction codes_capitals/figures generator/results/Aracajú/painel_Aracaju_1.fig
- data and codes_submit/training dataset analysis/codes/prediction codes_rio_de_janeiro/heatmaps generator/Heatmaps_results/Heatmaps_results_rbf_training10_Aracaju.mat
- data and codes_submit/training dataset analysis/codes/prediction codes_capitals/Figures Generator/Heatmaps_results_rbf_training10_São_Luís.mat
- data and codes_submit/training dataset analysis/data/Data IBGE/pop_municipios_2011.pdf
- data and codes_submit/training dataset analysis/codes/prediction codes_capitals/Figures Generator/Heatmaps_results_linear_training10_Salvador.mat
- data and codes_submit/holdout dataset analysis/prediction 2013-2017/Capitals/Days_capitals_aug.mat
- data and codes_submit/training dataset analysis/codes/prediction codes_capitals/Prediction Routine/Heatmaps_results_rbf_training10_Aracaju.mat
- data and codes_submit/holdout dataset analysis/prediction 2013-2017/capitals/results/belo horizonte/Results/Acc_Capital_Belo_Horizonte_kernel_RBF.mat
- data and codes_submit/holdout dataset analysis/prediction 2013-2017/Capitals/Full_Heatmaps_results_Aracaju_RBF.mat
- data and codes_submit/holdout dataset analysis/completed_climate_data/old clim data/
- data and codes_submit/holdout dataset analysis/completed_climate_data/old clim data/climdata_SVM_São Luís.mat
- data and codes_submit/training dataset analysis/codes/prediction codes_capitals/prediction routine/Confusion matrices/confusion_matrices_Capital_Aracaju_alpha_0.9_kernel_rbf.mat
- data and codes_submit/training dataset analysis/codes/prediction codes_rio_de_janeiro/Prediction Routine/Days_tot.mat
- data and codes_submit/holdout dataset analysis/heatmaps generator/Capitals/Full_Heatmaps_results_Aracaju_Linear.mat
- data and codes_submit/holdout dataset analysis/prediction 2013-2017/capitals/old codes/RUN_ME_prediction_routine_Rio_de_Janeiro_2016_modified_v2.m
- data and codes_submit/holdout dataset analysis/prediction 2013-2017/Capitals/climate_and_epidemic_data_Belo_Horizonte_augmented.mat
- data and codes_submit/holdout dataset analysis/prediction 2013-2017/capitals/only clim data/clim_data_Recife_augmented.mat
- data and codes_submit/training dataset analysis/codes/prediction codes_rio_de_janeiro/figures generator/results/Salvador/painel_Salvador_2.fig
- data and codes_submit/holdout dataset analysis/completed_climate_data/old clim data/climdata_SVM_Manaus.mat
- data and codes_submit/training dataset analysis/codes/filling climate data_rio_de_janeiro/temperature_CVX/temp_to_fill.mat
- data and codes_submit/training dataset analysis/codes/prediction codes_capitals/figures generator/results/Manaus and São Luís/painel_prediction_São_Luís.fig
- data and codes_submit/holdout dataset analysis/prediction 2013-2017/capitals/results/Salvador/prob_matrices_Capital_Salvador_kernel_RBF_augmented.mat
- data and codes_submit/training dataset analysis/codes/prediction codes_rio_de_janeiro/prediction routine/Results_Confusion matrices/Winner table.xls
- data and codes_submit/training dataset analysis/codes/prediction codes_rio_de_janeiro/Prediction Routine/Heatmaps_results_rbf_training10_Manaus.mat
- data and codes_submit/training dataset analysis/codes/prediction codes_rio_de_janeiro/figures generator/results/Recife/painel_prediction_Recife_mod_1.fig
- data and codes_submit/training dataset analysis/codes/prediction codes_capitals/prediction routine/Confusion matrices/master_table_confusion_matrices.csv
- data and codes_submit/holdout dataset analysis/completed_climate_data/old clim data/debug_lucas/Find_Gaps.m
- data and codes_submit/holdout dataset analysis/prediction 2013-2017/Capitals/Full_Heatmaps_results_Belo_Horizonte_linear.mat
- data and codes_submit/holdout dataset analysis/completed_climate_data/clim_data_Recife_augmented.mat
- data and codes_submit/training dataset analysis/data/Data INMET/São Luís_raw.ods
- data and codes_submit/holdout dataset analysis/prediction 2013-2017/capitals/results/Recife/test_accuracy_table.m
- data and codes_submit/training dataset analysis/codes/prediction codes_rio_de_janeiro/Figures Generator/fun_clim_statistics_train.m
- data and codes_submit/training dataset analysis/Codes/Prediction Codes_Capitals/
- data and codes_submit/holdout dataset analysis/prediction 2013-2017/Rio de Janeiro/fun_calc_prob_dengue_shuffle_v2.m
- data and codes_submit/training dataset analysis/codes/prediction codes_rio_de_janeiro/Figures Generator/Heatmaps_results_linear_training10_Aracaju.mat
- data and codes_submit/training dataset analysis/data/data sinan/Aracajú/Aracajú_2007_2012.csv
- data and codes_submit/training dataset analysis/codes/prediction codes_rio_de_janeiro/prediction routine/Results_Confusion matrices/intro_table.xls
- data and codes_submit/holdout dataset analysis/prediction 2013-2017/capitals/results/Recife/FigureAA_Recife_RBF.fig
- data and codes_submit/holdout dataset analysis/heatmaps generator/Rio de Janeiro/climate_and_epidemic_data_Rio_de_Janeiro.mat
- data and codes_submit/training dataset analysis/codes/prediction codes_capitals/prediction routine/Confusion matrices/confusion_matrices_Capital_Aracaju_alpha_0.95_kernel_rbf.mat
- data and codes_submit/training dataset analysis/codes/prediction codes_rio_de_janeiro/prediction routine/Results_Confusion matrices/master_table_confusion_matrices.xls
- data and codes_submit/training dataset analysis/codes/prediction codes_rio_de_janeiro/prediction routine/Results_Confusion matrices/confusion_matrices_Capital_Recife_alpha_1_kernel_rbf.mat
- data and codes_submit/holdout dataset analysis/prediction 2013-2017/rio de janeiro/old results/confusion_matrices_Capital_Rio_de_Janeiro_alpha_0.9_kernel_rbf_augmented.mat
- data and codes_submit/Training dataset analysis/Codes/
- data and codes_submit/training dataset analysis/data/Data IBGE/POP2006-TCU.xls
- data and codes_submit/training dataset analysis/codes/Prediction Codes_Rio_de_Janeiro/Figures Generator/
- data and codes_submit/holdout dataset analysis/prediction 2013-2017/Capitals/climate_and_epidemic_data_Aracaju_augmented.mat
- data and codes_submit/training dataset analysis/codes/prediction codes_capitals/Heatmaps Generator/Results/
- data and codes_submit/training dataset analysis/codes/prediction codes_capitals/Figures Generator/fun_index_shuffle_train.m
- data and codes_submit/holdout dataset analysis/prediction 2013-2017/rio de janeiro/old results/Heatmaps_results_augmented_Rio_de_Janeiro_RBF.mat
- data and codes_submit/training dataset analysis/codes/prediction codes_rio_de_janeiro/figures generator/results/Salvador/painel_prediction_Salvador_AA_EP.odg
- data and codes_submit/training dataset analysis/data/data sinan/Recife/Recife_2001_2006.csv
- data and codes_submit/holdout dataset analysis/prediction 2013-2017/capitals/results/Sao Luis/FigureEAP_Sao_Luis_linear.fig
- data and codes_submit/training dataset analysis/codes/prediction codes_rio_de_janeiro/figures generator/results/Salvador/painel_Salvador_1.fig
- data and codes_submit/holdout dataset analysis/prediction 2013-2017/capitals/results/Salvador/FigureEAP_Salvador_linear.fig
- data and codes_submit/training dataset analysis/data/data sinan/Rio de Janeiro/Rio de Janeiro_2001_2006.csv
- data and codes_submit/holdout dataset analysis/heatmaps generator/rio de janeiro/old codes/Heatmaps_results_augmented_Rio_de_Janeiro_linear.mat
- data and codes_submit/holdout dataset analysis/prediction 2013-2017/capitals/results/Salvador/FigureAA_Salvador_linear.fig
- data and codes_submit/training dataset analysis/codes/prediction codes_capitals/Prediction Routine/Heatmaps_results_rbf_training10_São_Luís.mat
- data and codes_submit/training dataset analysis/codes/prediction codes_rio_de_janeiro/figures generator/results/Aracajú/
- data and codes_submit/holdout dataset analysis/prediction 2013-2017/capitals/results/Aracaju/FigureEAP_Aracaju_RBF.png
- data and codes_submit/training dataset analysis/codes/prediction codes_capitals/prediction routine/Confusion matrices/confusion_matrices_Capital_Aracaju_alpha_0.9_kernel_linear.mat
- data and codes_submit/training dataset analysis/codes/prediction codes_capitals/prediction routine/Confusion matrices/confusion_matrices_Capital_Manaus_alpha_1_kernel_rbf.mat
- data and codes_submit/training dataset analysis/codes/prediction codes_rio_de_janeiro/figures generator/results/Recife/painel_prediction_Recife_mod_2.fig
- data and codes_submit/training dataset analysis/codes/prediction codes_capitals/Prediction Routine/Heatmaps_results_rbf_training10_Recife.mat
- data and codes_submit/training dataset analysis/data/Data INMET/Aracajú_raw.ods
- data and codes_submit/training dataset analysis/codes/prediction codes_capitals/Prediction Routine/Heatmaps_results_rbf_training10_Manaus.mat
- data and codes_submit/holdout dataset analysis/prediction 2013-2017/Rio de Janeiro/Results/
- data and codes_submit/training dataset analysis/codes/prediction codes_rio_de_janeiro/figures generator/results/Belo Horizonte/painel_BH_1.fig
- data and codes_submit/training dataset analysis/codes/prediction codes_capitals/Figures Generator/RUN ME_Script_Results_Figure_v2_AA.m
- data and codes_submit/training dataset analysis/codes/prediction codes_capitals/heatmaps generator/Results/Heatmaps_results_linear_training10_Aracaju.mat
- data and codes_submit/training dataset analysis/codes/prediction codes_capitals/prediction routine/Confusion matrices/confusion_matrices_Capital_São_Luís_alpha_0.95_kernel_rbf.mat
- data and codes_submit/training dataset analysis/codes/prediction codes_capitals/prediction routine/Confusion matrices/confusion_matrices_Capital_Belo_Horizonte_alpha_0.95_kernel_rbf.mat
- data and codes_submit/holdout dataset analysis/heatmaps generator/Rio de Janeiro/Full_Heatmaps_results_Rio_de_Janeiro_RBF.mat
- data and codes_submit/training dataset analysis/codes/prediction codes_capitals/Figures Generator/fun_select_SVM_data_threshold_cut_t0.m
- data and codes_submit/holdout dataset analysis/heatmaps generator/Capitals/Full_Heatmaps_results_Manaus_linear.mat
- data and codes_submit/training dataset analysis/codes/prediction codes_capitals/Prediction Routine/climate_and_epidemic_data_São_Luís.mat
- data and codes_submit/holdout dataset analysis/prediction 2013-2017/capitals/results/Belo Horizonte/climate_and_epidemic_data_Belo_Horizonte_augmented.mat
- data and codes_submit/holdout dataset analysis/completed_climate_data/precip data lin interp/Sao_Luis_Linear_interp_aug.mat
- data and codes_submit/training dataset analysis/codes/prediction codes_rio_de_janeiro/Figures Generator/Heatmaps_results_linear_training10_Recife.mat
- data and codes_submit/training dataset analysis/codes/prediction codes_capitals/figures generator/results/Belo Horizonte/
- data and codes_submit/holdout dataset analysis/prediction 2013-2017/capitals/results/aracaju/Results/Acc_Capital_Aracaju_kernel_RBF.mat
- data and codes_submit/training dataset analysis/codes/prediction codes_rio_de_janeiro/heatmaps generator/Heatmaps_results/Heatmaps_results_linear_training10_São_Luís.mat
- data and codes_submit/training dataset analysis/codes/prediction codes_rio_de_janeiro/figures generator/results/Belo Horizonte/painel_prediction_Belo_Horizonte.odg
- data and codes_submit/holdout dataset analysis/prediction 2013-2017/Capitals/Full_Heatmaps_results_Salvador_linear.mat
- data and codes_submit/training dataset analysis/data/Data SINAN/Manaus/
- data and codes_submit/holdout dataset analysis/prediction 2013-2017/capitals/results/Belo Horizonte/FigureAA_Belo_Horizonte_RBF.png
- Data and Codes_submit/Holdout dataset analysis/
- data and codes_submit/training dataset analysis/codes/filling clim data_ capitals/filled data/linear interp/
- data and codes_submit/holdout dataset analysis/prediction 2013-2017/Rio de Janeiro/Full_Heatmaps_results_Rio_de_Janeiro_RBF.mat
- data and codes_submit/holdout dataset analysis/prediction 2013-2017/capitals/results/Recife/FigureEAP_Recife_RBF.png
- data and codes_submit/training dataset analysis/codes/prediction codes_rio_de_janeiro/Prediction Routine/climate_and_epidemic_data_Salvador.mat
- data and codes_submit/training dataset analysis/codes/prediction codes_rio_de_janeiro/Figures Generator/Heatmaps_results_linear_training10_São_Luís.mat
- data and codes_submit/training dataset analysis/codes/prediction codes_rio_de_janeiro/figures generator/results/Salvador/
- data and codes_submit/training dataset analysis/codes/prediction codes_capitals/prediction routine/Confusion matrices/confusion_matrices_Capital_Belo_Horizonte_alpha_0.9_kernel_linear.mat
- data and codes_submit/holdout dataset analysis/prediction 2013-2017/Capitals/climate_and_epidemic_data_Sao_Luis_augmented.mat
- data and codes_submit/training dataset analysis/codes/prediction codes_rio_de_janeiro/prediction routine/Results_Confusion matrices/confusion_matrices_Capital_Belo_Horizonte_alpha_0.95_kernel_rbf.mat
- data and codes_submit/holdout dataset analysis/completed_climate_data/Temperature CVX/Fill_Gaps.m
- data and codes_submit/holdout dataset analysis/completed_climate_data/preprocessing data/dados_aracaju.xlsx
- data and codes_submit/training dataset analysis/data/Data IBGE/POP2004-TCU.xls
- data and codes_submit/training dataset analysis/codes/filling Clim data_ Capitals/RUN_ME_Find_and_Fill_loop_linear_interp.m
- data and codes_submit/holdout dataset analysis/prediction 2013-2017/capitals/results/Salvador/FigureEAP_Salvador_RBF.png
- data and codes_submit/training dataset analysis/codes/filling Clim data_ Capitals/Fill_Gaps.m
- data and codes_submit/holdout dataset analysis/completed_climate_data/Temperature CVX/clim_data_Salvador_augmented.mat
- data and codes_submit/holdout dataset analysis/completed_climate_data/Temperature CVX/clim_data_Rio_augmented.mat
- data and codes_submit/holdout dataset analysis/prediction 2013-2017/capitals/results/Sao Luis/FigureEAP_Sao_Luis_RBF.fig
- data and codes_submit/training dataset analysis/codes/prediction codes_capitals/prediction routine/Confusion matrices/confusion_matrices_Capital_São_Luís_alpha_1_kernel_linear.mat
- data and codes_submit/training dataset analysis/codes/prediction codes_rio_de_janeiro/prediction routine/Results_Confusion matrices/confusion_matrices_Capital_Salvador_alpha_1_kernel_rbf.mat
- data and codes_submit/holdout dataset analysis/heatmaps generator/rio de janeiro/old codes/Heatmaps_results_augmented_Rio_de_Janeiro_RBF.mat
- data and codes_submit/holdout dataset analysis/prediction 2013-2017/Capitals/fun_select_SVM_data_threshold_cut_t0.m
- data and codes_submit/training dataset analysis/data/data sinan/Salvador/Salvador_2007_2012.csv
- data and codes_submit/training dataset analysis/data/Data INMET/Belo Horizonte_raw.ods
- data and codes_submit/holdout dataset analysis/prediction 2013-2017/Capitals/climate_and_epidemic_data_Manaus_augmented.mat
- data and codes_submit/training dataset analysis/codes/prediction codes_rio_de_janeiro/prediction routine/Results_Confusion matrices/Time windows Salvador.csv
- data and codes_submit/training dataset analysis/codes/prediction codes_capitals/prediction routine/Confusion matrices/climate_and_epidemic_data_Belo_Horizonte.mat
- data and codes_submit/holdout dataset analysis/prediction 2013-2017/Capitals/only clim data/
- data and codes_submit/training dataset analysis/codes/prediction codes_capitals/heatmaps generator/Results/Heatmaps_results_linear_training10_Recife.mat
- data and codes_submit/holdout dataset analysis/completed_climate_data/preprocessing data/dados_BH.xlsx
- data and codes_submit/holdout dataset analysis/heatmaps generator/Capitals/climate_and_epidemic_data_Recife_2006_2007_mod.mat
- data and codes_submit/training dataset analysis/codes/filling Clim data_ Capitals/dates.mat
- data and codes_submit/holdout dataset analysis/prediction 2013-2017/capitals/results/Manaus/FigureEAP_Manaus_RBF.png
- data and codes_submit/holdout dataset analysis/prediction 2013-2017/Capitals/RUN_ME_prediction_routine_Capitals_2013_2017.m
- data and codes_submit/training dataset analysis/codes/prediction codes_capitals/prediction routine/Confusion matrices/confusion_matrices_Capital_Salvador_alpha_1_kernel_rbf.mat
- data and codes_submit/training dataset analysis/codes/filling clim data_ capitals/filled data/cvx/São_Luis_cvx_tempaver.mat
- data and codes_submit/holdout dataset analysis/prediction 2013-2017/capitals/results/Belo Horizonte/prob_matrices_Capital_Belo_Horizonte_kernel_linear_augmented.mat
- data and codes_submit/training dataset analysis/codes/prediction codes_capitals/Figures Generator/climate_and_epidemic_data_Aracaju.mat
- data and codes_submit/holdout dataset analysis/prediction 2013-2017/capitals/results/Recife/FigureAA_Recife_linear.fig
- data and codes_submit/holdout dataset analysis/prediction 2013-2017/capitals/results/Recife/climate_and_epidemic_data_Recife_augmented.mat
- data and codes_submit/training dataset analysis/codes/prediction codes_capitals/Figures Generator/climate_and_epidemic_data_Salvador.mat
- data and codes_submit/training dataset analysis/codes/prediction codes_rio_de_janeiro/prediction routine/Results_Confusion matrices/test_LP_strategy.m
- data and codes_submit/holdout dataset analysis/completed_climate_data/preprocessing data/dados_Recife.xlsx
- data and codes_submit/holdout dataset analysis/heatmaps generator/Rio de Janeiro/Full_Heatmaps_results_Rio_de_Janeiro_linear.mat
- data and codes_submit/training dataset analysis/codes/prediction codes_rio_de_janeiro/Prediction Routine/Heatmaps_results_rbf_training10_Belo_Horizonte.mat
- data and codes_submit/training dataset analysis/codes/filling climate data_rio_de_janeiro/Precipitation_subst/saude_13122006_10012007.ods
- data and codes_submit/holdout dataset analysis/prediction 2013-2017/capitals/results/Sao Luis/FigureAA_Sao_Luis_RBF.png
- data and codes_submit/holdout dataset analysis/prediction 2013-2017/capitals/Results/Recife/
- data and codes_submit/training dataset analysis/codes/prediction codes_capitals/prediction routine/Confusion matrices/confusion_matrices_Capital_São_Luís_alpha_0.9_kernel_rbf.mat
- data and codes_submit/training dataset analysis/codes/prediction codes_capitals/prediction routine/Confusion matrices/test_LP_strategy.m
- data and codes_submit/holdout dataset analysis/prediction 2013-2017/capitals/results/Salvador/climate_and_epidemic_data_Salvador_augmented.mat
- data and codes_submit/training dataset analysis/codes/prediction codes_rio_de_janeiro/Prediction Routine/climate_and_epidemic_data_Aracaju.mat
- data and codes_submit/holdout dataset analysis/prediction 2013-2017/capitals/results/Manaus/FigureEAP_Manaus_linear.png
- data and codes_submit/holdout dataset analysis/prediction 2013-2017/capitals/results/Manaus/FigureAA_Manaus_linear.fig
- data and codes_submit/holdout dataset analysis/heatmaps generator/rio de janeiro/old codes/rio_de_janeiro.mat
- data and codes_submit/training dataset analysis/codes/prediction codes_capitals/Prediction Routine/climate_and_epidemic_data_Salvador.mat
- data and codes_submit/training dataset analysis/codes/prediction codes_capitals/Prediction Routine/climate_and_epidemic_data_Belo_Horizonte.mat
- data and codes_submit/holdout dataset analysis/completed_climate_data/dados pedro/completed_recife.mat
- data and codes_submit/training dataset analysis/codes/prediction codes_capitals/Figures Generator/climate_and_epidemic_data_Belo_Horizonte.mat
- data and codes_submit/training dataset analysis/codes/prediction codes_capitals/Figures Generator/Heatmaps_results_linear_training10_Aracaju.mat
- data and codes_submit/training dataset analysis/codes/prediction codes_capitals/heatmaps generator/Results/Heatmaps_results_linear_training10_São_Luís.mat
- data and codes_submit/training dataset analysis/codes/prediction codes_capitals/prediction routine/Confusion matrices/confusion_matrices_Capital_Salvador_alpha_1_kernel_linear.mat
- data and codes_submit/training dataset analysis/codes/prediction codes_rio_de_janeiro/Figures Generator/climate_and_epidemic_data_São_Luís.mat
- data and codes_submit/training dataset analysis/codes/prediction codes_rio_de_janeiro/Heatmaps Generator/Heatmaps_results/
- data and codes_submit/holdout dataset analysis/completed_climate_data/Temperature CVX/Days_capitals_aug.mat
- data and codes_submit/holdout dataset analysis/prediction 2013-2017/capitals/Results/Aracaju/
- data and codes_submit/training dataset analysis/codes/prediction codes_rio_de_janeiro/Figures Generator/fun_select_SVM_data_threshold_cut_t0.m
[truncated: 378 more entries]
