# Supplementary material for: Forecasting dengue fever in Brazil: An assessment of climate conditions
Source: PLoS One. 2019 Aug 8;14(8):e0220106. doi: 10.1371/journal.pone.0220106 (PMC6687106; doi:10.1371/journal.pone.0220106)
Supplement: S1 File — (ZIP) [file pone.0220106.s003.zip › data and codes_submit/training dataset analysis/data/Data INMET/Recife_raw.ods]

## Sheet: Planilha1
1012001	29.8		26.48	70.75
1012001		21.6			0.5
2012001	30.3		26.24	73
2012001		20.4			0
3012001	29.5		26.32	75.25
3012001		21			0
4012001	28.9		26.5	76
4012001		24			5.6
5012001	29		26.18	81.25
5012001		23.2			2.6
6012001	29.3		26.68
6012001		24.2			10.5
7012001	29.7		26.6	70.5
7012001		22.8			0
8012001	29.7		25.86	69.25
8012001		21			0
9012001	29.8		25.6	81
9012001		20.5			0
10012001	29.9		27.28	67.75
10012001		24.4			2.3
11012001	28.6		26.12	82
11012001		22.8			3.6
12012001	29		26.9	77.25
12012001		25			15.7
13012001	29.5		27.06	73.25
13012001		24.7			1.2
14012001	29.8		27.02	70.25
14012001		24			2.3
15012001	29.7		27.16	71
15012001		25.2			1
16012001	29.7		26.7	70.25
16012001		23.4			0
17012001	30		26.4	67.25
17012001		21			0
18012001	29.5		26.92	73.25
18012001		24.4			0.5
19012001	29.5		26.56	73.75
19012001		22			11.4
20012001	29.7		26.34	71
20012001		21.8			0
21012001	29.8		25.94	69.75
21012001		20			0
22012001	30.1		26.3	69
22012001		20.4			0
23012001	30.2		26.82	72.25
23012001		22			0
24012001	30.5		26.84	70
24012001		22			0
25012001	30.2		26.58	67.25
25012001		21.4			0
26012001	30		26.68	69.75
26012001		21.7			0
27012001	30.4		26.72	72.75
27012001		22			0
28012001	30.5		27.56	72
28012001		25			0
29012001	30.7		26.48	70.5
29012001		20.4			0
30012001	30.4		26.62	72.5
30012001		20.9			0
31012001	30.9		27.1	72.25
31012001		22.6			1.6
1022001	30.7		27.04	71.5
1022001		22.4			0
2022001	31.3		27.24	71
2022001		22.2			0
3022001	31.4		27.26	72.75
3022001		22.4			0
4022001	29.8		26.72	78
4022001		23			20
5022001	30.4		26.74	72.25
5022001		22			0
6022001	30.6		27.18	72
6022001		22.4			0.3
7022001	30.9		27	78.25
7022001		22			0
8022001	30.4		27.68	71.75
8022001		25.6			3
9022001	30.5		27.52	66.25
9022001		25			0
10022001	30.5		26.44	68
10022001		20.7			0
11022001	30.7		27.16	70
11022001		21.6			0
12022001	30.8		27.5	76.75
12022001		23.2			4.4
13022001	30.6		27.94	70
13022001		25.8			0
14022001	31		27.76	69.75
14022001		25.4			0.2
15022001	30.7		26.54	75.5
15022001		22.1			2.8
16022001	31		27.22	69.5
16022001		21.4			0
17022001	31.5		27.86	70.25
17022001		23.4			0
18022001	30.7		27.2	73.75
18022001		23.4			5
19022001	30.8		27.04	70.75
19022001		21.7			0
20022001	30.6		27.1	68.25
20022001		21.9			0
21022001	31.2		27.14	71.5
21022001		22			0.2
22022001	31.9		28.34	66.25
22022001		25			0
23022001	31.4		27.8	73
23022001		23.8			0
24022001	31.8		28.7	68.75
24022001		26.2			0
25022001	31.5		27.76	70.75
25022001		23.4			0.2
26022001	30.4		27.14	76
26022001		24.4			14
27022001	30.5		27.14	74.25
27022001		22.4			4
28022001	30.8		27.14	79.25
28022001		23.6			2.4
1032001	30.6		27.26	73.5
1032001		22.8			1.3
2032001	31		27.6	75.25
2032001		23.4			0
3032001	30.8		28.18	73
3032001		26			2.4
4032001	30.5		27.78	71.75
4032001		23.8			1
5032001	31		28.08	73.5
5032001		25			0
6032001	31		27.56	67.25
6032001		22.8			0
7032001	31.2		28.38	70.75
7032001		26			0
8032001	31.7		28.14	74.5
8032001		23.4			0
9032001	28.4		25.62	91.5
9032001		23.6			12.6
10032001	30.6		27.3	71.75
10032001		22.8			5.8
11032001	29.4		26.8	77.25
11032001		23.3			0
12032001	30.1		27.7	75.5
12032001		25.2			4.4
13032001	30.6		26.02	85.25
13032001		23.5			4
14032001	29		25.44	85.75
14032001		22.6			10.3
15032001	30.4		26.14	78.5
15032001		22			7.7
16032001	31.3		27.06	72
16032001		21.8			0
17032001	31		27.28	74.75
17032001		21.7			0
18032001	30.8		26.58	77.5
18032001		23.6			3.8
19032001	30.9		27.16	67.75
19032001		21.4			0
20032001	31.3		27.62	71
20032001		22.4			0
21032001	30.6		27.14	80.25
21032001		24.2			4
22032001	30.2		26.98	72
22032001		23			2.3
23032001	30.8		26.94	73.5
23032001		21.6			0.1
24032001	31.6		27.54	69
24032001		21.5			0
25032001	31.5		27.72	70.75
25032001		21.9			0
26032001	30.5		27.18	79
26032001		23			7.6
27032001	31		27.52	75.25
27032001		23.1			1.2
28032001	30.6		27.44	75.5
28032001		23.6			4.3
29032001	27.7		24.76	96.5
29032001		23.4			33.6
30032001	27.8		25.16	93.25
30032001		22.2			7.2
31032001	28.5		25.6	88
31032001		23.4			20.1
1042001	27.5		24.92	89.5
1042001		23.4			6.8
2042001	30.1		25.54	88.5
2042001		22.4			3.5
3042001	30.1		25.76	81.5
3042001		22.6			15.1
4042001	29.6		24.66	80.75
4042001		21.2			1.6
5042001	30.6		25.78	81.75
5042001		20.9			0
6042001	30.3		26.24	79.75
6042001		22			5.7
7042001	30.4		27.16	72.5
7042001		23			0.5
8042001	30.2		26.6	73.25
8042001		22			0
9042001	30.3		27.08	72.25
9042001		21.2			0
10042001	30.2		26.96	66.75
10042001		22			0
11042001	28.8		26.16	87
11042001		23.8			0
12042001	30.5		27.28	77
12042001		23.2			6.1
13042001	29.5		27	75.25
13042001		23.2			1
14042001	30		27.18	74
14042001		23			5
15042001	27.4		23.96	98.25
15042001		22.7			52.2
16042001	30.2		25.44	88.5
16042001		22			24.3
17042001	28.1		24.84	87.5
17042001		22.8			72.1
18042001	29.7		25.68	84
18042001		23			0.8
19042001	29.9		25.78	85.75
19042001		22.4			2
20042001	30		26.96	76.25
20042001		22			0
21042001	30.5		26.26	86.75
21042001		22.7			0
22042001	29.8		27.04	75.75
22042001		22.6			7
23042001	30		26.26	82.75
23042001		23.6			3.2
24042001	29.8		26.16	87.25
24042001		23.4			17.3
25042001	29.8		26.48	82.25
25042001		24.2			7.5
26042001	29.5		26.04	87
26042001		23.1			4.9
27042001	30		26.86	75.5
27042001		23			8.6
28042001	27		24.4	92.5
28042001		23			7.1
29042001	28.8		24.86	87.75
29042001		22			74.6
30042001	29.6		25.58	80.75
30042001		21.8			0.9
1052001	29.9		25.74	82.75
1052001		21			2
2052001	29.8		26.2	80.25
2052001		22.8			0
3052001	29.3		26.12	83.5
3052001		23			0
4052001	29		25.1	88.25
4052001		22.8			20
5052001	29.7		25.74	85.25
5052001		22.2			6.6
6052001	29.7		26.76	77.25
6052001		22.6			9.6
7052001	30.6		26.9	81.5
7052001		22			0
8052001	30.2		26.62	81.75
8052001		22.2			0
9052001	29.7		26.56	78
9052001		22.2			0
10052001	30.4		26.84	74.25
10052001		22			0
11052001	30.4		26.34	78.25
11052001		22			0
12052001	30.4		26.78	79
12052001		21.2			0
13052001	30.5		27.16	75.25
13052001		22.8			0
14052001	30		25.78	81.5
14052001		21.8			0
15052001	30.1		25.28	78.75
15052001		20.2			0
16052001	29.6		26.48	76.5
16052001		21.8			0.5
17052001	30.7		26.4	72
17052001		21.5			0
18052001	29.6		26.2	73.25
18052001		20.3			0
19052001	30		26.58	73.75
19052001		21.6			0
20052001	30.3		26.08	74
20052001		22.5			0
21052001	30.3		26.48	68.25
21052001		22			0
22052001	30.3		26.32	68.25
22052001		20.6			0
23052001	30		25.9	77.25
23052001		21.2			0
24052001	29.5		26.16	79
24052001		22			8.7
25052001	29.8		25.82	83.5
25052001		22.6			0
26052001	29.7		24.96	81
26052001		22			2.9
27052001	29.9		26.22	74.25
27052001		19.9			0
28052001	30.3		26.44	75
28052001		20.6			0
29052001	30.4		26.96	75.25
29052001		23.6			0.2
30052001	29.7		26.54	84.25
30052001		22.5			6.6
31052001	29.2		25.12	86.5
31052001		21.6			2.4
1062001	27.6		23.78	94
1062001		22			25.9
2062001	29.5		24.46	84.75
2062001		20.6			15.9
3062001	29.5		25.56	81.75
3062001		21			16.6
4062001	29.4		25.2	82.75
4062001		21.6			0.9
5062001	29.4		24.88	84.75
5062001		22			18
6062001	29.2		25.18	83
6062001		21.6			3.2
7062001	28.7		25.76	73.5
7062001		22.4			24.4
8062001	28.8		24.48	85.25
8062001		21.2			4.9
9062001	29.3		24.74	82.5
9062001		20.7			3.8
10062001	29		25.76	77.75
10062001		21.5			52
11062001	28.9		24.16	85.75
11062001		21.8			0
12062001	28		24.18	93.25
12062001		21.6			25.3
13062001	27.6		24.3	91.5
13062001		22.2			34.7
14062001	27.2		23.16	92.5
14062001		21.4			66.5
15062001	28.5		24.44	83.5
15062001		20.6			8.1
16062001	28.6		25.34	79.75
16062001		21.4			9.1
17062001	28.5		25.62	75.75
17062001		22.5			0
18062001	28.8		24.98	78.5
18062001		21.7			0
19062001	28.1		24.26	85.5
19062001		21.5			5.8
20062001	28.6		25.42	79.75
20062001		22			6
21062001	28.7		24.44	93.75
21062001		22			8
22062001	28.4		24.66	87.25
22062001		22			32
23062001	28		23.62	87
23062001		20			7.8
24062001	27		23.04	91.25
24062001		20			10.8
25062001	27.5		24.28	86.25
25062001		22			4.4
26062001	27.2		24.12	92.25
26062001		21.8			7.1
27062001	28.2		25.16	89.25
27062001		22.5			33.4
28062001	28.4		25	80.25
28062001		21.3			0.7
29062001	28.9		24.78	83
29062001		20.8			0
30062001	26.6		23.46	97
30062001		21.9			7.1
1072001	28.4		24.48	86.25
1072001		21			52
2072001	27.8		25.04	79.5
2072001		21.8			6.7
3072001	27.7		24.04	88
3072001		20.6			3
4072001	28.4		24.14	86.5
4072001		20.7			9
5072001	28.2		24	87.25
5072001		21			2.8
6072001	28.4		24.56	85.5
6072001		22			26.6
7072001	28		25.18	81.25
7072001		20.4			2.4
8072001	28.1		25.36	82.5
8072001		22.9			11
9072001	27.7		24.7	80.25
9072001		22			4.6
10072001	27.8		23.62	85.25
10072001		21			4.9
11072001	28.2		24.84	85
11072001		21			5.4
12072001	27.6		24.22	91
12072001		22.7			4.8
13072001	27.8		24.68	85.75
13072001		22.3			24.6
14072001	28		24.22	79.5
14072001		20			9
15072001	27.6		23.7	86.25
15072001		20.4			7.4
16072001	27.5		24.34	86.75
16072001		21.2			5.6
17072001	28		25.48	76.5
17072001		21.8			18
18072001	28.4		25.24	79.5
18072001		22.6			1.4
19072001	24.4		23.56	93.75
19072001		21.8			14.7
20072001	26.9		24.52	93.25
20072001		23.1			47.1
21072001	27.2		24.02	91.25
21072001		21.8			24.2
22072001	28.8		24.36	88.25
22072001		20.2			2.3
23072001	28.5		24.6	84
23072001		22			3.8
24072001	27.7		24.14	82.5
24072001		21			1.4
25072001	28.1		24.4	84
25072001		20.2			3
26072001	28.2		24.16	79.25
26072001		21.6			4.5
27072001	27.9		23.74	83.5
27072001		21			2.2
28072001	27.8		23.96	83
28072001		20.5			38.1
29072001	27.5		24.14	83.25
29072001		21.3			6.7
30072001	27.6		25.06	77.5
30072001		21.6			7.1
31072001	27.9		25.08	68.75
31072001		21			1.2
1082001	28.1		24.72	72.75
1082001		21			0.3
2082001	27.4		23.1	90
2082001		20.8			4
3082001	27.7		24.56	76.75
3082001		21.2			30.2
4082001	27.8		25.16	68.5
4082001		22.6			2.6
5082001	27.9		24.66	77.75
5082001		22			0
6082001	27		23.68	77.75
6082001		21.3			6.2
7082001	26.2		24.38	79.25
7082001		21			8.7
8082001	27.9		25.16	67.5
8082001		22.6			10
9082001	27.2		23.96	80.5
9082001		20.9			8.6
10082001	27.8		23.94	77.75
10082001		21			4.3
11082001	27.9		24.02	82.75
11082001		21.7			0
12082001	27.6		24.18	79.5
12082001		20.9			20.2
13082001	27.7		24.28	72.5
13082001		21			2.6
14082001	27.8		23.68	81.5
14082001		18.7			0
15082001	27.7		24.92	72.25
15082001		21.5			43.4
16082001	26.8		22.76	85.75
16082001		20.6			9.4
17082001	27.7		24.32	70.25
17082001		19.4			7.2
18082001	27.9		24.64	77
18082001		20			0
19082001	27.5		24.44	84.25
19082001		21.7			10
20082001	28		25.02	77.25
20082001		23.4			2
21082001	28.6		25.06	79.5
21082001		20.6			0.6
22082001	26.9		24.36	82.75
22082001		21.2			16.4
23082001	27.8		24.64	77.75
23082001		20.9			1.7
24082001	27.7		24.84	80.75
24082001		19.8			1.6
25082001	28		24.64	83
25082001		21.7			3.6
26082001	27.5		25.04	77.5
26082001		22.4			5.7
27082001	28.3		25.28	79.25
27082001		22			0
28082001	27.4		25.06	80
28082001		22.4			0.5
29082001	28.4		25.24	73
29082001		22.6			0.7
30082001	27.9		25.24	77.25
30082001		22.3			10.5
31082001	28.3		25.66	76.5
31082001		23.3			0
1092001	27.8		25.34	77.75
1092001		22.4			2
2092001	25.4		22.94	95
2092001		21.7			20.5
3092001	27.8		25.2	82
3092001		22.5			50.7
4092001	27.6		24.8	82
4092001		22.6			4.3
5092001	28.2		25.26	73
5092001		22.7			1.1
6092001	27.9		24.18	76.25
6092001		21.5			0.8
7092001	28.1		23.94	75.75
7092001		19.8			0
8092001	28.4		24.92	76.25
8092001		19.5			0
9092001	28.5		25.38	78.5
9092001		20.7			0
10092001	28.2		26.04	78
10092001		24.1			0
11092001	28.2		25.48	74.5
11092001		22.7			0.4
12092001	28.4		24.32	80.25
12092001		20.5			0
13092001	28.5		25.46	78
13092001		22			0
14092001	28.9		24.96	81.25
14092001		22.3			2.4
15092001	28.8		25.5	73.5
15092001		22.3			1
16092001	28.1		25.46	79.5
16092001		20.1			0
17092001	29.8		26.26	79.25
17092001		22.2			0.3
18092001	28.8		26.48	77.25
18092001		25.1			0
19092001	29		26.22	76
19092001		24			3.3
20092001	28.9		25.96	72.5
20092001		22.6			2.5
21092001	28.8		26.32	70
21092001		23.7			0
22092001	29.1		26.26	71
22092001		23.7			0.4
23092001	28.5		25.44	70.25
23092001		21.5			0
24092001	28.5		24.38	85
24092001		20.1			1.7
25092001	27		24.96	78
25092001		21.9			14.7
26092001	28.2		24.92	75.25
26092001		20.1			0
27092001	28.9		25.46	73.75
27092001		20.7			0
28092001	28.5		26.4	70.25
28092001		24.7			0
29092001	29.7		25.94	75.75
29092001		21.7			0.2
30092001	28.9		26.12	73
30092001		22.7			0
1102001	29		25.78	71.25
1102001		21			0
2102001	29.6		26.86	74
2102001		24.5			0.2
3102001	29.7		26.4	80.25
3102001		24.3			0
4102001	28		26.36	75.5
4102001		25			0
5102001	29.4		26.4	74.5
5102001		23			0
6102001	29.6		26.52	77
6102001		24			0
7102001	29.6		25.62	81.75
7102001		23.5			0
8102001	30		26.32	77
8102001		21.2			0
9102001	30.1		26.34	75
9102001		21			0
10102001	29.8		26.74	73.25
10102001		24.2			0
11102001	29.9		26.94	73.75
11102001		24.8			0
12102001	27.2		24.04	93
12102001		23			59
13102001	28.8		24.64	86
13102001		22.2			12.6
14102001	29.5		26.46	75.5
14102001		24			0.3
15102001	29.4		26.92	74.75
15102001		25			0
16102001	29.4		26.54	77.75
16102001		24.8			2.7
17102001	29.5		26.78	78.5
17102001		25			0
18102001	29.7		26.94	72.25
18102001		25			0
19102001	29.1		25.96	75.25
19102001		21			0
20102001	29.6		26.66	78.5
20102001		24			0
21102001	29.4		25.98	74.25
21102001		22			0
22102001	29.7		26.2	75.75
22102001		21.2			0
23102001	30.6		27.62	76.25
23102001		25.4			0
24102001	29.8		26.48	77
24102001		24.8			0
25102001	28.4		24.42	85.75
25102001		21.8			4
26102001	29.2		25	84.25
26102001		21			5
27102001	27.6		24.44	88.75
27102001		22.8			7.6
28102001	27.2		24.52	92
28102001		23			6.1
29102001	28.8		25.94	79.5
29102001		23.2			5
30102001	28.8		26.38	73.75
30102001		24.3			1.2
31102001	29.4		25.86	74
31102001		21			0
1112001	30		26.5	72.75
1112001		21.9			0.3
2112001	29.4		26.32	73
2112001		22.1			0
3112001	29.7		26.88	73
3112001		24.9			0
4112001	29.9		26.18	73
4112001		19.9			0
5112001	30.5		26.56	75.75
5112001		21.7			0
6112001	30.4		26.48	73.5
6112001		20.9			0
7112001	30.4		26.84	72
7112001		24.4			0
8112001	29.7		26.26	75.25
8112001		21.3			0
9112001	28.7		25.28	83.5
9112001		23.3			4.5
10112001	29.1		25.82	79.25
10112001		22.6			19.4
11112001	29.5		25.96	79.5
11112001		21.2			2.6
12112001	29.9		26.38	73.25
12112001		21.3			0
13112001	29.9		26.5	72.5
13112001		21.9			0
14112001	30		26.52	74
14112001		22.2			0
15112001	30		26.74	72
15112001		21.6			0
16112001	30.4		27.24	74.5
16112001		24.9			0
17112001	30.8		27.04	76.25
17112001		22.1			0
18112001	30		27.08	74
18112001		23.7			2.2
19112001	30.2		27.22	71.5
19112001		24.7			0
20112001	29.9		26.82	71.25
20112001		24.7			0
21112001	30		26.62	71
21112001		22.6			0
22112001	29.6		27.1	73.25
22112001		25.3			0
23112001	30.3		27.28	71.75
23112001		24.7			0
24112001	30.4		27.44	70.5
24112001		24.7			0
25112001	30.3		27.2	77.75
25112001		25			0
26112001	29.4		27.28	75
26112001		25.3			0.6
27112001	29.6		27.14	72.5
27112001		25.5			0.6
28112001	30.6		27.2	75
28112001		24.7			1
29112001	30.9		27.58	76
29112001		25			0
30112001	30.6		27.7	77
30112001		24.7			0.9
1122001	30.1		27.44	79
1122001		24.7			1.4
2122001	30.9		27.58	74.75
2122001		25.1			0
3122001	30.6		27.78	74
3122001		25.9			0
4122001	30.6		27.4	72.75
4122001		23.3			0
5122001	30.2		27.62	73.5
5122001		25.2			3
6122001	30.4		27.8	72
6122001		26.1			0
7122001	29.6		26.06	78
7122001		23.7			9.2
8122001	30.9		27.3	74.75
8122001		22.9			0
9122001	30.2		27.04	77.75
9122001		24.3			3.7
10122001	30		27.48	73
10122001		25.3			0.3
11122001	29.7		26.48	80.5
11122001		23			7.2
12122001	29.7		26.94	78
12122001		24			0.4
13122001	30.5		26.92	76.5
13122001		21.3			1.3
14122001	30.5		27.74	74.25
14122001		25.7			0
15122001	30		26.86	80.5
15122001		23.7			0.1
16122001	29.6		26.86	81
16122001		23.9			20.7
17122001	30		27.06	79
17122001		23.2			12.6
18122001	29.7		27.2	78.5
18122001		25			0.5
19122001	30.1		27.28	78
19122001		23.7			0
20122001	30.2		27.74	79.25
20122001		25.9			3.4
21122001	30		27.48	80
21122001		25.2			2
22122001	30.3		27.02	78.5
22122001		22.7			0
23122001	30.7		27.3	76.25
23122001		23.7			3
24122001	30.4		27.58	77
24122001		25			0
25122001	30.2		26.94	78.5
25122001		24.7			2.3
26122001	30.2		26.84	80.75
26122001		23.7			3.4
27122001	30		27.36	78.5
27122001		24.7			4.2
28122001	30.4		27.7	82.25
28122001		24.7			24.4
29122001	30		27.4	82
29122001		25.3			1
30122001	29.9		27.66	78.75
30122001		25.7			0.2
31122001	29.5		27.36	80.75
31122001		24.7			4.7
1012002	28.8		26.68	84.5
1012002		24.7			2.3
2012002	30.1		26.78	81.25
2012002		23.7			4.8
3012002	29.6		25.94	85.75
3012002		21.2			46.3
4012002	30.9		28.04	76.25
4012002		24.7			0.5
5012002	29.3		26.08	88.25
5012002		23.9			4.9
6012002	27.4		24	95.25
6012002		22.2			42.9
7012002	28.9		25.86	82.5
7012002		22.2			21.1
8012002	29.7		25.66	91.5
8012002		23.2			0.5
9012002	30		26.52	80
9012002		22.3			11.5
10012002	28.6		24.4	90.75
10012002		22.2			18.2
11012002	29.5		25.96	86
11012002		22.7			25.8
12012002	29.9		27.3	76.75
12012002		24.9			2.9
13012002	29.7		26.66	77.5
13012002		22.7			0
14012002	29.8		26.9	76.75
14012002		23.1			3.4
15012002	30.4		27.46	73.5
15012002		23.1			0
16012002	29		26.3	87.25
16012002		24.4			1
17012002	29.3		26.28	83.75
17012002		23.7			7.3
18012002	27.7		24.96	87.75
18012002		22.4			3.7
19012002	29.9		26.84	76.5
19012002		23.1			15.7
20012002	30		26.4	81
20012002		22			6.7
21012002	28.6		26.58	79
21012002		24			0.5
22012002	29.8		26.96	77.5
22012002		23			6.2
23012002	29.7		26.3	83
23012002		23.9			0
24012002	29.9		26.46	82.5
24012002		22.7			0.6
25012002	30		27.26	72.5
25012002		23.7			0.8
26012002	30		27.08	79.75
26012002		24.2			4
27012002	30.3		27.12	75.75
27012002		23.2			0
28012002	30		26.9	73.5
28012002		23.4			0
29012002	30.2		26.98	72
29012002		21.9			0
30012002	30.2		27.16	74.25
30012002		23.9			0
31012002	30.6		27.54	75
31012002		24.7			0
1022002	30.6		27.18	74.5
1022002		25			0
2022002	30.6		27.34	67
2022002		23.9			0
3022002	31		27.26	77.75
3022002		22.1			0
4022002	28.6		25.54	86.5
4022002		23.4			34.8
5022002	30.7		27.22	78.25
5022002		22.5			1.9
6022002	30.1		27.36	75.5
6022002		23.5			0.6
7022002	30.4		26.92	71.25
7022002		23.3			0
8022002	30.2		27.78	71.5
8022002		25.5			0
9022002	30		26.64	76.5
9022002		23			7.2
10022002	26.9		23.76	94.75
10022002		22.4			2.2
11022002	29.6		25.38	85
11022002		21.4			53.8
12022002	30.4		26.36	79.75
12022002		23.6			2.3
13022002	29.6		25.96	86.25
13022002		22.5			6.2
14022002	30		26.66	83.5
14022002		22.1			20.3
15022002	30.2		27.26	77.5
15022002		23.7			5
16022002	29.5		26.22	82
16022002		22.7			1
17022002	29.5		26.84	78.5
17022002		22.7			13.6
18022002	30.4		26.32	83.25
18022002		23.2			0
19022002	30		26.8	81
19022002		23.3			17
20022002	30.2		27.16	76.75
20022002		23.3			26.6
21022002	30.7		27.52	74
21022002		23.7			0
22022002	30.4		27.22	73.25
22022002		23.4			0
23022002	30.5		27.48	76
23022002		23.3			0
24022002	30.5		28	74.5
24022002		26.1			0
25022002	30.7		27.62	72.5
25022002		23.6			0
26022002	30.2		27.02	77
26022002		23.7			6.6
27022002	30.3		27.92	74.5
27022002		25.7			0.4
28022002	30.1		27.9	68.75
28022002		25.8			0
1032002	30.4		26	84
1032002		23.5			4.3
2032002	30.5		26.9	74.75
2032002		23.3			9
3032002	27.5		25.12	94.25
3032002		23.6			7.8
4032002	27.7		25.32	90.25
4032002		23.7			68.8
5032002	26.5		24.34	96.5
5032002		23.4			14.7
6032002	29.9		25.64	85.25
6032002		22.7			14.5
7032002	29.5		26.06	88.25
7032002		23.7			62.4
8032002	30		26.92	75.25
8032002		23.9			7.7
9032002	29.5		26.48	74.5
9032002		23.1			5.4
10032002	29.8		27.06	74.75
10032002		23.2			0.2
11032002	30.3		27.44	78.5
11032002		25.7			0
12032002	30.6		27.42	72.5
12032002		23.3			1.4
13032002	30.3		26.8	73.25
13032002		22.4			0.4
14032002	30.2		26.7	72
14032002		21.1			0
15032002	29.9		26.66	78
15032002		22.7			14
16032002	30.5		27.28	77.75
16032002		22.5			0
17032002	30.2		27.34	80.75
17032002		23.7			15.4
18032002	30.2		26.34	86
18032002		24			20.3
19032002	30.3		27.36	78.75
19032002		23.4			98
20032002	30.1		27.42	75.25
20032002		24.1			7
21032002	30.2		26.78	85.25
21032002		23.7			2
22032002	30.2		27.14	76.75
22032002		22.1			0
23032002	28.4		25.92	90.75
23032002		24.4			10.4
24032002	29.4		26.24	82.75
24032002		23.6			26.7
25032002	30.2		26.9	80.75
25032002		23			2
26032002	29.8		26.74	81.5
26032002		21.8			3.6
27032002	30.4		27.04	79.25
27032002		24.7			2
28032002	30.4		27.34	76.5
28032002		23.9			9.8
29032002	30.4		27.04	77
29032002		23.6			2
30032002	30.7		27.26	75.5
30032002		23.3			0
31032002	30.4		26	90.75
31032002		22.9			0
1042002	29.7		27.34	80.75
1042002		22.9			25.6
2042002	29.7		27.54	79
2042002		25.1			7.2
3042002	30		27.34	74.5
3042002		23.3			2.6
4042002	30.3		27.46	74
4042002		23.3			0
5042002	29.7		26.84	78.25
5042002		24.1			9.4
6042002	29.3		25.38	85.25
6042002		23.2			0
7042002	30.2		24.84	87
7042002		21.7			0
8042002	30.2		26.24	75.75
8042002		20.9			0
9042002	30.2		26.94	75.75
9042002		21.1			0
10042002	30.2		26.88	81.5
10042002		22.6			2.2
11042002	30.8		27.28	74.75
11042002		22.4			0.2
12042002	28.8		26.04	85.5
12042002		23.7			0
13042002	30		26.84	81.25
13042002		22.5			2.7
14042002	30.1		26.1	80.25
14042002		23.4			2.2
15042002	29.8		26.88	77.25
15042002		23.1			3
16042002	30.9		26.52	80.75
16042002		22.7			0.4
17042002	29.5		25.76	86.5
17042002		23.1			12
18042002	30		26.96	71.75
18042002		23.3			6.8
19042002	30		26.56	78
19042002		23.7			6.4
20042002	29.8		26.72	81
20042002		22.1			20.4
21042002	29.8		26.08	83
21042002		23.9			6.8
22042002	29.9		27.04	74.5
22042002		23.4			5.5
23042002	29.2		25.78	84.5
23042002		23.2			1.8
24042002	28.7		25.06	88.75
24042002		22.7			15.6
25042002	29.6		26.6	75.75
25042002		22.3			1.4
26042002	30.2		27.12	72.5
26042002		23.7			0
27042002	29.6		26.06	82
27042002		23			0.1
28042002	28.8		25.8	82.5
28042002		23.3			7.3
29042002	30.4		26.6	80.25
29042002		22.3			0.1
30042002	29.6		26.1	88.25
30042002		23.6			0.5
1052002	26.3		25.58	88
1052002		23.7			22.2
2052002	30		26.58	71
2052002		23.1			21.6
3052002	29.6		26.42	74.75
3052002		22.7			0.4
4052002	29.9		24.92	82.5
4052002		21.3			0
5052002	30.5		25.92	83.75
5052002		21.3			0
6052002	29.6		25.8	91
6052002		23.7			34
7052002	29.6		25.72	80.5
7052002		21.5			38.9
8052002	29.2		26.32	80.25
8052002		22.7			0.3
9052002	29.2		25.3	88.25
9052002		22.7			24.4
10052002	30		27.4	78
10052002		23.9			4
11052002	29.2		26.66	80.25
11052002		24.1			20.9
12052002	29.4		26.86	75.25
12052002		25			0
13052002	28.6		25.46	78
13052002		21.8			0.3
14052002	29.2		26.4	78
14052002		22.7			0
15052002	29.4		25.86	85.25
15052002		22.9			8.5
16052002	26.4		25.02	94.25
16052002		23.7			70.7
17052002	29.3		26.58	80.75
17052002		23.3			22
18052002	29.5		25.7	82.75
18052002		22.5			0
19052002	29.7		26.84	79.5
19052002		22.2			0.4
20052002	29.7		27.56	77.25
20052002		25.9			0
21052002	29.4		26.46	84.25
21052002		23.5			17.7
22052002	29.6		26.94	81.25
22052002		24.1			1.6
23052002	29.6		26.86	79.5
23052002		23.7			1.7
24052002	29.4		26.12	80.25
24052002		22.1			0
25052002	29.3		25.96	79.5
25052002		23.2			0
26052002	27.4		25.22	83
26052002		22.9			1
27052002	29.4		25.62	76.75
27052002		23.3			0.2
28052002	29.3		25.82	77
28052002		22.9			0
29052002	27.9		24.82	86
29052002		23.1			0
30052002	28.8		25.14	89.75
30052002		22.2			9.7
31052002	27.6		25.38	93.5
31052002		23.2			3.7
1062002	29.1		25.9	81.25
1062002		23.8			33.9
2062002	29.5		25.42	77.25
2062002		21.7			0.1
3062002	28.8		25.1	80.5
3062002		21.7			0
4062002	29.4		25.56	82.25
4062002		21			0
5062002	28.9		26.44	80
5062002		23.4			6.7
6062002	25.9		24	94.25
6062002		22.6			7.2
7062002	26.4		23.8	94.75
7062002		22			92.9
8062002	28.8		25.36	90.5
8062002		22.1			141.1
9062002	28		24.5	90
9062002		22.7			22.4
10062002	28.6		24.68	83.25
10062002		21.7			7
11062002	29.1		25.06	83
11062002		20.8			0
12062002	24.6		23.7	95.75
12062002		22.7			14.9
13062002	28.7		25.64	83.5
13062002		22.7			36.7
14062002	28.7		25.2	82.5
14062002		21.7			5
15062002	25.8		24.9	85.75
15062002		22.9			52.7
16062002	28.2		24.84	76.75
16062002		22.2			24.4
17062002	26.2		23.94	90.75
17062002		22.3			6.8
18062002	28.2		25.08	78.25
18062002		22.4			34.3
19062002	24.2		22.7	94.75
19062002		22.1			3
20062002	28.8		25.96	81
20062002		21.7			25.3
21062002	28.7		26.94	69.75
21062002		25.5			0
22062002	28.6		25.56	77.25
22062002		23.7			0
23062002	27.6		23.38	87.5
23062002		21.7			6.2
24062002	28.4		23.88	87.25
24062002		21.4			9.4
25062002	28.3		25.02	83.25
25062002		21.4			0.4
26062002	27.4		24.64	83.5
26062002		22.4			6.7
27062002	26.9		23.68	86.5
27062002		20.7			1
28062002	28		24.62	82
28062002		21.3			11
29062002	27.5		24.32	88.75
29062002		22.5			18
30062002	26.8		25.02	87.75
30062002		22.3			16.4
1072002	26.5		24.42	86.75
1072002		23.4			20.7
2072002	27.7		24.08	81
2072002		20.7			7.2
3072002	27		23.92	87.25
3072002		22			6.7
4072002	24.2		22.56	95.75
4072002		21.6			19.4
5072002	26.9		24.32	81
5072002		22			40.1
6072002	27.5		24.7	77.5
6072002		23			0
7072002	27.7		24.04	79.5
7072002		20			0.5
8072002	27.2		24.78	85.25
8072002		23			0
9072002	27.7		24.28	93.5
9072002		22.3			0.3
10072002	27.7		24.34	86.75
10072002		21.9			48.4
11072002	28.4		24.6	79
11072002		22.2			4.2
12072002	28.4		23.38	86.75
12072002		21.1			4.4
13072002	27.4		23.48	88
13072002		19			0.5
14072002	28.4		25.66	79.75
14072002		21.6			0.3
15072002	28.7		24.76	82
15072002		22.5			0
16072002	28.1		25.24	73.5
16072002		21.4			0
17072002	27.6		22.82	90.75
17072002		19.8			0
18072002	28.2		24.34	78
18072002		18.8			4.5
19072002	27.2		24.2	83.75
19072002		22			12
20072002	27		23.74	82
20072002		21.8			18.6
21072002	27.9		24.24	83
21072002		21.3			2.9
22072002	28.2		24.96	76
22072002		21			0
23072002	28.7		25.34	76.5
23072002		20.7			0
24072002	28		25.8	74.25
24072002		23.4			0.5
25072002	28.6		24.92	83.25
25072002		21.6			1.7
26072002	26.2		24.06	97
26072002		23			6.6
27072002	28.1		25.26	88.5
27072002		23.7			51
28072002	28.3		25.62	85.5
28072002		23.4			10.3
29072002	28.2		25.9	85.5
29072002		23.4			8.7
30072002	28.4		25.6	77.5
30072002		23			5.6
31072002	27.7		24.94	77.75
31072002		22			7.2
1082002	28.1		25.06	83.5
1082002		21.6			11.7
2082002	28.4		26.06	78
2082002		22.9			0
3082002	28.5		25.78	78.25
3082002		24			0
4082002	28.4		25.5	70
4082002		21.1			0.4
5082002	28.6		25.66	63
5082002		22.3			0
6082002	28.8		24.36	68.5
6082002		17.8			0
7082002	28.3		24.86	78.25
7082002		19.8			0
8082002	26.6		24.14	80.25
8082002		21.5			1
9082002	28.5		24.9	71.75
9082002		22.5			1.5
10082002	28.3		24.82	73.25
10082002		20.4			1.2
11082002	26.5		23.24	94.25
11082002		20.1			3.2
12082002	27.7		24.58	86
12082002		21.7			11.8
13082002	27.9		24.34	81.25
13082002		20.9			7
14082002	28.8		24.72	80.5
14082002		20.4			1
15082002	27.1		25.16	76.5
15082002		20.9			11.4
16082002	27.9		25.24	77
16082002		23.2			0.3
17082002	25.4		23.88	87.25
17082002		21.7			7
18082002	27.5		24.58	82.5
18082002		22.5			15.9
19082002	27.5		25.26	73.5
19082002		21.1			6
20082002	27		25.24	74
20082002		23.4			1.4
21082002	28.1		25.64	68.75
21082002		23.5			2.5
22082002	27.3		23.98	83.5
22082002		19.2			0.2
23082002	27.9		24.24	74.25
23082002		21.3			10.2
24082002	27.9		24.18	74.5
24082002		18.8			4.3
25082002	27.8		24	73.75
25082002		18.8			2.6
26082002	28.6		24.5	78
26082002		20.3			0
27082002	27.5		24.16	82.25
27082002		21.7			10
28082002	28		23.84	80
28082002		21.1			4.4
29082002	27.4		24.98	73.5
29082002		21.7			1.8
30082002	28		24.12	79.75
30082002		19.6			1
31082002	28.3		24.14	81.5
31082002		20.1			6.4
1092002	28.6		25.28	74.5
1092002		20			0
2092002	29.6		25.74	72
2092002		20.1			0
3092002	28		25.48	73.25
3092002		21.9			0
4092002	28.7		25.42	74.75
4092002		20.9			1.2
5092002	28.2		25.08	83
5092002		21.5			5
6092002	27.9		25.2	73.5
6092002		21.2			0.1
7092002	27.9		24.92	75
7092002		20.7			3.6
8092002	29.1		25.58	74.75
8092002		22			11.2
9092002	28.7		26.36	70.5
9092002		24.5			0
10092002	28.4		24.9	73.25
10092002		22.7			0
11092002	28.2		25.2	68.75
11092002		21.3			0.8
12092002	28.3		24.88	70.5
12092002		19.6			0
13092002	28.6		25.2	65.25
13092002		19.6			0.2
14092002	28.4		24.9	66.75
14092002		19			0
15092002	28.6		25.04	69.75
15092002		18.8			0
16092002	28.7		25.7	74.5
16092002		22.5			7.8
17092002	29.3		25.96	80.25
17092002		22.9			0
18092002	27.6		25.78	73
18092002		24.3			11.1
19092002	28		25.44	72
19092002		23.7			0.2
20092002	28.6		24.78	71.75
20092002		20			0
21092002	28.5		24.88	72.25
21092002		19.1			0
22092002	29.3		25.48	73.5
22092002		20.3			0
23092002	28.7		25.4	74
23092002		20.2			0
24092002	29.6		25.76	74.75
24092002		20.9			0
25092002	29.6		25.58	72.25
25092002		20.2			0
26092002	29.8		26.38	69
26092002		20.2			0
27092002	28.8		26.1	71
27092002		23.7			1
28092002	28.8		26.24	70.25
28092002		23.7			0
29092002	28.5		25.78	70.5
29092002		23.8			0
30092002	28.7		25.44	71.75
30092002		23.5			0.3
1102002	28.9		25.64	73.5
1102002		20.7			0
2102002	29.4		26.14	72
2102002		21.9			0
3102002	29		25.96	70
3102002		22.1			0
4102002	28.8		25.8	72.25
4102002		22.9			0
5102002	29.3		26.24	71
5102002		21.5			0
6102002	28.4		25.72	80.25
6102002		23			5.3
7102002	28.8		26.16	77
7102002		23.2			4.6
8102002	27.4		24.3	89.5
8102002		22.9			10.3
9102002	28.3		25.72	77.25
9102002		22.7			16.3
10102002	28.8		26.06	72.5
10102002		24.1			0
11102002	28.9		26.24	69.5
11102002		23.8			0
12102002	29.3		25.94	68.75
12102002		22.2			0.7
13102002	29.4		24.92	79.75
13102002		21.4			5
14102002	28.2		25.54	77
14102002		22.1			2.3
15102002	28.4		25.64	76
15102002		24.3			0.2
16102002	28.7		26.06	71.25
16102002		24.1			0
17102002	28.6		25.48	76.75
17102002		21.3			1
18102002	29.4		26.82	70.75
18102002		23.5			0
19102002	28.5		26.72	71.25
19102002		25.1			0
20102002	28.8		25.76	74.25
20102002		23.2			0
21102002	28.3		25.96	74.5
21102002		22.5			2.7
22102002	29.4		26.66	75.25
22102002		23.7			0
23102002	29.7		26.94	71.75
23102002		24.9			0
24102002	29.2		26.84	69
24102002		24.9			0
25102002	29.2		26.08	72.75
25102002		23.7			0.4
26102002	29.1		25.8	71.5
26102002		21.1			0
27102002	29.6		26.04	75.75
27102002		21.1			0.2
28102002	29.4		26.2	72.25
28102002		22.1			0
29102002	30		26.28	73.75
29102002		21.3			0
30102002	29.9		26.44	75.5
30102002		21.4			0
31102002	30.6		26.9	75
31102002		23.1			0
1112002	30.3		26.46	72.25
1112002		21.7			0
2112002	30.5		25.76	72
2112002		19.9			0
3112002	30.4		26.04	70.75
3112002		20.7			0
4112002	30.1		26	72.75
4112002		20.1			0
5112002	30.6		26.48	72.25
5112002		21.7			0
6112002	30.2		26.4	71
6112002		21.3			0
7112002	30.4		25.96	76.25
7112002		20.3			0
8112002	29.2		26.06	73.75
8112002		22.7			17.3
9112002	29.6		24.62	78
9112002		21.1			0
10112002	30.1		25.74	79
10112002		21.1			0
11112002	29.4		26.3	76.25
11112002		22.7			0
12112002	29		25.88	69.5
12112002		21.3			9.2
13112002	29.4		26.14	70.75
13112002		21.5			1.2
14112002	29.7		26.32	76
14112002		24.2			0
15112002	29.4		25.92	66.25
15112002		20.7			0.6
16112002	29.5		25.94	68.5
16112002		20.1			0
17112002	30.1		26.94	70.25
17112002		23.9			0
18112002	30		27.16	71
18112002		24.7			0
19112002	30.1		27.1	73.25
19112002		24.9			0
20112002	30.1		27.04	72
20112002		23.9			0
21112002	30.2		27.18	72.75
21112002		24.7			0.2
22112002	28.9		26.16	85
22112002		24.3			1.4
23112002	29.8		26.2	87.75
23112002		23.9			13.7
24112002	29.5		26.74	77.5
24112002		24.9			6.4
25112002	29.2		25.66	80.75
25112002		23.2			4.2
26112002	28.6		25.62	85.25
26112002		23.1			9.5
27112002	29.4		26.36	78
27112002		23.4			22
28112002	29.9		26.34	84.25
28112002		23.3			1.4
29112002	29.7		26.18	73.5
29112002		22.3			0.6
30112002	28.9		25.62	79
30112002		24.7			0
1122002	29.3		26	75.5
1122002		21.7			0
2122002	29.2		25.78	79.75
2122002		21.6			0.4
3122002	30		26.98	74.75
3122002		24.3			0
4122002	29.5		27.1	76.25
4122002		25.3			0.2
5122002	29.5		26.48	72.25
5122002		23.1			1.3
6122002	29.8		25.86	66.25
6122002		20.7			0
7122002	31.4		26.52	72.5
7122002		20.4			0
8122002	32.3		27.82	74.25
8122002		23.5			0
9122002	31.6		27.86	74.25
9122002		23.7			0
10122002	30.6		27.34	81.5
10122002		25.6			0
11122002	30.3		27.5	71
11122002		25.7			1.9
12122002	30.4		26.7	73
12122002		21.5			0
13122002	28.9		26.3	82.75
13122002		24			3.5
14122002	30.2		27.44	76
14122002		25.1			16
15122002	29.9		27.32	80.25
15122002		25.3			3
16122002	29.8		27.42	75.75
16122002		25.7			0
17122002	30.6		27.48	76.5
17122002		24.3			0
18122002	30.4		27.18	74.75
18122002		23.1			0
19122002	30.8		27.96	72.5
19122002		24			0
20122002	30.6		27.62	73.25
20122002		25.1			1.4
21122002	30.6		27.02	68.5
21122002		21.7			0
22122002	31.3		26.9	76
22122002		22.7			0
23122002	32.1		27.6	74
23122002		23.3			0
24122002	32.1		27.72	72.75
24122002		23.5			0
25122002	32.2		27.86	75.75
25122002		23.7			0
26122002	31.7		27.96	72.75
26122002		23.9			0
27122002	32		27.76	75.5
27122002		23.6			0
28122002	31.4		28.02	69.5
28122002		25.5			0
29122002	30.9		28.06	69.25
29122002		23.3			5.2
30122002	31.3		27.36	70.5
30122002		22.7			0.2
31122002	30.8		26.9	67.25
31122002		21.1			0
1012003	31.5		26.78	72.75
1012003		21.1			0
2012003	31.4		27.18	65.75
2012003		22.6			0
3012003	31.3		26.74	68.5
3012003		21.5			0
4012003	31.7		26.66	72
4012003		19.5			0
5012003	31.7		27.38	70.25
5012003		21.8			0
6012003	31.9		27.6	70.75
6012003		22.5			0
7012003	32.5		27.82	72.5
7012003		22.9			0
8012003	32.5		28.04	71
8012003		23			0
9012003	31.9		28.02	67
9012003		23.3			0
10012003	31.7		27.88	67.5
10012003		23.6			0
11012003	31.6		27.18	69.5
11012003		21			0
12012003	31.5		27.3	66.5
12012003		21.3			0
13012003	32.3		27.28	67.25
13012003		21.2			0
14012003	32.3		27.3	67
14012003		21.1			0
15012003	32.5		27.46	64.75
15012003		21.4			0
16012003	31.4		27.12	72.25
16012003		22.1			0
17012003	31.8		27.76	72.25
17012003		22.5			0.2
18012003	32		27.84	74
18012003		23.7			12
19012003	32.1		27.78	70.75
19012003		22.5			0
20012003	31.3		27.26	78
20012003		22.9			0
21012003	31.4		27.76	75.25
21012003		23.4			3
22012003	30.3		27.28	78.5
22012003		25.1			4
23012003	31.4		27.72	75.25
23012003		23.1			3.4
24012003	30.3		27	80.25
24012003		23.2			10.6
25012003	31		27.44	75.75
25012003		24			0
26012003	31.2		27.46	73
26012003		22.7			0.6
27012003	30.6		26.18	85
27012003		23.4			4.7
28012003	30.8		27.2	76.5
28012003		23.1			2.1
29012003	29.4		26.88	84.25
29012003		23.7			5
30012003	30.7		26.94	82.25
30012003		23.4			1.2
31012003	30.6		27.22	78.25
31012003		23.5			6.5
1022003	30.2		27.68	77.25
1022003		25.1			0.4
2022003	30.1		27.5	82.75
2022003		24.7			1.8
3022003	30.8		26.12	83.75
3022003		23.5			5.3
4022003	29.8		26.74	81.25
4022003		24.1			27.5
5022003	30.3		27.46	72.5
5022003		23.6			6.3
6022003	30		27.02	79.75
6022003		23.3			4.7
7022003	30.1		27	74.25
7022003		22.6			0.5
8022003	29.5		26.24	77
8022003		22.2			0
9022003	30.6		26.8	71.25
9022003		21.9			0.4
10022003	30.7		27.22	70
10022003		23.4			0
11022003	31.4		27.44	82.25
11022003		21.7			0
12022003	31		27.44	71.5
12022003		23.1			0
13022003	31.2		27.5	70
13022003		23.3			1
14022003	30.9		26.36	74
14022003		21.2			0.2
15022003	30.5		27.34	70.5
15022003		23.7			2.2
16022003	31.4		27.36	70.5
16022003		21.6			0
17022003	31.8		27.9	69
17022003		24.1			0.3
18022003	31.5		26.98	75
18022003		21.7			0
19022003	32		26.92	84.25
19022003		23.6			37.9
20022003	29.8		26.4	81
20022003		23.7			5.4
21022003	30		25.44	85.25
21022003		21.3			2
22022003	30.7		26.84	79
22022003		22.4			2.4
23022003	30.7		25.8	89.25
23022003		21.8			4
24022003	28.2		24.96	92.75
24022003		22.7			46.2
25022003	30.7		27.18	74.5
25022003		23.3			6.2
26022003	30.5		27.12	72
26022003		22.4			0
27022003	29.4		26.88	80.25
27022003		23.3			0.5
28022003	30.6		27.78	73.75
28022003		24.7			3.3
1032003	29.7		26.46	77.75
1032003		22.1			1
2032003	30.8		26.74	75.75
2032003		21.9			2.2
3032003	30.5		27.08	71.75
3032003		21.9			0
4032003	28.1		25.48	91.25
4032003		23			42
5032003	30		27.04	75.75
5032003		23.1			9.9
6032003	30.5		27.38	76.75
6032003		23.9			0
7032003	30.6		27.04	76.5
7032003		22.4			12
8032003	29.8		26.2	79
8032003		22.7			0.7
9032003	30.8		27.12	82
9032003		22.9			0
10032003	30.9		27.62	76.5
10032003		24.6			0.9
11032003	30.3		26.8	80.75
11032003		23.5			0
12032003	30.9		26.66	82
12032003		22.8			1
13032003	31.6		27.8	75.25
13032003		23.4			1
14032003	31		28	78
14032003		24.5			4.6
15032003	29.4		25.54	92.25
15032003		23.3			17.9
16032003	31.3		26.66	84.5
16032003		21.7			19
17032003	30.2		25.34	85.75
17032003		21.8			18.2
18032003	30.6		27	81
18032003		22.3			0
19032003	30.3		24.58	93.25
19032003		22.3			145.7
20032003	29		25.1	91.75
20032003		23.5			25
21032003	30.1		25.58	86.25
21032003		22.3			27.9
22032003	30.5		26.12	88
22032003		22.2			1.6
23032003	30.6		26.48	83.5
23032003		23.5			25.6
24032003	29.5		25.48	88
24032003		22.6			3.4
25032003	30.7		27.22	80.5
25032003		23.1			26
26032003	30.6		27.14	71.25
26032003		22.7			2
27032003	30.4		26.44	83.25
27032003		22.3			0.2
28032003	29.9		26.5	82.5
28032003		22.9			5.9
29032003	31		27.72	75.75
29032003		23.1			1.2
30032003	30.8		27.38	81.75
30032003		23.7			0
31032003	30.9		27.58	79.25
31032003		24.6			3
1042003	30.8		26.9	80.25
1042003		23.3			0.4
2042003	30.4		26.86	76.5
2042003		22.6			0
3042003	30.8		26.98	82.25
3042003		22.2			0
4042003	30.6		26.64	78.25
4042003		24.1			2.6
5042003	31		25.96	83.25
5042003		22.6			0
6042003	31.8		27.3	80
6042003		22.7			0
7042003	31.8		27.9	76.75
7042003		23.1			0
8042003	30.6		27.66	72.75
8042003		24.1			6
9042003	30.2		27.04	77
9042003		22.1			4
10042003	30.4		26.7	74.75
10042003		21.7			3.9
11042003	31.2		27.04	71.75
11042003		21.7			0
12042003	31.4		27.56	72.75
12042003		22.2			0
13042003	31.2		27.68	75
13042003		23.1			0
14042003	31		27.46	71.5
14042003		23.3			0
15042003	30.8		25.98	79.25
15042003		22			0.6
16042003	30.6		27.02	72.25
16042003		22.2			0
17042003	30.7		25.96	85
17042003		21.9			0
18042003	29.5		25.76	90
18042003		23.1			8.9
19042003	30.4		26.26	82.75
19042003		23			5
20042003	30.6		26.66	80
20042003		23.3			6
21042003	28.6		25.32	94.25
21042003		23.1			25.2
22042003	30		26.94	71.75
22042003		23.2			25.4
23042003	30.1		26.84	74.5
23042003		21.7			2.6
24042003	30.4		26.46	76
24042003		22.3			0.1
25042003	30		27.04	80
25042003		24.1			0.8
26042003	29.8		26.18	87
26042003		23.8			0.7
27042003	29.4		25.2	89
27042003		22.7			22
28042003	30		26.1	79.25
28042003		22.3			0.3
29042003	30.2		26.68	75.25
29042003		21.7			0
30042003	29.4		25.94	87.25
30042003		22.7			1.6
1052003	28.2		25.22	93.5
1052003		23.7			24.6
2052003	28.7		25.1	91.5
2052003		22.9			51.1
3052003	31.9		26.96	84
3052003		22.8			2.4
4052003	31.9		27.48	76
4052003		23			0
5052003	31		27.36	79.25
5052003		24.3			0
6052003	30.8		25.92	83.5
6052003		22.3			0
7052003	30.7		25.6	81.25
7052003		22			0
8052003	30.4		25.5	83.25
8052003		21.9			0
9052003	30.5		25.08	82.25
9052003		21.3			0
10052003	30.8		25.3	82
10052003		21.1			0
11052003	30.4		25.24	87.75
11052003		21.7			13.8
12052003	29.4		26.28	81.5
12052003		22.9			7.8
13052003	29.8		24.68	82
13052003		21.7			3.6
14052003	28.6		24.98	90.5
14052003		21.7			0
15052003	28.4		25.04	86.75
15052003		22.7			84.8
16052003	29.8		26.74	73.5
16052003		23			18
17052003	29.9		25.84	85
17052003		22.7			0.3
18052003	29.6		26.9	75.25
18052003		22.7			2.5
19052003	29.5		26.32	83
19052003		22.8			6.1
20052003	30		27.4	77.25
20052003		24.7			1.6
21052003	29		25.68	86.75
21052003		22.7			0.3
22052003	29.6		26.38	78
22052003		23.3			0.6
23052003	30		25.26	84.75
23052003		22			0.3
24052003	30.3		26.78	78.25
24052003		22.7			1.3
25052003	30.4		25.9	81.25
25052003		22.7			0
26052003	31		27.4	78
26052003		22.6			0
27052003	30.4		27.2	74.25
27052003		22.7			0
28052003	29.8		26.42	81.25
28052003		22.7			2.8
29052003	31		26.82	74.5
29052003		23.7			0
30052003	29.2		25.22	84
30052003		22.1			0.5
31052003	29.4		24.72	80.5
31052003		21.7			3.5
1062003	29.2		24.18	84.75
1062003		20.2			0.2
2062003	29.4		25.86	77.5
2062003		22.1			0.5
3062003	28.2		24.54	95.5
3062003		23.1			3.1
4062003	28.4		24.44	96.75
4062003		22.7			30.1
5062003	29		25.72	81.25
5062003		22.5			24.3
6062003	28.1		24.8	89.5
6062003		21.7			5
7062003	26.9		23.94	88.5
7062003		22.3			58.4
8062003	28.4		24.34	84
8062003		20.6			1.8
9062003	26.5		24.08	90.5
9062003		21.2			4.4
10062003	28.6		25.06	89.75
10062003		22.3			27.3
11062003	28.6		25.22	85.25
11062003		22.1			7
12062003	28.8		25.66	83.75
12062003		23.6			1.6
13062003	28.5		24.86	84
13062003		22.3			0.4
14062003	27.7		24.7	91.25
14062003		22.7			10.2
15062003	27.8		24.04	93.5
15062003		22.1			67
16062003	24.4		22.68	98
16062003		21.7			99.4
17062003	28.6		24	81.25
17062003		20.1			24.6
18062003	27.4		23.46	85.5
18062003		21.1			0
19062003	25.6		23.02	95.5
19062003		20.7			35.4
20062003	26.4		23.8	91
20062003		21.5			17.1
21062003	28.2		23.52	89.75
21062003		21.7			15.7
22062003	28.4		23.64	83.5
22062003		21.2			2
23062003	28.6		24.56	81.25
23062003		19.4			0
24062003	28.8		25.4	79.5
24062003		21.3			0.4
25062003	28.2		24.04	83.75
25062003		20.7			0
26062003	28.9		23.48	81.5
26062003		19.4			0
27062003	28.5		23.18	79.5
27062003		18			0
28062003	28.4		24.58	81
28062003		19.8			0
29062003	27.2		24.62	80.5
29062003		21.7			38.1
30062003	27.9		25	71.25
30062003		21.3			0.5
1072003	27.6		23.72	88.75
1072003		21.4			0
2072003	23.7		22.1	98.25
2072003		21.1			71.9
3072003	27		23.84	91
3072003		20.9			15.8
4072003	27.4		23.56	78.75
4072003		19.9			3.3
5072003	27.2		23.12	83
5072003		18.8			0
6072003	27.6		24.1	80.25
6072003		21.3			33
7072003	27		23.9	93.25
7072003		21.3			2.8
8072003	27.8		24.54	82.5
8072003		22.4			17.8
9072003	28.6		24.26	79
9072003		20			1
10072003	28.4		24.36	82
10072003		21.5			1
11072003	26.1		23.86	92.75
11072003		22.3			24
12072003	28.4		24.42	85.5
12072003		21.7			15.6
13072003	28		24.24	80.5
13072003		21.7			15.2
14072003	28		23.94	78
14072003		19.2			0
15072003	28		23.76	84.25
15072003		21.3			0
16072003	28		24.82	73.25
16072003		21.3			1.3
17072003	27.9		24.74	76.5
17072003		20.7			0.8
18072003	27.8		24.14	84
18072003		20.8			3.8
19072003	27.8		24.64	84.25
19072003		22.1			12.8
20072003	26.4		22.12	91
20072003		18.9			4.9
21072003	27.9		23.9	87.75
21072003		19.4			4
22072003	27.5		24.7	84
22072003		22.5			0.6
23072003	27.4		24.32	80.5
23072003		21.7			2.9
24072003	27.4		25.26	84
24072003		22.6			6.6
25072003	28.5		24.6	82
25072003		22.5			6.9
26072003	27.6		24.6	79
26072003		22.6			4.4
27072003	27.7		24.5	78.75
27072003		21.3			0.3
28072003	25.9		23.46	94
28072003		21.7			6.3
29072003	27.6		23.74	78
29072003		21.3			24.8
30072003	27		23.66	74.5
30072003		19.8			0.4
31072003	27.6		23.22	82.25
31072003		19.6			0
1082003	27.8		23.94	83.25
1082003		19.8			0
2082003	27.7		23.98	84
2082003		21.5			25
3082003	27		23.44	81.5
3082003		21.4			1.3
4082003	27.4		23.38	83
4082003		19.6			0.2
5082003	27.5		23.24	84.25
5082003		21			1.4
6082003	27.6		24.54	75.5
6082003		20.7			1.3
7082003	27.6		24.26	78.75
7082003		20.5			2.6
8082003	27.2		24.72	77.25
8082003		21.7			3.3
9082003	27.4		23.82	87.5
9082003		21.2			1
10082003	28.2		23.16	79.5
10082003		19.6			7.6
11082003	28		23.4	82.75
11082003		19.4			0
12082003	28.1		23.36	81
12082003		19.6			0.4
13082003	28.2		23.7	80.75
13082003		19			0
14082003	28		24.22	80.75
14082003		20.3			4
15082003	28.4		24.4	84.25
15082003		22.3			20.6
16082003	28.2		24.92	82.75
16082003		21.7			14.2
17082003	28.7		24.88	78.5
17082003		19.8			0.2
18082003	28.4		24.34	76.25
18082003		21.3			0
19082003	28.2		24.3	75.25
19082003		19.8			0
20082003	27.8		24.76	72.5
20082003		21.7			1.5
21082003	26.4		23.04	92.5
21082003		20.5			5.3
22082003	27.8		24.32	77.75
22082003		20.5			12.9
23082003	27.2		23.16	90.5
23082003		21.7			44.5
24082003	27.7		23.84	82.25
24082003		21			11.8
25082003	28.1		24.56	78.5
25082003		19.6			0
26082003	28.3		24	91.75
26082003		19.9			0.6
27082003	27.9		25.38	83.25
27082003		22.3			11
28082003	28		24.5	81.75
28082003		22.4			23
29082003	27.8		25	76
29082003		20.9			0.1
30082003	27.9		24.9	77.75
30082003		20.3			0
31082003	28.1		24.7	79.75
31082003		21.7			1
1092003	28.3		25.1	77.5
1092003		22.6			4.6
2092003	29		25.32	74.5
2092003		21			0.6
3092003	28		24.78	81.5
3092003		22			1.4
4092003	28		25.02	84.75
4092003		22.2			5.5
5092003	27		24.48	80
5092003		21.7			9.4
6092003	27.9		24.92	81.25
6092003		23.3			24.4
7092003	26.4		23.86	86.75
7092003		22.9			29
8092003	27.2		24.04	89.5
8092003		22.3			38
9092003	28.2		23.96	82.25
9092003		19.9			3.2
10092003	28.5		24.3	81
10092003		20.3			0.4
11092003	27.6		25.22	78.5
11092003		21.7			1.2
12092003	28.5		24.94	80.25
12092003		21.7			8.1
13092003	27.6		24.34	84.5
13092003		22.5			2
14092003	28.4		25.56	77.75
14092003		22			4.8
15092003	28.6		25.2	76
15092003		21.7			0
16092003	28.7		24.94	74.25
16092003		20.9			0.7
17092003	29.7		25.56	73.5
17092003		20.3			0
18092003	28.9		25.86	76
18092003		22.2			0
19092003	28.6		24.7	83.5
19092003		21			0
20092003	28.4		25.34	70
20092003		22.7			2
21092003	28.6		25.2	69
21092003		20.1			0
22092003	28.1		24.34	76.5
22092003		21.9			0.3
23092003	28.6		24.82	67.25
23092003		20.3			0
24092003	29		25.18	73
24092003		19.6			0
25092003	29		25.62	75.5
25092003		21			0.4
26092003	29.3		25.7	75.25
26092003		21.7			0
27092003	29.7		26.6	70.75
27092003		24.2			0
[truncated: 6,766 more rows]
