# Supplementary material for: Forecasting dengue fever in Brazil: An assessment of climate conditions
Source: PLoS One. 2019 Aug 8;14(8):e0220106. doi: 10.1371/journal.pone.0220106 (PMC6687106; doi:10.1371/journal.pone.0220106)
Supplement: S1 File — (ZIP) [file pone.0220106.s003.zip › data and codes_submit/Training dataset analysis/master_table_confusion_matrices_RS.xls]

## Sheet: Planilha1
			ARACAJÚ								BELO HORIZONTE
			LINEAR								LINEAR
	Alpha =0.9		Alpha =0.95		Alpha =1				Alpha =0.9		Alpha =0.95		Alpha =1
Average of all	3 4		3 4		5 4			Average of all	1 4		1 4		1 5
	4 0		4 0		2 0				4 2		4 2		4 1
Earliest as Possible	6 1		6 3		5 4			Earliest as Possible	0 4		0 4		1 5
	1 3		1 1		2 0				5 2		5 2		4 1
			RBF								RBF
	Alpha =0.9		Alpha =0.95		Alpha =1				Alpha =0.9		Alpha =0.95		Alpha =1
Average of all	4 4		5 4		5 3			Average of all	1 5		1 4		5 3
	3 0		2 0		2 1				4 1		4 2		0 3
Earliest as Possible	7 1		3 4		3 3			Earliest as Possible	2 2		3 1		4 2
	0 3		4 0		4 1				3 4		2 5		1 4
			MANAUS						RECIFE	Mod: 2006 and 2007 as epidemic years
			LINEAR								LINEAR
	Alpha =0.9		Alpha =0.95		Alpha =1				Alpha =0.9		Alpha =0.95		Alpha =1
Average of all	5 2		5 2		5 3			Average of all	6 2		7 2		7 2
	2 2		2 2		2 1				1 2		0 2		0 2
Earliest as Possible	4 4		4 3		5 3			Earliest as Possible	5 2		4 3		5 2
	3 0		3 1		2 1				2 2		3 1		2 2
			RBF								RBF
	Alpha =0.9		Alpha =0.95		Alpha =1				Alpha =0.9		Alpha =0.95		Alpha =1
Average of all	4 4		5 3		4 3			Average of all	7 3		7 3		5 2
	3 0		2 1		3 1				0 1		0 1		2 2
Earliest as Possible	4 2		4 3		4 2			Earliest as Possible	5 2		5 2		6 3
	3 2		3 1		3 2				2 2		2 2		1 1
			SALVADOR								SÃO LUÍS
			LINEAR								LINEAR
	Alpha =0.9		Alpha =0.95		Alpha =1				Alpha =0.9		Alpha =0.95		Alpha =1
Average of all	2 2		2 2		2 2			Average of all	1 3		1 3		0 4
	3 4		3 4		3 4				6 1		6 1		7 0
Earliest as Possible	3 1		3 2		2 2			Earliest as Possible	5 2		3 3		0 4
	2 5		2 4		3 4				2 2		4 1		7 0
			RBF								RBF
	Alpha =0.9		Alpha =0.95		Alpha =1				Alpha =0.9		Alpha =0.95		Alpha =1
Average of all	3 0		3 0		3 2			Average of all	6 3		6 2		6 1
	2 6		2 6		2 4				1 1		1 2		1 3
Earliest as Possible	0 4		1 5		2 1			Earliest as Possible	5 2		2 3		3 3
	5 2		4 1		3 5				2 2		5 1		4 1
			RIO DE JANEIRO
			LINEAR
	Alpha =0.9		Alpha =0.95		Alpha =1
Average of all	2 5		2 4		1 4
	4 0		4 1		5 1
Earliest as Possible	2 3		2 3		1 4
	4 2		4 2		5 1
			RBF
	Alpha =0.9		Alpha =0.95		Alpha =1
Average of all	3 4		3 4		1 4
	3 1		3 1		5 1
Earliest as Possible	3 3		4 2		5 1
	3 2		2 3		1 4
