# Supplementary material for: Forecasting dengue fever in Brazil: An assessment of climate conditions
Source: PLoS One. 2019 Aug 8;14(8):e0220106. doi: 10.1371/journal.pone.0220106 (PMC6687106; doi:10.1371/journal.pone.0220106)
Supplement: S1 File — (ZIP) [file pone.0220106.s003.zip › data and codes_submit/training dataset analysis/codes/filling climate data_rio_de_janeiro/Precipitation_subst/saude_20062003_30062003.ods]

## Sheet: Planilha1
21/06/2003		00:01:20	0.0
22/06/2003		00:01:20	0.0
23/06/2003		00:01:20	0.0
24/06/2003		00:01:20	0.0
25/06/2003		00:01:20	0.0
26/06/2003		00:01:20	0.0
27/06/2003		00:01:20	0.0
28/06/2003		00:01:20	0.0
29/06/2003		00:01:20	0.0
30/06/2003		00:01:20	2.0
01/07/2003		00:01:20	6.0
