# Supplementary material for: Forecasting dengue fever in Brazil: An assessment of climate conditions
Source: PLoS One. 2019 Aug 8;14(8):e0220106. doi: 10.1371/journal.pone.0220106 (PMC6687106; doi:10.1371/journal.pone.0220106)
Supplement: S1 File — (ZIP) [file pone.0220106.s003.zip › data and codes_submit/training dataset analysis/data/data sinan/Belo Horizonte/Belo Horizonte_2001_2012.csv]

2001	5229
2002	4749
2003	1800
2004	472
2005	149
2006	872
2007	5278
2008	12967
2009	14494
2010	52315
2011	1749
2012	635
