# Supplementary material for: Forecasting dengue fever in Brazil: An assessment of climate conditions
Source: PLoS One. 2019 Aug 8;14(8):e0220106. doi: 10.1371/journal.pone.0220106 (PMC6687106; doi:10.1371/journal.pone.0220106)
Supplement: S1 File — (ZIP) [file pone.0220106.s003.zip › data and codes_submit/holdout dataset analysis/completed_climate_data/old clim data/debug_lucas/Fill_Gaps.m]

function [filled_data] = Fill_Gaps(data)
%UNTITLED5 Summary of this function goes here
%   Detailed explanation goes here


a=find(~isnan(data));   % find index which are not NaN.
r1=randintrlv(a,1);     % Shuffle no-NaN index vector

ss=length(r1);          % Set subsample size 
perm=r1(1:ss);          % take the first 'ss' subsampled indexes

t2= data(perm);      
n=length(data);
D=dct(eye(n,n));
A=D(perm,:);

% Begin CVX routine
cvx_begin
variable x3(n);
minimize(norm(x3,1));
subject to
A*x3 == t2';
cvx_end
% end CVX routine


% Begin CVX routine w/ nonnegative variable
% cvx_begin
% variable x3(n) nonnegative;
% minimize(norm(x3,1));
% subject to
% A*x3 == t2';
% cvx_end
% end CVX routine

filled_data=dct(x3);    % set filled_data via discrete cosine trasform of the optimal solution
figure, plot(filled_data,'r.-')
hold on
plot(data,'b.-')
end
