# Supplementary material for: Forecasting dengue fever in Brazil: An assessment of climate conditions
Source: PLoS One. 2019 Aug 8;14(8):e0220106. doi: 10.1371/journal.pone.0220106 (PMC6687106; doi:10.1371/journal.pone.0220106)
Supplement: S1 File — (ZIP) [file pone.0220106.s003.zip › data and codes_submit/training dataset analysis/codes/prediction codes_capitals/Prediction Routine/fun_select_SVM_data_threshold_cut_t0.m]

function [ pre_selected_data, selected_data ] = fun_select_SVM_data_threshold_cut_t0(SVM_heatmap_matrix,vec_t0,vec_p,th_score,cut_t0,R1,R2)
% This function select the SVM heatmaps R1xR2-rectangles that have a SVM
% score higher or equal than a given threshold and also t0 less of equal a
% cut_t0 reference date

%% PART 1: SELECT RECTANGLES WITH SVM_score above th_score
% number of ref_dates (t0) and period_length (p)
num_t0 = length(vec_t0);
num_p  = length(vec_p);

% total num of rectangle indexes
a_f = floor(num_p/R1) ;  % period length component
b_f = floor(num_t0/R2); % ref_dates component 

[rr1,cc1]     = ind2sub([length(vec_p),length(vec_t0)],find(SVM_heatmap_matrix >= th_score)'); % reshaping
chosen_t0_p   = [vec_t0(cc1) vec_p(rr1)']; % list of chosen (t_0, p)


% finding the corresponding rectangles of each (t_0, p)
% parameter b denotes t0 component index of the rectangle
% parameter a denotes p component index of the rectangle

%Loop for finding 'b's (t0 component indexes)
for j1=1:size(chosen_t0_p,1)
dum_t0 = find(vec_t0 == chosen_t0_p(j1,1));
vec_b(j1)  = ceil(dum_t0/R2);
end

%Loop for finding 'a's (p  component indexes)
for j2=1:size(chosen_t0_p,1)
dum_p = find(vec_p == chosen_t0_p(j2,2));
vec_a(j2)  = ceil(dum_p/R1);
end

% List with all ab-indexes for each chosen (t0,p)
aux_ab = [vec_b' vec_a'];
% Matrix with all ab-indexes with no repetitions.
chosen_all_ab = unique(aux_ab, 'rows');

% chosing only R1xR2 rectangles: 'good'  ab-indexes (by 'good' we mean no corner rectangles from the heatmap)
aux1 = find(chosen_all_ab(:,1) <= b_f);
aux2 = find(chosen_all_ab(aux1,2)<=a_f);
chosen_good_ab = chosen_all_ab(aux2,:) ;


% Loop on good ab-indexes in order to build the selected dates matrices
for j3=1:size(chosen_good_ab,1)
    
 a = chosen_good_ab(j3,2);
 b = chosen_good_ab(j3,1);
    

    
%index of bound period lengths
index_bound_pl  = (a-1)*R1+1:a*R1;
    
  
%index of bound days
index_bound_days = (b-1)*R2+1:b*R2;
    
% transform index of a matrix in index of rows and columns.
[rr2,cc2] = ind2sub([length(index_bound_pl),length(index_bound_days)],[1:length(index_bound_days)*length(index_bound_pl)]'); 
 
 % Save SVM score of the chosen rectangle (by chosing the first (t0,p)).
 SVM_score(j3) = SVM_heatmap_matrix((a-1)*R1+1,(b-1)*R2+1);
 
    
 
 pre_selected_data{j3}.SVM_score =  SVM_score(j3);
 pre_selected_data{j3}.selected_rectangle = [vec_p(index_bound_pl(rr2))', vec_t0(index_bound_days(cc2))]; 
 
 clear a b index_bound_pl index_bound_days r c1
end


 % choose pre selected rectangles whith Last t0 <= 'cut_t0_date' 
 dummy=0; % count variable for selecting rectangles

     for j3=1:size(pre_selected_data,2)                             % for each pre_selected_rectangle
          aux1 = pre_selected_data{j3}.selected_rectangle;         % open rectangle data
          aux2 = aux1(end,2);                                       % see last t0 date
          aux3 = find(vec_t0 == aux2);                        % find last t0 date index in the Days_tot vector
          
          
          if aux3 <= find(vec_t0 == cut_t0)               % if last t0 date before or equal cut_t0
              dummy                = dummy+1 ;
              selected_data{dummy} = pre_selected_data{j3}; % select rectangle for dengue prob calculation
          end
    
          clear aux1 aux2 aux3
      end
      
if dummy ==0
     selected_data = NaN;
end

end
