# Supplementary material for: Forecasting dengue fever in Brazil: An assessment of climate conditions
Source: PLoS One. 2019 Aug 8;14(8):e0220106. doi: 10.1371/journal.pone.0220106 (PMC6687106; doi:10.1371/journal.pone.0220106)
Supplement: S1 File — (ZIP) [file pone.0220106.s003.zip › data and codes_submit/holdout dataset analysis/prediction 2013-2017/Rio de Janeiro/RUN_ME_prediction_routine_Rio_de_Janeiro_2016_modified_v2.m]

clear all; close all; clc


%% PART 1: Loading data and parameters

%Choose Capital, Kernel and Alpha value
Capital_name = 'Rio_de_Janeiro';
kernel       = 'linear';
alpha_vec         = [0.8:0.01:1];


%Load Climate and epidemic data
load climate_and_epidemic_data_Rio_de_Janeiro_augmented.mat
load(['Full_Heatmaps_results_Rio_de_Janeiro_' kernel '.mat']);
years_test = [2014;2015;2016];

Days_aug = Days;


% SET PARAMETERS
% define cut_t0, num_of years and num_of_heatmaps
cut_t0               = vec_t0(end);                                % cut date for selected rectangles ( vec_t0(end) means no constraint)
num_of_years         = length(years_vec);                          % total num of years in the analysis
num_of_heatmaps      = length(Heatmaps_info);                      % total num of heatmaps in the analysis


% Open SVM heatmap matrix, define train year and test years vector
SVM_heatmap_matrix            = Heatmaps_info{1}.SVM_heatmap_matrix;
years_train                   = Heatmaps_info{1}.years_train;
%years_test                    = Heatmaps_info{j1}.years_test;


ind_last_p  =  R1*floor(length(vec_p)/R1);
ind_last_t0 =  R2*floor(length(vec_t0)/R2);


for j0=1:length(alpha_vec) % loop on the alpha parameter
    alpha = alpha_vec(j0)
    th_score                      = alpha*max(max(SVM_heatmap_matrix(1:ind_last_p,1:ind_last_t0)));                                        % minimum SVM score
    
    %% Part 2: LOOP ON HEATMAPS and build 'prob_dengue_info' with all dengue probabilities for each out-of-sample simulation.
    for j1 = 1:length(years_test)
        
                
        
        % Define Training years index vector
        ind_train = zeros(length(years_train),1);
        for j2 = 1: length(ind_train)
            ind_train(j2) = find(years_vec == years_train(j2));
        end
        clear j2
        
        % Define Dengue and No dengue years index vectors
        ind_train_dengue    = intersect(ind_dengue,ind_train);          % Dengue years indexes
        ind_train_no_dengue = intersect(ind_no_dengue,ind_train);       % No Dengue years indexes
        
        
        
        %% Prediction Routine
        %  Choose selected rectangles for the given th_score and cut_t0 values
        [~,selected_data]         = fun_select_SVM_data_threshold_cut_t0(SVM_heatmap_matrix,vec_t0,vec_p,th_score,cut_t0,R1,R2);
        vec_selected_data(j1)     = length(selected_data);          % store total number of selected rectangles for these cut_t0 and th_score values
        
        % Calc prob Dengue for chosen rectangles.
        aux_prob_values                = NaN*ones(length(selected_data),1);% space for dengue probs
        
        pred_year                      = years_test(j1);                  % set year to predict
        
        
        
        for j3 = 1:length(selected_data)
            selected_rect       = selected_data{j3}.selected_rectangle; % set rectangle
            aux_prob_values(j3) =  fun_calc_prob_dengue_shuffle_v2(selected_rect,pred_year,ind_train_dengue,...,
                ind_train_no_dengue,ind_train,years_train,clim_data,kernel,Days_aug); % calculate dengue probability for the chosen rectangle
            clear selected_rect
        end
        
        
        EAP_probs(j0,j1) = aux_prob_values(1);
        AA_probs(j0,j1) = mean(aux_prob_values);
        
        
        % Clear variables
        clear pred_year aux_prob_values j2 j3 j4 j5    ind_train   ind_train_dengue ind_train_no_dengue selected_data ind_test
    end
    
    clear alpha th_score
end


fig1 = figure
plot(alpha_vec,AA_probs(:,1),'b*-')
hold on
plot(alpha_vec,AA_probs(:,2),'r*-')
plot(alpha_vec,AA_probs(:,3),'ro-')
legend('2014','2015','2016')
ax = gca;
xlabel('$\alpha$','Interpreter','latex','Fontsize',20)
ylabel('Dengue prob','Interpreter','latex','Fontsize',20)
title({['AA strategy and ' kernel ' kernel']},'Interpreter','latex','Fontsize',20)


fig2 = figure
plot(alpha_vec,EAP_probs(:,1),'b*-')
hold on
plot(alpha_vec,EAP_probs(:,2),'r*-')
plot(alpha_vec,EAP_probs(:,3),'ro-')
legend('2014','2015','2016')
ax = gca;
xlabel('$\alpha$','Interpreter','latex','Fontsize',20)
ylabel('Dengue prob','Interpreter','latex','Fontsize',20)
title({['EAP strategy and ' kernel ' kernel']},'Interpreter','latex','Fontsize',20)


% Save prob matrices
file_name = sprintf('prob_matrices_Capital_%s_kernel_%s_augmented.mat',Capital_name,kernel);
save(file_name,'AA_probs','EAP_probs');


 
fig1_name1 = sprintf('FigureAA_%s_%s.fig',Capital_name,kernel);
saveas(fig1,fig1_name1);
fig2_name1 = sprintf('FigureEAP_%s_%s.fig',Capital_name,kernel);
saveas(fig2,fig2_name1);

fig1_name2 = sprintf('FigureAA_%s_%s.png',Capital_name,kernel);
saveas(fig1,fig1_name2);
fig1_name2 = sprintf('FigureEAP_%s_%s.png',Capital_name,kernel);
saveas(fig2,fig1_name2);
