# Supplementary material for: Forecasting dengue fever in Brazil: An assessment of climate conditions
Source: PLoS One. 2019 Aug 8;14(8):e0220106. doi: 10.1371/journal.pone.0220106 (PMC6687106; doi:10.1371/journal.pone.0220106)
Supplement: S1 File — (ZIP) [file pone.0220106.s003.zip › data and codes_submit/training dataset analysis/data/Data INMET/Manaus_raw.ods]

## Sheet: Planilha1
Data	Precipitacao	TempMaxima	TempMinima	Temp Comp Media	Umidade Relativa Media
01/01/2001		28.4		24.7	91
01/01/2001	4.2		21.5
02/01/2001		31.8		26.66	80
02/01/2001	0.3		21.5
03/01/2001		34.8		27.06	82
03/01/2001	0.3		22.5
04/01/2001		31.2		25.58	88
04/01/2001	0.2		21.5
05/01/2001		29.4		24.76	93.75
05/01/2001	8.2		21
06/01/2001		32.6		26.72	84
06/01/2001	13.4		21
07/01/2001		28		25.08	86.5
07/01/2001	0		21
08/01/2001		29.4		25.06	92.25
08/01/2001	13		20.5
09/01/2001		26		23.68	93.5
09/01/2001	14.4		20.4
10/01/2001		29.4		25.14	82.75
10/01/2001	21.6		20.5
11/01/2001		31.6		26.32	81.5
11/01/2001	0		22
12/01/2001		30.8		26.84	86
12/01/2001	0.3		23
13/01/2001		31.2		25.74	84.5
13/01/2001	0.6		21.5
14/01/2001		30.4		25.32	87.25
14/01/2001	8		21
15/01/2001		30.8		25.28	87.5
15/01/2001	7.4		21
16/01/2001		27.2		24.12	93.5
16/01/2001	3.2		20
17/01/2001		30		25	89
17/01/2001	29.6		20
18/01/2001		26.8		23.26	91.75
18/01/2001	10.2		19.5
19/01/2001		28.6		24.16	90.75
19/01/2001	9.1		19
20/01/2001		30.2		25.24	87.25
20/01/2001	27.2		20
21/01/2001		25.8		23.26	95.5
21/01/2001	0.6		19.5
22/01/2001		31.4		24.94	88.25
22/01/2001	21.6		19.5
23/01/2001		26.8		24.3	94
23/01/2001	8		20.5
24/01/2001		30		25.18	84.5
24/01/2001	18		20.5
25/01/2001		32.8		25.9	82.25
25/01/2001	10.9		20.5
26/01/2001		27.6		25.08	89.25
26/01/2001	1.8		21
27/01/2001		32		25.62	90.75
27/01/2001	6.8		20.5
28/01/2001		30.6		25.04	88.5
28/01/2001	11		21
29/01/2001		30.6		25.56	83.25
29/01/2001	29.6		20
30/01/2001		31.8		25.8	86.5
30/01/2001	0		21.4
31/01/2001		29.8		24.92	88.25
31/01/2001	68.9		21
01/02/2001		30		25.14	90
01/02/2001	5.6		20.5
02/02/2001		32.8		26.2	76.5
02/02/2001	2.4		20.6
03/02/2001		31.6		25.5	84.75
03/02/2001	3.6		21.5
04/02/2001		29.4		25.1	90.75
04/02/2001	1.8		20.5
05/02/2001		31		25.02	84
05/02/2001	6.3		18.5
06/02/2001		33		26.72	78.5
06/02/2001	14.3		18
07/02/2001		31.8		26.12	90
07/02/2001	0		22
08/02/2001		31.4		26.22	87.5
08/02/2001	13.2		21.5
09/02/2001		31.2		25.52	90.25
09/02/2001	4.4		21
10/02/2001		31.4		26.42	78.75
10/02/2001	6.6		20.5
11/02/2001		33.2		26.96	85
11/02/2001	0.5		22
12/02/2001		32		26.2	84.75
12/02/2001	8.4		22
13/02/2001		30.2		25.76	89
13/02/2001	0.2		22
14/02/2001		29		24.98	89.75
14/02/2001	8.1		21.5
15/02/2001		30.6		25.94	83.75
15/02/2001	8.1		21.5
16/02/2001		30.2		26.16	86.75
16/02/2001	0.4		23.4
17/02/2001		30.2		25.6	94.25
17/02/2001	1.2		24
18/02/2001		30.8		26.6	87.75
18/02/2001	12.6		23.4
19/02/2001		30.8		25.52	87.75
19/02/2001	4		23.4
20/02/2001		31		26.04	87
20/02/2001	7.8		23.4
21/02/2001		31.6		26.76	84.75
21/02/2001	0.6		23.8
22/02/2001		31.2		26.56	83.75
22/02/2001	0		24.2
23/02/2001		31.6		26.32	85.75
23/02/2001	1.5		24.6
24/02/2001		32		26.42	80.75
24/02/2001	4.4		22.1
25/02/2001		33.2		27.16	85.75
25/02/2001	0		24.4
26/02/2001		33		25.96	88.25
26/02/2001	0		23.6
27/02/2001		30.4		25.8	88.25
27/02/2001	96.9		22.8
28/02/2001		31		25.84	86.75
28/02/2001	6.6		23
01/03/2001		30		25.4	89.25
01/03/2001	12.1		23.4
02/03/2001		29		25.48	93.75
02/03/2001	2.1		23.4
03/03/2001		29.8		24.52	89.75
03/03/2001	16.4		22.4
04/03/2001		31		26.6	84.25
04/03/2001	14.9		22.4
05/03/2001		28.2		24.72	92.75
05/03/2001	23		22.6
06/03/2001		31.4		26.24	89.5
06/03/2001	0.6		23.2
07/03/2001		33.5		27.5	81.25
07/03/2001	0		23.8
08/03/2001		33.2		27.2	82.5
08/03/2001	0		24.2
09/03/2001		32.6		27.44	79.25
09/03/2001	7		24
10/03/2001		33.2		27.72	75.5
10/03/2001	0		23.6
11/03/2001		33.5		27.62	78
11/03/2001	0		23.2
12/03/2001		34.1		28.22	76.5
12/03/2001	0		25
13/03/2001		34.3		28.94	72.25
13/03/2001	0		25.4
14/03/2001		34.9		28.98	78.25
14/03/2001	0		25.2
15/03/2001		35.1		29.46	79
15/03/2001	0		25.2
16/03/2001		31.6		27.44	85
16/03/2001	0		23.4
17/03/2001		33.7		26.78	85
17/03/2001	24.3		23.6
18/03/2001		31.8		26.84	88
18/03/2001	0		23.8
19/03/2001		30.6		26.04	90.5
19/03/2001	34.3		23
20/03/2001		33.2		26.8	84.25
20/03/2001	2.5		23.4
21/03/2001		33.9		27.78	84.5
21/03/2001	0		23.2
22/03/2001		33.9		27.86	85.5
22/03/2001	0.4		23.6
23/03/2001		28		25.2	90.75
23/03/2001	0.2		23.4
24/03/2001		30.2		25.96	91
24/03/2001	14.6		23.2
25/03/2001		29.6		25.68	96.25
25/03/2001	0		23.6
26/03/2001		31.6		26.28	91.5
26/03/2001	18.2		23.6
27/03/2001		28.8		25.2	92
27/03/2001	0		23.4
28/03/2001		25.2		23.7	95.5
28/03/2001	3.1		21.9
29/03/2001		32		26.42	86
29/03/2001	43		21.9
30/03/2001		33		27.46	82.5
30/03/2001	0		21.9
31/03/2001		30.6		25.8	94
31/03/2001	0.1		24
01/04/2001		33		26.84	87.25
01/04/2001	11.8		23.4
02/04/2001		26.6		24	93.25
02/04/2001	9		22.8
03/04/2001		33		27.16	84.75
03/04/2001	5.9		22.8
04/04/2001		33		26.8	86.25
04/04/2001	0		24.2
05/04/2001		28.6		25.6	92.25
05/04/2001	0		23
06/04/2001		30		25.6	90.5
06/04/2001	19.6		23.4
07/04/2001		27.6		25.12	92.5
07/04/2001	0.8		23.4
08/04/2001		31		26.24	89
08/04/2001	5		22.4
09/04/2001		28		25.28	94.75
09/04/2001	4.6		24
10/04/2001		32.4		26.48	84.5
10/04/2001	11.2		22.4
11/04/2001		32.4		26.72	88.25
11/04/2001	5.6		23.6
12/04/2001		27		24.52	94
12/04/2001	22		22.6
13/04/2001		32		25.84	90.75
13/04/2001	6.2		23
14/04/2001		31.4		25.64	90.75
14/04/2001	1.6		23.2
15/04/2001		32		26.18	87.5
15/04/2001	19.2		21.7
16/04/2001		32.8		27.2	84.5
16/04/2001	0		23.4
17/04/2001		32.2		26.4	87.5
17/04/2001	0		24.2
18/04/2001		28.2		25.2	92.75
18/04/2001	0.3		22.2
19/04/2001		31.6		25.84	88.25
19/04/2001	48.2		22.6
20/04/2001		32.2		27	82.25
20/04/2001	0		22.8
21/04/2001		29.4		26.36	91
21/04/2001	10		25
22/04/2001		32.6		27.84	82.75
22/04/2001	0.4		23.6
23/04/2001		32.8		28.08	79
23/04/2001	0		25
24/04/2001		33.5		27.3	86
24/04/2001	0		25
25/04/2001		32.8		27.16	80.25
25/04/2001	6.8		25
26/04/2001		33.3		27.62	81.5
26/04/2001	0		24.6
27/04/2001		33		27.16	82.75
27/04/2001	0		23.8
28/04/2001		33.3		27.98	84
28/04/2001	0		23.2
29/04/2001		33.2		27.76	90
29/04/2001	0		24.2
30/04/2001		33.5		27.5	84.25
30/04/2001	0		24.2
01/05/2001		32.8		27.84	84
01/05/2001	0		24.6
02/05/2001		30.2		26.52	88.5
02/05/2001	0.3		24.2
03/05/2001		31		26.72	89.5
03/05/2001	6.8		24.2
04/05/2001		34.1		27.62	79.75
04/05/2001	21.9		24.4
05/05/2001		31.8		26.48	86.5
05/05/2001	2.6		24.2
06/05/2001		33		27.4	85.25
06/05/2001	4.8		23.2
07/05/2001		30.6		27.16	89.5
07/05/2001	0.5		24.6
08/05/2001		32.6		28.04	86.5
08/05/2001	19.7		24.6
09/05/2001		32.2		27.56	87
09/05/2001	0		25.2
10/05/2001		30		26.64	89.5
10/05/2001	0		25
11/05/2001		26.2		25.04	93.25
11/05/2001	8		24.4
12/05/2001		32.6		27.36	83.75
12/05/2001	8.8		23.4
13/05/2001		32.4		27.08	86.5
13/05/2001	0		24.6
14/05/2001		32.8		26.88	86.5
14/05/2001	1.8		24.2
15/05/2001		31.4		26.68	88.5
15/05/2001	10.4		24.4
16/05/2001		32.6		27.12	85.25
16/05/2001	0		24.2
17/05/2001		32.8		27.4	81.75
17/05/2001	0		23.6
18/05/2001		32.4		27.44	86
18/05/2001	0		25
19/05/2001		33.3		28.06	79
19/05/2001	0		24.2
20/05/2001		33.5		28.02	81.5
20/05/2001	0		23.8
21/05/2001		33.7		26.02	88.25
21/05/2001	0		23.6
22/05/2001		33		27.16	86.75
22/05/2001	25.2		23.2
23/05/2001		29.8		24.64	95.75
23/05/2001	52		22.4
24/05/2001		32.8		26.64	86.5
24/05/2001	68.2		22.4
25/05/2001		32		27.36	85.25
25/05/2001	0.6		24
26/05/2001		33		27.36	83
26/05/2001	0		23.6
27/05/2001		32		26.92	82.75
27/05/2001	0		23.6
28/05/2001		33.5		28.14	77.75
28/05/2001	0		23.8
29/05/2001		33.7		27.98	78
29/05/2001	0		23.6
30/05/2001		34.7		28.38	77
30/05/2001	0		24
31/05/2001		33.9		28.16	78.75
31/05/2001	0		24.2
01/06/2001		30.8		25.44	88.5
01/06/2001	0		22.4
02/06/2001		33		25.6	89.5
02/06/2001	12.8		22.6
03/06/2001		29.8		25.3	85
03/06/2001	53.6		21.5
04/06/2001		30.4		25.66	83.5
04/06/2001	0		21.9
05/06/2001		33		27.36	78.5
05/06/2001	0		23.8
06/06/2001		33.7		27.9	78.5
06/06/2001	0		24
07/06/2001		32.2		27.36	82.25
07/06/2001	0		24
08/06/2001		30.8		25.96	90.25
08/06/2001	4.1		23.4
09/06/2001		31		26.68	85.25
09/06/2001	0.4		23.6
10/06/2001		32.2		26.92	82.25
10/06/2001	0		23.2
11/06/2001		32.8		27.32	86.75
11/06/2001	0		24.8
12/06/2001		26.8		24.26	94
12/06/2001	24.5		22.6
13/06/2001		32.2		26.22	80.25
13/06/2001	0.4		21.9
14/06/2001		29.8		25.52	89
14/06/2001	17		23.2
15/06/2001		32.8		26.56	82.25
15/06/2001	4.4		23.2
16/06/2001		33		27.28	77.5
16/06/2001	0		23
17/06/2001		32		26.8	84.75
17/06/2001	0		24
18/06/2001		32.6		26.28	85.25
18/06/2001	0		23.2
19/06/2001		25.8		22.54	92.75
19/06/2001	5.3		21.3
20/06/2001		22.6		21.26	88
20/06/2001	0.8		20.1
21/06/2001		25		21.66	85.75
21/06/2001	0		19.9
22/06/2001		26		23.06	83.75
22/06/2001	0		20.3
23/06/2001		27.2		23.98	87.25
23/06/2001	0		21.7
24/06/2001		29		24.74	87.5
24/06/2001	0.2		22.1
25/06/2001		31.6		26.12	85
25/06/2001	0.2		22.8
26/06/2001		32.6		27	82.75
26/06/2001	1		23.2
27/06/2001		30.6		25.96	89.5
27/06/2001	0		21.3
28/06/2001		30		25.1	91.75
28/06/2001	28.2		21.3
29/06/2001		32		26.72	84.25
29/06/2001	11.2		22.4
30/06/2001		32.6		26.76	86
30/06/2001	0		23.4
01/07/2001		33.3		26.74	85.75
01/07/2001	0		23.8
02/07/2001		32.4		27.2	80
02/07/2001	3.2		22.6
03/07/2001		33.7		27.7	78.25
03/07/2001	0		23
04/07/2001		33		27.88	75.5
04/07/2001	0		24.4
05/07/2001		32.4		27.2	80
05/07/2001	0		24.4
06/07/2001		33		26.92	82.5
06/07/2001	0		24
07/07/2001		33.2		26.4	86.25
07/07/2001	0		24.2
08/07/2001		30.2		25.6	84.75
08/07/2001	1.4		22.8
09/07/2001		32.4		26.58	82.25
09/07/2001	10.6		22.1
10/07/2001		32.6		27.32	74.5
10/07/2001	0		22.6
11/07/2001		33.5		27.9	79.5
11/07/2001	0		24.4
12/07/2001		33.2		27.88	81.25
12/07/2001	0		24.4
13/07/2001		32.8		27.52	81.5
13/07/2001	0		23.8
14/07/2001		33.3		27.54	77.5
14/07/2001	0		23.6
15/07/2001		33.2		27.24	81.25
15/07/2001	0		23.8
16/07/2001		30.4		25.84	89
16/07/2001	0.6		24
17/07/2001		32		26	83.25
17/07/2001	7.4		22.6
18/07/2001		33.2		27.24	79.25
18/07/2001	0		22.4
19/07/2001		33		27.76	76.25
19/07/2001	0		23.4
20/07/2001		33.7		28.02	75.25
20/07/2001	0		23
21/07/2001		33.9		27.82	79
21/07/2001	0		24.2
22/07/2001		28.4		24.46	88.25
22/07/2001	0		22.1
23/07/2001		32.6		26.58	76.25
23/07/2001	3.8		21.3
24/07/2001		32.8		26.4	83.25
24/07/2001	0		23.2
25/07/2001		32.2		26.72	82.25
25/07/2001	0		23.6
26/07/2001		33.5		27.06	78.75
26/07/2001	0		22.8
27/07/2001		32.4		26.08	90.75
27/07/2001	0		22.8
28/07/2001		31.8		26.36	82.75
28/07/2001	0.2		22.8
29/07/2001		26.4		23.3	88.75
29/07/2001	3.4		21.5
30/07/2001		29.8		24.98	84.25
30/07/2001	0		20.9
31/07/2001		32.6		26.42	80
31/07/2001	0		20.9
01/08/2001		33.7		26.98	81.75
01/08/2001	0		22.4
02/08/2001		33.7		27.94	74
02/08/2001	1.2		23
03/08/2001		34.3		28.06	71.5
03/08/2001	0		23.4
04/08/2001		33		26.78	71.75
04/08/2001	0		21.9
05/08/2001		33.5		27.24	67.25
05/08/2001	0		21.5
06/08/2001		34.1		28.1	76.25
06/08/2001	0		23
07/08/2001		34.5		27.5	73
07/08/2001	0		22.8
08/08/2001		35.1		27.64	74
08/08/2001	0		21.9
09/08/2001		33		28.08	76.25
09/08/2001	0		24.8
10/08/2001		34.1		28.02	74
10/08/2001	2.5		22.8
11/08/2001		34.9		29.18	69.25
11/08/2001	0		24.4
12/08/2001		33.9		27.38	76.5
12/08/2001	0		24.4
13/08/2001		31.6		26.28	81
13/08/2001	0.3		22.6
14/08/2001		33.9		27.94	75
14/08/2001	0		23.4
15/08/2001		34.5		28.62	72.25
15/08/2001	0		23.6
16/08/2001		34.7		28.86	70.5
16/08/2001	0		23.8
17/08/2001		35.1		29.14	67.25
17/08/2001	0		23.8
18/08/2001		35.3		29.26	71
18/08/2001	0		23.8
19/08/2001		36.1		29.66	68.5
19/08/2001	0		25
20/08/2001		34.9		29.26	71.25
20/08/2001	0		25
21/08/2001		35.1		29.34	74.75
21/08/2001	0		25
22/08/2001		36.7		28.42	76.5
22/08/2001	0		24.6
23/08/2001		34.9		27.82	76
23/08/2001	0		23.6
24/08/2001		28.8		25.92	87.5
24/08/2001	0		23.4
25/08/2001		33.9		27.74	81
25/08/2001	10.2		23.4
26/08/2001		35.1		28.78	70.75
26/08/2001	0.7		23.8
27/08/2001		36.3		29.74	68.25
27/08/2001	0		25.2
28/08/2001		36.5		29.5	67.5
28/08/2001	0		23.6
29/08/2001		36.5		29.98	65.75
29/08/2001	0		24.8
30/08/2001		36.7		30.02	68.25
30/08/2001	0		25.2
31/08/2001		35.9		28.94	73.25
31/08/2001	0		25.2
01/09/2001		35.1		28.72	75
01/09/2001	0		24.9
02/09/2001		35.7		29.28	71.5
02/09/2001	0		24.3
03/09/2001		34.9		28.88	70.5
03/09/2001	0		23.9
04/09/2001		35.7		28.72	73
04/09/2001	0		23.5
05/09/2001		35.1		28.68	71
05/09/2001	0		23.5
06/09/2001		33.1		27.24	76.25
06/09/2001	0		23.7
07/09/2001		32.7		27	83
07/09/2001	29.6		24.3
08/09/2001		31.3		26.48	78.25
08/09/2001	10		23.1
09/09/2001		33.1		25.8	85.5
09/09/2001	0		23.1
10/09/2001		34.1		27.24	78
10/09/2001	28		23.1
11/09/2001		35.3		28.36	80.25
11/09/2001	0		23.3
12/09/2001		34.1		28.12	78.25
12/09/2001	0		23.7
13/09/2001		33.1		27.24	81.25
13/09/2001	0		24.1
14/09/2001		34.7		28.74	72.75
14/09/2001	0		22.4
15/09/2001		34.5		28	74.25
15/09/2001	0		23.7
16/09/2001		33.5		27.38	79.25
16/09/2001	3.4		23.2
17/09/2001		32.7		26.8	78.25
17/09/2001	0		23.1
18/09/2001		33.5		27.2	78.25
18/09/2001	0		23.5
19/09/2001		33.3		27.08	86
19/09/2001	2		23.5
20/09/2001		32.1		26.84	81.5
20/09/2001	1.2		23.1
21/09/2001		29.5		25.6	90.75
21/09/2001	0.4		23.5
22/09/2001		34.1		27.64	75.75
22/09/2001	13.6		21.7
23/09/2001		33.9		27.42	73.75
23/09/2001	0		21.8
24/09/2001		34.3		27.84	79.5
24/09/2001	0		23.5
25/09/2001		34.9		27.88	77.75
25/09/2001	0		24.1
26/09/2001		35.3		28.24	69.75
26/09/2001	0		23.7
27/09/2001		35.7		29.56	67.25
27/09/2001	0		23.7
28/09/2001		35.4		29.38	70
28/09/2001	0		24.3
29/09/2001		35.7		29.44	68.25
29/09/2001	0		24.9
30/09/2001		33.9		28.44	75.5
30/09/2001	0		23.7
01/10/2001		35.4		29.22	68.75
01/10/2001	0		23.7
02/10/2001		36.5		30.28	65.75
02/10/2001	0		24.3
03/10/2001		36.2		29.82	67.5
03/10/2001	0		25.1
04/10/2001		35.6		29.66	69
04/10/2001	0		24.3
05/10/2001		36.6		30.52	60.75
05/10/2001	0		25.8
06/10/2001		37.2		30.1	63.5
06/10/2001	0		24.3
07/10/2001		35.8		30.08	69.25
07/10/2001	0		26.4
08/10/2001		36.6		30.5	65.75
08/10/2001	0		25.1
09/10/2001		35		28.96	75.5
09/10/2001	0		26.4
10/10/2001		36.8		27.98	72.75
10/10/2001	0		23.3
11/10/2001		35.9		27.8	72.75
11/10/2001	0		24.3
12/10/2001		33.1		26.4	88
12/10/2001	16		23.3
13/10/2001		30.8		26.7	82.25
13/10/2001	8.4		24.1
14/10/2001		35.5		29.56	71.75
14/10/2001	0		24.7
15/10/2001		35.6		28.64	76.25
15/10/2001	0		25.8
16/10/2001		34.6		28.18	81.75
16/10/2001	0		24.9
17/10/2001		35.6		29.18	66.5
17/10/2001	0		24.7
18/10/2001		35.6		29.02	70.5
18/10/2001	0		25.1
19/10/2001		35.8		29.94	69.5
19/10/2001	0		25.1
20/10/2001		37		31.36	58.25
20/10/2001	0		26.4
21/10/2001		37		31.2	62.25
21/10/2001	0		27.4
22/10/2001		36.4		30.72	61.75
22/10/2001	0		25.8
23/10/2001		35.3		29.22	72.75
23/10/2001	0		26.2
24/10/2001		35		27.94	77.25
24/10/2001	0.7		25.1
25/10/2001		35.4		26.82	78.5
25/10/2001	0		23.1
26/10/2001		30.2		26.1	81.75
26/10/2001	1.1		22.7
27/10/2001		35.6		29.18	67.75
27/10/2001	0		22.7
28/10/2001		36.4		30.28	66.5
28/10/2001	0		26.2
29/10/2001		36.8		30.62	66.25
29/10/2001	0.1		24.7
30/10/2001		36.4		30.6	68
30/10/2001	0		26.4
31/10/2001		30.7		25.28	94.5
31/10/2001	1.8		22.7
01/11/2001		23.7		24.56	82.5
01/11/2001	0		22.7
02/11/2001		27.5		27	72
02/11/2001	0		23.5
03/11/2001		28.7		28.16	71.75
03/11/2001	0		24.3
04/11/2001		30.3		29.62	66.5
04/11/2001	0		26
05/11/2001		30.9		27.9	72.25
05/11/2001	0		25.6
06/11/2001		27.1		27.32	74.25
06/11/2001	0.1		23.5
07/11/2001		30.3		29.16	69.25
07/11/2001	0		25.1
08/11/2001		30.3		26.26	86.5
08/11/2001	1		24.2
09/11/2001		27.1		26.16	81
09/11/2001	1.2		23.9
10/11/2001		26.5		25.88	81.75
10/11/2001	0		23.9
11/11/2001		27.5		27.08	73.5
11/11/2001	0		22.9
12/11/2001		30.3		28.68	66
12/11/2001	0		24.1
13/11/2001		29.5		28.56	66.5
13/11/2001	0		24.3
14/11/2001		30.1		27.66	74.75
14/11/2001	0		26
15/11/2001		29.9		28.72	66
15/11/2001	0		24.9
16/11/2001		29.7		28.84	70
16/11/2001	0		24.9
17/11/2001		30.5		27.82	81
17/11/2001	2.8		26.4
18/11/2001		26.5		26.2	79
18/11/2001	10.8		24.3
19/11/2001		28.5		28.36	71.5
19/11/2001	0		24.3
20/11/2001		30.5		28.2	71
20/11/2001	0		24.3
21/11/2001		29.1		27.88	71.25
21/11/2001	0		23.5
22/11/2001		29.9		28.68	72
22/11/2001	0.1		24.9
23/11/2001		29.9		28.82	73.5
23/11/2001	0		25.8
24/11/2001		30.1		28.68	72.25
24/11/2001	0		25.1
25/11/2001		29.9		26.82	81.5
25/11/2001	0		25.8
26/11/2001		25.7		24.92	87
26/11/2001	25		23.5
27/11/2001		25.1		25.6	83.5
27/11/2001	13.6		23.1
28/11/2001		27.7		26.64	81
28/11/2001	0.1		23.9
29/11/2001		27.7		25.64	89
29/11/2001	0		24.7
30/11/2001		25.9		26.52	77.75
30/11/2001	0.3		23.7
01/12/2001		35.4		29.74	80.25
01/12/2001	0		25.1
02/12/2001		34.6		29.72	96.25
02/12/2001	0		25.6
03/12/2001		31.6		26.9	94.25
03/12/2001	0		24.1
04/12/2001		32		27.46	81.25
04/12/2001	11.6		23.7
05/12/2001		30		25.46	88.5
05/12/2001	35.9		23.5
06/12/2001		33.6		27.14	78.25
06/12/2001	21.5		22.7
07/12/2001		33		26.9	88.75
07/12/2001	0		23.7
08/12/2001		26.4		24.94	93.75
08/12/2001	2		23.7
09/12/2001		33		26.46	85
09/12/2001	1.6		23.5
10/12/2001		33.8		28.1	80.75
10/12/2001	1		24.3
11/12/2001		34.6		28.68	82
11/12/2001	0		25.8
12/12/2001		28.6		25.8	90.25
12/12/2001	23.8		24.2
13/12/2001		30.8		26.62	87.75
13/12/2001	7.6		23.9
14/12/2001		32.6		27.38	81.5
14/12/2001	0.2		24.7
15/12/2001		34.4		27.78	82.5
15/12/2001	0		24.5
16/12/2001		33		27.9	79.25
16/12/2001	9.3		24.9
17/12/2001		31.6		27.14	87.5
17/12/2001	0		24.7
18/12/2001		27.6		25.46	91.25
18/12/2001	20		24.3
19/12/2001		33		28.14	80.25
19/12/2001	0		23.7
20/12/2001		29		26.38	90.25
20/12/2001	0		25.5
21/12/2001		32.2		26.98	83.5
21/12/2001	0.1		24.3
22/12/2001		32.8		27.5	83.75
22/12/2001	0		23.9
23/12/2001		29.6		25.88	90.25
23/12/2001	25.4		24.6
24/12/2001		27.4		25.52	92.5
24/12/2001	26.5		24.2
25/12/2001		32.6		27.34	85
25/12/2001	0.1		23.1
26/12/2001		27.8		25.84	92.25
26/12/2001	0.4		24.2
27/12/2001		31.2		26.66	86.75
27/12/2001	3.4		23.1
28/12/2001		33.2		28.1	78.25
28/12/2001	0		23.9
29/12/2001		29.2		26.68	86.25
29/12/2001	0		24.2
30/12/2001		33.4		28.7	80.25
30/12/2001	22		24.1
31/12/2001		29.8		26.38	88
31/12/2001	0.6		23.7
01/01/2002		32.3		28.04	80.75
01/01/2002	1.2		24.9
02/01/2002		29.5		26.4	87.5
02/01/2002	0		24.5
03/01/2002		31.9		26.2	85.5
03/01/2002	0.4		24.1
04/01/2002		32.5		26.8	85.5
04/01/2002	34.7		23.9
05/01/2002		31.9		27.04	87
05/01/2002	29		24.3
06/01/2002		32.9		27.44	81.25
06/01/2002	7.5		23.9
07/01/2002		30.5		25.4	88.25
07/01/2002	3		22.9
08/01/2002		30.9		26.4	82.75
08/01/2002	67.8		22.5
09/01/2002		32.7		26.44	83.25
09/01/2002	0		23.3
10/01/2002		27.1		24.24	95
10/01/2002	79.6		22.1
11/01/2002		32.1		26.12	83.5
11/01/2002	25.7		22.5
12/01/2002		31.5		26.08	81.75
12/01/2002	32		21.5
13/01/2002		33.1		27.66	78.75
13/01/2002	0		23.8
14/01/2002		31.7		26.92	87.25
14/01/2002	0		24.7
15/01/2002		33.1		25.96	91.25
15/01/2002	0		22.9
16/01/2002		33.5		26.8	83
16/01/2002	25.9		23.1
17/01/2002		33.1		27.68	76.25
17/01/2002	0		23.7
18/01/2002		33.1		27.68	81.25
18/01/2002	1.8		23.9
19/01/2002		30.3		26	84.75
19/01/2002	5.6		24.3
20/01/2002		29.9		27.36	83.25
20/01/2002	3.6		23.1
21/01/2002		32.5		27	75.75
21/01/2002	0		23.1
22/01/2002		33.1		27.16	80.25
22/01/2002	0		23.9
23/01/2002		32.9		27.44	77.75
23/01/2002	6.8		23.7
24/01/2002		33.5		28.2	70.5
24/01/2002	0		24.3
25/01/2002		30.5		26.76	85
25/01/2002	0		24.5
26/01/2002		31.1		27.2	80.75
26/01/2002	20		23.7
27/01/2002		32.9		27.72	73.5
27/01/2002	0		23.9
28/01/2002		29.3		26.56	90.75
28/01/2002	6		24.3
29/01/2002		32.9		26.8	86.5
29/01/2002	4.8		24.3
30/01/2002		31.5		26.64	80.5
30/01/2002	25.4		23.5
31/01/2002		33.5		28.2	74.25
31/01/2002	0		24.1
01/02/2002		33.1		27.68	78
01/02/2002	0		23.5
02/02/2002		32.9		27.92	78.75
02/02/2002	0		24.5
03/02/2002		28.7		25.76	87.5
03/02/2002	0		24.1
04/02/2002		29.3		26.04	88
04/02/2002	2.4		24.1
05/02/2002		33.1		27.8	78.25
05/02/2002	0.1		24.1
06/02/2002		31.3		27.5	85
06/02/2002	4.2		25.8
07/02/2002		29.1		25.28	88.75
07/02/2002	25.6		23.5
08/02/2002		31.1		25.84	87.75
08/02/2002	10.2		22.9
09/02/2002		32.7		27.32	79.5
09/02/2002	10		24.3
10/02/2002		32.5		27.2	79.25
10/02/2002	0		24.3
11/02/2002		32.7		26.28	83.75
11/02/2002	0		23.1
12/02/2002		32.3		27.12	80
12/02/2002	0.3		24.1
13/02/2002		26.9		25.48	93.5
13/02/2002	0.2		23.7
14/02/2002		28.3		26.04	84.75
14/02/2002	27.4		23.7
15/02/2002		31.9		26.64	87
15/02/2002	0.2		23.9
16/02/2002		29.5		25.38	93.75
16/02/2002	24.3		23.4
17/02/2002		29.3		25.92	92.25
17/02/2002	3.5		22.9
18/02/2002		30.5		26.04	90.5
18/02/2002	31.2		23.1
19/02/2002		28.5		25.4	92
19/02/2002	30.1		23.3
20/02/2002		31.9		26.2	85.5
20/02/2002	3.8		22.7
21/02/2002		32.1		26.76	86
21/02/2002	16.9		24.1
22/02/2002		29.4		26.34	89
22/02/2002	0.6		24.3
23/02/2002		31.3		26.84	82
23/02/2002	0		23.1
24/02/2002		34.1		27.28	82.75
24/02/2002	5		23.5
25/02/2002		28.7		25.36	87.25
25/02/2002	20.4		22.5
26/02/2002		32.9		26.32	84.25
26/02/2002	21.8		22.5
27/02/2002		32.7		26.96	82.5
27/02/2002	0		24.1
28/02/2002		34.1		28.52	77.25
28/02/2002	1.7		24.1
01/03/2002		30.9		27.2	87.25
01/03/2002	0		24.7
02/03/2002		28.9		25.52	91.75
02/03/2002	1.2		23.5
03/03/2002		32.1		26.12	87
03/03/2002	14.2		23.5
04/03/2002		30.4		26.5	84
04/03/2002	2.4		23.3
05/03/2002		31.1		26.16	88.75
05/03/2002	0		24.3
06/03/2002		24.9		24.2	93.75
06/03/2002	2.2		23.3
07/03/2002		30.5		26.16	81.5
07/03/2002	26.1		22.3
08/03/2002		32.5		26.88	89.25
08/03/2002	0		23.5
09/03/2002		29.7		25.8	86.25
09/03/2002	25.6		23.7
10/03/2002		31.1		26.64	81.25
10/03/2002	3.6		23.5
11/03/2002		30.9		26.44	87.75
11/03/2002	0		23.7
12/03/2002		32.5		26.52	84.25
12/03/2002	36.7		23.3
13/03/2002		34.5		27.92	79.25
13/03/2002	0		23.9
14/03/2002		33.1		26.84	88.25
14/03/2002	0		24.5
15/03/2002		30.9		26.2	87
15/03/2002	0		22.7
16/03/2002		32.5		27.16	79.75
16/03/2002	2.6		23.5
17/03/2002		31.9		27.4	88.5
17/03/2002	1.8		24.1
18/03/2002		33.7		28.28	77.25
18/03/2002	0.3		24.1
19/03/2002		34.7		27.24	82
19/03/2002	0		23.7
20/03/2002		34.3		28.64	77.5
20/03/2002	0		23.1
21/03/2002		29.7		25.16	91.5
21/03/2002	22.2		23.1
22/03/2002		31.3		26.04	87.25
22/03/2002	11.4		22.9
23/03/2002		26.2		25.46	81.5
23/03/2002	15.8		23.5
24/03/2002		32.5		27.96	78.5
24/03/2002	0		24.3
25/03/2002		32.3		26.56	86.25
25/03/2002	0.7		23.1
26/03/2002		32.5		27.88	76.5
26/03/2002	5.2		23.7
27/03/2002		34.1		28.04	79.25
27/03/2002	0		24.9
28/03/2002		31.9		26.68	86.25
28/03/2002	0		24.5
29/03/2002		33.1		27.28	82.75
29/03/2002	3.7		23.9
30/03/2002		32.1		27.28	86.5
30/03/2002	15.8		23.9
31/03/2002		32.3		26.68	85.75
31/03/2002	3.8		23.1
01/04/2002		32.7		27.08	82
01/04/2002	40.4		23.5
02/04/2002		33.5		27.2	83.25
02/04/2002	0		24.1
03/04/2002		32.5		27.6	81
03/04/2002	7		25.1
04/04/2002		28.1		25.2	89
04/04/2002	18.2		23.1
05/04/2002		25.7		23.96	95
05/04/2002	4.8		22.5
06/04/2002		29.1		25.16	94.25
06/04/2002	76.6		22.5
07/04/2002		33.3		28.24	73.75
07/04/2002	23		23.5
08/04/2002		34.1		28.68	73.75
08/04/2002	0		24.7
09/04/2002		28.9		25.12	93.25
09/04/2002	4		23.1
10/04/2002		30.3		25.84	85.25
10/04/2002	32.6		22.9
11/04/2002		33.1		27.44	77.25
11/04/2002	0		23.3
12/04/2002		34.1		28.44	78
12/04/2002	0		24.1
13/04/2002		33.1		27.56	85.5
13/04/2002	0		25.5
14/04/2002		26.5		24.16	98.75
14/04/2002	10		22.9
15/04/2002		30.5		25.88	85.5
15/04/2002	40.6		22.5
16/04/2002		32.7		27.72	74.75
16/04/2002	0		23.9
17/04/2002		33.7		28.4	75.25
17/04/2002	0		24.1
18/04/2002		32.7		27.2	83.75
18/04/2002	0		25.1
19/04/2002		32.7		27.8	80.25
19/04/2002	4.8		24.7
20/04/2002		33.8		28.42	76.25
20/04/2002	0		24.1
21/04/2002		28.5		25.64	90.25
21/04/2002	7.6		23.5
22/04/2002		32.7		26.8	85
22/04/2002	29.8		23.1
23/04/2002		29.5		25.72	89.25
23/04/2002	8.1		23.5
24/04/2002		29.5		25.84	85.75
24/04/2002	49.4		23.1
25/04/2002		32.5		27.56	79.75
25/04/2002	7.2		23.7
26/04/2002		28.7		26.04	85
26/04/2002	10.8		24.3
27/04/2002		31.5		26.64	84.75
27/04/2002	0.2		23.9
28/04/2002		32.7		27.76	79
28/04/2002	0		23.9
29/04/2002		30.3		26.24	84
29/04/2002	0		23.7
30/04/2002		32.3		27.04	83
30/04/2002	1.6		23.5
01/05/2002		31.3		27.04	86
01/05/2002	0		24.3
02/05/2002		33.7		28.56	78
02/05/2002	0.2		23.9
03/05/2002		29.3		25.68	95.5
03/05/2002	1.4		23.3
04/05/2002		30.7		26.52	84.75
04/05/2002	45		22.9
05/05/2002		28.1		24.8	92.5
05/05/2002	0		22.5
06/05/2002		32.3		27	80.75
06/05/2002	10.4		22.5
07/05/2002		33.3		27.68	77.5
07/05/2002	0		23.7
08/05/2002		30.1		26.12	89
08/05/2002	0		24.1
09/05/2002		32.1		27.04	81.75
09/05/2002	2.2		22.1
10/05/2002		31.7		27.12	80
10/05/2002	0		23.7
11/05/2002		33.3		27.68	83.25
11/05/2002	0		24.1
12/05/2002		29.1		26.72	89.25
12/05/2002	4.4		24.5
13/05/2002		30.1		26.92	88
13/05/2002	10.4		25.1
14/05/2002		32.5		28.04	80.25
14/05/2002	6		25.1
15/05/2002		32.7		28.16	74
15/05/2002	0		23.9
16/05/2002		32.7		28.82	74
16/05/2002	0		27.4
17/05/2002		31.5		27.42	86.75
17/05/2002	0		25.6
18/05/2002		29.3		26.68	90.5
18/05/2002	5.4		24.9
19/05/2002		31.1		26.64	89.75
19/05/2002	0		24.5
20/05/2002		29.1		26.24	91.25
20/05/2002	11.9		24.7
21/05/2002		32.3		27.84	93
21/05/2002	1.6		24.9
22/05/2002		30.5		26.16	86
22/05/2002	3.2		23.5
23/05/2002		29.1		25.92	92.25
23/05/2002	0.3		23.5
24/05/2002		30.3		26.36	89.25
24/05/2002	4		24.7
25/05/2002		28.3		25.16	88
25/05/2002	29.3		23.1
26/05/2002		31.1		26.68	83.25
26/05/2002	11.2		23.3
27/05/2002		31.5		27.8	84.75
27/05/2002	0		25.1
28/05/2002		29.7		25.8	89
28/05/2002	42.4		23.7
29/05/2002		32.3		27.08	85
29/05/2002	5.8		23.9
30/05/2002		32.3		26.28	83.75
30/05/2002	1		23.5
31/05/2002		31.1		26.28	85.25
31/05/2002	66.8		23.3
01/06/2002		30.7		26.16	83.5
01/06/2002	0		23.3
02/06/2002		28.1		25.72	88.75
02/06/2002	0		23.5
03/06/2002		31.9		26.96	83
03/06/2002	19.3		23.1
04/06/2002		32.3		26.96	84
04/06/2002	0		23.7
05/06/2002		32.3		27.2	82.25
05/06/2002	0		24.1
06/06/2002		32.5		27.76	80.25
06/06/2002	0.7		23.7
07/06/2002		28.5		25.24	89.75
07/06/2002	44		23.5
08/06/2002		29.5		25.24	88.5
08/06/2002	6.6		23.5
09/06/2002		31.3		26.6	80.5
09/06/2002	3.4		22.3
10/06/2002		32.1		27.76	78.75
10/06/2002	0		23.5
11/06/2002		32.5		27.68	76.75
11/06/2002	0		23.5
12/06/2002		32.7		28.04	75.5
12/06/2002	0		24.1
13/06/2002		29.7		26.4	83.75
13/06/2002	3		23.7
14/06/2002		32.3		26.24	83.5
14/06/2002	2		23.1
15/06/2002		31.1		26.4	85
15/06/2002	2.4		23.1
16/06/2002		31.7		26.8	84.75
16/06/2002	8		23.5
17/06/2002		31.7		26.72	84.75
17/06/2002	9.4		23.5
18/06/2002		30.3		25.96	91
18/06/2002	5.4		22.9
19/06/2002		32.7		27.68	78.75
19/06/2002	5.8		23.3
20/06/2002		32.5		28	73.75
20/06/2002	0		24.1
21/06/2002		32.1		27.64	71.75
21/06/2002	0		23.7
22/06/2002		32.9		28.6	74.25
22/06/2002	0		25.1
23/06/2002		32.3		27.64	79.25
23/06/2002	0		24.5
24/06/2002		29.3		25.28	87.5
24/06/2002	16.6		22.1
25/06/2002		29.7		25.92	88.5
25/06/2002	15.4		22.5
26/06/2002		31.1		26.44	86.5
26/06/2002	4.8		23.1
27/06/2002		31.7		26.64	82.75
27/06/2002	8		22.7
28/06/2002		31.1		26.6	85.75
28/06/2002	0		24.5
29/06/2002		32.7		27.44	81
29/06/2002	4.3		23.1
30/06/2002		32.3		27.56	77.5
30/06/2002	0		22.5
01/07/2002		32.2		27.7	78.5
01/07/2002	0		23.5
02/07/2002		32.6		27.86	79.25
02/07/2002	0		23.5
03/07/2002		29		26.7	81.5
03/07/2002	0		24.3
04/07/2002		32		27.5	81
04/07/2002	1.8		23.5
05/07/2002		30.4		27.06	84.5
05/07/2002	0		24.7
06/07/2002		32.6		27.9	73.5
06/07/2002	0		22.9
07/07/2002		33		28.38	76.75
07/07/2002	0		24.7
08/07/2002		33.2		28.02	77.25
08/07/2002	0		23.9
09/07/2002		33		28.02	77
09/07/2002	0		23.9
10/07/2002		32.2		28.08	82.25
10/07/2002	0		25.8
11/07/2002		32.6		27.46	78.75
11/07/2002	0		24.1
12/07/2002		32.8		27.7	73
12/07/2002	0		23.5
13/07/2002		32.8		27.98	75
13/07/2002	0		23.7
14/07/2002		33.4		27.86	79.5
14/07/2002	0		24.3
15/07/2002		32.4		28.02	76.25
15/07/2002	0.4		24.7
16/07/2002		32.6		28.22	77.5
16/07/2002	0		24.5
17/07/2002		32.4		27.82	80
17/07/2002	0		24.5
18/07/2002		33.2		28.7	75.75
18/07/2002	0		24.1
19/07/2002		33.4		28.14	73
19/07/2002	0		23.7
20/07/2002		32.6		27.06	79.5
20/07/2002	0		23.9
21/07/2002		33.2		28.14	75
21/07/2002	0		23.5
22/07/2002		33.4		28.62	73.75
22/07/2002	0		24.7
23/07/2002		33.6		28.22	76.5
23/07/2002	0		24.9
24/07/2002		33.6		28.82	74
24/07/2002	0		25.1
25/07/2002		34		28.7	74.5
25/07/2002	0		25.1
26/07/2002		34.2		28.54	75.5
26/07/2002	0		24.5
27/07/2002		33.6		26.86	76.25
27/07/2002	0		23.3
28/07/2002		30.2		25.74	86.5
28/07/2002	1.2		23.7
29/07/2002		32.4		27.18	78
29/07/2002	0		23.1
30/07/2002		33		27.26	76.5
30/07/2002	0		22.7
31/07/2002		33.5		28.84	74.5
31/07/2002	0		25.1
01/08/2002		31.5		25.52	85
01/08/2002	0		23.3
02/08/2002		32.3		26.8	88.25
02/08/2002	20.2		22.5
03/08/2002		32.5		26.64	83.75
03/08/2002	1.8		23.1
04/08/2002		33.3		27.24	78.25
04/08/2002	3.8		23.7
05/08/2002		33.5		26.64	80.75
05/08/2002	0		23.7
06/08/2002		32.5		27.64	77.75
06/08/2002	6.6		23.1
07/08/2002		33.5		27.52	78.5
07/08/2002	2.4		23.1
08/08/2002		33.1		27.28	78
08/08/2002	0		23.5
09/08/2002		34.5		27.96	76.25
09/08/2002	0		23.1
10/08/2002		30.5		26.84	81.75
10/08/2002	0		24.1
11/08/2002		34.1		27.56	77.5
11/08/2002	0		24.3
12/08/2002		33.3		27.36	83.25
12/08/2002	0		24.1
13/08/2002		32.7		27.64	86.75
13/08/2002	0.6		23.7
14/08/2002		33.9		27.92	75.75
14/08/2002	0		24.1
15/08/2002		34.1		28.6	73.25
15/08/2002	0		23.7
16/08/2002		34.7		28.8	72.25
16/08/2002	0		24.5
17/08/2002		34.9		28	71.25
17/08/2002	0		23.1
18/08/2002		34.1		27.8	76
18/08/2002	0		24.1
19/08/2002		33.5		27.84	79.5
19/08/2002	0		24.1
20/08/2002		34.9		28.76	68
20/08/2002	0		24.7
21/08/2002		34.3		28.96	69.75
21/08/2002	0		23.9
22/08/2002		34.3		28.6	73
22/08/2002	0		25.1
23/08/2002		34.5		28.68	71.5
23/08/2002	0		23.5
24/08/2002		35.5		29.48	69.25
24/08/2002	0		24.9
25/08/2002		35.7		29.2	71.75
25/08/2002	0		25.1
26/08/2002		34.5		28.6	75.75
26/08/2002	0		25.1
27/08/2002		34.5		29.12	74.5
27/08/2002	0		24.7
28/08/2002		35.7		29.76	69
28/08/2002	0		25.1
29/08/2002		36.5		30.42	65
29/08/2002	0		26
30/08/2002		35.5		30.04	70.5
30/08/2002	0		25.1
31/08/2002		35.5		29.52	68
31/08/2002	0		25.1
01/09/2002		31.9		27.16	84
01/09/2002	9.8		23.7
02/09/2002		33.1		27.84	71.5
02/09/2002	0		23.1
03/09/2002		34.1		27.9	77.5
03/09/2002	0		24.6
04/09/2002		32.3		27.76	82
04/09/2002	0		24.1
05/09/2002		34.3		27.6	80.5
05/09/2002	18		23.9
06/09/2002		34.3		27.64	77.25
06/09/2002	0		23.7
07/09/2002		34.5		28.92	77.25
07/09/2002	3.4		24.3
08/09/2002		35.5		28.68	69.25
08/09/2002	0		22.9
09/09/2002		34.7		28.64	72
09/09/2002	0		23.7
10/09/2002		32.3		27.02	82.75
10/09/2002	0		25.6
11/09/2002		35.1		28.24	72
11/09/2002	0		23.3
12/09/2002		35.1		29.52	67.5
12/09/2002	0		24.9
13/09/2002		36.3		29.16	65.5
13/09/2002	0		23.9
14/09/2002		36.7		30.28	67.25
14/09/2002	0		25.1
15/09/2002		36.1		30.22	68
15/09/2002	0		25.8
16/09/2002		35.5		29.88	76.25
16/09/2002	0		24.9
17/09/2002		35.3		30.42	61.5
17/09/2002	0		27.4
18/09/2002		36.1		30.42	62.5
18/09/2002	0		26
19/09/2002		36.3		29.84	60.25
19/09/2002	0		24.3
20/09/2002		37.1		29.8	64
20/09/2002	0		24.1
21/09/2002		37.3		30.56	60
21/09/2002	0		24.7
22/09/2002		36.7		30.32	65.25
22/09/2002	0		25.1
23/09/2002		33.1		27.7	83.5
23/09/2002	0		25.8
24/09/2002		35.1		29.2	69.5
24/09/2002	4.8		23.9
25/09/2002		34.9		28.64	71.25
25/09/2002	1.3		24.1
26/09/2002		35.5		29.16	74.5
26/09/2002	0		25.1
27/09/2002		35.7		29.88	65.75
27/09/2002	0		24.7
28/09/2002		35.1		29.64	70.75
28/09/2002	0		24.5
29/09/2002		31.7		26.52	85
29/09/2002	21.2		23.5
30/09/2002		32.6		26.86	78.25
30/09/2002	1.6		22.7
01/10/2002		33.5		28.48	71.75
01/10/2002	2.4		24.7
02/10/2002		35.1		29.12	69
02/10/2002	0		24.5
03/10/2002		36.5		29.56	67.75
03/10/2002	0		22.9
04/10/2002		37.3		30.22	65.25
04/10/2002	0		24.8
05/10/2002		35.5		29.68	70.25
05/10/2002	0		24.9
06/10/2002		36.1		29.72	80.5
06/10/2002	0		24.7
07/10/2002		36.1		29.66	71.25
07/10/2002	0		26
08/10/2002		36.5		30.54	61.75
08/10/2002	3.2		25.6
09/10/2002		35.5		29.88	69
09/10/2002	0		24.9
10/10/2002		36.5		30.6	64.75
10/10/2002	0		25.1
11/10/2002		36.9		30.86	58.75
11/10/2002	0		26
12/10/2002		37.3		31.22	62
12/10/2002	0		26.4
13/10/2002		35.1		28.74	72.75
13/10/2002	0		25.8
14/10/2002		27.5		24.24	90.25
14/10/2002	74.2		21.7
15/10/2002		32.9		27.52	79
15/10/2002	23.1		22.7
16/10/2002		29.9		26.08	83.75
16/10/2002	0		24.5
17/10/2002		32.9		27.2	81.75
17/10/2002	0		23.7
18/10/2002		33.1		27.24	81.25
18/10/2002	0		23.7
19/10/2002		32.5		26.68	86.75
19/10/2002	0		23.7
20/10/2002		25.9		24.16	93.25
20/10/2002	40.2		23.3
21/10/2002		28.5		24.8	90.5
21/10/2002	20.6		22.5
22/10/2002		31.9		26.84	82.25
22/10/2002	2.2		23.5
23/10/2002		30.5		26.4	83
23/10/2002	8.2		23.5
24/10/2002		26.3		24.12	92.25
24/10/2002	8		22.7
25/10/2002		33.1		27.64	81
25/10/2002	22.4		22.7
26/10/2002		33.7		28.96	71.5
26/10/2002	0		24.7
27/10/2002		33.9		29.28	75.75
27/10/2002	0		24.9
28/10/2002		32.7		28.9	78.75
28/10/2002	0		26.4
29/10/2002		30.5		26.56	85.5
29/10/2002	2.6		23.3
30/10/2002		33.7		27.6	78.25
30/10/2002	9		23.3
31/10/2002		30.9		25.48	87
31/10/2002	0		23.7
01/11/2002		32.5		27.28	82
01/11/2002	14.1		23.1
02/11/2002		28.4		25.14	86.5
02/11/2002	1		23.1
03/11/2002		29.7		25.92	86.75
03/11/2002	4.6		23.1
04/11/2002		32.9		27.88	76.5
04/11/2002	0		21.9
05/11/2002		33.9		27.94	79.25
05/11/2002	0		25.8
06/11/2002		32.7		27.32	79.5
06/11/2002	0		24.1
07/11/2002		28.3		25.6	89
07/11/2002	0		23.5
08/11/2002		30.7		26	84
08/11/2002	23.3		23.7
09/11/2002		30.7		25.32	90
09/11/2002	0.4		22.9
10/11/2002		33.3		27.12	77.5
10/11/2002	12.1		22.7
11/11/2002		34.3		27.96	80
11/11/2002	0		24.7
12/11/2002		34.1		28.12	80
12/11/2002	8.2		24.1
13/11/2002		34.3		28.24	76.25
13/11/2002	0		24.5
14/11/2002		31.7		27.56	80.5
14/11/2002	0		24.7
15/11/2002		33.5		27.04	81.5
15/11/2002	0		24.5
16/11/2002		33.7		27.8	77.5
16/11/2002	2.5		23.5
17/11/2002		34.3		28	76.25
17/11/2002	0		24.5
18/11/2002		29.7		27.12	85.5
18/11/2002	0		24.5
19/11/2002		34.1		27.88	81.75
19/11/2002	0		25.1
20/11/2002		34.1		28.52	78.25
20/11/2002	0		23.5
21/11/2002		35.3		29.72	75.25
21/11/2002	0		25.1
22/11/2002		35.1		29.02	82
22/11/2002	1		26
23/11/2002		33.1		28.16	77
23/11/2002	0		23.5
24/11/2002		33.7		27.6	88
24/11/2002	0		25.1
25/11/2002		32.7		26.6	82.25
25/11/2002	0		24.1
26/11/2002		33.5		28.72	77
26/11/2002	13.4		24.5
27/11/2002		34.1		28.96	77.75
27/11/2002	0		25.1
28/11/2002		35.3		30.16	74.5
28/11/2002	0		24.9
29/11/2002		34.3		28.76	78
29/11/2002	0		25.1
30/11/2002		34.5		29.14	79.25
30/11/2002	0.6		25.8
01/12/2002		34.7		29.4	70.25
01/12/2002	0.6		24.3
02/12/2002		34.9		29.6	69
02/12/2002	0		25.3
03/12/2002		29.7		27.5	87.25
03/12/2002	0		26.6
04/12/2002		28.9		26.32	89.75
04/12/2002	1.1		24.5
05/12/2002		30.5		27.12	85
05/12/2002	11.6		24.1
06/12/2002		32.9		28.08	80.75
06/12/2002	0.6		24.3
07/12/2002		32.5		27.8	82.75
07/12/2002	0.2		24.7
08/12/2002		27.1		26.2	91.75
08/12/2002	4.2		24.9
09/12/2002		30.9		26.48	92
09/12/2002	1.6		25.1
10/12/2002		28.3		25	89.25
10/12/2002	90.8		24.1
11/12/2002		32.3		26.64	83.25
11/12/2002	1.2		23.5
12/12/2002		31.9		26.88	88.5
12/12/2002	0		24.1
13/12/2002		28.5		26.6	86
13/12/2002	7.2		24.7
14/12/2002		32.7		27.28	86.25
14/12/2002	3.5		24.3
15/12/2002		29.5		26.68	91.75
15/12/2002	10.2		24.3
16/12/2002		27.9		25.24	93
16/12/2002	34		23.1
17/12/2002		32.7		27.56	87.75
17/12/2002	8		23.1
18/12/2002		28.3		24.96	94.5
18/12/2002	4.2		24.5
19/12/2002		27.7		23.92	94.25
19/12/2002	44.8		22.7
20/12/2002		31.1		26.4	83.75
20/12/2002	30.5		22.3
21/12/2002		29.4		26.18	86
21/12/2002	0		23.7
22/12/2002		31.1		26.52	89.25
22/12/2002	0		23.7
23/12/2002		32.7		28.16	82
23/12/2002	6		24.1
24/12/2002		33.7		27.76	78.5
24/12/2002	0		24.7
25/12/2002		32.3		27.68	78.75
25/12/2002	3.8		23.5
26/12/2002		32.7		27.48	81.75
26/12/2002	0		25.1
27/12/2002		30.3		27.2	81.5
27/12/2002	2.5		24.9
28/12/2002		30.3		26.28	89
28/12/2002	6.4		23.9
29/12/2002		31.9		27	81.75
29/12/2002	16		23.5
30/12/2002		32.6		26.82	84
30/12/2002	0		24.3
31/12/2002		30.1		26.32	84
31/12/2002	22.2		24.5
01/01/2003		30.5		25.96	86.25
01/01/2003	2		23.9
02/01/2003		32.3		26.96	84
02/01/2003	11.3		23.5
03/01/2003		30.3		26.8	88.75
03/01/2003	34.6		24.3
04/01/2003		32.6		28.22	82.25
04/01/2003	3.4		24.7
05/01/2003		33.1		28.36	81.5
05/01/2003	0		24.3
06/01/2003		34.3		28.78	73.75
06/01/2003	0		25.6
07/01/2003		33.5		28.4	80.25
07/01/2003	0		25.1
08/01/2003		32.5		29.08	77
08/01/2003	6		25.1
09/01/2003		33.1		28.66	84
09/01/2003	0.4		26
10/01/2003		33.1		28.66	83.5
10/01/2003	4.4		25.8
11/01/2003		29.9		27.28
11/01/2003	0.1		23.9
12/01/2003		32.3		27.44	80.75
12/01/2003	7.6		24.1
13/01/2003		33.1		27.68	80
13/01/2003	0		25.1
14/01/2003		32.9		28.64
14/01/2003	0.2		25.1
15/01/2003		32.1		27.6	84
15/01/2003	0.4		25.1
16/01/2003		32.2		27.42
16/01/2003	3.8		24.3
17/01/2003		31.6		27.22	82
17/01/2003	0.5		24.9
18/01/2003		32.1		28.12	75.75
18/01/2003	0		25.1
19/01/2003		33.3		28.6	71
19/01/2003	0		23.9
20/01/2003		33.9		29.12	70.25
20/01/2003	0		24.5
21/01/2003		34.1		29.24	63.75
21/01/2003	0		25.1
22/01/2003		34.3		29.3
22/01/2003	0		24.6
23/01/2003		32.9		28.82
23/01/2003	0		26.8
24/01/2003		28.3		26.2	87
24/01/2003	0		24.9
25/01/2003		29.1		26.16	90
25/01/2003	1.8		24.1
26/01/2003		27.1		24.88	92
26/01/2003	11.4		23.3
27/01/2003		32.1		27.12	81.25
27/01/2003	4.8		23.1
28/01/2003		33.4		28.42
28/01/2003	0		25.1
29/01/2003		30.6		27.68	82.5
29/01/2003	0.1		25.8
30/01/2003		31.5		27.04	83
30/01/2003	0		24.5
31/01/2003		30.1		26.32
31/01/2003	13		23.7
01/02/2003		29.7		26.08	87.5
01/02/2003	0		23.7
02/02/2003		29.1		25.52	93
02/02/2003	17.8		23.1
03/02/2003		31.7		26.72	85
03/02/2003	19.2		23.7
04/02/2003		31.1		26.38	92
04/02/2003	2.6		24.2
05/02/2003		31.9		27.4	83
05/02/2003	4.8		24.3
06/02/2003		31.9		27.36	81.5
06/02/2003	4.2		24.1
07/02/2003		32.9		27.28	82.75
07/02/2003	0		24.5
08/02/2003		29.7		25.52	94.5
08/02/2003	5.6		23.5
09/02/2003		28.3		25.46	89.75
09/02/2003	18		23.4
10/02/2003		30.2		26.5	87.25
10/02/2003	1.4		23.9
11/02/2003		30.5		27.04	80.25
11/02/2003	0		24.1
12/02/2003		32.5		27.36	75.25
12/02/2003	27.6		23.9
13/02/2003		33.1		28.48	73.75
13/02/2003	0		24.3
14/02/2003		33.5		29.62	66.25
14/02/2003	0		26.4
15/02/2003		33.2		28.68	73.75
15/02/2003	0		25.8
16/02/2003		33.8		28.78	75
16/02/2003	0		25.1
17/02/2003		31.9		27.58	81.25
17/02/2003	0		25.6
18/02/2003		33.7		26.92	85.5
18/02/2003	0		24.5
19/02/2003		31.5		27.36	80.5
19/02/2003	32.6		24.3
20/02/2003		33.7		28.64	79
20/02/2003	0		25.1
21/02/2003		33.4		26.86	86.25
21/02/2003	0		24.5
22/02/2003		32.6		27.38	82
22/02/2003	138.8		23.3
23/02/2003		29.9		26.04	88.75
23/02/2003	1.2		24.5
24/02/2003		25.3		24.2	91
24/02/2003	40.6		23.3
25/02/2003		32.1		26.96	82.25
25/02/2003	25.4		22.7
26/02/2003		33.7		28.04	80.5
26/02/2003	0		23.9
27/02/2003		31.8		26.9	87.5
27/02/2003	0.3		24.3
28/02/2003		29.2		26.58	87.5
28/02/2003	0.8		23.7
01/03/2003		32.7		27.2	89.25
01/03/2003	19.6		23.7
02/03/2003		30.1		26.28	92.5
02/03/2003	5.4		23.7
03/03/2003		26.7		25.12	94
03/03/2003	8.4		23.9
04/03/2003		31.3		27	86.75
04/03/2003	2.4		24.1
05/03/2003		30.4		25.84	91.25
05/03/2003	14.8		23.6
06/03/2003		30.5		25.64	88.25
06/03/2003	17.6		23.5
07/03/2003		32.9		26.4	82.5
07/03/2003	10.6		23.3
08/03/2003		31.7		26.92	79.25
08/03/2003	0		23.5
09/03/2003		31.5		26.56	87.25
09/03/2003	0		23.3
10/03/2003		31.1		27.24	88.25
10/03/2003	4		24.7
11/03/2003		31.3		26.78	86.5
11/03/2003	20.6		23.6
12/03/2003		32.5		27.74	76.5
12/03/2003	0.8		23.4
13/03/2003		32.9		28.28	74.75
13/03/2003	0		23.7
14/03/2003		30.9		26.88	83.25
14/03/2003	0		23.7
15/03/2003		32.7		27.36	82.25
15/03/2003	2.9		25.1
16/03/2003		32.7		28.04	79.25
16/03/2003	0		24.9
17/03/2003		30.5		26.62	88.25
17/03/2003	0		24.8
18/03/2003		26.9		25.04	94.5
18/03/2003	2.1		24.1
19/03/2003		32.3		26.96	83.75
19/03/2003	0.1		23.1
20/03/2003		33.1		28.2	76
20/03/2003	2		24.1
21/03/2003		28.9		25.16	93.5
21/03/2003	18		23.1
22/03/2003		30.7		26.72	84
22/03/2003	0.7		23.3
23/03/2003		34		28.3	78
23/03/2003	0		23.9
24/03/2003		31.6		26.74	86
24/03/2003	0		24.3
25/03/2003		28.5		24.96	90.5
25/03/2003	50.2		22.5
26/03/2003		31.7		27.04	83.5
26/03/2003	7		23.1
27/03/2003		30.7		26.76	86
27/03/2003	0.6		24.1
28/03/2003		30.7		26.6	93.25
28/03/2003	0.4		24.3
29/03/2003		33.1		27.3	88
29/03/2003	14.4		24
30/03/2003		30.9		26.34	92.75
30/03/2003	0		24.8
31/03/2003		31.6		26.94	84.5
31/03/2003	6.6		23.5
01/04/2003		30.9		27.56	87.75
01/04/2003	1		24.5
02/04/2003		32.1		27	87.25
02/04/2003	95		23.5
03/04/2003		32.3		27.32	88
03/04/2003	4		23.9
04/04/2003		28.1		25.78	93
04/04/2003	24.2		24.6
05/04/2003		32.3		27.1	91.5
05/04/2003	7.2		23.8
06/04/2003		28.5		25.64	95.5
06/04/2003	12.3		22.9
07/04/2003		31.5		26	89.25
07/04/2003	17.4		22.7
08/04/2003		33.5		28.08	83.75
08/04/2003	2		23.1
09/04/2003		34.1		28.72	84.75
09/04/2003	0		25.1
10/04/2003		31.1		27.58	87.75
10/04/2003	0		26
11/04/2003		31.3		26	95.75
11/04/2003	3.6		24.3
12/04/2003		25.7		24.04	94.75
12/04/2003	29.6		22.9
13/04/2003		29.3		25.72	90.25
13/04/2003	4		22.7
14/04/2003		25.9		23.8	97.75
14/04/2003	30.2		22.1
15/04/2003		31.1		26.08	82.75
15/04/2003	50.6		22.1
16/04/2003		30.6		26.6	86.25
16/04/2003	0		23.6
17/04/2003		31.8		25.88	85.25
17/04/2003	29.2		22.6
18/04/2003		33.5		28.16	76.25
18/04/2003	2.8		23.3
19/04/2003		33.7		28.68	76.25
19/04/2003	0		25.1
20/04/2003		32.7		27.8	82.75
20/04/2003	0		24.1
21/04/2003		29.7		26	92
21/04/2003	0		24.3
22/04/2003		33.3		27.1	85
22/04/2003	17.8		23.4
23/04/2003		27.7		25.6	91.5
23/04/2003	6.3		23.5
24/04/2003		26.7		24.84	92.25
24/04/2003	46.4		23.5
25/04/2003		30.9		26.32	87
25/04/2003	6		22.9
26/04/2003		32.7		26.32	85.5
26/04/2003	0		23.5
27/04/2003		32.9		27.32	77
27/04/2003	0.5		22.5
28/04/2003		32.5		27.5	86.25
28/04/2003	0		24.4
29/04/2003		32.3		27.22	82
29/04/2003	0		24.2
30/04/2003		32.5		26.82	87.5
30/04/2003	0		24.2
01/05/2003		31.9		26.92	85
01/05/2003	14.7		24.4
02/05/2003		28.5		25.22	91.5
02/05/2003	30.8		23.1
03/05/2003		32.2		27.28	81
03/05/2003	18.4		23.1
04/05/2003		31.1		27.44	82
04/05/2003	0		24.2
05/05/2003		31.9		26.84	87.75
05/05/2003	17.8		23.8
06/05/2003				24.8	96.25
06/05/2003	1.2		22.7
07/05/2003		29.7		25.36	90.25
07/05/2003	28.4		22.6
08/05/2003		30.5		26.08	85.75
08/05/2003	2.8		22.6
09/05/2003		32.9		27.36	83
09/05/2003	0		23.2
10/05/2003		31.3		26.06	86.75
10/05/2003	19.4		22.5
11/05/2003		33.1		27.34	80.75
11/05/2003	1.2		23.5
12/05/2003		32.5		27.28	78.75
12/05/2003	0		23.4
13/05/2003		32.9		28.08	77.5
13/05/2003	0		23.8
14/05/2003		33.1		28.32	78
14/05/2003	0		25.1
15/05/2003		32.3		28.26	80.25
15/05/2003	0		24.8
16/05/2003		32.5		27.04	87
16/05/2003	20		23.8
17/05/2003		32.9		27.86	78.75
17/05/2003	0.2		24.1
18/05/2003		33.2		26.72	85.5
18/05/2003	6.2		24.6
19/05/2003		33.5		28.04	83.25
19/05/2003	10.6		24.2
20/05/2003		32.1		27.06	87.25
20/05/2003	0.1		25.1
21/05/2003		26.3		24.54	92
21/05/2003	4.2		22.7
22/05/2003		32.9		26.56	87.25
22/05/2003	19.2		22.4
23/05/2003		32.9		27.12	85.75
23/05/2003	6		24.4
24/05/2003		33.5		27.7	83.25
24/05/2003	6.2		22.5
25/05/2003		28.5		25.62	88.5
25/05/2003	0		23.3
26/05/2003		31.1		26.64	90
26/05/2003	0		23.8
27/05/2003		26.9		24.94	94
27/05/2003	0		22.9
28/05/2003		32.3		27.32	82.25
28/05/2003	4.2		22.4
29/05/2003		28.1		26.42	85.75
29/05/2003	1.4		24.1
30/05/2003		31.7		26.74	85.25
30/05/2003	3.4		23.9
31/05/2003		31.8		26.62	88.5
31/05/2003	3.2		23.8
01/06/2003		32.6		26.96	86
01/06/2003	9.4		23.8
02/06/2003		33.3		28.22	78.25
02/06/2003	0		24.6
03/06/2003		32.1		27.12	85.5
03/06/2003	0		25.1
04/06/2003		32.7		27.34	84
04/06/2003	0		23.6
05/06/2003		32.9		27.06	86
05/06/2003	0		24.4
06/06/2003		33.1		26.74	82.75
06/06/2003	0		23.3
07/06/2003		32.7		26.4	86.75
07/06/2003	13.8		23.9
08/06/2003		30.3		25.88	86.25
08/06/2003	6.6		23.1
09/06/2003		31.3		26.08	88
09/06/2003	0		23.1
10/06/2003		32.7		27.1	82.5
10/06/2003	5		23.2
11/06/2003		32.9		27.26	84
11/06/2003	0		23.6
12/06/2003		30.7		26.74	85.5
12/06/2003	0		24.8
13/06/2003		33.1		27.7	79.5
13/06/2003	0		24
14/06/2003		27.2		24.72	96
14/06/2003	5.7		23
15/06/2003		32.4		26.64	87
15/06/2003	56.1		22.6
16/06/2003		32.9		27.3	78.75
16/06/2003	0		24
17/06/2003		31.9		25.82	87.75
17/06/2003	1.4		23
18/06/2003		31.5		26.7	85
18/06/2003	6.4		23
19/06/2003		32.7		28.04	83
19/06/2003	2.8		25.1
20/06/2003		32.7		26.98	87.5
20/06/2003	0		23.2
21/06/2003		32.9		26.96	89
21/06/2003	0.4		23.3
22/06/2003		32.9		27.9	85
22/06/2003	0		24.5
23/06/2003		32.7		27.6	84.25
23/06/2003	0		23.5
24/06/2003		30.7		26.16	93.75
24/06/2003	1.7		24.1
25/06/2003		32.1		27.46	80.5
25/06/2003	1.4		23.6
26/06/2003		32.9		27	80.75
26/06/2003	0		23.1
27/06/2003		33.1		27.18	82.75
27/06/2003	0		23.2
28/06/2003		33.1		26.98	85.5
28/06/2003	0		23.2
29/06/2003		33.1		27.42	83
29/06/2003	0		23.4
30/06/2003		33.3		28.54	75.25
30/06/2003	0		23.8
01/07/2003		32.1		26.76	90.75
01/07/2003	5.7		23.7
02/07/2003		32.9		27.22	81.25
02/07/2003	0		23.8
03/07/2003		31.9		26.54	83.5
03/07/2003	15.6		22.8
04/07/2003		33.1		27.48	82.25
04/07/2003	0		23.3
05/07/2003		34.1		28.28	74.5
05/07/2003	0		22.9
06/07/2003		33.7		26.76	80
06/07/2003	0		23.9
07/07/2003		33.9		27.62	82.25
07/07/2003	0		22.6
08/07/2003		34.1		28.64	76.5
08/07/2003	0		24.1
09/07/2003		33.3		28.1	73.25
09/07/2003	0		24.4
10/07/2003		34.3		28.54	71.75
10/07/2003	0		23.6
11/07/2003		34.1		28.46	74.75
11/07/2003	0		24.4
12/07/2003		33.5		27.98	79
12/07/2003	0		23.2
13/07/2003		33.1		27.48	79.25
13/07/2003	0		24.5
14/07/2003		30.7		26.98	82.25
14/07/2003	0		24.6
15/07/2003		31.1		25.68	86.5
15/07/2003	23.5		22.7
16/07/2003		32.3		26.74	83.5
16/07/2003	0.2		22.2
17/07/2003		32.1		26.9	84.5
17/07/2003	0		23.6
18/07/2003		30.9		25.96	88.25
18/07/2003	15		23.1
19/07/2003		33.5		27.48	86
19/07/2003	3.2		22.7
20/07/2003		32.9		26.84	85.25
20/07/2003	0		22.9
21/07/2003		34.1		27.46	76.75
21/07/2003	0		22.6
22/07/2003		33.9		28.46	76
22/07/2003	0		24.2
23/07/2003		33.5		27.98	80
23/07/2003	0		23.8
24/07/2003		34.1		28.06	84
24/07/2003	0		23
25/07/2003		33.7		28.22	74.5
25/07/2003	0		23.2
26/07/2003		33.9		28.34	82.25
26/07/2003	0		24.2
27/07/2003		30.8		27.06	81.75
27/07/2003	0		25.1
28/07/2003		28.1		25.26	92.25
28/07/2003	0		23.6
29/07/2003		28.7		25.4	90.25
29/07/2003	27.2		22.9
30/07/2003		33.3		27.02	80.75
30/07/2003	2.6		22.6
31/07/2003		34.3		28.02	81.75
31/07/2003	0		23.4
01/08/2003		33.9		27.72	78
01/08/2003	0		23.3
02/08/2003		31.3		26.28	88.25
02/08/2003	17.2		23.3
03/08/2003		33.5		26.8	83.75
03/08/2003	4.4		23.3
04/08/2003		34.1		27.98	80.5
04/08/2003	0		23
05/08/2003		34.1		28.3	75.25
05/08/2003	0		23.8
06/08/2003		34.1		27.84	80.5
06/08/2003	0		23.9
07/08/2003		34.5		28.78	76.5
07/08/2003	0		24.2
08/08/2003		34.1		28.98	76
08/08/2003	0		25.6
09/08/2003		35.1		28.82	74.5
09/08/2003	0		24.2
10/08/2003		33.5		27.48	81.5
10/08/2003	0		23.9
11/08/2003		31.7		25.6	86.25
11/08/2003	26.6		23.3
12/08/2003		32.1		26.64	84.5
12/08/2003	1.6		22.3
13/08/2003		32.9		26.66	84.25
13/08/2003	0.6		22.6
14/08/2003		33.5		27.9	76.25
14/08/2003	0		23.2
15/08/2003		34.1		28.54	79.75
15/08/2003	0		23.8
16/08/2003		33.7		27.36	85.25
16/08/2003	0		24.3
17/08/2003		34.3		28.24	77.75
17/08/2003	0		23.7
18/08/2003		29.1		25.88	88.5
18/08/2003	0		23.1
19/08/2003		32.5		27.04	85.75
19/08/2003	39.8		22.9
20/08/2003		32.3		26.58	86.25
20/08/2003	19.4		22.4
21/08/2003		33.3		27.04	87.75
21/08/2003	0		23.1
22/08/2003		34.5		28.16	80.25
22/08/2003	1.5		23.3
23/08/2003		34.7		28.3	76.75
23/08/2003	0		23
24/08/2003		35.1		28.54	76.75
24/08/2003	0		23.6
25/08/2003		34.5		29.3	79
25/08/2003	0		24.8
26/08/2003		30.1		27	88
26/08/2003	0		25.1
27/08/2003		32.1		26.78	85
27/08/2003	0.2		22.8
28/08/2003		30.9		25.36	90.75
28/08/2003	0		22.7
29/08/2003		33.3		27.16	83.75
29/08/2003	0		22.1
30/08/2003		32.5		27.08	79.5
30/08/2003	0		23.1
31/08/2003		31.1		26.2	84.25
31/08/2003	7		21.9
01/09/2003		32.9		26.06	87
01/09/2003	5.4		22.6
02/09/2003		32.7		27.34	85.25
02/09/2003	19.6		23.2
03/09/2003		32.3		27.96	79.5
03/09/2003	0		24.1
04/09/2003		34.5		28.34	78.75
04/09/2003	0		23.2
05/09/2003		34.3		28.46	74.75
05/09/2003	0		24
06/09/2003		35.1		28.58	83
06/09/2003	0		23.4
07/09/2003		34.1		27.1	89
07/09/2003	0		24.2
08/09/2003		34.3		27.34	80.75
08/09/2003	0		22.4
09/09/2003		34.7		28.88	81.5
09/09/2003	0		23.1
10/09/2003		35.3		29.22	81
10/09/2003	0		24.4
11/09/2003		30.5		26.66	87
11/09/2003	0		24.8
12/09/2003		32.5		27.34	84.5
12/09/2003	0		23.2
13/09/2003		28.3		24.88	98
13/09/2003	0		23.3
14/09/2003		32.5		26.6	89.75
14/09/2003	18.2		22.3
15/09/2003		33.9		27.62	85
15/09/2003	0		23.4
16/09/2003		35.3		28.34	81.5
16/09/2003	0		24
17/09/2003		33.7		27.24	81.25
17/09/2003	0		24.1
18/09/2003		33.9		27.7	83.5
18/09/2003	0		23.6
19/09/2003		35.5		28.38	77.75
19/09/2003	0		24
20/09/2003		34.9		27.78	85.75
20/09/2003	0		24.4
21/09/2003		34.3		27.78	89
21/09/2003	0		23.8
22/09/2003		35.3		28.26	86
22/09/2003	0		24
23/09/2003		36.1		28.76	83.75
23/09/2003	0		24.3
24/09/2003		36.1		29.5	86.75
24/09/2003	0		23.6
25/09/2003		33.9		28.16	94.5
25/09/2003	0		25.5
26/09/2003		35.1		28.78	79
26/09/2003	2.3		23.8
27/09/2003		29.4		25.34	92.5
[truncated: 6,766 more rows]
