# Supplementary material for: Forecasting dengue fever in Brazil: An assessment of climate conditions
Source: PLoS One. 2019 Aug 8;14(8):e0220106. doi: 10.1371/journal.pone.0220106 (PMC6687106; doi:10.1371/journal.pone.0220106)
Supplement: S1 File — (ZIP) [file pone.0220106.s003.zip › data and codes_submit/holdout dataset analysis/completed_climate_data/preprocessing data/dados_Manaus.xlsx]

## Sheet: climdata_Manaus
1	1	2001	0		24.7
1	1	2001	1200	4.2
2	1	2001	0		26.66
2	1	2001	1200	0.3
3	1	2001	0		27.06
3	1	2001	1200	0.3
4	1	2001	0		25.58
4	1	2001	1200	0.2
5	1	2001	0		24.76
5	1	2001	1200	8.2
6	1	2001	0		26.72
6	1	2001	1200	13.4
7	1	2001	0		25.08
7	1	2001	1200	0
8	1	2001	0		25.06
8	1	2001	1200	13
9	1	2001	0		23.68
9	1	2001	1200	14.4
10	1	2001	0		25.14
10	1	2001	1200	21.6
11	1	2001	0		26.32
11	1	2001	1200	0
12	1	2001	0		26.84
12	1	2001	1200	0.3
13	1	2001	0		25.74
13	1	2001	1200	0.6
14	1	2001	0		25.32
14	1	2001	1200	8
15	1	2001	0		25.28
15	1	2001	1200	7.4
16	1	2001	0		24.12
16	1	2001	1200	3.2
17	1	2001	0		25
17	1	2001	1200	29.6
18	1	2001	0		23.26
18	1	2001	1200	10.2
19	1	2001	0		24.16
19	1	2001	1200	9.1
20	1	2001	0		25.24
20	1	2001	1200	27.2
21	1	2001	0		23.26
21	1	2001	1200	0.6
22	1	2001	0		24.94
22	1	2001	1200	21.6
23	1	2001	0		24.3
23	1	2001	1200	8
24	1	2001	0		25.18
24	1	2001	1200	18
25	1	2001	0		25.9
25	1	2001	1200	10.9
26	1	2001	0		25.08
26	1	2001	1200	1.8
27	1	2001	0		25.62
27	1	2001	1200	6.8
28	1	2001	0		25.04
28	1	2001	1200	11
29	1	2001	0		25.56
29	1	2001	1200	29.6
30	1	2001	0		25.8
30	1	2001	1200	0
31	1	2001	0		24.92
31	1	2001	1200	68.9
1	2	2001	0		25.14
1	2	2001	1200	5.6
2	2	2001	0		26.2
2	2	2001	1200	2.4
3	2	2001	0		25.5
3	2	2001	1200	3.6
4	2	2001	0		25.1
4	2	2001	1200	1.8
5	2	2001	0		25.02
5	2	2001	1200	6.3
6	2	2001	0		26.72
6	2	2001	1200	14.3
7	2	2001	0		26.12
7	2	2001	1200	0
8	2	2001	0		26.22
8	2	2001	1200	13.2
9	2	2001	0		25.52
9	2	2001	1200	4.4
10	2	2001	0		26.42
10	2	2001	1200	6.6
11	2	2001	0		26.96
11	2	2001	1200	0.5
12	2	2001	0		26.2
12	2	2001	1200	8.4
13	2	2001	0		25.76
13	2	2001	1200	0.2
14	2	2001	0		24.98
14	2	2001	1200	8.1
15	2	2001	0		25.94
15	2	2001	1200	8.1
16	2	2001	0		26.16
16	2	2001	1200	0.4
17	2	2001	0		25.6
17	2	2001	1200	1.2
18	2	2001	0		26.6
18	2	2001	1200	12.6
19	2	2001	0		25.52
19	2	2001	1200	4
20	2	2001	0		26.04
20	2	2001	1200	7.8
21	2	2001	0		26.76
21	2	2001	1200	0.6
22	2	2001	0		26.56
22	2	2001	1200	0
23	2	2001	0		26.32
23	2	2001	1200	1.5
24	2	2001	0		26.42
24	2	2001	1200	4.4
25	2	2001	0		27.16
25	2	2001	1200	0
26	2	2001	0		25.96
26	2	2001	1200	0
27	2	2001	0		25.8
27	2	2001	1200	96.9
28	2	2001	0		25.84
28	2	2001	1200	6.6
1	3	2001	0		25.4
1	3	2001	1200	12.1
2	3	2001	0		25.48
2	3	2001	1200	2.1
3	3	2001	0		24.52
3	3	2001	1200	16.4
4	3	2001	0		26.6
4	3	2001	1200	14.9
5	3	2001	0		24.72
5	3	2001	1200	23
6	3	2001	0		26.24
6	3	2001	1200	0.6
7	3	2001	0		27.5
7	3	2001	1200	0
8	3	2001	0		27.2
8	3	2001	1200	0
9	3	2001	0		27.44
9	3	2001	1200	7
10	3	2001	0		27.72
10	3	2001	1200	0
11	3	2001	0		27.62
11	3	2001	1200	0
12	3	2001	0		28.22
12	3	2001	1200	0
13	3	2001	0		28.94
13	3	2001	1200	0
14	3	2001	0		28.98
14	3	2001	1200	0
15	3	2001	0		29.46
15	3	2001	1200	0
16	3	2001	0		27.44
16	3	2001	1200	0
17	3	2001	0		26.78
17	3	2001	1200	24.3
18	3	2001	0		26.84
18	3	2001	1200	0
19	3	2001	0		26.04
19	3	2001	1200	34.3
20	3	2001	0		26.8
20	3	2001	1200	2.5
21	3	2001	0		27.78
21	3	2001	1200	0
22	3	2001	0		27.86
22	3	2001	1200	0.4
23	3	2001	0		25.2
23	3	2001	1200	0.2
24	3	2001	0		25.96
24	3	2001	1200	14.6
25	3	2001	0		25.68
25	3	2001	1200	0
26	3	2001	0		26.28
26	3	2001	1200	18.2
27	3	2001	0		25.2
27	3	2001	1200	0
28	3	2001	0		23.7
28	3	2001	1200	3.1
29	3	2001	0		26.42
29	3	2001	1200	43
30	3	2001	0		27.46
30	3	2001	1200	0
31	3	2001	0		25.8
31	3	2001	1200	0.1
1	4	2001	0		26.84
1	4	2001	1200	11.8
2	4	2001	0		24
2	4	2001	1200	9
3	4	2001	0		27.16
3	4	2001	1200	5.9
4	4	2001	0		26.8
4	4	2001	1200	0
5	4	2001	0		25.6
5	4	2001	1200	0
6	4	2001	0		25.6
6	4	2001	1200	19.6
7	4	2001	0		25.12
7	4	2001	1200	0.8
8	4	2001	0		26.24
8	4	2001	1200	5
9	4	2001	0		25.28
9	4	2001	1200	4.6
10	4	2001	0		26.48
10	4	2001	1200	11.2
11	4	2001	0		26.72
11	4	2001	1200	5.6
12	4	2001	0		24.52
12	4	2001	1200	22
13	4	2001	0		25.84
13	4	2001	1200	6.2
14	4	2001	0		25.64
14	4	2001	1200	1.6
15	4	2001	0		26.18
15	4	2001	1200	19.2
16	4	2001	0		27.2
16	4	2001	1200	0
17	4	2001	0		26.4
17	4	2001	1200	0
18	4	2001	0		25.2
18	4	2001	1200	0.3
19	4	2001	0		25.84
19	4	2001	1200	48.2
20	4	2001	0		27
20	4	2001	1200	0
21	4	2001	0		26.36
21	4	2001	1200	10
22	4	2001	0		27.84
22	4	2001	1200	0.4
23	4	2001	0		28.08
23	4	2001	1200	0
24	4	2001	0		27.3
24	4	2001	1200	0
25	4	2001	0		27.16
25	4	2001	1200	6.8
26	4	2001	0		27.62
26	4	2001	1200	0
27	4	2001	0		27.16
27	4	2001	1200	0
28	4	2001	0		27.98
28	4	2001	1200	0
29	4	2001	0		27.76
29	4	2001	1200	0
30	4	2001	0		27.5
30	4	2001	1200	0
1	5	2001	0		27.84
1	5	2001	1200	0
2	5	2001	0		26.52
2	5	2001	1200	0.3
3	5	2001	0		26.72
3	5	2001	1200	6.8
4	5	2001	0		27.62
4	5	2001	1200	21.9
5	5	2001	0		26.48
5	5	2001	1200	2.6
6	5	2001	0		27.4
6	5	2001	1200	4.8
7	5	2001	0		27.16
7	5	2001	1200	0.5
8	5	2001	0		28.04
8	5	2001	1200	19.7
9	5	2001	0		27.56
9	5	2001	1200	0
10	5	2001	0		26.64
10	5	2001	1200	0
11	5	2001	0		25.04
11	5	2001	1200	8
12	5	2001	0		27.36
12	5	2001	1200	8.8
13	5	2001	0		27.08
13	5	2001	1200	0
14	5	2001	0		26.88
14	5	2001	1200	1.8
15	5	2001	0		26.68
15	5	2001	1200	10.4
16	5	2001	0		27.12
16	5	2001	1200	0
17	5	2001	0		27.4
17	5	2001	1200	0
18	5	2001	0		27.44
18	5	2001	1200	0
19	5	2001	0		28.06
19	5	2001	1200	0
20	5	2001	0		28.02
20	5	2001	1200	0
21	5	2001	0		26.02
21	5	2001	1200	0
22	5	2001	0		27.16
22	5	2001	1200	25.2
23	5	2001	0		24.64
23	5	2001	1200	52
24	5	2001	0		26.64
24	5	2001	1200	68.2
25	5	2001	0		27.36
25	5	2001	1200	0.6
26	5	2001	0		27.36
26	5	2001	1200	0
27	5	2001	0		26.92
27	5	2001	1200	0
28	5	2001	0		28.14
28	5	2001	1200	0
29	5	2001	0		27.98
29	5	2001	1200	0
30	5	2001	0		28.38
30	5	2001	1200	0
31	5	2001	0		28.16
31	5	2001	1200	0
1	6	2001	0		25.44
1	6	2001	1200	0
2	6	2001	0		25.6
2	6	2001	1200	12.8
3	6	2001	0		25.3
3	6	2001	1200	53.6
4	6	2001	0		25.66
4	6	2001	1200	0
5	6	2001	0		27.36
5	6	2001	1200	0
6	6	2001	0		27.9
6	6	2001	1200	0
7	6	2001	0		27.36
7	6	2001	1200	0
8	6	2001	0		25.96
8	6	2001	1200	4.1
9	6	2001	0		26.68
9	6	2001	1200	0.4
10	6	2001	0		26.92
10	6	2001	1200	0
11	6	2001	0		27.32
11	6	2001	1200	0
12	6	2001	0		24.26
12	6	2001	1200	24.5
13	6	2001	0		26.22
13	6	2001	1200	0.4
14	6	2001	0		25.52
14	6	2001	1200	17
15	6	2001	0		26.56
15	6	2001	1200	4.4
16	6	2001	0		27.28
16	6	2001	1200	0
17	6	2001	0		26.8
17	6	2001	1200	0
18	6	2001	0		26.28
18	6	2001	1200	0
19	6	2001	0		22.54
19	6	2001	1200	5.3
20	6	2001	0		21.26
20	6	2001	1200	0.8
21	6	2001	0		21.66
21	6	2001	1200	0
22	6	2001	0		23.06
22	6	2001	1200	0
23	6	2001	0		23.98
23	6	2001	1200	0
24	6	2001	0		24.74
24	6	2001	1200	0.2
25	6	2001	0		26.12
25	6	2001	1200	0.2
26	6	2001	0		27
26	6	2001	1200	1
27	6	2001	0		25.96
27	6	2001	1200	0
28	6	2001	0		25.1
28	6	2001	1200	28.2
29	6	2001	0		26.72
29	6	2001	1200	11.2
30	6	2001	0		26.76
30	6	2001	1200	0
1	7	2001	0		26.74
1	7	2001	1200	0
2	7	2001	0		27.2
2	7	2001	1200	3.2
3	7	2001	0		27.7
3	7	2001	1200	0
4	7	2001	0		27.88
4	7	2001	1200	0
5	7	2001	0		27.2
5	7	2001	1200	0
6	7	2001	0		26.92
6	7	2001	1200	0
7	7	2001	0		26.4
7	7	2001	1200	0
8	7	2001	0		25.6
8	7	2001	1200	1.4
9	7	2001	0		26.58
9	7	2001	1200	10.6
10	7	2001	0		27.32
10	7	2001	1200	0
11	7	2001	0		27.9
11	7	2001	1200	0
12	7	2001	0		27.88
12	7	2001	1200	0
13	7	2001	0		27.52
13	7	2001	1200	0
14	7	2001	0		27.54
14	7	2001	1200	0
15	7	2001	0		27.24
15	7	2001	1200	0
16	7	2001	0		25.84
16	7	2001	1200	0.6
17	7	2001	0		26
17	7	2001	1200	7.4
18	7	2001	0		27.24
18	7	2001	1200	0
19	7	2001	0		27.76
19	7	2001	1200	0
20	7	2001	0		28.02
20	7	2001	1200	0
21	7	2001	0		27.82
21	7	2001	1200	0
22	7	2001	0		24.46
22	7	2001	1200	0
23	7	2001	0		26.58
23	7	2001	1200	3.8
24	7	2001	0		26.4
24	7	2001	1200	0
25	7	2001	0		26.72
25	7	2001	1200	0
26	7	2001	0		27.06
26	7	2001	1200	0
27	7	2001	0		26.08
27	7	2001	1200	0
28	7	2001	0		26.36
28	7	2001	1200	0.2
29	7	2001	0		23.3
29	7	2001	1200	3.4
30	7	2001	0		24.98
30	7	2001	1200	0
31	7	2001	0		26.42
31	7	2001	1200	0
1	8	2001	0		26.98
1	8	2001	1200	0
2	8	2001	0		27.94
2	8	2001	1200	1.2
3	8	2001	0		28.06
3	8	2001	1200	0
4	8	2001	0		26.78
4	8	2001	1200	0
5	8	2001	0		27.24
5	8	2001	1200	0
6	8	2001	0		28.1
6	8	2001	1200	0
7	8	2001	0		27.5
7	8	2001	1200	0
8	8	2001	0		27.64
8	8	2001	1200	0
9	8	2001	0		28.08
9	8	2001	1200	0
10	8	2001	0		28.02
10	8	2001	1200	2.5
11	8	2001	0		29.18
11	8	2001	1200	0
12	8	2001	0		27.38
12	8	2001	1200	0
13	8	2001	0		26.28
13	8	2001	1200	0.3
14	8	2001	0		27.94
14	8	2001	1200	0
15	8	2001	0		28.62
15	8	2001	1200	0
16	8	2001	0		28.86
16	8	2001	1200	0
17	8	2001	0		29.14
17	8	2001	1200	0
18	8	2001	0		29.26
18	8	2001	1200	0
19	8	2001	0		29.66
19	8	2001	1200	0
20	8	2001	0		29.26
20	8	2001	1200	0
21	8	2001	0		29.34
21	8	2001	1200	0
22	8	2001	0		28.42
22	8	2001	1200	0
23	8	2001	0		27.82
23	8	2001	1200	0
24	8	2001	0		25.92
24	8	2001	1200	0
25	8	2001	0		27.74
25	8	2001	1200	10.2
26	8	2001	0		28.78
26	8	2001	1200	0.7
27	8	2001	0		29.74
27	8	2001	1200	0
28	8	2001	0		29.5
28	8	2001	1200	0
29	8	2001	0		29.98
29	8	2001	1200	0
30	8	2001	0		30.02
30	8	2001	1200	0
31	8	2001	0		28.94
31	8	2001	1200	0
1	9	2001	0		28.72
1	9	2001	1200	0
2	9	2001	0		29.28
2	9	2001	1200	0
3	9	2001	0		28.88
3	9	2001	1200	0
4	9	2001	0		28.72
4	9	2001	1200	0
5	9	2001	0		28.68
5	9	2001	1200	0
6	9	2001	0		27.24
6	9	2001	1200	0
7	9	2001	0		27
7	9	2001	1200	29.6
8	9	2001	0		26.48
8	9	2001	1200	10
9	9	2001	0		25.8
9	9	2001	1200	0
10	9	2001	0		27.24
10	9	2001	1200	28
11	9	2001	0		28.36
11	9	2001	1200	0
12	9	2001	0		28.12
12	9	2001	1200	0
13	9	2001	0		27.24
13	9	2001	1200	0
14	9	2001	0		28.74
14	9	2001	1200	0
15	9	2001	0		28
15	9	2001	1200	0
16	9	2001	0		27.38
16	9	2001	1200	3.4
17	9	2001	0		26.8
17	9	2001	1200	0
18	9	2001	0		27.2
18	9	2001	1200	0
19	9	2001	0		27.08
19	9	2001	1200	2
20	9	2001	0		26.84
20	9	2001	1200	1.2
21	9	2001	0		25.6
21	9	2001	1200	0.4
22	9	2001	0		27.64
22	9	2001	1200	13.6
23	9	2001	0		27.42
23	9	2001	1200	0
24	9	2001	0		27.84
24	9	2001	1200	0
25	9	2001	0		27.88
25	9	2001	1200	0
26	9	2001	0		28.24
26	9	2001	1200	0
27	9	2001	0		29.56
27	9	2001	1200	0
28	9	2001	0		29.38
28	9	2001	1200	0
29	9	2001	0		29.44
29	9	2001	1200	0
30	9	2001	0		28.44
30	9	2001	1200	0
1	10	2001	0		29.22
1	10	2001	1200	0
2	10	2001	0		30.28
2	10	2001	1200	0
3	10	2001	0		29.82
3	10	2001	1200	0
4	10	2001	0		29.66
4	10	2001	1200	0
5	10	2001	0		30.52
5	10	2001	1200	0
6	10	2001	0		30.1
6	10	2001	1200	0
7	10	2001	0		30.08
7	10	2001	1200	0
8	10	2001	0		30.5
8	10	2001	1200	0
9	10	2001	0		28.96
9	10	2001	1200	0
10	10	2001	0		27.98
10	10	2001	1200	0
11	10	2001	0		27.8
11	10	2001	1200	0
12	10	2001	0		26.4
12	10	2001	1200	16
13	10	2001	0		26.7
13	10	2001	1200	8.4
14	10	2001	0		29.56
14	10	2001	1200	0
15	10	2001	0		28.64
15	10	2001	1200	0
16	10	2001	0		28.18
16	10	2001	1200	0
17	10	2001	0		29.18
17	10	2001	1200	0
18	10	2001	0		29.02
18	10	2001	1200	0
19	10	2001	0		29.94
19	10	2001	1200	0
20	10	2001	0		31.36
20	10	2001	1200	0
21	10	2001	0		31.2
21	10	2001	1200	0
22	10	2001	0		30.72
22	10	2001	1200	0
23	10	2001	0		29.22
23	10	2001	1200	0
24	10	2001	0		27.94
24	10	2001	1200	0.7
25	10	2001	0		26.82
25	10	2001	1200	0
26	10	2001	0		26.1
26	10	2001	1200	1.1
27	10	2001	0		29.18
27	10	2001	1200	0
28	10	2001	0		30.28
28	10	2001	1200	0
29	10	2001	0		30.62
29	10	2001	1200	0.1
30	10	2001	0		30.6
30	10	2001	1200	0
31	10	2001	0		25.28
31	10	2001	1200	1.8
1	11	2001	0		24.56
1	11	2001	1200	0
2	11	2001	0		27
2	11	2001	1200	0
3	11	2001	0		28.16
3	11	2001	1200	0
4	11	2001	0		29.62
4	11	2001	1200	0
5	11	2001	0		27.9
5	11	2001	1200	0
6	11	2001	0		27.32
6	11	2001	1200	0.1
7	11	2001	0		29.16
7	11	2001	1200	0
8	11	2001	0		26.26
8	11	2001	1200	1
9	11	2001	0		26.16
9	11	2001	1200	1.2
10	11	2001	0		25.88
10	11	2001	1200	0
11	11	2001	0		27.08
11	11	2001	1200	0
12	11	2001	0		28.68
12	11	2001	1200	0
13	11	2001	0		28.56
13	11	2001	1200	0
14	11	2001	0		27.66
14	11	2001	1200	0
15	11	2001	0		28.72
15	11	2001	1200	0
16	11	2001	0		28.84
16	11	2001	1200	0
17	11	2001	0		27.82
17	11	2001	1200	2.8
18	11	2001	0		26.2
18	11	2001	1200	10.8
19	11	2001	0		28.36
19	11	2001	1200	0
20	11	2001	0		28.2
20	11	2001	1200	0
21	11	2001	0		27.88
21	11	2001	1200	0
22	11	2001	0		28.68
22	11	2001	1200	0.1
23	11	2001	0		28.82
23	11	2001	1200	0
24	11	2001	0		28.68
24	11	2001	1200	0
25	11	2001	0		26.82
25	11	2001	1200	0
26	11	2001	0		24.92
26	11	2001	1200	25
27	11	2001	0		25.6
27	11	2001	1200	13.6
28	11	2001	0		26.64
28	11	2001	1200	0.1
29	11	2001	0		25.64
29	11	2001	1200	0
30	11	2001	0		26.52
30	11	2001	1200	0.3
1	12	2001	0		29.74
1	12	2001	1200	0
2	12	2001	0		29.72
2	12	2001	1200	0
3	12	2001	0		26.9
3	12	2001	1200	0
4	12	2001	0		27.46
4	12	2001	1200	11.6
5	12	2001	0		25.46
5	12	2001	1200	35.9
6	12	2001	0		27.14
6	12	2001	1200	21.5
7	12	2001	0		26.9
7	12	2001	1200	0
8	12	2001	0		24.94
8	12	2001	1200	2
9	12	2001	0		26.46
9	12	2001	1200	1.6
10	12	2001	0		28.1
10	12	2001	1200	1
11	12	2001	0		28.68
11	12	2001	1200	0
12	12	2001	0		25.8
12	12	2001	1200	23.8
13	12	2001	0		26.62
13	12	2001	1200	7.6
14	12	2001	0		27.38
14	12	2001	1200	0.2
15	12	2001	0		27.78
15	12	2001	1200	0
16	12	2001	0		27.9
16	12	2001	1200	9.3
17	12	2001	0		27.14
17	12	2001	1200	0
18	12	2001	0		25.46
18	12	2001	1200	20
19	12	2001	0		28.14
19	12	2001	1200	0
20	12	2001	0		26.38
20	12	2001	1200	0
21	12	2001	0		26.98
21	12	2001	1200	0.1
22	12	2001	0		27.5
22	12	2001	1200	0
23	12	2001	0		25.88
23	12	2001	1200	25.4
24	12	2001	0		25.52
24	12	2001	1200	26.5
25	12	2001	0		27.34
25	12	2001	1200	0.1
26	12	2001	0		25.84
26	12	2001	1200	0.4
27	12	2001	0		26.66
27	12	2001	1200	3.4
28	12	2001	0		28.1
28	12	2001	1200	0
29	12	2001	0		26.68
29	12	2001	1200	0
30	12	2001	0		28.7
30	12	2001	1200	22
31	12	2001	0		26.38
31	12	2001	1200	0.6
1	1	2002	0		28.04
1	1	2002	1200	1.2
2	1	2002	0		26.4
2	1	2002	1200	0
3	1	2002	0		26.2
3	1	2002	1200	0.4
4	1	2002	0		26.8
4	1	2002	1200	34.7
5	1	2002	0		27.04
5	1	2002	1200	29
6	1	2002	0		27.44
6	1	2002	1200	7.5
7	1	2002	0		25.4
7	1	2002	1200	3
8	1	2002	0		26.4
8	1	2002	1200	67.8
9	1	2002	0		26.44
9	1	2002	1200	0
10	1	2002	0		24.24
10	1	2002	1200	79.6
11	1	2002	0		26.12
11	1	2002	1200	25.7
12	1	2002	0		26.08
12	1	2002	1200	32
13	1	2002	0		27.66
13	1	2002	1200	0
14	1	2002	0		26.92
14	1	2002	1200	0
15	1	2002	0		25.96
15	1	2002	1200	0
16	1	2002	0		26.8
16	1	2002	1200	25.9
17	1	2002	0		27.68
17	1	2002	1200	0
18	1	2002	0		27.68
18	1	2002	1200	1.8
19	1	2002	0		26
19	1	2002	1200	5.6
20	1	2002	0		27.36
20	1	2002	1200	3.6
21	1	2002	0		27
21	1	2002	1200	0
22	1	2002	0		27.16
22	1	2002	1200	0
23	1	2002	0		27.44
23	1	2002	1200	6.8
24	1	2002	0		28.2
24	1	2002	1200	0
25	1	2002	0		26.76
25	1	2002	1200	0
26	1	2002	0		27.2
26	1	2002	1200	20
27	1	2002	0		27.72
27	1	2002	1200	0
28	1	2002	0		26.56
28	1	2002	1200	6
29	1	2002	0		26.8
29	1	2002	1200	4.8
30	1	2002	0		26.64
30	1	2002	1200	25.4
31	1	2002	0		28.2
31	1	2002	1200	0
1	2	2002	0		27.68
1	2	2002	1200	0
2	2	2002	0		27.92
2	2	2002	1200	0
3	2	2002	0		25.76
3	2	2002	1200	0
4	2	2002	0		26.04
4	2	2002	1200	2.4
5	2	2002	0		27.8
5	2	2002	1200	0.1
6	2	2002	0		27.5
6	2	2002	1200	4.2
7	2	2002	0		25.28
7	2	2002	1200	25.6
8	2	2002	0		25.84
8	2	2002	1200	10.2
9	2	2002	0		27.32
9	2	2002	1200	10
10	2	2002	0		27.2
10	2	2002	1200	0
11	2	2002	0		26.28
11	2	2002	1200	0
12	2	2002	0		27.12
12	2	2002	1200	0.3
13	2	2002	0		25.48
13	2	2002	1200	0.2
14	2	2002	0		26.04
14	2	2002	1200	27.4
15	2	2002	0		26.64
15	2	2002	1200	0.2
16	2	2002	0		25.38
16	2	2002	1200	24.3
17	2	2002	0		25.92
17	2	2002	1200	3.5
18	2	2002	0		26.04
18	2	2002	1200	31.2
19	2	2002	0		25.4
19	2	2002	1200	30.1
20	2	2002	0		26.2
20	2	2002	1200	3.8
21	2	2002	0		26.76
21	2	2002	1200	16.9
22	2	2002	0		26.34
22	2	2002	1200	0.6
23	2	2002	0		26.84
23	2	2002	1200	0
24	2	2002	0		27.28
24	2	2002	1200	5
25	2	2002	0		25.36
25	2	2002	1200	20.4
26	2	2002	0		26.32
26	2	2002	1200	21.8
27	2	2002	0		26.96
27	2	2002	1200	0
28	2	2002	0		28.52
28	2	2002	1200	1.7
1	3	2002	0		27.2
1	3	2002	1200	0
2	3	2002	0		25.52
2	3	2002	1200	1.2
3	3	2002	0		26.12
3	3	2002	1200	14.2
4	3	2002	0		26.5
4	3	2002	1200	2.4
5	3	2002	0		26.16
5	3	2002	1200	0
6	3	2002	0		24.2
6	3	2002	1200	2.2
7	3	2002	0		26.16
7	3	2002	1200	26.1
8	3	2002	0		26.88
8	3	2002	1200	0
9	3	2002	0		25.8
9	3	2002	1200	25.6
10	3	2002	0		26.64
10	3	2002	1200	3.6
11	3	2002	0		26.44
11	3	2002	1200	0
12	3	2002	0		26.52
12	3	2002	1200	36.7
13	3	2002	0		27.92
13	3	2002	1200	0
14	3	2002	0		26.84
14	3	2002	1200	0
15	3	2002	0		26.2
15	3	2002	1200	0
16	3	2002	0		27.16
16	3	2002	1200	2.6
17	3	2002	0		27.4
17	3	2002	1200	1.8
18	3	2002	0		28.28
18	3	2002	1200	0.3
19	3	2002	0		27.24
19	3	2002	1200	0
20	3	2002	0		28.64
20	3	2002	1200	0
21	3	2002	0		25.16
21	3	2002	1200	22.2
22	3	2002	0		26.04
22	3	2002	1200	11.4
23	3	2002	0		25.46
23	3	2002	1200	15.8
24	3	2002	0		27.96
24	3	2002	1200	0
25	3	2002	0		26.56
25	3	2002	1200	0.7
26	3	2002	0		27.88
26	3	2002	1200	5.2
27	3	2002	0		28.04
27	3	2002	1200	0
28	3	2002	0		26.68
28	3	2002	1200	0
29	3	2002	0		27.28
29	3	2002	1200	3.7
30	3	2002	0		27.28
30	3	2002	1200	15.8
31	3	2002	0		26.68
31	3	2002	1200	3.8
1	4	2002	0		27.08
1	4	2002	1200	40.4
2	4	2002	0		27.2
2	4	2002	1200	0
3	4	2002	0		27.6
3	4	2002	1200	7
4	4	2002	0		25.2
4	4	2002	1200	18.2
5	4	2002	0		23.96
5	4	2002	1200	4.8
6	4	2002	0		25.16
6	4	2002	1200	76.6
7	4	2002	0		28.24
7	4	2002	1200	23
8	4	2002	0		28.68
8	4	2002	1200	0
9	4	2002	0		25.12
9	4	2002	1200	4
10	4	2002	0		25.84
10	4	2002	1200	32.6
11	4	2002	0		27.44
11	4	2002	1200	0
12	4	2002	0		28.44
12	4	2002	1200	0
13	4	2002	0		27.56
13	4	2002	1200	0
14	4	2002	0		24.16
14	4	2002	1200	10
15	4	2002	0		25.88
15	4	2002	1200	40.6
16	4	2002	0		27.72
16	4	2002	1200	0
17	4	2002	0		28.4
17	4	2002	1200	0
18	4	2002	0		27.2
18	4	2002	1200	0
19	4	2002	0		27.8
19	4	2002	1200	4.8
20	4	2002	0		28.42
20	4	2002	1200	0
21	4	2002	0		25.64
21	4	2002	1200	7.6
22	4	2002	0		26.8
22	4	2002	1200	29.8
23	4	2002	0		25.72
23	4	2002	1200	8.1
24	4	2002	0		25.84
24	4	2002	1200	49.4
25	4	2002	0		27.56
25	4	2002	1200	7.2
26	4	2002	0		26.04
26	4	2002	1200	10.8
27	4	2002	0		26.64
27	4	2002	1200	0.2
28	4	2002	0		27.76
28	4	2002	1200	0
29	4	2002	0		26.24
29	4	2002	1200	0
30	4	2002	0		27.04
30	4	2002	1200	1.6
1	5	2002	0		27.04
1	5	2002	1200	0
2	5	2002	0		28.56
2	5	2002	1200	0.2
3	5	2002	0		25.68
3	5	2002	1200	1.4
4	5	2002	0		26.52
4	5	2002	1200	45
5	5	2002	0		24.8
5	5	2002	1200	0
6	5	2002	0		27
6	5	2002	1200	10.4
7	5	2002	0		27.68
7	5	2002	1200	0
8	5	2002	0		26.12
8	5	2002	1200	0
9	5	2002	0		27.04
9	5	2002	1200	2.2
10	5	2002	0		27.12
10	5	2002	1200	0
11	5	2002	0		27.68
11	5	2002	1200	0
12	5	2002	0		26.72
12	5	2002	1200	4.4
13	5	2002	0		26.92
13	5	2002	1200	10.4
14	5	2002	0		28.04
14	5	2002	1200	6
15	5	2002	0		28.16
15	5	2002	1200	0
16	5	2002	0		28.82
16	5	2002	1200	0
17	5	2002	0		27.42
17	5	2002	1200	0
18	5	2002	0		26.68
18	5	2002	1200	5.4
19	5	2002	0		26.64
19	5	2002	1200	0
20	5	2002	0		26.24
20	5	2002	1200	11.9
21	5	2002	0		27.84
21	5	2002	1200	1.6
22	5	2002	0		26.16
22	5	2002	1200	3.2
23	5	2002	0		25.92
23	5	2002	1200	0.3
24	5	2002	0		26.36
24	5	2002	1200	4
25	5	2002	0		25.16
25	5	2002	1200	29.3
26	5	2002	0		26.68
26	5	2002	1200	11.2
27	5	2002	0		27.8
27	5	2002	1200	0
28	5	2002	0		25.8
28	5	2002	1200	42.4
29	5	2002	0		27.08
29	5	2002	1200	5.8
30	5	2002	0		26.28
30	5	2002	1200	1
31	5	2002	0		26.28
31	5	2002	1200	66.8
1	6	2002	0		26.16
1	6	2002	1200	0
2	6	2002	0		25.72
2	6	2002	1200	0
3	6	2002	0		26.96
3	6	2002	1200	19.3
4	6	2002	0		26.96
4	6	2002	1200	0
5	6	2002	0		27.2
5	6	2002	1200	0
6	6	2002	0		27.76
6	6	2002	1200	0.7
7	6	2002	0		25.24
7	6	2002	1200	44
8	6	2002	0		25.24
8	6	2002	1200	6.6
9	6	2002	0		26.6
9	6	2002	1200	3.4
10	6	2002	0		27.76
10	6	2002	1200	0
11	6	2002	0		27.68
11	6	2002	1200	0
12	6	2002	0		28.04
12	6	2002	1200	0
13	6	2002	0		26.4
13	6	2002	1200	3
14	6	2002	0		26.24
14	6	2002	1200	2
15	6	2002	0		26.4
15	6	2002	1200	2.4
16	6	2002	0		26.8
16	6	2002	1200	8
17	6	2002	0		26.72
17	6	2002	1200	9.4
18	6	2002	0		25.96
18	6	2002	1200	5.4
19	6	2002	0		27.68
19	6	2002	1200	5.8
20	6	2002	0		28
20	6	2002	1200	0
21	6	2002	0		27.64
21	6	2002	1200	0
22	6	2002	0		28.6
22	6	2002	1200	0
23	6	2002	0		27.64
23	6	2002	1200	0
24	6	2002	0		25.28
24	6	2002	1200	16.6
25	6	2002	0		25.92
25	6	2002	1200	15.4
26	6	2002	0		26.44
26	6	2002	1200	4.8
27	6	2002	0		26.64
27	6	2002	1200	8
28	6	2002	0		26.6
28	6	2002	1200	0
29	6	2002	0		27.44
29	6	2002	1200	4.3
30	6	2002	0		27.56
30	6	2002	1200	0
1	7	2002	0		27.7
1	7	2002	1200	0
2	7	2002	0		27.86
2	7	2002	1200	0
3	7	2002	0		26.7
3	7	2002	1200	0
4	7	2002	0		27.5
4	7	2002	1200	1.8
5	7	2002	0		27.06
5	7	2002	1200	0
6	7	2002	0		27.9
6	7	2002	1200	0
7	7	2002	0		28.38
7	7	2002	1200	0
8	7	2002	0		28.02
8	7	2002	1200	0
9	7	2002	0		28.02
9	7	2002	1200	0
10	7	2002	0		28.08
10	7	2002	1200	0
11	7	2002	0		27.46
11	7	2002	1200	0
12	7	2002	0		27.7
12	7	2002	1200	0
13	7	2002	0		27.98
13	7	2002	1200	0
14	7	2002	0		27.86
14	7	2002	1200	0
15	7	2002	0		28.02
15	7	2002	1200	0.4
16	7	2002	0		28.22
16	7	2002	1200	0
17	7	2002	0		27.82
17	7	2002	1200	0
18	7	2002	0		28.7
18	7	2002	1200	0
19	7	2002	0		28.14
19	7	2002	1200	0
20	7	2002	0		27.06
20	7	2002	1200	0
21	7	2002	0		28.14
21	7	2002	1200	0
22	7	2002	0		28.62
22	7	2002	1200	0
23	7	2002	0		28.22
23	7	2002	1200	0
24	7	2002	0		28.82
24	7	2002	1200	0
25	7	2002	0		28.7
25	7	2002	1200	0
26	7	2002	0		28.54
26	7	2002	1200	0
27	7	2002	0		26.86
27	7	2002	1200	0
28	7	2002	0		25.74
28	7	2002	1200	1.2
29	7	2002	0		27.18
29	7	2002	1200	0
30	7	2002	0		27.26
30	7	2002	1200	0
31	7	2002	0		28.84
31	7	2002	1200	0
1	8	2002	0		25.52
1	8	2002	1200	0
2	8	2002	0		26.8
2	8	2002	1200	20.2
3	8	2002	0		26.64
3	8	2002	1200	1.8
4	8	2002	0		27.24
4	8	2002	1200	3.8
5	8	2002	0		26.64
5	8	2002	1200	0
6	8	2002	0		27.64
6	8	2002	1200	6.6
7	8	2002	0		27.52
7	8	2002	1200	2.4
8	8	2002	0		27.28
8	8	2002	1200	0
9	8	2002	0		27.96
9	8	2002	1200	0
10	8	2002	0		26.84
10	8	2002	1200	0
11	8	2002	0		27.56
11	8	2002	1200	0
12	8	2002	0		27.36
12	8	2002	1200	0
13	8	2002	0		27.64
13	8	2002	1200	0.6
14	8	2002	0		27.92
14	8	2002	1200	0
15	8	2002	0		28.6
15	8	2002	1200	0
16	8	2002	0		28.8
16	8	2002	1200	0
17	8	2002	0		28
17	8	2002	1200	0
18	8	2002	0		27.8
18	8	2002	1200	0
19	8	2002	0		27.84
19	8	2002	1200	0
20	8	2002	0		28.76
20	8	2002	1200	0
21	8	2002	0		28.96
21	8	2002	1200	0
22	8	2002	0		28.6
22	8	2002	1200	0
23	8	2002	0		28.68
23	8	2002	1200	0
24	8	2002	0		29.48
24	8	2002	1200	0
25	8	2002	0		29.2
25	8	2002	1200	0
26	8	2002	0		28.6
26	8	2002	1200	0
27	8	2002	0		29.12
27	8	2002	1200	0
28	8	2002	0		29.76
28	8	2002	1200	0
29	8	2002	0		30.42
29	8	2002	1200	0
30	8	2002	0		30.04
30	8	2002	1200	0
31	8	2002	0		29.52
31	8	2002	1200	0
1	9	2002	0		27.16
1	9	2002	1200	9.8
2	9	2002	0		27.84
2	9	2002	1200	0
3	9	2002	0		27.9
3	9	2002	1200	0
4	9	2002	0		27.76
4	9	2002	1200	0
5	9	2002	0		27.6
5	9	2002	1200	18
6	9	2002	0		27.64
6	9	2002	1200	0
7	9	2002	0		28.92
7	9	2002	1200	3.4
8	9	2002	0		28.68
8	9	2002	1200	0
9	9	2002	0		28.64
9	9	2002	1200	0
10	9	2002	0		27.02
10	9	2002	1200	0
11	9	2002	0		28.24
11	9	2002	1200	0
12	9	2002	0		29.52
12	9	2002	1200	0
13	9	2002	0		29.16
13	9	2002	1200	0
14	9	2002	0		30.28
14	9	2002	1200	0
15	9	2002	0		30.22
15	9	2002	1200	0
16	9	2002	0		29.88
16	9	2002	1200	0
17	9	2002	0		30.42
17	9	2002	1200	0
18	9	2002	0		30.42
18	9	2002	1200	0
19	9	2002	0		29.84
19	9	2002	1200	0
20	9	2002	0		29.8
20	9	2002	1200	0
21	9	2002	0		30.56
21	9	2002	1200	0
22	9	2002	0		30.32
22	9	2002	1200	0
23	9	2002	0		27.7
23	9	2002	1200	0
24	9	2002	0		29.2
24	9	2002	1200	4.8
25	9	2002	0		28.64
25	9	2002	1200	1.3
26	9	2002	0		29.16
26	9	2002	1200	0
27	9	2002	0		29.88
27	9	2002	1200	0
28	9	2002	0		29.64
28	9	2002	1200	0
29	9	2002	0		26.52
29	9	2002	1200	21.2
30	9	2002	0		26.86
30	9	2002	1200	1.6
1	10	2002	0		28.48
1	10	2002	1200	2.4
2	10	2002	0		29.12
2	10	2002	1200	0
3	10	2002	0		29.56
3	10	2002	1200	0
4	10	2002	0		30.22
4	10	2002	1200	0
5	10	2002	0		29.68
5	10	2002	1200	0
6	10	2002	0		29.72
6	10	2002	1200	0
7	10	2002	0		29.66
7	10	2002	1200	0
8	10	2002	0		30.54
8	10	2002	1200	3.2
9	10	2002	0		29.88
9	10	2002	1200	0
10	10	2002	0		30.6
10	10	2002	1200	0
11	10	2002	0		30.86
11	10	2002	1200	0
12	10	2002	0		31.22
12	10	2002	1200	0
13	10	2002	0		28.74
13	10	2002	1200	0
14	10	2002	0		24.24
14	10	2002	1200	74.2
15	10	2002	0		27.52
15	10	2002	1200	23.1
16	10	2002	0		26.08
16	10	2002	1200	0
17	10	2002	0		27.2
17	10	2002	1200	0
18	10	2002	0		27.24
18	10	2002	1200	0
19	10	2002	0		26.68
19	10	2002	1200	0
20	10	2002	0		24.16
20	10	2002	1200	40.2
21	10	2002	0		24.8
21	10	2002	1200	20.6
22	10	2002	0		26.84
22	10	2002	1200	2.2
23	10	2002	0		26.4
23	10	2002	1200	8.2
24	10	2002	0		24.12
24	10	2002	1200	8
25	10	2002	0		27.64
25	10	2002	1200	22.4
26	10	2002	0		28.96
26	10	2002	1200	0
27	10	2002	0		29.28
27	10	2002	1200	0
28	10	2002	0		28.9
28	10	2002	1200	0
29	10	2002	0		26.56
29	10	2002	1200	2.6
30	10	2002	0		27.6
30	10	2002	1200	9
31	10	2002	0		25.48
31	10	2002	1200	0
1	11	2002	0		27.28
1	11	2002	1200	14.1
2	11	2002	0		25.14
2	11	2002	1200	1
3	11	2002	0		25.92
3	11	2002	1200	4.6
4	11	2002	0		27.88
4	11	2002	1200	0
5	11	2002	0		27.94
5	11	2002	1200	0
6	11	2002	0		27.32
6	11	2002	1200	0
7	11	2002	0		25.6
7	11	2002	1200	0
8	11	2002	0		26
8	11	2002	1200	23.3
9	11	2002	0		25.32
9	11	2002	1200	0.4
10	11	2002	0		27.12
10	11	2002	1200	12.1
11	11	2002	0		27.96
11	11	2002	1200	0
12	11	2002	0		28.12
12	11	2002	1200	8.2
13	11	2002	0		28.24
13	11	2002	1200	0
14	11	2002	0		27.56
14	11	2002	1200	0
15	11	2002	0		27.04
15	11	2002	1200	0
16	11	2002	0		27.8
16	11	2002	1200	2.5
17	11	2002	0		28
17	11	2002	1200	0
18	11	2002	0		27.12
18	11	2002	1200	0
19	11	2002	0		27.88
19	11	2002	1200	0
20	11	2002	0		28.52
20	11	2002	1200	0
21	11	2002	0		29.72
21	11	2002	1200	0
22	11	2002	0		29.02
22	11	2002	1200	1
23	11	2002	0		28.16
23	11	2002	1200	0
24	11	2002	0		27.6
24	11	2002	1200	0
25	11	2002	0		26.6
25	11	2002	1200	0
26	11	2002	0		28.72
26	11	2002	1200	13.4
27	11	2002	0		28.96
27	11	2002	1200	0
28	11	2002	0		30.16
28	11	2002	1200	0
29	11	2002	0		28.76
29	11	2002	1200	0
30	11	2002	0		29.14
30	11	2002	1200	0.6
1	12	2002	0		29.4
1	12	2002	1200	0.6
2	12	2002	0		29.6
2	12	2002	1200	0
3	12	2002	0		27.5
3	12	2002	1200	0
4	12	2002	0		26.32
4	12	2002	1200	1.1
5	12	2002	0		27.12
5	12	2002	1200	11.6
6	12	2002	0		28.08
6	12	2002	1200	0.6
7	12	2002	0		27.8
7	12	2002	1200	0.2
8	12	2002	0		26.2
8	12	2002	1200	4.2
9	12	2002	0		26.48
9	12	2002	1200	1.6
10	12	2002	0		25
10	12	2002	1200	90.8
11	12	2002	0		26.64
11	12	2002	1200	1.2
12	12	2002	0		26.88
12	12	2002	1200	0
13	12	2002	0		26.6
13	12	2002	1200	7.2
14	12	2002	0		27.28
14	12	2002	1200	3.5
15	12	2002	0		26.68
15	12	2002	1200	10.2
16	12	2002	0		25.24
16	12	2002	1200	34
17	12	2002	0		27.56
17	12	2002	1200	8
18	12	2002	0		24.96
18	12	2002	1200	4.2
19	12	2002	0		23.92
19	12	2002	1200	44.8
20	12	2002	0		26.4
20	12	2002	1200	30.5
21	12	2002	0		26.18
21	12	2002	1200	0
22	12	2002	0		26.52
22	12	2002	1200	0
23	12	2002	0		28.16
23	12	2002	1200	6
24	12	2002	0		27.76
24	12	2002	1200	0
25	12	2002	0		27.68
25	12	2002	1200	3.8
26	12	2002	0		27.48
26	12	2002	1200	0
27	12	2002	0		27.2
27	12	2002	1200	2.5
28	12	2002	0		26.28
28	12	2002	1200	6.4
29	12	2002	0		27
29	12	2002	1200	16
30	12	2002	0		26.82
30	12	2002	1200	0
31	12	2002	0		26.32
31	12	2002	1200	22.2
1	1	2003	0		25.96
1	1	2003	1200	2
2	1	2003	0		26.96
2	1	2003	1200	11.3
3	1	2003	0		26.8
3	1	2003	1200	34.6
4	1	2003	0		28.22
4	1	2003	1200	3.4
5	1	2003	0		28.36
5	1	2003	1200	0
6	1	2003	0		28.78
6	1	2003	1200	0
7	1	2003	0		28.4
7	1	2003	1200	0
8	1	2003	0		29.08
8	1	2003	1200	6
9	1	2003	0		28.66
9	1	2003	1200	0.4
10	1	2003	0		28.66
10	1	2003	1200	4.4
11	1	2003	0		27.28
11	1	2003	1200	0.1
12	1	2003	0		27.44
12	1	2003	1200	7.6
13	1	2003	0		27.68
13	1	2003	1200	0
14	1	2003	0		28.64
14	1	2003	1200	0.2
15	1	2003	0		27.6
15	1	2003	1200	0.4
16	1	2003	0		27.42
16	1	2003	1200	3.8
17	1	2003	0		27.22
17	1	2003	1200	0.5
18	1	2003	0		28.12
18	1	2003	1200	0
19	1	2003	0		28.6
19	1	2003	1200	0
20	1	2003	0		29.12
20	1	2003	1200	0
21	1	2003	0		29.24
21	1	2003	1200	0
22	1	2003	0		29.3
22	1	2003	1200	0
23	1	2003	0		28.82
23	1	2003	1200	0
24	1	2003	0		26.2
24	1	2003	1200	0
25	1	2003	0		26.16
25	1	2003	1200	1.8
26	1	2003	0		24.88
26	1	2003	1200	11.4
27	1	2003	0		27.12
27	1	2003	1200	4.8
28	1	2003	0		28.42
28	1	2003	1200	0
29	1	2003	0		27.68
29	1	2003	1200	0.1
30	1	2003	0		27.04
30	1	2003	1200	0
31	1	2003	0		26.32
31	1	2003	1200	13
1	2	2003	0		26.08
1	2	2003	1200	0
2	2	2003	0		25.52
2	2	2003	1200	17.8
3	2	2003	0		26.72
3	2	2003	1200	19.2
4	2	2003	0		26.38
4	2	2003	1200	2.6
5	2	2003	0		27.4
5	2	2003	1200	4.8
6	2	2003	0		27.36
6	2	2003	1200	4.2
7	2	2003	0		27.28
7	2	2003	1200	0
8	2	2003	0		25.52
8	2	2003	1200	5.6
9	2	2003	0		25.46
9	2	2003	1200	18
10	2	2003	0		26.5
10	2	2003	1200	1.4
11	2	2003	0		27.04
11	2	2003	1200	0
12	2	2003	0		27.36
12	2	2003	1200	27.6
13	2	2003	0		28.48
13	2	2003	1200	0
14	2	2003	0		29.62
14	2	2003	1200	0
15	2	2003	0		28.68
15	2	2003	1200	0
16	2	2003	0		28.78
16	2	2003	1200	0
17	2	2003	0		27.58
17	2	2003	1200	0
18	2	2003	0		26.92
18	2	2003	1200	0
19	2	2003	0		27.36
19	2	2003	1200	32.6
20	2	2003	0		28.64
20	2	2003	1200	0
21	2	2003	0		26.86
21	2	2003	1200	0
22	2	2003	0		27.38
22	2	2003	1200	138.8
23	2	2003	0		26.04
23	2	2003	1200	1.2
24	2	2003	0		24.2
24	2	2003	1200	40.6
25	2	2003	0		26.96
25	2	2003	1200	25.4
26	2	2003	0		28.04
26	2	2003	1200	0
27	2	2003	0		26.9
27	2	2003	1200	0.3
28	2	2003	0		26.58
28	2	2003	1200	0.8
1	3	2003	0		27.2
1	3	2003	1200	19.6
2	3	2003	0		26.28
2	3	2003	1200	5.4
3	3	2003	0		25.12
3	3	2003	1200	8.4
4	3	2003	0		27
4	3	2003	1200	2.4
5	3	2003	0		25.84
5	3	2003	1200	14.8
6	3	2003	0		25.64
6	3	2003	1200	17.6
7	3	2003	0		26.4
7	3	2003	1200	10.6
8	3	2003	0		26.92
8	3	2003	1200	0
9	3	2003	0		26.56
9	3	2003	1200	0
10	3	2003	0		27.24
10	3	2003	1200	4
11	3	2003	0		26.78
11	3	2003	1200	20.6
12	3	2003	0		27.74
12	3	2003	1200	0.8
13	3	2003	0		28.28
13	3	2003	1200	0
14	3	2003	0		26.88
14	3	2003	1200	0
15	3	2003	0		27.36
15	3	2003	1200	2.9
16	3	2003	0		28.04
16	3	2003	1200	0
17	3	2003	0		26.62
17	3	2003	1200	0
18	3	2003	0		25.04
18	3	2003	1200	2.1
19	3	2003	0		26.96
19	3	2003	1200	0.1
20	3	2003	0		28.2
20	3	2003	1200	2
21	3	2003	0		25.16
21	3	2003	1200	18
22	3	2003	0		26.72
22	3	2003	1200	0.7
23	3	2003	0		28.3
23	3	2003	1200	0
24	3	2003	0		26.74
24	3	2003	1200	0
25	3	2003	0		24.96
25	3	2003	1200	50.2
26	3	2003	0		27.04
26	3	2003	1200	7
27	3	2003	0		26.76
27	3	2003	1200	0.6
28	3	2003	0		26.6
28	3	2003	1200	0.4
29	3	2003	0		27.3
29	3	2003	1200	14.4
30	3	2003	0		26.34
30	3	2003	1200	0
31	3	2003	0		26.94
31	3	2003	1200	6.6
1	4	2003	0		27.56
1	4	2003	1200	1
2	4	2003	0		27
2	4	2003	1200	95
3	4	2003	0		27.32
3	4	2003	1200	4
4	4	2003	0		25.78
4	4	2003	1200	24.2
5	4	2003	0		27.1
5	4	2003	1200	7.2
6	4	2003	0		25.64
6	4	2003	1200	12.3
7	4	2003	0		26
7	4	2003	1200	17.4
8	4	2003	0		28.08
8	4	2003	1200	2
9	4	2003	0		28.72
9	4	2003	1200	0
10	4	2003	0		27.58
10	4	2003	1200	0
11	4	2003	0		26
11	4	2003	1200	3.6
12	4	2003	0		24.04
12	4	2003	1200	29.6
13	4	2003	0		25.72
13	4	2003	1200	4
14	4	2003	0		23.8
14	4	2003	1200	30.2
15	4	2003	0		26.08
15	4	2003	1200	50.6
16	4	2003	0		26.6
16	4	2003	1200	0
17	4	2003	0		25.88
17	4	2003	1200	29.2
18	4	2003	0		28.16
18	4	2003	1200	2.8
19	4	2003	0		28.68
19	4	2003	1200	0
20	4	2003	0		27.8
20	4	2003	1200	0
21	4	2003	0		26
21	4	2003	1200	0
22	4	2003	0		27.1
22	4	2003	1200	17.8
23	4	2003	0		25.6
23	4	2003	1200	6.3
24	4	2003	0		24.84
24	4	2003	1200	46.4
25	4	2003	0		26.32
25	4	2003	1200	6
26	4	2003	0		26.32
26	4	2003	1200	0
27	4	2003	0		27.32
27	4	2003	1200	0.5
28	4	2003	0		27.5
28	4	2003	1200	0
29	4	2003	0		27.22
29	4	2003	1200	0
30	4	2003	0		26.82
30	4	2003	1200	0
1	5	2003	0		26.92
1	5	2003	1200	14.7
2	5	2003	0		25.22
2	5	2003	1200	30.8
3	5	2003	0		27.28
3	5	2003	1200	18.4
4	5	2003	0		27.44
4	5	2003	1200	0
5	5	2003	0		26.84
5	5	2003	1200	17.8
6	5	2003	0		24.8
6	5	2003	1200	1.2
7	5	2003	0		25.36
7	5	2003	1200	28.4
8	5	2003	0		26.08
8	5	2003	1200	2.8
9	5	2003	0		27.36
9	5	2003	1200	0
10	5	2003	0		26.06
10	5	2003	1200	19.4
11	5	2003	0		27.34
11	5	2003	1200	1.2
12	5	2003	0		27.28
12	5	2003	1200	0
13	5	2003	0		28.08
13	5	2003	1200	0
14	5	2003	0		28.32
14	5	2003	1200	0
15	5	2003	0		28.26
15	5	2003	1200	0
16	5	2003	0		27.04
16	5	2003	1200	20
17	5	2003	0		27.86
17	5	2003	1200	0.2
18	5	2003	0		26.72
18	5	2003	1200	6.2
19	5	2003	0		28.04
19	5	2003	1200	10.6
20	5	2003	0		27.06
20	5	2003	1200	0.1
21	5	2003	0		24.54
21	5	2003	1200	4.2
22	5	2003	0		26.56
22	5	2003	1200	19.2
23	5	2003	0		27.12
23	5	2003	1200	6
24	5	2003	0		27.7
24	5	2003	1200	6.2
25	5	2003	0		25.62
25	5	2003	1200	0
26	5	2003	0		26.64
26	5	2003	1200	0
27	5	2003	0		24.94
27	5	2003	1200	0
28	5	2003	0		27.32
28	5	2003	1200	4.2
29	5	2003	0		26.42
29	5	2003	1200	1.4
30	5	2003	0		26.74
30	5	2003	1200	3.4
31	5	2003	0		26.62
31	5	2003	1200	3.2
1	6	2003	0		26.96
1	6	2003	1200	9.4
2	6	2003	0		28.22
2	6	2003	1200	0
3	6	2003	0		27.12
3	6	2003	1200	0
4	6	2003	0		27.34
4	6	2003	1200	0
5	6	2003	0		27.06
5	6	2003	1200	0
6	6	2003	0		26.74
6	6	2003	1200	0
7	6	2003	0		26.4
7	6	2003	1200	13.8
8	6	2003	0		25.88
8	6	2003	1200	6.6
9	6	2003	0		26.08
9	6	2003	1200	0
10	6	2003	0		27.1
10	6	2003	1200	5
11	6	2003	0		27.26
11	6	2003	1200	0
12	6	2003	0		26.74
12	6	2003	1200	0
13	6	2003	0		27.7
13	6	2003	1200	0
14	6	2003	0		24.72
14	6	2003	1200	5.7
15	6	2003	0		26.64
15	6	2003	1200	56.1
16	6	2003	0		27.3
16	6	2003	1200	0
17	6	2003	0		25.82
17	6	2003	1200	1.4
18	6	2003	0		26.7
18	6	2003	1200	6.4
19	6	2003	0		28.04
19	6	2003	1200	2.8
20	6	2003	0		26.98
20	6	2003	1200	0
21	6	2003	0		26.96
21	6	2003	1200	0.4
22	6	2003	0		27.9
22	6	2003	1200	0
23	6	2003	0		27.6
23	6	2003	1200	0
24	6	2003	0		26.16
24	6	2003	1200	1.7
25	6	2003	0		27.46
25	6	2003	1200	1.4
26	6	2003	0		27
26	6	2003	1200	0
27	6	2003	0		27.18
27	6	2003	1200	0
28	6	2003	0		26.98
28	6	2003	1200	0
29	6	2003	0		27.42
29	6	2003	1200	0
30	6	2003	0		28.54
30	6	2003	1200	0
1	7	2003	0		26.76
1	7	2003	1200	5.7
2	7	2003	0		27.22
2	7	2003	1200	0
3	7	2003	0		26.54
3	7	2003	1200	15.6
4	7	2003	0		27.48
4	7	2003	1200	0
5	7	2003	0		28.28
5	7	2003	1200	0
6	7	2003	0		26.76
6	7	2003	1200	0
7	7	2003	0		27.62
7	7	2003	1200	0
8	7	2003	0		28.64
8	7	2003	1200	0
9	7	2003	0		28.1
9	7	2003	1200	0
10	7	2003	0		28.54
10	7	2003	1200	0
11	7	2003	0		28.46
11	7	2003	1200	0
12	7	2003	0		27.98
12	7	2003	1200	0
13	7	2003	0		27.48
13	7	2003	1200	0
14	7	2003	0		26.98
14	7	2003	1200	0
15	7	2003	0		25.68
15	7	2003	1200	23.5
16	7	2003	0		26.74
16	7	2003	1200	0.2
17	7	2003	0		26.9
17	7	2003	1200	0
18	7	2003	0		25.96
18	7	2003	1200	15
19	7	2003	0		27.48
19	7	2003	1200	3.2
20	7	2003	0		26.84
20	7	2003	1200	0
21	7	2003	0		27.46
21	7	2003	1200	0
22	7	2003	0		28.46
22	7	2003	1200	0
23	7	2003	0		27.98
23	7	2003	1200	0
24	7	2003	0		28.06
24	7	2003	1200	0
25	7	2003	0		28.22
25	7	2003	1200	0
26	7	2003	0		28.34
26	7	2003	1200	0
27	7	2003	0		27.06
27	7	2003	1200	0
28	7	2003	0		25.26
28	7	2003	1200	0
29	7	2003	0		25.4
29	7	2003	1200	27.2
30	7	2003	0		27.02
30	7	2003	1200	2.6
31	7	2003	0		28.02
31	7	2003	1200	0
1	8	2003	0		27.72
1	8	2003	1200	0
2	8	2003	0		26.28
2	8	2003	1200	17.2
3	8	2003	0		26.8
3	8	2003	1200	4.4
4	8	2003	0		27.98
4	8	2003	1200	0
5	8	2003	0		28.3
5	8	2003	1200	0
6	8	2003	0		27.84
6	8	2003	1200	0
7	8	2003	0		28.78
7	8	2003	1200	0
8	8	2003	0		28.98
8	8	2003	1200	0
9	8	2003	0		28.82
9	8	2003	1200	0
10	8	2003	0		27.48
10	8	2003	1200	0
11	8	2003	0		25.6
11	8	2003	1200	26.6
12	8	2003	0		26.64
12	8	2003	1200	1.6
13	8	2003	0		26.66
13	8	2003	1200	0.6
14	8	2003	0		27.9
14	8	2003	1200	0
15	8	2003	0		28.54
15	8	2003	1200	0
16	8	2003	0		27.36
16	8	2003	1200	0
17	8	2003	0		28.24
17	8	2003	1200	0
18	8	2003	0		25.88
18	8	2003	1200	0
19	8	2003	0		27.04
19	8	2003	1200	39.8
20	8	2003	0		26.58
20	8	2003	1200	19.4
21	8	2003	0		27.04
21	8	2003	1200	0
22	8	2003	0		28.16
22	8	2003	1200	1.5
23	8	2003	0		28.3
23	8	2003	1200	0
24	8	2003	0		28.54
24	8	2003	1200	0
25	8	2003	0		29.3
25	8	2003	1200	0
26	8	2003	0		27
26	8	2003	1200	0
27	8	2003	0		26.78
27	8	2003	1200	0.2
28	8	2003	0		25.36
28	8	2003	1200	0
29	8	2003	0		27.16
29	8	2003	1200	0
30	8	2003	0		27.08
30	8	2003	1200	0
31	8	2003	0		26.2
31	8	2003	1200	7
1	9	2003	0		26.06
1	9	2003	1200	5.4
2	9	2003	0		27.34
2	9	2003	1200	19.6
3	9	2003	0		27.96
3	9	2003	1200	0
4	9	2003	0		28.34
4	9	2003	1200	0
5	9	2003	0		28.46
5	9	2003	1200	0
6	9	2003	0		28.58
6	9	2003	1200	0
7	9	2003	0		27.1
7	9	2003	1200	0
8	9	2003	0		27.34
8	9	2003	1200	0
9	9	2003	0		28.88
9	9	2003	1200	0
10	9	2003	0		29.22
10	9	2003	1200	0
11	9	2003	0		26.66
11	9	2003	1200	0
12	9	2003	0		27.34
12	9	2003	1200	0
13	9	2003	0		24.88
13	9	2003	1200	0
14	9	2003	0		26.6
14	9	2003	1200	18.2
15	9	2003	0		27.62
15	9	2003	1200	0
16	9	2003	0		28.34
16	9	2003	1200	0
17	9	2003	0		27.24
17	9	2003	1200	0
18	9	2003	0		27.7
18	9	2003	1200	0
19	9	2003	0		28.38
19	9	2003	1200	0
20	9	2003	0		27.78
20	9	2003	1200	0
21	9	2003	0		27.78
21	9	2003	1200	0
22	9	2003	0		28.26
22	9	2003	1200	0
23	9	2003	0		28.76
23	9	2003	1200	0
24	9	2003	0		29.5
24	9	2003	1200	0
25	9	2003	0		28.16
25	9	2003	1200	0
26	9	2003	0		28.78
26	9	2003	1200	2.3
27	9	2003	0		25.34
27	9	2003	1200	11.5
[truncated: 11,297 more rows]
