# Supplementary material for: Forecasting dengue fever in Brazil: An assessment of climate conditions
Source: PLoS One. 2019 Aug 8;14(8):e0220106. doi: 10.1371/journal.pone.0220106 (PMC6687106; doi:10.1371/journal.pone.0220106)
Supplement: S1 File — (ZIP) [file pone.0220106.s003.zip › data and codes_submit/holdout dataset analysis/prediction 2013-2017/rio de janeiro/old codes/RUN_ME_prediction_routine_Rio_de_Janeiro_2016.m]

clear all; close all; clc

% This Script computes the confusion matrices for both EP and AA
% strategies, given the  state capital, SVM kernel and alpha value.

%Choose Heatmap color at line 89: Parula for linear and gray for rbf kernel

%% PART 1: Loading data and parameters 

%Choose Capital, Kernel and Alpha value
Capital_name = 'Rio_de_Janeiro';
kernel       = 'linear';
alfa         = 0.9;

%Load Climate and epidemic data
load climate_and_epidemic_data_Rio_de_Janeiro_augmented.mat
load(['Heatmaps_results_augmented_Rio_de_Janeiro_' kernel '.mat']);
Days_aug = Days;


% SET PARAMETERS
% define cut_t0, num_of years and num_of_heatmaps
cut_t0               = vec_t0(end);                                % cut date for selected rectangles ( vec_t0(end) means no constraint)
num_of_years         = length(years_vec);                          % total num of years in the analysis
num_of_heatmaps      = length(Heatmaps_info);                      % total num of heatmaps in the analysis


%% Part 2: LOOP ON HEATMAPS and build 'prob_dengue_info' with all dengue probabilities for each out-of-sample simulation.
 for j1 = 1:length(Heatmaps_info)
 
 % Open SVM heatmap matrix, define train year and test years vector
 SVM_heatmap_matrix            = Heatmaps_info{j1}.SVM_heatmap_matrix;
 years_train                   = Heatmaps_info{j1}.years_train;
 years_test                    = Heatmaps_info{j1}.years_test;
 
ind_last_p  =  R1*floor(length(vec_p)/R1);
ind_last_t0 =  R2*floor(length(vec_t0)/R2);

 
 th_score                      = alfa*max(max(SVM_heatmap_matrix(1:ind_last_p,1:ind_last_t0)));                                        % minimum SVM score
 prob_dengue_info{j1}.th_score = th_score;
 
 
% Define Training years index vector
 ind_train = zeros(length(years_train),1);
 for j2 = 1: length(ind_train)
 ind_train(j2) = find(years_vec == years_train(j2));
 end
 clear j2
 
% Define Dengue and No dengue years index vectors 
ind_train_dengue    = intersect(ind_dengue,ind_train);          % Dengue years indexes
ind_train_no_dengue = intersect(ind_no_dengue,ind_train);       % No Dengue years indexes

%            
% 
%  % PLOT Heat maps
%  fig = figure;
%  pcolor(SVM_heatmap_matrix)
%  ax     = gca;
%  xlabel('t_0','Fontsize',15)
%  ylabel('p','Fontsize',15)
%  
%  
%  %Label  axis and style options
% %Label X axis
% DATES              = vec_t0; % DATES vector used for the plot.
% 
% %Label X axis
% ax.XTick(1) = find(DATES == 1062002); ax.XTick(2) = find(DATES == 1072002); ax.XTick(3) = find(DATES == 1082002);
% ax.XTick(4) = find(DATES == 1092002); ax.XTick(5) = find(DATES == 1102002); ax.XTick(6) = find(DATES == 1112002);
% ax.XTick(7) = find(DATES == 1122002); ax.XTick(8) = find(DATES == 1012003); ax.XTick(9) = find(DATES == 1022003);
% 
% 
% ax.XTickLabel = {'Jun','Jul','Aug',...
%                  'Sep','Oct','Nov',...
%                  'Dec','Jan','Feb',...
%                  };
% ax.XTickLabelRotation = 45;
% %Label Y axis
% ax.YTick      = [find(vec_p==30);find(vec_p==60);find(vec_p==90)];
% ax.YTickLabel = {'30','60','90'};
%   a = get(gca,'XTickLabel');
%  set(gca,'XTickLabel',a,'FontName','Times','fontsize',16)
% 
% 
% %Choose colormap: parula for linear and gray for RBF kernel
% colormap(fig,parula)
% 
% %Add colorbar and title
%  colorbar
%  shading flat
%  caxis([th_score - 0.0000001 th_score])
%  title({['pred year ' num2str(years_test) ' - ' kernel ' kernel']})
% % suptitle({Capital_name})


%% Prediction Routine
%  Choose selected rectangles for the given th_score and cut_t0 values
[~,selected_data]         = fun_select_SVM_data_threshold_cut_t0(SVM_heatmap_matrix,vec_t0,vec_p,th_score,cut_t0,R1,R2);
vec_selected_data(j1)     = length(selected_data);          % store total number of selected rectangles for these cut_t0 and th_score values

% Calc prob Dengue for chosen rectangles.
aux_prob_values                = NaN*ones(length(selected_data),1);% space for dengue probs
pred_year                      = years_test                     % set year to predict
prob_dengue_info{j1}.pred_year = pred_year;
 


    for j3 = 1:length(selected_data)
        selected_rect       = selected_data{j3}.selected_rectangle; % set rectangle
        aux_prob_values(j3) =  fun_calc_prob_dengue_shuffle_v2(selected_rect,pred_year,ind_train_dengue,...,
                              ind_train_no_dengue,ind_train,years_train,clim_data,kernel,Days_aug); % calculate dengue probability for the chosen rectangle
        clear selected_rect
    end
    aux_prob_values
    prob_dengue_info{j1}.values = aux_prob_values; % store prob values in a cell array for heatmap of index j1.

% Clear variables    
clear pred_year aux_prob_values j2 j3 j4 j5 SVM_heatmap_matrix   ind_train years_train years_test ind_train_dengue ind_train_no_dengue selected_data ind_test th_score 
 end

 %% PART 3: compute confusion matrices
 
 % Build 'epi_result' vectors with prediction outcomes for both EP and AA strategies 1 ---> dengue and 0--->no dengue 
for j5=1:length(prob_dengue_info)
   aux_val          = prob_dengue_info{j5}.values; % define aux variable
   prob_val_EP(j5) = aux_val(1); % earliest as possible EP
   % Dengue prob ---> D or ND (1 or 0)
        if prob_val_EP(j5)>=0.5
        epi_result_EP(j5) = 1;
        else
            if  prob_val_EP(j5)<0.5
        epi_result_EP(j5) = 0;
            end
        end
        
   prob_val_AA(j5)  = mean(aux_val); % average of all AA
           % Dengue prob ---> D or ND (1 or 0)
        if prob_val_AA(j5)>=0.5
        epi_result_AA(j5) = 1;
        else
            if  prob_val_AA(j5)<0.5
        epi_result_AA(j5) = 0;
            end
        end
   clear aux_val
end     

%% Real epi situation: 0 --> no dengue,  1 --> dengue
vec_epi_info             = zeros(num_of_years,1);
vec_epi_info(ind_dengue) = ones(length(ind_dengue),1); 


%% Build confusion matrix: EP
aux_epi = [epi_result_EP' vec_epi_info];

D_D= [1 1]; % D_D
[~, index]=ismember(aux_epi,D_D,'rows');
conf_matrix_EAP(1,1) = length(find(index ==1));
clear index
D_ND= [1 0]; % D_ND
[~, index]       = ismember(aux_epi,D_ND,'rows');
conf_matrix_EAP(1,2) = length(find(index ==1));
clear index
ND_D= [0 1]; % ND_D
[~, index]=ismember(aux_epi,ND_D,'rows');
conf_matrix_EAP(2,1) = length(find(index ==1));
clear index
ND_ND= [0 0]; % ND_ND
[~, index]       = ismember(aux_epi,ND_ND,'rows');
conf_matrix_EAP(2,2) = length(find(index ==1));
clear index aux_epi


%% Build confusion matrix: AA
aux_epi = [epi_result_AA' vec_epi_info];

[~, index]=ismember(aux_epi,D_D,'rows');
conf_matrix_AA(1,1) = length(find(index ==1));
clear index
[~, index]       = ismember(aux_epi,D_ND,'rows');
conf_matrix_AA(1,2) = length(find(index ==1));
clear index
[~, index]=ismember(aux_epi,ND_D,'rows');
conf_matrix_AA(2,1) = length(find(index ==1));
clear index
[~, index]       = ismember(aux_epi,ND_ND,'rows');
conf_matrix_AA(2,2) = length(find(index ==1));
clear index aux_epi

Accuracy_EAP = (conf_matrix_EAP(1,1) + conf_matrix_EAP(2,2))/(conf_matrix_EAP(1,1) + conf_matrix_EAP(1,2) + conf_matrix_EAP(2,1) + conf_matrix_EAP(2,2));  
Accuracy_AA = (conf_matrix_AA(1,1) + conf_matrix_AA(2,2))/(conf_matrix_AA(1,1) + conf_matrix_AA(1,2) + conf_matrix_AA(2,1) + conf_matrix_AA(2,2));  


% Save confusion matrices 
 %file_name = sprintf('confusion_matrices_Capital_%s_alpha_%g_kernel_%s_augmented.mat',Capital_name,alfa,kernel);
 %save(file_name,'conf_matrix_EAP','conf_matrix_AA','prob_dengue_info','Accuracy_EAP','Accuracy_AA');
