# Supplementary material for: Forecasting dengue fever in Brazil: An assessment of climate conditions
Source: PLoS One. 2019 Aug 8;14(8):e0220106. doi: 10.1371/journal.pone.0220106 (PMC6687106; doi:10.1371/journal.pone.0220106)
Supplement: S1 File — (ZIP) [file pone.0220106.s003.zip › data and codes_submit/training dataset analysis/codes/prediction codes_capitals/prediction routine/Confusion matrices/Winner table.xls]

## Sheet: Planilha1
ARACAJÚ			RECIFE
RBF			LINEAR
EAP	7 1		AA / EAP	3 2
Alpha =0.9	0 3		Alpha = 1	2 4
BELO HORIZONTE			SALVADOR
RBF			RBF
AA	5 3		AA	3 0
Alpha =1	0 3		Alpha =0.9,0.95	2 6
MANAUS			SÃO LUÍS
LINEAR			RBF
AA	5 2		AA	6 1
Alpha =0.9, 0.95	2 2		Alpha =1	1 3
RIO DE JANEIRO
RBF
EAP	5 1
Alpha =1	1 4
