# Supplementary material for: Forecasting dengue fever in Brazil: An assessment of climate conditions
Source: PLoS One. 2019 Aug 8;14(8):e0220106. doi: 10.1371/journal.pone.0220106 (PMC6687106; doi:10.1371/journal.pone.0220106)
Supplement: S1 File — (ZIP) [file pone.0220106.s003.zip › data and codes_submit/holdout dataset analysis/prediction 2013-2017/rio de janeiro/old codes/RUN_ME_prediction_routine_Rio_de_Janeiro_2016_modified.m]

clear all; close all; clc

% This Script computes the confusion matrices for both EP and AA
% strategies, given the  state capital, SVM kernel and alpha value.

%Choose Heatmap color at line 89: Parula for linear and gray for rbf kernel

%% PART 1: Loading data and parameters

%Choose Capital, Kernel and Alpha value
Capital_name = 'Rio_de_Janeiro';
kernel       = 'RBF';
alpha_vec         = [0.9,0.95,1];


%Load Climate and epidemic data
load climate_and_epidemic_data_Rio_de_Janeiro_augmented.mat
load(['Full_Heatmaps_results_Rio_de_Janeiro_' kernel '.mat']);
years_test = [2014;2015;2016];

Days_aug = Days;


% SET PARAMETERS
% define cut_t0, num_of years and num_of_heatmaps
cut_t0               = vec_t0(end);                                % cut date for selected rectangles ( vec_t0(end) means no constraint)
num_of_years         = length(years_vec);                          % total num of years in the analysis
num_of_heatmaps      = length(Heatmaps_info);                      % total num of heatmaps in the analysis


% Open SVM heatmap matrix, define train year and test years vector
SVM_heatmap_matrix            = Heatmaps_info{1}.SVM_heatmap_matrix;
years_train                   = Heatmaps_info{1}.years_train;
%years_test                    = Heatmaps_info{j1}.years_test;


ind_last_p  =  R1*floor(length(vec_p)/R1);
ind_last_t0 =  R2*floor(length(vec_t0)/R2);


for j0=1:length(alpha_vec)
    alpha = alpha_vec(j0);
    th_score                      = alpha*max(max(SVM_heatmap_matrix(1:ind_last_p,1:ind_last_t0)));                                        % minimum SVM score
    
    %% Part 2: LOOP ON HEATMAPS and build 'prob_dengue_info' with all dengue probabilities for each out-of-sample simulation.
    for j1 = 1:length(years_test)
        
        
        
        prob_dengue_info{j1}.th_score = th_score;
        
        
        % Define Training years index vector
        ind_train = zeros(length(years_train),1);
        for j2 = 1: length(ind_train)
            ind_train(j2) = find(years_vec == years_train(j2));
        end
        clear j2
        
        % Define Dengue and No dengue years index vectors
        ind_train_dengue    = intersect(ind_dengue,ind_train);          % Dengue years indexes
        ind_train_no_dengue = intersect(ind_no_dengue,ind_train);       % No Dengue years indexes
        
        
        
        %% Prediction Routine
        %  Choose selected rectangles for the given th_score and cut_t0 values
        [~,selected_data]         = fun_select_SVM_data_threshold_cut_t0(SVM_heatmap_matrix,vec_t0,vec_p,th_score,cut_t0,R1,R2);
        vec_selected_data(j1)     = length(selected_data);          % store total number of selected rectangles for these cut_t0 and th_score values
        
        % Calc prob Dengue for chosen rectangles.
        aux_prob_values                = NaN*ones(length(selected_data),1);% space for dengue probs
        
        
        pred_year                      = years_test(j1)                     % set year to predict
        prob_dengue_info{j1}.pred_year = pred_year;
        
        
        
        for j3 = 1:length(selected_data)
            selected_rect       = selected_data{j3}.selected_rectangle; % set rectangle
            aux_prob_values(j3) =  fun_calc_prob_dengue_shuffle_v2(selected_rect,pred_year,ind_train_dengue,...,
                ind_train_no_dengue,ind_train,years_train,clim_data,kernel,Days_aug); % calculate dengue probability for the chosen rectangle
            clear selected_rect
        end
        prob_dengue_info{j1}.values = aux_prob_values; % store prob values in a cell array for heatmap of index j1.
        
        EAP_probs(j1) = aux_prob_values(1);
        AA_probs(j1) = mean(aux_prob_values);
        
        
        % Clear variables
        clear pred_year aux_prob_values j2 j3 j4 j5    ind_train   ind_train_dengue ind_train_no_dengue selected_data ind_test
    end
    
    clear alpha th_score
end


% Save prob matrices
file_name = sprintf('prob_matrices_Capital_%s_alpha_%g_kernel_%s_augmented.mat',Capital_name,alpha,kernel);
save(file_name,'prob_dengue_info','AA_probs','EAP_probs');


%
%  %% PART 3: compute confusion matrices
%
%  % Build 'epi_result' vectors with prediction outcomes for both EP and AA strategies 1 ---> dengue and 0--->no dengue
% for j5=1:length(prob_dengue_info)
%    aux_val          = prob_dengue_info{j5}.values; % define aux variable
%    prob_val_EP(j5) = aux_val(1); % earliest as possible EP
%    % Dengue prob ---> D or ND (1 or 0)
%         if prob_val_EP(j5)>=0.5
%         epi_result_EP(j5) = 1;
%         else
%             if  prob_val_EP(j5)<0.5
%         epi_result_EP(j5) = 0;
%             end
%         end
%
%    prob_val_AA(j5)  = mean(aux_val); % average of all AA
%            % Dengue prob ---> D or ND (1 or 0)
%         if prob_val_AA(j5)>=0.5
%         epi_result_AA(j5) = 1;
%         else
%             if  prob_val_AA(j5)<0.5
%         epi_result_AA(j5) = 0;
%             end
%         end
%    clear aux_val
% end
%
% %% Real epi situation: 0 --> no dengue,  1 --> dengue
% vec_epi_info             = zeros(num_of_years,1);
% vec_epi_info(ind_dengue) = ones(length(ind_dengue),1);
%
%
% %% Build confusion matrix: EP
% aux_epi = [epi_result_EP' vec_epi_info];
%
% D_D= [1 1]; % D_D
% [~, index]=ismember(aux_epi,D_D,'rows');
% conf_matrix_EAP(1,1) = length(find(index ==1));
% clear index
% D_ND= [1 0]; % D_ND
% [~, index]       = ismember(aux_epi,D_ND,'rows');
% conf_matrix_EAP(1,2) = length(find(index ==1));
% clear index
% ND_D= [0 1]; % ND_D
% [~, index]=ismember(aux_epi,ND_D,'rows');
% conf_matrix_EAP(2,1) = length(find(index ==1));
% clear index
% ND_ND= [0 0]; % ND_ND
% [~, index]       = ismember(aux_epi,ND_ND,'rows');
% conf_matrix_EAP(2,2) = length(find(index ==1));
% clear index aux_epi
%
%
% %% Build confusion matrix: AA
% aux_epi = [epi_result_AA' vec_epi_info];
%
% [~, index]=ismember(aux_epi,D_D,'rows');
% conf_matrix_AA(1,1) = length(find(index ==1));
% clear index
% [~, index]       = ismember(aux_epi,D_ND,'rows');
% conf_matrix_AA(1,2) = length(find(index ==1));
% clear index
% [~, index]=ismember(aux_epi,ND_D,'rows');
% conf_matrix_AA(2,1) = length(find(index ==1));
% clear index
% [~, index]       = ismember(aux_epi,ND_ND,'rows');
% conf_matrix_AA(2,2) = length(find(index ==1));
% clear index aux_epi
%
% Accuracy_EAP = (conf_matrix_EAP(1,1) + conf_matrix_EAP(2,2))/(conf_matrix_EAP(1,1) + conf_matrix_EAP(1,2) + conf_matrix_EAP(2,1) + conf_matrix_EAP(2,2));
% Accuracy_AA = (conf_matrix_AA(1,1) + conf_matrix_AA(2,2))/(conf_matrix_AA(1,1) + conf_matrix_AA(1,2) + conf_matrix_AA(2,1) + conf_matrix_AA(2,2));
%
%
%
% % Save confusion matrices
%  file_name = sprintf('confusion_matrices_Capital_%s_alpha_%g_kernel_%s_augmented.mat',Capital_name,alpha,kernel);
%  save(file_name,'conf_matrix_EAP','conf_matrix_AA','prob_dengue_info','Accuracy_EAP','Accuracy_AA');
%
