# Supplementary material for: Forecasting dengue fever in Brazil: An assessment of climate conditions
Source: PLoS One. 2019 Aug 8;14(8):e0220106. doi: 10.1371/journal.pone.0220106 (PMC6687106; doi:10.1371/journal.pone.0220106)
Supplement: S1 File — (ZIP) [file pone.0220106.s003.zip › data and codes_submit/training dataset analysis/data/Data IBGE/UF_Municipio_2001.xls]

## Sheet: P5561TCU
POPULAÇÕES RESIDENTES ESTIMADAS, EM 1º DE JULHO DE 2001,
SEGUNDO OS MUNICÍPIOS
SIGLA	COD	COD.	MUNICÍPIOS	POP-2001
U.F	U.F.	MUNIC
RO	11	1	Alta Floresta D'Oeste	26919
RO	11	37	Alto Alegre dos Parecis	13153
RO	11	40	Alto Paraíso	13693
RO	11	34	Alvorada D'Oeste	19770
RO	11	2	Ariquemes	76371
RO	11	45	Buritis	28132
RO	11	3	Cabixi	7501
RO	11	60	Cacaulândia	5355
RO	11	4	Cacoal	73996
RO	11	70	Campo Novo de Rondônia	12633
RO	11	80	Candeias do Jamari	13816
RO	11	90	Castanheiras	4189
RO	11	5	Cerejeiras	18012
RO	11	92	Chupinguaia	5701
RO	11	6	Colorado do Oeste	21421
RO	11	7	Corumbiara	10290
RO	11	8	Costa Marques	10679
RO	11	94	Cujubim	6976
RO	11	9	Espigão D'Oeste	25985
RO	11	100	Governador Jorge Teixeira	14497
RO	11	10	Guajará-Mirim	38679
RO	11	110	Itapuã do Oeste	7127
RO	11	11	Jaru	53150
RO	11	12	Ji-Paraná	107869
RO	11	13	Machadinho D'Oeste	23873
RO	11	120	Ministro Andreazza	11321
RO	11	130	Mirante da Serra	13306
RO	11	140	Monte Negro	13217
RO	11	14	Nova Brasilândia D'Oeste	17216
RO	11	33	Nova Mamoré	15692
RO	11	143	Nova União	8438
RO	11	50	Novo Horizonte do Oeste	12367
RO	11	15	Ouro Preto do Oeste	40836
RO	11	145	Parecis	3545
RO	11	18	Pimenta Bueno	31685
RO	11	146	Pimenteiras do Oeste	2544
RO	11	20	Porto Velho	342264
RO	11	25	Presidente Médici	26164
RO	11	147	Primavera de Rondônia	4325
RO	11	26	Rio Crespo	3054
RO	11	28	Rolim de Moura	47693
RO	11	29	Santa Luzia D'Oeste	11512
RO	11	148	São Felipe D'Oeste	7088
RO	11	149	São Francisco do Guaporé	11963
RO	11	32	São Miguel do Guaporé	25065
RO	11	150	Seringueiras	12409
RO	11	155	Teixeirópolis	5673
RO	11	160	Theobroma	11651
RO	11	170	Urupá	15354
RO	11	175	Vale do Anari	8246
RO	11	180	Vale do Paraíso	9958
RO	11	30	Vilhena	55513
AC	12	1	Acrelândia	8237
AC	12	5	Assis Brasil	3564
AC	12	10	Brasiléia	17384
AC	12	13	Bujari	6154
AC	12	17	Capixaba	5561
AC	12	20	Cruzeiro do Sul	69772
AC	12	25	Epitaciolândia	11460
AC	12	30	Feijó	27834
AC	12	32	Jordão	4490
AC	12	33	Mâncio Lima	11471
AC	12	34	Manoel Urbano	6581
AC	12	35	Marechal Thaumaturgo	8321
AC	12	38	Plácido de Castro	15502
AC	12	80	Porto Acre	11679
AC	12	39	Porto Walter	5368
AC	12	40	Rio Branco	261430
AC	12	42	Rodrigues Alves	8276
AC	12	43	Santa Rosa do Purus	2440
AC	12	50	Sena Madureira	30052
AC	12	45	Senador Guiomard	20330
AC	12	60	Tarauacá	26338
AC	12	70	Xapuri	12111
AM	13	2	Alvarães	12596
AM	13	6	Amaturá	7573
AM	13	8	Anamã	6635
AM	13	10	Anori	11602
AM	13	14	Apuí	14866
AM	13	20	Atalaia do Norte	9974
AM	13	30	Autazes	25176
AM	13	40	Barcelos	25728
AM	13	50	Barreirinha	23090
AM	13	60	Benjamin Constant	23813
AM	13	63	Beruri	11475
AM	13	68	Boa Vista do Ramos	11009
AM	13	70	Boca do Acre	27207
AM	13	80	Borba	30043
AM	13	83	Caapiranga	9052
AM	13	90	Canutama	10973
AM	13	100	Carauari	23919
AM	13	110	Careiro	26996
AM	13	115	Careiro da Várzea	17161
AM	13	120	Coari	70608
AM	13	130	Codajás	17945
AM	13	140	Eirunepé	26735
AM	13	150	Envira	19490
AM	13	160	Fonte Boa	33317
AM	13	165	Guajará	13358
AM	13	170	Humaitá	32045
AM	13	180	Ipixuna	15384
AM	13	185	Iranduba	33867
AM	13	190	Itacoatiara	73349
AM	13	195	Itamarati	8327
AM	13	200	Itapiranga	7579
AM	13	210	Japurá	10230
AM	13	220	Juruá	7896
AM	13	230	Jutaí	23351
AM	13	240	Lábrea	28425
AM	13	250	Manacapuru	75309
AM	13	255	Manaquiri	12950
AM	13	260	Manaus	1451958
AM	13	270	Manicoré	38059
AM	13	280	Maraã	17679
AM	13	290	Maués	41142
AM	13	300	Nhamundá	15560
AM	13	310	Nova Olinda do Norte	25020
AM	13	320	Novo Airão	9120
AM	13	330	Novo Aripuanã	17777
AM	13	340	Parintins	93883
AM	13	350	Pauini	17156
AM	13	353	Presidente Figueiredo	20568
AM	13	356	Rio Preto da Eva	19739
AM	13	360	Santa Isabel do Rio Negro	9949
AM	13	370	Santo Antônio do Içá	29505
AM	13	380	São Gabriel da Cachoeira	30787
AM	13	390	São Paulo de Olivença	24145
AM	13	395	São Sebastião do Uatumã	7478
AM	13	400	Silves	7972
AM	13	406	Tabatinga	38922
AM	13	410	Tapauá	21198
AM	13	420	Tefé	65697
AM	13	423	Tonantins	16178
AM	13	426	Uarini	10883
AM	13	430	Urucará	19240
AM	13	440	Urucurituba	11572
RR	14	5	Alto Alegre	18706
RR	14	2	Amajari	5455
RR	14	10	Boa Vista	208514
RR	14	15	Bonfim	9985
RR	14	17	Cantá	8922
RR	14	20	Caracaraí	14910
RR	14	23	Caroebe	5775
RR	14	28	Iracema	5027
RR	14	30	Mucajaí	11271
RR	14	40	Normandia	5929
RR	14	45	Pacaraima	7229
RR	14	47	Rorainópolis	18903
RR	14	50	São João da Baliza	5146
RR	14	60	São Luiz	5550
RR	14	70	Uiramutã	5915
PA	15	10	Abaetetuba	121415
PA	15	13	Abel Figueiredo	6145
PA	15	20	Acará	53272
PA	15	30	Afuá	30677
PA	15	34	Água Azul do Norte	23236
PA	15	40	Alenquer	41461
PA	15	50	Almeirim	34002
PA	15	60	Altamira	78760
PA	15	70	Anajás	18813
PA	15	80	Ananindeua	410234
PA	15	85	Anapu	8908
PA	15	90	Augusto Corrêa	33335
PA	15	95	Aurora do Pará	20550
PA	15	100	Aveiro	16119
PA	15	110	Bagre	13652
PA	15	120	Baião	21255
PA	15	125	Bannach	3703
PA	15	130	Barcarena	65385
PA	15	140	Belém	1304314
PA	15	145	Belterra	15083
PA	15	150	Benevides	37025
PA	15	157	Bom Jesus do Tocantins	13191
PA	15	160	Bonito	9941
PA	15	170	Bragança	95352
PA	15	172	Brasil Novo	17930
PA	15	175	Brejo Grande do Araguaia	7589
PA	15	178	Breu Branco	35257
PA	15	180	Breves	81458
PA	15	190	Bujaru	21887
PA	15	200	Cachoeira do Arari	16094
PA	15	195	Cachoeira do Piriá	16326
PA	15	210	Cametá	99016
PA	15	215	Canaã dos Carajás	11425
PA	15	220	Capanema	57840
PA	15	230	Capitão Poço	50310
PA	15	240	Castanhal	138417
PA	15	250	Chaves	17593
PA	15	260	Colares	10899
PA	15	270	Conceição do Araguaia	43626
PA	15	275	Concórdia do Pará	21813
PA	15	276	Cumaru do Norte	5836
PA	15	277	Curionópolis	18559
PA	15	280	Curralinho	20529
PA	15	285	Curuá	9321
PA	15	290	Curuçá	26922
PA	15	293	Dom Eliseu	41278
PA	15	295	Eldorado dos Carajás	31806
PA	15	300	Faro	10770
PA	15	304	Floresta do Araguaia	14462
PA	15	307	Garrafão do Norte	24659
PA	15	309	Goianésia do Pará	24067
PA	15	310	Gurupá	23589
PA	15	320	Igarapé-Açu	32982
PA	15	330	Igarapé-Miri	53920
PA	15	340	Inhangapi	7796
PA	15	345	Ipixuna do Pará	27080
PA	15	350	Irituia	30423
PA	15	360	Itaituba	95006
PA	15	370	Itupiranga	52212
PA	15	375	Jacareacanga	25851
PA	15	380	Jacundá	42164
PA	15	390	Juruti	32186
PA	15	400	Limoeiro do Ajuru	19946
PA	15	405	Mãe do Rio	24882
PA	15	410	Magalhães Barata	7620
PA	15	420	Marabá	173301
PA	15	430	Maracanã	27880
PA	15	440	Marapanim	25205
PA	15	442	Marituba	80046
PA	15	445	Medicilândia	21636
PA	15	450	Melgaço	21851
PA	15	460	Mocajuba	20802
PA	15	470	Moju	54484
PA	15	480	Monte Alegre	60832
PA	15	490	Muaná	25916
PA	15	495	Nova Esperança do Piriá	20386
PA	15	497	Nova Ipixuna	12277
PA	15	500	Nova Timboteua	11649
PA	15	503	Novo Progresso	27365
PA	15	506	Novo Repartimento	43449
PA	15	510	Óbidos	47000
PA	15	520	Oeiras do Pará	23800
PA	15	530	Oriximiná	49246
PA	15	540	Ourém	14599
PA	15	543	Ourilândia do Norte	19763
PA	15	548	Pacajá	29126
PA	15	549	Palestina do Pará	7772
PA	15	550	Paragominas	78116
PA	15	553	Parauapebas	75524
PA	15	555	Pau D'Arco	7427
PA	15	560	Peixe-Boi	7985
PA	15	563	Piçarra	12907
PA	15	565	Placas	13712
PA	15	570	Ponta de Pedras	18966
PA	15	580	Portel	39018
PA	15	590	Porto de Moz	23381
PA	15	600	Prainha	29624
PA	15	610	Primavera	9799
PA	15	611	Quatipuru	11097
PA	15	613	Redenção	64658
PA	15	616	Rio Maria	15931
PA	15	618	Rondon do Pará	40924
PA	15	619	Rurópolis	25283
PA	15	620	Salinópolis	34624
PA	15	630	Salvaterra	15492
PA	15	635	Santa Bárbara do Pará	11696
PA	15	640	Santa Cruz do Arari	5324
PA	15	650	Santa Isabel do Pará	44146
PA	15	655	Santa Luzia do Pará	19468
PA	15	658	Santa Maria das Barreiras	11646
PA	15	660	Santa Maria do Pará	21185
PA	15	670	Santana do Araguaia	32813
PA	15	680	Santarém	264992
PA	15	690	Santarém Novo	5549
PA	15	700	Santo Antônio do Tauá	20139
PA	15	710	São Caetano de Odivelas	15455
PA	15	715	São Domingos do Araguaia	20570
PA	15	720	São Domingos do Capim	28213
PA	15	730	São Félix do Xingu	35698
PA	15	740	São Francisco do Pará	14517
PA	15	745	São Geraldo do Araguaia	27573
PA	15	746	São João da Ponta	4013
PA	15	747	São João de Pirabas	17623
PA	15	750	São João do Araguaia	12979
PA	15	760	São Miguel do Guamá	42380
PA	15	770	São Sebastião da Boa Vista	17996
PA	15	775	Sapucaia	3615
PA	15	780	Senador José Porfírio	14817
PA	15	790	Soure	20261
PA	15	795	Tailândia	40693
PA	15	796	Terra Alta	8575
PA	15	797	Terra Santa	15049
PA	15	800	Tomé-Açu	48117
PA	15	803	Tracuateua	23482
PA	15	805	Trairão	14950
PA	15	808	Tucumã	25906
PA	15	810	Tucuruí	76026
PA	15	812	Ulianópolis	20495
PA	15	815	Uruará	47524
PA	15	820	Vigia	41727
PA	15	830	Viseu	51462
PA	15	835	Vitória do Xingu	11005
PA	15	840	Xinguara	34030
AP	16	10	Amapá	7179
AP	16	20	Calçoene	6916
AP	16	21	Cutias	3478
AP	16	23	Ferreira Gomes	3674
AP	16	25	Itaubal	3088
AP	16	27	Laranjal do Jari	29599
AP	16	30	Macapá	295898
AP	16	40	Mazagão	12410
AP	16	50	Oiapoque	13551
AP	16	15	Pedra Branca do Amaparí	4304
AP	16	53	Porto Grande	11748
AP	16	55	Pracuúba	2405
AP	16	60	Santana	84602
AP	16	5	Serra do Navio	3466
AP	16	70	Tartarugalzinho	7382
AP	16	80	Vitória do Jari	9035
TO	17	25	Abreulândia	2218
TO	17	30	Aguiarnópolis	3230
TO	17	35	Aliança do Tocantins	6227
TO	17	40	Almas	8575
TO	17	70	Alvorada	8468
TO	17	100	Ananás	10724
TO	17	105	Angico	2892
TO	17	110	Aparecida do Rio Negro	3553
TO	17	130	Aragominas	6569
TO	17	190	Araguacema	5530
TO	17	200	Araguaçu	9276
TO	17	210	Araguaína	115901
TO	17	215	Araguanã	4455
TO	17	220	Araguatins	26660
TO	17	230	Arapoema	6970
TO	17	240	Arraias	10777
TO	17	255	Augustinópolis	13212
TO	17	270	Aurora do Tocantins	3050
TO	17	290	Axixá do Tocantins	8680
TO	17	300	Babaçulândia	10475
TO	17	305	Bandeirantes do Tocantins	2617
TO	17	307	Barra do Ouro	3607
TO	17	310	Barrolândia	4984
TO	17	320	Bernardo Sayão	4574
TO	17	330	Bom Jesus do Tocantins	2303
TO	17	360	Brasilândia do Tocantins	1946
TO	17	370	Brejinho de Nazaré	4753
TO	17	380	Buriti do Tocantins	7874
TO	17	382	Cachoeirinha	2084
TO	17	384	Campos Lindos	5906
TO	17	386	Cariri do Tocantins	3022
TO	17	388	Carmolândia	2044
TO	17	389	Carrasco Bonito	3424
TO	17	390	Caseara	3771
TO	17	410	Centenário	2192
TO	17	510	Chapada da Natividade	3320
TO	17	460	Chapada de Areia	1256
TO	17	550	Colinas do Tocantins	25834
TO	17	1670	Colméia	9409
TO	17	555	Combinado	4470
TO	17	560	Conceição do Tocantins	4407
TO	17	600	Couto de Magalhães	4237
TO	17	610	Cristalândia	7244
TO	17	625	Crixás do Tocantins	1414
TO	17	650	Darcinópolis	4390
TO	17	700	Dianópolis	15713
TO	17	710	Divinópolis do Tocantins	5843
TO	17	720	Dois Irmãos do Tocantins	7182
TO	17	730	Dueré	4586
TO	17	740	Esperantina	7942
TO	17	755	Fátima	3841
TO	17	765	Figueirópolis	5490
TO	17	770	Filadélfia	8316
TO	17	820	Formoso do Araguaia	19075
TO	17	825	Fortaleza do Tabocão	2349
TO	17	830	Goianorte	4801
TO	17	900	Goiatins	10971
TO	17	930	Guaraí	20196
TO	17	950	Gurupi	66298
TO	17	980	Ipueiras	1169
TO	17	1050	Itacajá	6748
TO	17	1070	Itaguatins	6435
TO	17	1090	Itapiratins	3328
TO	17	1110	Itaporã do Tocantins	2392
TO	17	1150	Jaú do Tocantins	3144
TO	17	1180	Juarina	2383
TO	17	1190	Lagoa da Confusão	6645
TO	17	1195	Lagoa do Tocantins	2591
TO	17	1200	Lajeado	2537
TO	17	1215	Lavandeira	1217
TO	17	1240	Lizarda	3739
TO	17	1245	Luzinópolis	2100
TO	17	1250	Marianópolis do Tocantins	3455
TO	17	1270	Mateiros	1692
TO	17	1280	Maurilândia do Tocantins	2953
TO	17	1320	Miracema do Tocantins	25083
TO	17	1330	Miranorte	11908
TO	17	1360	Monte do Carmo	4984
TO	17	1370	Monte Santo do Tocantins	1884
TO	17	1395	Muricilândia	2675
TO	17	1420	Natividade	9027
TO	17	1430	Nazaré	5272
TO	17	1488	Nova Olinda	9600
TO	17	1500	Nova Rosalândia	3204
TO	17	1510	Novo Acordo	3136
TO	17	1515	Novo Alegre	2319
TO	17	1525	Novo Jardim	2228
TO	17	1550	Oliveira de Fátima	970
TO	17	2100	Palmas	150884
TO	17	1570	Palmeirante	3619
TO	17	1380	Palmeiras do Tocantins	4844
TO	17	1575	Palmeirópolis	6789
TO	17	1610	Paraíso do Tocantins	37141
TO	17	1620	Paranã	10337
TO	17	1630	Pau D'Arco	4388
TO	17	1650	Pedro Afonso	9026
TO	17	1660	Peixe	8749
TO	17	1665	Pequizeiro	4754
TO	17	1700	Pindorama do Tocantins	4689
TO	17	1720	Piraquê	2493
TO	17	1750	Pium	5301
TO	17	1780	Ponte Alta do Bom Jesus	4498
TO	17	1790	Ponte Alta do Tocantins	6155
TO	17	1800	Porto Alegre do Tocantins	2425
TO	17	1820	Porto Nacional	45320
TO	17	1830	Praia Norte	7059
TO	17	1840	Presidente Kennedy	3781
TO	17	1845	Pugmil	2103
TO	17	1850	Recursolândia	3254
TO	17	1855	Riachinho	3687
TO	17	1865	Rio da Conceição	1246
TO	17	1870	Rio dos Bois	2363
TO	17	1875	Rio Sono	5978
TO	17	1880	Sampaio	2738
TO	17	1884	Sandolândia	3399
TO	17	1886	Santa Fé do Araguaia	5752
TO	17	1888	Santa Maria do Tocantins	2262
TO	17	1889	Santa Rita do Tocantins	1869
TO	17	1890	Santa Rosa do Tocantins	4222
TO	17	1900	Santa Tereza do Tocantins	2153
TO	17	2000	Santa Terezinha do Tocantins	2518
TO	17	2010	São Bento do Tocantins	3591
TO	17	2015	São Félix do Tocantins	1309
TO	17	2020	São Miguel do Tocantins	8667
TO	17	2025	São Salvador do Tocantins	2753
TO	17	2030	São Sebastião do Tocantins	3816
TO	17	2049	São Valério da Natividade	5230
TO	17	2065	Silvanópolis	4572
TO	17	2080	Sítio Novo do Tocantins	9799
TO	17	2085	Sucupira	1428
TO	17	2090	Taguatinga	13414
TO	17	2093	Taipas do Tocantins	1657
TO	17	2097	Talismã	2385
TO	17	2110	Tocantínia	5807
TO	17	2120	Tocantinópolis	23433
TO	17	2125	Tupirama	1202
TO	17	2130	Tupiratins	1377
TO	17	2208	Wanderlândia	10370
TO	17	2210	Xambioá	12344
MA	21	5	Açailândia	91250
MA	21	10	Afonso Cunha	4696
MA	21	15	Água Doce do Maranhão	9718
MA	21	20	Alcântara	21425
MA	21	30	Aldeias Altas	18639
MA	21	40	Altamira do Maranhão	10975
MA	21	43	Alto Alegre do Maranhão	20729
MA	21	47	Alto Alegre do Pindaré	31123
MA	21	50	Alto Parnaíba	10157
MA	21	55	Amapá do Maranhão	5627
MA	21	60	Amarante do Maranhão	32126
MA	21	70	Anajatuba	23312
MA	21	80	Anapurus	10260
MA	21	83	Apicum-Açu	11429
MA	21	87	Araguanã	9050
MA	21	90	Araioses	34982
MA	21	95	Arame	29240
MA	21	100	Arari	26547
MA	21	110	Axixá	10200
MA	21	120	Bacabal	92567
MA	21	125	Bacabeira	10643
MA	21	130	Bacuri	15774
MA	21	135	Bacurituba	4711
MA	21	140	Balsas	62427
MA	21	150	Barão de Grajaú	15529
MA	21	160	Barra do Corda	77979
MA	21	170	Barreirinhas	40623
MA	21	177	Bela Vista do Maranhão	10280
MA	21	173	Belágua	5526
MA	21	180	Benedito Leite	5310
MA	21	190	Bequimão	19538
MA	21	193	Bernardo do Mearim	5365
MA	21	197	Boa Vista do Gurupi	5342
MA	21	200	Bom Jardim	34961
MA	21	203	Bom Jesus das Selvas	17049
MA	21	207	Bom Lugar	11848
MA	21	210	Brejo	27935
MA	21	215	Brejo de Areia	5566
MA	21	220	Buriti	24262
MA	21	230	Buriti Bravo	21495
MA	21	232	Buriticupu	53348
MA	21	235	Buritirana	14100
MA	21	237	Cachoeira Grande	7583
MA	21	240	Cajapió	9827
MA	21	250	Cajari	13066
MA	21	255	Campestre do Maranhão	11799
MA	21	260	Cândido Mendes	16826
MA	21	270	Cantanhede	17530
MA	21	275	Capinzal do Norte	10544
MA	21	280	Carolina	23877
MA	21	290	Carutapera	18964
MA	21	300	Caxias	140450
MA	21	310	Cedral	9988
MA	21	312	Central do Maranhão	7453
MA	21	315	Centro do Guilherme	6339
MA	21	317	Centro Novo do Maranhão	14863
MA	21	320	Chapadinha	61817
MA	21	325	Cidelândia	11908
MA	21	330	Codó	111587
MA	21	340	Coelho Neto	42511
MA	21	350	Colinas	36600
MA	21	355	Conceição do Lago-Açu	10547
MA	21	360	Coroatá	56496
MA	21	370	Cururupu	34722
MA	21	375	Davinópolis	12183
MA	21	380	Dom Pedro	22022
MA	21	390	Duque Bacelar	9624
MA	21	400	Esperantinópolis	21274
MA	21	405	Estreito	23361
MA	21	407	Feira Nova do Maranhão	7562
MA	21	408	Fernando Falcão	4844
MA	21	409	Formosa da Serra Negra	14791
MA	21	410	Fortaleza dos Nogueiras	11488
MA	21	420	Fortuna	14465
MA	21	430	Godofredo Viana	6951
MA	21	440	Gonçalves Dias	16533
MA	21	450	Governador Archer	8959
MA	21	455	Governador Edison Lobão	11182
MA	21	460	Governador Eugênio Barros	14846
MA	21	462	Governador Luiz Rocha	6486
MA	21	465	Governador Newton Bello	12050
MA	21	467	Governador Nunes Freire	27175
MA	21	470	Graça Aranha	6087
MA	21	480	Grajaú	48227
MA	21	490	Guimarães	12670
MA	21	500	Humberto de Campos	21412
MA	21	510	Icatu	21626
MA	21	515	Igarapé do Meio	10115
MA	21	520	Igarapé Grande	9661
MA	21	530	Imperatriz	230768
MA	21	535	Itaipava do Grajaú	13689
MA	21	540	Itapecuru Mirim	42637
MA	21	542	Itinga do Maranhão	24084
MA	21	545	Jatobá	4907
MA	21	547	Jenipapo dos Vieiras	10099
MA	21	550	João Lisboa	24732
MA	21	560	Joselândia	14551
MA	21	565	Junco do Maranhão	5720
MA	21	570	Lago da Pedra	40732
MA	21	580	Lago do Junco	9790
MA	21	594	Lago dos Rodrigues	8489
MA	21	590	Lago Verde	14014
MA	21	592	Lagoa do Mato	9557
MA	21	596	Lagoa Grande do Maranhão	8352
MA	21	598	Lajeado Novo	5864
MA	21	600	Lima Campos	10798
MA	21	610	Loreto	9304
MA	21	620	Luís Domingues	5722
MA	21	630	Magalhães de Almeida	13212
MA	21	632	Maracaçumé	15215
MA	21	635	Marajá do Sena	7153
MA	21	637	Maranhãozinho	7826
MA	21	640	Mata Roma	11948
MA	21	650	Matinha	19826
MA	21	660	Matões	26573
MA	21	663	Matões do Norte	7532
MA	21	667	Milagres do Maranhão	5056
MA	21	670	Mirador	19882
MA	21	675	Miranda do Norte	16349
MA	21	680	Mirinzal	13144
MA	21	690	Monção	26101
MA	21	700	Montes Altos	10461
MA	21	710	Morros	14144
MA	21	720	Nina Rodrigues	8377
MA	21	725	Nova Colinas	3998
MA	21	730	Nova Iorque	4440
MA	21	735	Nova Olinda do Maranhão	15120
MA	21	740	Olho d'Água das Cunhãs	17130
MA	21	745	Olinda Nova do Maranhão	10112
MA	21	750	Paço do Lumiar	80371
MA	21	760	Palmeirândia	17468
MA	21	770	Paraibano	18079
MA	21	780	Parnarama	32907
MA	21	790	Passagem Franca	14805
MA	21	800	Pastos Bons	15550
MA	21	805	Paulino Neves	11628
MA	21	810	Paulo Ramos	16554
MA	21	820	Pedreiras	40405
MA	21	825	Pedro do Rosário	18993
MA	21	830	Penalva	30410
MA	21	840	Peri Mirim	13038
MA	21	845	Peritoró	17811
MA	21	850	Pindaré-Mirim	27668
MA	21	860	Pinheiro	68945
MA	21	870	Pio XII	24809
MA	21	880	Pirapemas	15499
MA	21	890	Poção de Pedras	22121
MA	21	900	Porto Franco	17070
MA	21	905	Porto Rico do Maranhão	6312
MA	21	910	Presidente Dutra	40136
MA	21	920	Presidente Juscelino	10905
MA	21	923	Presidente Médici	5143
MA	21	927	Presidente Sarney	13896
MA	21	930	Presidente Vargas	10679
MA	21	940	Primeira Cruz	11172
MA	21	945	Raposa	17542
MA	21	950	Riachão	21037
MA	21	955	Ribamar Fiquene	6629
MA	21	960	Rosário	33894
MA	21	970	Sambaíba	5147
MA	21	975	Santa Filomena do Maranhão	4833
MA	21	980	Santa Helena	31393
MA	21	990	Santa Inês	68588
MA	21	1000	Santa Luzia	74999
MA	21	1003	Santa Luzia do Paruá	21528
MA	21	1010	Santa Quitéria do Maranhão	29411
MA	21	1020	Santa Rita	25361
MA	21	1023	Santana do Maranhão	11707
MA	21	1027	Santo Amaro do Maranhão	9656
MA	21	1030	Santo Antônio dos Lopes	14143
MA	21	1040	São Benedito do Rio Preto	16843
MA	21	1050	São Bento	32277
MA	21	1060	São Bernardo	23959
MA	21	1065	São Domingos do Azeitão	6449
MA	21	1070	São Domingos do Maranhão	33690
MA	21	1080	São Félix de Balsas	5007
MA	21	1085	São Francisco do Brejão	7288
MA	21	1090	São Francisco do Maranhão	12815
MA	21	1100	São João Batista	19321
MA	21	1102	São João do Carú	13731
MA	21	1105	São João do Paraíso	10596
MA	21	1107	São João do Soter	15013
MA	21	1110	São João dos Patos	23285
MA	21	1120	São José de Ribamar	111884
MA	21	1125	São José dos Basílios	7476
MA	21	1130	São Luís	889129
MA	21	1140	São Luís Gonzaga do Maranhão	22427
MA	21	1150	São Mateus do Maranhão	35361
MA	21	1153	São Pedro da Água Branca	10940
MA	21	1157	São Pedro dos Crentes	4079
MA	21	1160	São Raimundo das Mangabeiras	14776
MA	21	1163	São Raimundo do Doca Bezerra	6641
MA	21	1167	São Roberto	4409
MA	21	1170	São Vicente Ferrer	18664
MA	21	1172	Satubinha	8323
MA	21	1174	Senador Alexandre Costa	7835
MA	21	1176	Senador La Rocque	15968
MA	21	1178	Serrano do Maranhão	8203
MA	21	1180	Sítio Novo	15305
MA	21	1190	Sucupira do Norte	10394
MA	21	1195	Sucupira do Riachão	4367
MA	21	1200	Tasso Fragoso	6388
MA	21	1210	Timbiras	26786
MA	21	1220	Timon	131821
MA	21	1223	Trizidela do Vale	16477
MA	21	1227	Tufilândia	5520
MA	21	1230	Tuntum	35789
MA	21	1240	Turiaçu	31996
MA	21	1245	Turilândia	17303
MA	21	1250	Tutóia	38338
MA	21	1260	Urbano Santos	17470
MA	21	1270	Vargem Grande	34876
MA	21	1280	Viana	44241
MA	21	1285	Vila Nova dos Martírios	6824
MA	21	1290	Vitória do Mearim	30718
MA	21	1300	Vitorino Freire	32173
MA	21	1400	Zé Doca	47088
PI	22	5	Acauã	5246
PI	22	10	Agricolândia	5319
PI	22	20	Água Branca	14790
PI	22	25	Alagoinha do Piauí	6717
PI	22	27	Alegrete do Piauí	4736
PI	22	30	Alto Longá	11947
PI	22	40	Altos	36581
PI	22	45	Alvorada do Gurguéia	4215
PI	22	50	Amarante	16900
PI	22	60	Angical do Piauí	6864
PI	22	70	Anísio de Abreu	7257
PI	22	80	Antônio Almeida	2798
PI	22	90	Aroazes	6032
PI	22	100	Arraial	4872
PI	22	105	Assunção do Piauí	6955
PI	22	110	Avelino Lopes	9745
PI	22	115	Baixa Grande do Ribeiro	7987
PI	22	117	Barra D'Alcântara	4074
PI	22	120	Barras	41227
PI	22	130	Barreiras do Piauí	3125
PI	22	140	Barro Duro	6882
PI	22	150	Batalha	24534
PI	22	155	Bela Vista do Piauí	2942
PI	22	157	Belém do Piauí	2439
PI	22	160	Beneditinos	9659
PI	22	170	Bertolínia	5050
PI	22	173	Betânia do Piauí	8825
PI	22	177	Boa Hora	5296
PI	22	180	Bocaina	4247
PI	22	190	Bom Jesus	16099
PI	22	191	Bom Princípio do Piauí	4542
PI	22	192	Bonfim do Piauí	4868
PI	22	194	Boqueirão do Piauí	5478
PI	22	196	Brasileira	7272
PI	22	198	Brejo do Piauí	4098
PI	22	200	Buriti dos Lopes	18546
PI	22	202	Buriti dos Montes	7404
PI	22	205	Cabeceiras do Piauí	8608
PI	22	207	Cajazeiras do Piauí	2681
PI	22	208	Cajueiro da Praia	6125
PI	22	209	Caldeirão Grande do Piauí	5488
PI	22	210	Campinas do Piauí	5037
PI	22	211	Campo Alegre do Fidalgo	4502
PI	22	213	Campo Grande do Piauí	4984
PI	22	217	Campo Largo do Piauí	5851
PI	22	220	Campo Maior	42850
PI	22	225	Canavieira	4119
PI	22	230	Canto do Buriti	18409
PI	22	240	Capitão de Campos	10030
PI	22	245	Capitão Gervásio Oliveira	3272
PI	22	250	Caracol	8786
PI	22	253	Caraúbas do Piauí	4929
PI	22	255	Caridade do Piauí	4083
PI	22	260	Castelo do Piauí	18290
PI	22	265	Caxingó	4293
PI	22	270	Cocal	24318
PI	22	271	Cocal de Telha	4236
PI	22	272	Cocal dos Alves	5267
PI	22	273	Coivaras	3456
PI	22	275	Colônia do Gurguéia	5109
PI	22	277	Colônia do Piauí	7292
PI	22	280	Conceição do Canindé	5017
PI	22	285	Coronel José Dias	4438
PI	22	290	Corrente	23507
PI	22	300	Cristalândia do Piauí	6555
PI	22	310	Cristino Castro	9389
PI	22	320	Curimatá	9695
PI	22	323	Currais	4276
PI	22	327	Curral Novo do Piauí	4158
PI	22	325	Curralinhos	3736
PI	22	330	Demerval Lobão	12744
PI	22	335	Dirceu Arcoverde	6062
PI	22	340	Dom Expedito Lopes	6070
PI	22	345	Dom Inocêncio	9079
PI	22	342	Domingos Mourão	4284
PI	22	350	Elesbão Veloso	14971
PI	22	360	Eliseu Martins	4145
PI	22	370	Esperantina	34376
PI	22	375	Fartura do Piauí	4659
PI	22	380	Flores do Piauí	4322
PI	22	385	Floresta do Piauí	2426
PI	22	390	Floriano	54962
PI	22	400	Francinópolis	5247
PI	22	410	Francisco Ayres	5263
PI	22	415	Francisco Macedo	2363
PI	22	420	Francisco Santos	7041
PI	22	430	Fronteiras	10090
PI	22	435	Geminiano	4854
PI	22	440	Gilbués	10378
PI	22	450	Guadalupe	10401
PI	22	455	Guaribas	4260
PI	22	460	Hugo Napoleão	3714
PI	22	465	Ilha Grande	8018
PI	22	470	Inhuma	14568
PI	22	480	Ipiranga do Piauí	8528
PI	22	490	Isaías Coelho	7662
PI	22	500	Itainópolis	10349
PI	22	510	Itaueira	10263
PI	22	515	Jacobina do Piauí	5713
PI	22	520	Jaicós	16089
PI	22	525	Jardim do Mulato	3940
PI	22	527	Jatobá do Piauí	4321
PI	22	530	Jerumenha	4557
PI	22	535	João Costa	2947
PI	22	540	Joaquim Pires	13113
PI	22	545	Joca Marques	4383
PI	22	550	José de Freitas	33235
PI	22	551	Juazeiro do Piauí	4477
PI	22	552	Júlio Borges	4947
PI	22	553	Jurema	4060
PI	22	555	Lagoa Alegre	7025
PI	22	557	Lagoa de São Francisco	5869
PI	22	556	Lagoa do Barro do Piauí	4545
PI	22	558	Lagoa do Piauí	3573
PI	22	559	Lagoa do Sítio	4197
PI	22	554	Lagoinha do Piauí	2245
PI	22	560	Landri Sales	5621
PI	22	570	Luís Correia	24503
PI	22	580	Luzilândia	23841
PI	22	585	Madeiro	6889
PI	22	590	Manoel Emídio	5125
PI	22	595	Marcolândia	6344
PI	22	600	Marcos Parente	4308
PI	22	605	Massapê do Piauí	6035
PI	22	610	Matias Olímpio	9868
PI	22	620	Miguel Alves	30104
PI	22	630	Miguel Leão	1382
PI	22	635	Milton Brandão	7110
PI	22	640	Monsenhor Gil	10392
PI	22	650	Monsenhor Hipólito	6812
PI	22	660	Monte Alegre do Piauí	10332
PI	22	665	Morro Cabeça no Tempo	4478
PI	22	667	Morro do Chapéu do Piauí	6189
PI	22	669	Murici dos Portelas	6394
PI	22	670	Nazaré do Piauí	7793
PI	22	675	Nossa Senhora de Nazaré	3893
PI	22	680	Nossa Senhora dos Remédios	7346
PI	22	795	Nova Santa Rita	4205
PI	22	690	Novo Oriente do Piauí	6766
PI	22	695	Novo Santo Antônio	3153
PI	22	700	Oeiras	34138
PI	22	710	Olho D'Água do Piauí	2247
PI	22	720	Padre Marcos	7237
PI	22	730	Paes Landim	4156
PI	22	735	Pajeú do Piauí	2827
PI	22	740	Palmeira do Piauí	5279
PI	22	750	Palmeirais	12270
PI	22	755	Paquetá	4386
PI	22	760	Parnaguá	9423
PI	22	770	Parnaíba	134122
PI	22	775	Passagem Franca do Piauí	4179
PI	22	777	Patos do Piauí	5652
PI	22	779	Pau D'Arco do Piauí	3030
PI	22	780	Paulistana	16769
PI	22	785	Pavussu	3985
PI	22	790	Pedro II	36346
PI	22	793	Pedro Laurentino	2066
PI	22	800	Picos	69836
PI	22	810	Pimenteiras	11498
PI	22	820	Pio IX	16541
PI	22	830	Piracuruca	25227
PI	22	840	Piripiri	60506
PI	22	850	Porto	10679
PI	22	855	Porto Alegre do Piauí	2443
PI	22	860	Prata do Piauí	3162
PI	22	865	Queimada Nova	8388
PI	22	870	Redenção do Gurguéia	7880
PI	22	880	Regeneração	17599
PI	22	885	Riacho Frio	4352
PI	22	887	Ribeira do Piauí	3907
PI	22	890	Ribeiro Gonçalves	5718
PI	22	900	Rio Grande do Piauí	6155
PI	22	910	Santa Cruz do Piauí	5755
PI	22	915	Santa Cruz dos Milagres	3364
PI	22	920	Santa Filomena	6084
PI	22	930	Santa Luz	4813
PI	22	937	Santa Rosa do Piauí	5272
PI	22	935	Santana do Piauí	4658
PI	22	940	Santo Antônio de Lisboa	5168
PI	22	945	Santo Antônio dos Milagres	1907
PI	22	950	Santo Inácio do Piauí	3460
PI	22	955	São Braz do Piauí	4239
PI	22	960	São Félix do Piauí	3351
PI	22	965	São Francisco de Assis do Piauí	3834
PI	22	970	São Francisco do Piauí	6311
PI	22	975	São Gonçalo do Gurguéia	2339
PI	22	980	São Gonçalo do Piauí	4331
PI	22	985	São João da Canabrava	4216
PI	22	987	São João da Fronteira	4943
PI	22	990	São João da Serra	6609
PI	22	995	São João da Varjota	4378
PI	22	997	São João do Arraial	5948
PI	22	1000	São João do Piauí	17881
PI	22	1005	São José do Divino	4984
PI	22	1010	São José do Peixe	3819
PI	22	1020	São José do Piauí	6706
PI	22	1030	São Julião	5752
PI	22	1035	São Lourenço do Piauí	4300
PI	22	1037	São Luis do Piauí	2485
PI	22	1038	São Miguel da Baixa Grande	2038
PI	22	1039	São Miguel do Fidalgo	2980
PI	22	1040	São Miguel do Tapuio	18806
PI	22	1050	São Pedro do Piauí	12628
PI	22	1060	São Raimundo Nonato	27291
PI	22	1062	Sebastião Barros	4596
PI	22	1063	Sebastião Leal	3843
PI	22	1065	Sigefredo Pacheco	9050
PI	22	1070	Simões	13615
PI	22	1080	Simplício Mendes	11043
PI	22	1090	Socorro do Piauí	4615
PI	22	1093	Sussuapara	5146
PI	22	1095	Tamboril do Piauí	2383
PI	22	1097	Tanque do Piauí	2374
PI	22	1100	Teresina	728881
PI	22	1110	União	40223
PI	22	1120	Uruçuí	17216
PI	22	1130	Valença do Piauí	20121
PI	22	1135	Várzea Branca	5339
PI	22	1140	Várzea Grande	4480
PI	22	1150	Vera Mendes	2920
PI	22	1160	Vila Nova do Piauí	2912
PI	22	1170	Wall Ferraz	4028
CE	23	10	Abaiara	8441
CE	23	15	Acarapé	13256
CE	23	20	Acaraú	49448
CE	23	30	Acopiara	46838
CE	23	40	Aiuaba	14580
CE	23	50	Alcântaras	9664
CE	23	60	Altaneira	5790
CE	23	70	Alto Santo	15611
CE	23	75	Amontada	33236
CE	23	80	Antonina do Norte	6667
CE	23	90	Apuiarés	12911
CE	23	100	Aquiraz	62326
CE	23	110	Aracati	62385
CE	23	120	Aracoiaba	24234
CE	23	125	Ararendá	10088
CE	23	130	Araripe	19845
CE	23	140	Aratuba	12575
CE	23	150	Arneiroz	7559
CE	23	160	Assaré	21136
CE	23	170	Aurora	25559
CE	23	180	Baixio	5757
CE	23	185	Banabuiú	16400
CE	23	190	Barbalha	48049
CE	23	195	Barreira	17255
CE	23	200	Barro	20097
CE	23	205	Barroquinha	14019
CE	23	210	Baturité	30140
CE	23	220	Beberibe	43032
CE	23	230	Bela Cruz	28666
CE	23	240	Boa Viagem	50578
CE	23	250	Brejo Santo	38976
CE	23	260	Camocim	56021
CE	23	270	Campos Sales	25773
CE	23	280	Canindé	70531
CE	23	290	Capistrano	15857
CE	23	300	Caridade	15983
CE	23	310	Cariré	18755
CE	23	320	Caririaçu	26274
CE	23	330	Cariús	18557
CE	23	340	Carnaubal	15437
CE	23	350	Cascavel	58268
CE	23	360	Catarina	15991
CE	23	365	Catunda	9343
CE	23	370	Caucaia	260700
CE	23	380	Cedro	24204
CE	23	390	Chaval	12340
CE	23	393	Choró	12145
CE	23	395	Chorozinho	19106
CE	23	400	Coreaú	20270
CE	23	410	Crateús	71326
CE	23	420	Crato	106078
CE	23	423	Croatá	16214
CE	23	425	Cruz	20452
CE	23	426	Deputado Irapuan Pinheiro	8435
CE	23	427	Ererê	6283
CE	23	428	Eusébio	32867
CE	23	430	Farias Brito	20657
CE	23	435	Forquilha	17775
CE	23	440	Fortaleza	2183612
CE	23	445	Fortim	12383
CE	23	450	Frecheirinha	12066
CE	23	460	General Sampaio	4780
CE	23	465	Graça	14838
CE	23	470	Granja	49322
CE	23	480	Granjeiro	5366
CE	23	490	Groaíras	8817
CE	23	495	Guaiúba	20168
CE	23	500	Guaraciaba do Norte	35535
CE	23	510	Guaramiranga	5763
CE	23	520	Hidrolândia	17648
CE	23	523	Horizonte	35693
CE	23	526	Ibaretama	12811
CE	23	530	Ibiapina	22406
CE	23	533	Ibicuitinga	9530
CE	23	535	Icapuí	16344
CE	23	540	Icó	62743
CE	23	550	Iguatu	86976
CE	23	560	Independência	25395
CE	23	565	Ipaporanga	11285
CE	23	570	Ipaumirim	11551
CE	23	580	Ipu	39445
CE	23	590	Ipueiras	38586
CE	23	600	Iracema	13036
CE	23	610	Irauçuba	19859
CE	23	620	Itaiçaba	6683
CE	23	625	Itaitinga	30001
CE	23	630	Itapagé	41947
CE	23	640	Itapipoca	96437
CE	23	650	Itapiúna	16671
CE	23	655	Itarema	30952
CE	23	660	Itatira	15735
CE	23	670	Jaguaretama	18098
CE	23	680	Jaguaribara	8851
CE	23	690	Jaguaribe	35386
CE	23	700	Jaguaruana	30204
CE	23	710	Jardim	26770
CE	23	720	Jati	7315
CE	23	725	Jijoca de Jericoacoara	12843
CE	23	730	Juazeiro do Norte	216560
CE	23	740	Jucás	22799
CE	23	750	Lavras da Mangabeira	31145
CE	23	760	Limoeiro do Norte	50548
CE	23	763	Madalena	15120
CE	23	765	Maracanaú	176741
CE	23	770	Maranguape	89742
CE	23	780	Marco	20386
CE	23	790	Martinópole	8869
CE	23	800	Massapê	30240
CE	23	810	Mauriti	43033
CE	23	820	Meruoca	11450
CE	23	830	Milagres	27323
CE	23	835	Milhã	13131
CE	23	837	Miraíma	11580
CE	23	840	Missão Velha	32569
CE	23	850	Mombaça	41243
CE	23	860	Monsenhor Tabosa	16445
CE	23	870	Morada Nova	65067
CE	23	880	Moraújo	7110
CE	23	890	Morrinhos	18338
CE	23	900	Mucambo	14029
CE	23	910	Mulungu	9020
CE	23	920	Nova Olinda	12168
CE	23	930	Nova Russas	29435
CE	23	940	Novo Oriente	25957
CE	23	945	Ocara	21704
CE	23	950	Orós	21935
CE	23	960	Pacajus	45307
CE	23	970	Pacatuba	53591
CE	23	980	Pacoti	11018
CE	23	990	Pacujá	5722
CE	23	1000	Palhano	8184
CE	23	1010	Palmácia	9980
CE	23	1020	Paracuru	28314
CE	23	1025	Paraipaba	26004
CE	23	1030	Parambu	32533
CE	23	1040	Paramoti	11033
CE	23	1050	Pedra Branca	40958
CE	23	1060	Penaforte	7086
CE	23	1070	Pentecoste	32517
CE	23	1080	Pereiro	15201
CE	23	1085	Pindoretama	15376
CE	23	1090	Piquet Carneiro	13135
CE	23	1095	Pires Ferreira	8539
CE	23	1100	Poranga	11817
CE	23	1110	Porteiras	15733
CE	23	1120	Potengi	9210
CE	23	1123	Potiretama	5747
CE	23	1126	Quiterianópolis	18515
CE	23	1130	Quixadá	70493
CE	23	1135	Quixelô	15584
CE	23	1140	Quixeramobim	58896
CE	23	1150	Quixeré	17231
CE	23	1160	Redenção	25269
CE	23	1170	Reriutaba	21691
CE	23	1180	Russas	58607
CE	23	1190	Saboeiro	16297
CE	23	1195	Salitre	14068
CE	23	1220	Santa Quitéria	42588
CE	23	1200	Santana do Acaraú	26655
CE	23	1210	Santana do Cariri	17012
CE	23	1230	São Benedito	40264
CE	23	1240	São Gonçalo do Amarante	36301
CE	23	1250	São João do Jaguaribe	8715
CE	23	1260	São Luís do Curu	11602
CE	23	1270	Senador Pompeu	27302
CE	23	1280	Senador Sá	5629
CE	23	1290	Sobral	158513
CE	23	1300	Solonópole	16974
CE	23	1310	Tabuleiro do Norte	27343
CE	23	1320	Tamboril	25928
CE	23	1325	Tarrafas	9146
CE	23	1330	Tauá	52010
CE	23	1335	Tejuçuoca	13733
CE	23	1340	Tianguá	59744
CE	23	1350	Trairi	45533
CE	23	1355	Tururu	11668
CE	23	1360	Ubajara	27449
CE	23	1370	Umari	7394
CE	23	1375	Umirim	17588
CE	23	1380	Uruburetama	16810
CE	23	1390	Uruoca	11628
CE	23	1395	Varjota	16983
CE	23	1400	Várzea Alegre	35230
CE	23	1410	Viçosa do Ceará	45924
RN	24	10	Acari	11203
RN	24	20	Açu	48381
RN	24	30	Afonso Bezerra	10881
RN	24	40	Água Nova	2723
RN	24	50	Alexandria	13619
RN	24	60	Almino Afonso	5098
RN	24	70	Alto do Rodrigues	9654
RN	24	80	Angicos	11602
RN	24	90	Antônio Martins	6646
RN	24	100	Apodi	34502
RN	24	110	Areia Branca	22723
RN	24	120	Arês	11345
RN	24	130	Augusto Severo	9033
RN	24	140	Baía Formosa	7881
RN	24	145	Baraúna	19074
RN	24	150	Barcelona	4032
RN	24	160	Bento Fernandes	4764
RN	24	165	Bodó	2776
RN	24	170	Bom Jesus	8753
RN	24	180	Brejinho	10592
RN	24	185	Caiçara do Norte	5840
RN	24	190	Caiçara do Rio do Vento	2897
RN	24	200	Caicó	57653
RN	24	210	Campo Redondo	9156
RN	24	220	Canguaretama	27460
RN	24	230	Caraúbas	18615
RN	24	240	Carnaúba dos Dantas	6687
RN	24	250	Carnaubais	8268
RN	24	260	Ceará-Mirim	63476
RN	24	270	Cerro Corá	10875
RN	24	280	Coronel Ezequiel	5346
RN	24	290	Coronel João Pessoa	4698
RN	24	300	Cruzeta	8168
RN	24	310	Currais Novos	40843
RN	24	320	Doutor Severiano	6560
RN	24	330	Encanto	4808
RN	24	340	Equador	5690
RN	24	350	Espírito Santo	10783
RN	24	360	Extremoz	20106
RN	24	370	Felipe Guerra	5464
RN	24	375	Fernando Pedroza	2635
RN	24	380	Florânia	8969
RN	24	390	Francisco Dantas	2990
RN	24	400	Frutuoso Gomes	4551
RN	24	410	Galinhos	1823
RN	24	420	Goianinha	17679
RN	24	430	Governador Dix-Sept Rosado	11909
RN	24	440	Grossos	8374
RN	24	450	Guamaré	8399
RN	24	460	Ielmo Marinho	10381
RN	24	470	Ipanguaçu	12008
RN	24	480	Ipueira	1924
RN	24	485	Itajá	6428
RN	24	490	Itaú	5323
RN	24	500	Jaçanã	7773
RN	24	510	Jandaíra	6212
RN	24	520	Janduís	5552
RN	24	530	Januário Cicco	7796
RN	24	540	Japi	6348
RN	24	550	Jardim de Angicos	2687
RN	24	560	Jardim de Piranhas	12241
RN	24	570	Jardim do Seridó	12062
RN	24	580	João Câmara	29641
RN	24	590	João Dias	2618
RN	24	600	José da Penha	5953
RN	24	610	Jucurutu	17575
RN	24	615	Jundiá	3218
RN	24	620	Lagoa d'Anta	5694
RN	24	630	Lagoa de Pedras	6567
RN	24	640	Lagoa de Velhos	2735
RN	24	650	Lagoa Nova	12209
RN	24	660	Lagoa Salgada	6882
RN	24	670	Lajes	9483
RN	24	680	Lajes Pintadas	4534
RN	24	690	Lucrécia	3248
RN	24	700	Luís Gomes	9226
RN	24	710	Macaíba	56207
RN	24	720	Macau	25675
RN	24	725	Major Sales	2970
RN	24	730	Marcelino Vieira	8332
RN	24	740	Martins	7689
RN	24	750	Maxaranguape	8258
RN	24	760	Messias Targino	3752
RN	24	770	Montanhas	12360
RN	24	780	Monte Alegre	19239
RN	24	790	Monte das Gameleiras	2514
RN	24	800	Mossoró	215610
RN	24	810	Natal	722144
RN	24	820	Nísia Floresta	19613
RN	24	830	Nova Cruz	34307
RN	24	840	Olho-d'Água do Borges	4446
RN	24	850	Ouro Branco	4685
RN	24	860	Paraná	3640
RN	24	870	Paraú	4097
RN	24	880	Parazinho	4366
RN	24	890	Parelhas	19532
RN	24	325	Parnamirim	132237
RN	24	910	Passa e Fica	8532
RN	24	920	Passagem	2722
RN	24	930	Patu	11070
RN	24	940	Pau dos Ferros	25085
RN	24	950	Pedra Grande	4071
RN	24	960	Pedra Preta	2867
RN	24	970	Pedro Avelino	7592
RN	24	980	Pedro Velho	13580
RN	24	990	Pendências	11442
RN	24	1000	Pilões	3108
RN	24	1010	Poço Branco	12474
RN	24	1020	Portalegre	6792
RN	24	1025	Porto do Mangue	4202
RN	24	1030	Presidente Juscelino	7132
RN	24	1040	Pureza	6962
RN	24	1050	Rafael Fernandes	4357
RN	24	1060	Rafael Godeiro	2945
RN	24	1070	Riacho da Cruz	2680
RN	24	1080	Riacho de Santana	4227
RN	24	1090	Riachuelo	5768
RN	24	895	Rio do Fogo	9392
RN	24	1100	Rodolfo Fernandes	4370
RN	24	1110	Ruy Barbosa	3736
RN	24	1120	Santa Cruz	31580
RN	24	933	Santa Maria	3892
RN	24	1140	Santana do Matos	16162
RN	24	1142	Santana do Seridó	2360
RN	24	1150	Santo Antônio	20210
RN	24	1160	São Bento do Norte	3407
RN	24	1170	São Bento do Trairí	3233
RN	24	1180	São Fernando	3201
RN	24	1190	São Francisco do Oeste	3566
RN	24	1200	São Gonçalo do Amarante	72274
RN	24	1210	São João do Sabugi	5694
RN	24	1220	São José de Mipibu	35734
RN	24	1230	São José do Campestre	11994
RN	24	1240	São José do Seridó	3842
RN	24	1250	São Miguel	20333
RN	24	1255	São Miguel de Touros	7757
RN	24	1260	São Paulo do Potengi	14065
RN	24	1270	São Pedro	6745
RN	24	1280	São Rafael	8244
RN	24	1290	São Tomé	10713
RN	24	1300	São Vicente	5706
RN	24	1310	Senador Elói de Souza	5002
RN	24	1320	Senador Georgino Avelino	3379
RN	24	1330	Serra de São Bento	5807
RN	24	1335	Serra do Mel	8257
RN	24	1340	Serra Negra do Norte	7548
RN	24	1350	Serrinha	7419
RN	24	1355	Serrinha dos Pintos	4290
RN	24	1360	Severiano Melo	10592
RN	24	1370	Sítio Novo	4427
RN	24	1380	Taboleiro Grande	2024
RN	24	1390	Taipu	11650
RN	24	1400	Tangará	12347
RN	24	1410	Tenente Ananias	8834
RN	24	1415	Tenente Laurentino Cruz	4543
RN	24	1105	Tibau	3344
RN	24	1420	Tibau do Sul	7977
RN	24	1430	Timbaúba dos Batistas	2219
RN	24	1440	Touros	28600
RN	24	1445	Triunfo Potiguar	3653
RN	24	1450	Umarizal	11090
RN	24	1460	Upanema	11282
RN	24	1470	Várzea	4980
RN	24	1475	Venha-Ver	3483
RN	24	1480	Vera Cruz	8590
RN	24	1490	Viçosa	1548
RN	24	1500	Vila Flor	2546
PB	25	10	Água Branca	8396
PB	25	20	Aguiar	5432
PB	25	30	Alagoa Grande	29041
PB	25	40	Alagoa Nova	18664
PB	25	50	Alagoinha	11917
PB	25	53	Alcantil	5046
PB	25	57	Algodão de Jandaíra	2243
PB	25	60	Alhandra	16231
PB	25	73	Amparo	1919
PB	25	77	Aparecida	5992
PB	25	80	Araçagi	18047
PB	25	90	Arara	11727
PB	25	100	Araruna	16749
PB	25	110	Areia	25891
PB	25	115	Areia de Baraúnas	2109
PB	25	120	Areial	6027
PB	25	130	Aroeiras	19424
PB	25	135	Assunção	3020
PB	25	140	Baía da Traição	6591
PB	25	150	Bananeiras	21633
PB	25	153	Baraúna	3254
PB	25	160	Barra de Santa Rosa	12986
PB	25	157	Barra de Santana	8341
PB	25	170	Barra de São Miguel	5180
PB	25	180	Bayeux	88502
PB	25	190	Belém	17573
PB	25	200	Belém do Brejo do Cruz	6846
PB	25	205	Bernardino Batista	2602
PB	25	210	Boa Ventura	6664
PB	25	215	Boa Vista	5084
PB	25	220	Bom Jesus	2235
PB	25	230	Bom Sucesso	5158
PB	25	240	Bonito de Santa Fé	9250
PB	25	250	Boqueirão	15876
PB	25	270	Borborema	4780
PB	25	280	Brejo do Cruz	11808
PB	25	290	Brejo dos Santos	5894
PB	25	300	Caaporã	18867
PB	25	310	Cabaceiras	4291
PB	25	320	Cabedelo	44476
PB	25	330	Cachoeira dos Índios	7899
PB	25	340	Cacimba de Areia	3649
PB	25	350	Cacimba de Dentro	16722
PB	25	355	Cacimbas	7093
PB	25	360	Caiçara	7314
PB	25	370	Cajazeiras	55132
PB	25	375	Cajazeirinhas	2816
PB	25	380	Caldas Brandão	5179
PB	25	390	Camalaú	5510
PB	25	400	Campina Grande	358526
PB	25	1640	Campo de Santana	9264
PB	25	403	Capim	3892
PB	25	407	Caraúbas	3441
PB	25	410	Carrapateira	2200
PB	25	415	Casserengue	6683
PB	25	420	Catingueira	4698
PB	25	430	Catolé do Rocha	26815
PB	25	435	Caturité	4230
PB	25	440	Conceição	17779
PB	25	450	Condado	6388
PB	25	460	Conde	17156
PB	25	470	Congo	4611
PB	25	480	Coremas	15198
PB	25	485	Coxixola	1444
PB	25	490	Cruz do Espírito Santo	14248
PB	25	500	Cubati	6358
PB	25	510	Cuité	19801
PB	25	523	Cuité de Mamanguape	6228
PB	25	520	Cuitegi	7288
PB	25	527	Curral de Cima	5376
PB	25	530	Curral Velho	2561
PB	25	535	Damião	3661
PB	25	540	Desterro	7826
PB	25	560	Diamante	6868
PB	25	570	Dona Inês	10263
PB	25	580	Duas Estradas	3656
PB	25	590	Emas	3045
PB	25	600	Esperança	28221
PB	25	610	Fagundes	11735
PB	25	620	Frei Martinho	2949
PB	25	625	Gado Bravo	8478
PB	25	630	Guarabira	51800
PB	25	640	Gurinhém	13207
PB	25	650	Gurjão	2734
PB	25	660	Ibiara	6363
PB	25	260	Igaracy	6379
PB	25	670	Imaculada	11028
PB	25	680	Ingá	17426
PB	25	690	Itabaiana	25054
PB	25	700	Itaporanga	21287
PB	25	710	Itapororoca	14768
PB	25	720	Itatuba	9409
PB	25	730	Jacaraú	14170
PB	25	740	Jericó	7435
PB	25	750	João Pessoa	607441
PB	25	760	Juarez Távora	7051
PB	25	770	Juazeirinho	15016
PB	25	780	Junco do Seridó	6004
PB	25	790	Juripiranga	9674
PB	25	800	Juru	9991
PB	25	810	Lagoa	4732
PB	25	820	Lagoa de Dentro	7021
PB	25	830	Lagoa Seca	24449
PB	25	840	Lastro	3099
PB	25	850	Livramento	7680
PB	25	855	Logradouro	3404
PB	25	860	Lucena	9602
PB	25	870	Mãe d'Água	4007
PB	25	880	Malta	5649
PB	25	890	Mamanguape	39183
PB	25	900	Manaíra	10354
PB	25	905	Marcação	6340
PB	25	910	Mari	20667
PB	25	915	Marizópolis	5538
PB	25	920	Massaranduba	11651
PB	25	930	Mataraca	5570
PB	25	933	Matinhas	4023
PB	25	937	Mato Grosso	2463
PB	25	939	Maturéia	5056
PB	25	940	Mogeiro	13225
PB	25	950	Montadas	3981
PB	25	960	Monte Horebe	4119
PB	25	970	Monteiro	27763
PB	25	980	Mulungu	8777
PB	25	990	Natuba	10443
PB	25	1000	Nazarezinho	7256
PB	25	1010	Nova Floresta	9675
PB	25	1020	Nova Olinda	6489
PB	25	1030	Nova Palmeira	3603
PB	25	1040	Olho d'Água	7691
PB	25	1050	Olivedos	3169
PB	25	1060	Ouro Velho	2820
PB	25	1065	Parari	1443
PB	25	1070	Passagem	1985
PB	25	1080	Patos	93010
PB	25	1090	Paulista	11297
PB	25	1100	Pedra Branca	3706
PB	25	1110	Pedra Lavrada	6619
PB	25	1120	Pedras de Fogo	25919
PB	25	1272	Pedro Régis	4893
PB	25	1130	Piancó	14713
PB	25	1140	Picuí	18066
PB	25	1150	Pilar	10364
PB	25	1160	Pilões	7778
PB	25	1170	Pilõezinhos	5429
PB	25	1180	Pirpirituba	10192
PB	25	1190	Pitimbu	14446
PB	25	1200	Pocinhos	14916
PB	25	1203	Poço Dantas	3871
PB	25	1207	Poço de José de Moura	3454
PB	25	1210	Pombal	32137
PB	25	1220	Prata	3439
PB	25	1230	Princesa Isabel	18374
PB	25	1240	Puxinanã	12031
PB	25	1250	Queimadas	36454
PB	25	1260	Quixabá	1265
PB	25	1270	Remígio	14876
PB	25	1274	Riachão	2835
PB	25	1275	Riachão do Bacamarte	3970
PB	25	1276	Riachão do Poço	3822
PB	25	1278	Riacho de Santo Antônio	1344
PB	25	1280	Riacho dos Cavalos	7891
PB	25	1290	Rio Tinto	23107
PB	25	1300	Salgadinho	2837
PB	25	1310	Salgado de São Félix	11966
PB	25	1315	Santa Cecília	6830
PB	25	1320	Santa Cruz	6347
PB	25	1330	Santa Helena	6171
PB	25	1335	Santa Inês	3464
PB	25	1340	Santa Luzia	14123
PB	25	1370	Santa Rita	118207
PB	25	1380	Santa Teresinha	4694
PB	25	1350	Santana de Mangueira	5681
PB	25	1360	Santana dos Garrotes	7860
PB	25	1365	Santarém	2578
PB	25	1385	Santo André	2738
PB	25	1392	São Bentinho	3632
PB	25	1390	São Bento	26734
PB	25	1396	São Domingos de Pombal	2438
PB	25	1394	São Domingos do Cariri	2227
PB	25	1398	São Francisco	3489
PB	25	1400	São João do Cariri	4724
PB	25	70	São João do Rio do Peixe	17667
PB	25	1410	São João do Tigre	4490
PB	25	1420	São José da Lagoa Tapada	7118
PB	25	1430	São José de Caiana	5787
PB	25	1440	São José de Espinharas	4992
PB	25	1450	São José de Piranhas	17915
PB	25	1455	São José de Princesa	4933
PB	25	1460	São José do Bonfim	2841
PB	25	1465	São José do Brejo do Cruz	1535
PB	25	1470	São José do Sabugi	3902
PB	25	1480	São José dos Cordeiros	4057
PB	25	1445	São José dos Ramos	4919
PB	25	1490	São Mamede	7958
PB	25	1500	São Miguel de Taipu	6103
PB	25	1510	São Sebastião de Lagoa de Roça	10169
PB	25	1520	São Sebastião do Umbuzeiro	2907
PB	25	1530	Sapé	47311
PB	25	1540	Seridó	9241
PB	25	1550	Serra Branca	12256
PB	25	1560	Serra da Raiz	3382
PB	25	1570	Serra Grande	2887
PB	25	1580	Serra Redonda	7307
PB	25	1590	Serraria	6276
PB	25	1593	Sertãozinho	3545
PB	25	1597	Sobrado	6781
PB	25	1600	Solânea	31078
PB	25	1610	Soledade	12170
PB	25	1615	Sossêgo	2622
PB	25	1620	Sousa	62879
PB	25	1630	Sumé	14948
PB	25	1650	Taperoá	13205
PB	25	1660	Tavares	13493
PB	25	1670	Teixeira	11852
PB	25	1675	Tenório	2490
PB	25	1680	Triunfo	9132
PB	25	1690	Uiraúna	13603
PB	25	1700	Umbuzeiro	9058
PB	25	1710	Várzea	2037
PB	25	1720	Vieirópolis	4676
PB	25	550	Vista Serrana	3128
PB	25	1740	Zabelê	1855
PE	26	5	Abreu e Lima	90571
PE	26	10	Afogados da Ingazeira	33321
PE	26	20	Afrânio	15216
PE	26	30	Agrestina	20278
PE	26	40	Água Preta	29057
PE	26	50	Águas Belas	36082
PE	26	60	Alagoinha	12701
PE	26	70	Aliança	37155
PE	26	80	Altinho	21961
PE	26	90	Amaraji	21481
PE	26	100	Angelim	9094
PE	26	105	Araçoiaba	15564
PE	26	110	Araripina	71817
PE	26	120	Arcoverde	62315
PE	26	130	Barra de Guabiraba	10910
PE	26	140	Barreiros	38977
PE	26	150	Belém de Maria	10441
PE	26	160	Belém de São Francisco	19877
PE	26	170	Belo Jardim	69637
PE	26	180	Betânia	11315
PE	26	190	Bezerros	58035
PE	26	200	Bodocó	32106
PE	26	210	Bom Conselho	42111
PE	26	220	Bom Jardim	36998
PE	26	230	Bonito	38088
PE	26	240	Brejão	8939
PE	26	250	Brejinho	7262
PE	26	260	Brejo da Madre de Deus	38665
PE	26	270	Buenos Aires	11961
PE	26	280	Buíque	44896
PE	26	290	Cabo de Santo Agostinho	156004
PE	26	300	Cabrobó	27073
PE	26	310	Cachoeirinha	17195
PE	26	320	Caetés	24523
PE	26	330	Calçado	11993
PE	26	340	Calumbi	7101
PE	26	345	Camaragibe	132215
PE	26	350	Camocim de São Félix	15270
PE	26	360	Camutanga	7872
PE	26	370	Canhotinho	24961
PE	26	380	Capoeiras	19540
PE	26	390	Carnaíba	17569
PE	26	392	Carnaubeira da Penha	10319
PE	26	400	Carpina	64848
PE	26	410	Caruaru	258176
PE	26	415	Casinhas	13428
PE	26	420	Catende	31180
PE	26	430	Cedro	9615
PE	26	440	Chã de Alegria	11131
PE	26	450	Chã Grande	18760
PE	26	460	Condado	22162
PE	26	470	Correntes	17147
PE	26	480	Cortês	13047
PE	26	490	Cumaru	28442
PE	26	500	Cupira	22416
PE	26	510	Custódia	30060
PE	26	515	Dormentes	14599
PE	26	520	Escada	57377
PE	26	530	Exu	32474
PE	26	540	Feira Nova	18891
PE	26	545	Fernando de Noronha	2096
PE	26	550	Ferreiros	10714
PE	26	560	Flores	20684
PE	26	570	Floresta	25162
PE	26	580	Frei Miguelinho	12846
PE	26	590	Gameleira	24558
PE	26	600	Garanhuns	119336
PE	26	610	Glória do Goitá	27632
PE	26	620	Goiana	71940
PE	26	630	Granito	6123
PE	26	640	Gravatá	67906
PE	26	650	Iati	17580
PE	26	660	Ibimirim	23857
PE	26	670	Ibirajuba	7420
PE	26	680	Igarassu	83424
PE	26	690	Iguaraci	11514
PE	26	760	Ilha de Itamaracá	16376
PE	26	700	Inajá	13513
PE	26	710	Ingazeira	4583
PE	26	720	Ipojuca	60925
PE	26	730	Ipubi	23483
PE	26	740	Itacuruba	3734
PE	26	750	Itaíba	26738
PE	26	765	Itambé	35054
PE	26	770	Itapetim	14654
PE	26	775	Itapissuma	20590
PE	26	780	Itaquitinga	15063
PE	26	790	Jaboatão dos Guararapes	592297
PE	26	795	Jaqueira	11801
PE	26	800	Jataúba	14663
PE	26	805	Jatobá	13386
PE	26	810	João Alfredo	26920
PE	26	820	Joaquim Nabuco	15948
PE	26	825	Jucati	9894
PE	26	830	Jupi	12396
PE	26	840	Jurema	13844
PE	26	845	Lagoa do Carro	13327
PE	26	850	Lagoa do Itaenga	20325
PE	26	860	Lagoa do Ouro	10926
PE	26	870	Lagoa dos Gatos	16013
PE	26	875	Lagoa Grande	19656
PE	26	880	Lajedo	32498
PE	26	890	Limoeiro	56478
PE	26	900	Macaparana	22673
PE	26	910	Machados	9926
PE	26	915	Manari	13065
PE	26	920	Maraial	14281
PE	26	930	Mirandiba	13156
PE	26	1430	Moreilândia	11066
PE	26	940	Moreno	50401
PE	26	950	Nazaré da Mata	29547
PE	26	960	Olinda	372014
PE	26	970	Orobó	22675
PE	26	980	Orocó	10834
PE	26	990	Ouricuri	57078
PE	26	1000	Palmares	55467
PE	26	1010	Palmeirina	9665
PE	26	1020	Panelas	25703
PE	26	1030	Paranatama	10217
PE	26	1040	Parnamirim	19350
PE	26	1050	Passira	29131
PE	26	1060	Paudalho	45733
PE	26	1070	Paulista	268282
PE	26	1080	Pedra	20320
PE	26	1090	Pesqueira	57600
PE	26	1100	Petrolândia	27937
PE	26	1110	Petrolina	225199
PE	26	1120	Poção	11373
PE	26	1130	Pombos	23600
PE	26	1140	Primavera	11546
PE	26	1150	Quipapá	22341
PE	26	1153	Quixaba	6781
PE	26	1160	Recife	1437190
PE	26	1170	Riacho das Almas	18168
PE	26	1180	Ribeirão	41421
PE	26	1190	Rio Formoso	20976
PE	26	1200	Sairé	13434
PE	26	1210	Salgadinho	7284
PE	26	1220	Salgueiro	52087
PE	26	1230	Saloá	15027
PE	26	1240	Sanharó	15986
PE	26	1245	Santa Cruz	11390
PE	26	1247	Santa Cruz da Baixa Verde	10724
PE	26	1250	Santa Cruz do Capibaribe	61557
PE	26	1255	Santa Filomena	12366
PE	26	1260	Santa Maria da Boa Vista	37905
PE	26	1270	Santa Maria do Cambucá	11782
PE	26	1280	Santa Terezinha	10288
PE	26	1290	São Benedito do Sul	10550
PE	26	1300	São Bento do Una	45724
PE	26	1310	São Caitano	33874
PE	26	1320	São João	19846
PE	26	1330	São Joaquim do Monte	20219
PE	26	1340	São José da Coroa Grande	14250
PE	26	1350	São José do Belmonte	31720
PE	26	1360	São José do Egito	29537
PE	26	1370	São Lourenço da Mata	90894
PE	26	1380	São Vicente Ferrer	16230
PE	26	1390	Serra Talhada	70702
PE	26	1400	Serrita	17695
PE	26	1410	Sertânia	31659
PE	26	1420	Sirinhaém	32879
PE	26	1440	Solidão	5502
PE	26	1450	Surubim	50756
PE	26	1460	Tabira	24191
PE	26	1470	Tacaimbó	13086
PE	26	1480	Tacaratu	17065
PE	26	1485	Tamandaré	17341
PE	26	1500	Taquaritinga do Norte	20043
PE	26	1510	Terezinha	6237
PE	26	1520	Terra Nova	7622
PE	26	1530	Timbaúba	56851
PE	26	1540	Toritama	22640
PE	26	1550	Tracunhaém	12434
PE	26	1560	Trindade	22298
PE	26	1570	Triunfo	15072
PE	26	1580	Tupanatinga	20980
PE	26	1590	Tuparetama	7845
PE	26	1600	Venturosa	13632
PE	26	1610	Verdejante	8935
PE	26	1618	Vertente do Lério	8535
PE	26	1620	Vertentes	15039
PE	26	1630	Vicência	28833
PE	26	1640	Vitória de Santo Antão	118894
PE	26	1650	Xexéu	13955
AL	27	10	Água Branca	18696
AL	27	20	Anadia	18023
AL	27	30	Arapiraca	188988
AL	27	40	Atalaia	40725
AL	27	50	Barra de Santo Antônio	11745
AL	27	60	Barra de São Miguel	6544
AL	27	70	Batalha	15011
AL	27	80	Belém	5918
AL	27	90	Belo Monte	6792
AL	27	100	Boca da Mata	24461
AL	27	110	Branquinha	11700
AL	27	120	Cacimbinhas	9325
AL	27	130	Cajueiro	19026
AL	27	135	Campestre	5860
AL	27	140	Campo Alegre	41560
AL	27	150	Campo Grande	9013
AL	27	160	Canapi	17174
AL	27	170	Capela	18623
AL	27	180	Carneiros	6687
AL	27	190	Chã Preta	7702
AL	27	200	Coité do Nóia	12259
AL	27	210	Colônia Leopoldina	17586
AL	27	220	Coqueiro Seco	5163
AL	27	230	Coruripe	44238
AL	27	235	Craíbas	21151
AL	27	240	Delmiro Gouveia	43220
AL	27	250	Dois Riachos	11197
AL	27	255	Estrela de Alagoas	16428
AL	27	260	Feira Grande	21543
AL	27	270	Feliz Deserto	3892
AL	27	280	Flexeiras	11993
AL	27	290	Girau do Ponciano	29820
AL	27	300	Ibateguara	15068
AL	27	310	Igaci	25525
AL	27	320	Igreja Nova	21613
AL	27	330	Inhapi	17830
AL	27	340	Jacaré dos Homens	5841
AL	27	350	Jacuípe	7286
AL	27	360	Japaratinga	6840
AL	27	370	Jaramataia	5963
AL	27	375	Jequiá da Praia	12854
AL	27	380	Joaquim Gomes	21131
AL	27	390	Jundiá	4443
AL	27	400	Junqueiro	24025
AL	27	410	Lagoa da Canoa	20478
AL	27	420	Limoeiro de Anadia	24850
AL	27	430	Maceió	817444
AL	27	440	Major Isidoro	17685
AL	27	490	Mar Vermelho	4087
AL	27	450	Maragogi	22491
AL	27	460	Maravilha	13964
AL	27	470	Marechal Deodoro	37172
AL	27	480	Maribondo	15164
AL	27	500	Mata Grande	24798
AL	27	510	Matriz de Camaragibe	24350
AL	27	520	Messias	12168
AL	27	530	Minador do Negrão	5147
AL	27	540	Monteirópolis	7374
AL	27	550	Murici	24159
AL	27	560	Novo Lino	9854
AL	27	570	Olho d'Água das Flores	19867
AL	27	580	Olho d'Água do Casado	7136
AL	27	590	Olho d'Água Grande	4901
AL	27	600	Olivença	10399
AL	27	610	Ouro Branco	10167
AL	27	620	Palestina	4628
AL	27	630	Palmeira dos Índios	68270
AL	27	640	Pão de Açúcar	24661
AL	27	642	Pariconha	9371
AL	27	644	Paripueira	8193
AL	27	650	Passo de Camaragibe	13687
AL	27	660	Paulo Jacinto	7531
AL	27	670	Penedo	57550
AL	27	680	Piaçabuçu	16743
AL	27	690	Pilar	31391
AL	27	700	Pindoba	2830
AL	27	710	Piranhas	20704
AL	27	720	Poço das Trincheiras	13437
AL	27	730	Porto Calvo	24049
AL	27	740	Porto de Pedras	10297
AL	27	750	Porto Real do Colégio	18448
AL	27	760	Quebrangulo	11954
AL	27	770	Rio Largo	63450
AL	27	780	Roteiro	6925
AL	27	790	Santa Luzia do Norte	6452
AL	27	800	Santana do Ipanema	42051
AL	27	810	Santana do Mundaú	11470
AL	27	820	São Brás	6580
AL	27	830	São José da Laje	20942
AL	27	840	São José da Tapera	27553
AL	27	850	São Luís do Quitunde	29281
AL	27	860	São Miguel dos Campos	42993
AL	27	870	São Miguel dos Milagres	5972
AL	27	880	São Sebastião	29651
AL	27	890	Satuba	12970
AL	27	895	Senador Rui Palmeira	12291
AL	27	900	Tanque d'Arca	6481
AL	27	910	Taquarana	17071
AL	27	915	Teotônio Vilela	37741
AL	27	920	Traipu	23529
AL	27	930	União dos Palmares	58753
AL	27	940	Viçosa	26592
SE	28	10	Amparo de São Francisco	2217
SE	28	20	Aquidabã	18598
SE	28	30	Aracaju	468297
SE	28	40	Arauá	9656
SE	28	50	Areia Branca	15263
SE	28	60	Barra dos Coqueiros	18435
SE	28	67	Boquim	24337
SE	28	70	Brejo Grande	7150
SE	28	100	Campo do Brito	15355
SE	28	110	Canhoba	3979
SE	28	120	Canindé de São Francisco	18520
SE	28	130	Capela	26617
SE	28	140	Carira	17958
SE	28	150	Carmópolis	9652
SE	28	160	Cedro de São João	5409
SE	28	170	Cristinápolis	15613
SE	28	190	Cumbe	3685
SE	28	200	Divina Pastora	3341
SE	28	210	Estância	59502
SE	28	220	Feira Nova	5142
SE	28	230	Frei Paulo	12290
SE	28	240	Gararu	11474
SE	28	250	General Maynard	2433
SE	28	260	Gracho Cardoso	5558
SE	28	270	Ilha das Flores	8417
SE	28	280	Indiaroba	13037
SE	28	290	Itabaiana	78272
SE	28	300	Itabaianinha	35643
SE	28	310	Itabi	5205
SE	28	320	Itaporanga d'Ajuda	26014
SE	28	330	Japaratuba	14726
SE	28	340	Japoatã	13340
SE	28	350	Lagarto	84579
SE	28	360	Laranjeiras	24114
SE	28	370	Macambira	5906
SE	28	380	Malhada dos Bois	3289
SE	28	390	Malhador	11644
SE	28	400	Maruim	15491
SE	28	410	Moita Bonita	10952
SE	28	420	Monte Alegre de Sergipe	11822
SE	28	430	Muribeca	7151
SE	28	440	Neópolis	18954
SE	28	445	Nossa Senhora Aparecida	8235
SE	28	450	Nossa Senhora da Glória	27338
SE	28	460	Nossa Senhora das Dores	22456
SE	28	470	Nossa Senhora de Lourdes	6192
SE	28	480	Nossa Senhora do Socorro	138662
SE	28	490	Pacatuba	11539
SE	28	500	Pedra Mole	2685
SE	28	510	Pedrinhas	8004
SE	28	520	Pinhão	5344
SE	28	530	Pirambu	7555
SE	28	540	Poço Redondo	26728
SE	28	550	Poço Verde	20234
SE	28	560	Porto da Folha	25900
SE	28	570	Propriá	27660
SE	28	580	Riachão do Dantas	19449
SE	28	590	Riachuelo	8434
SE	28	600	Ribeirópolis	15596
SE	28	610	Rosário do Catete	7268
SE	28	620	Salgado	19252
SE	28	630	Santa Luzia do Itanhy	14317
SE	28	650	Santa Rosa de Lima	3595
SE	28	640	Santana do São Francisco	6170
SE	28	660	Santo Amaro das Brotas	10686
SE	28	670	São Cristóvão	66654
SE	28	680	São Domingos	9456
SE	28	690	São Francisco	2569
SE	28	700	São Miguel do Aleixo	3479
SE	28	710	Simão Dias	37360
SE	28	720	Siriri	6984
SE	28	730	Telha	2689
SE	28	740	Tobias Barreto	43822
SE	28	750	Tomar do Geru	12296
SE	28	760	Umbaúba	19656
BA	29	10	Abaíra	9114
BA	29	20	Abaré	13894
BA	29	30	Acajutiba	14438
BA	29	35	Adustina	14471
BA	29	40	Água Fria	14793
BA	29	60	Aiquara	5149
BA	29	70	Alagoinhas	131179
BA	29	80	Alcobaça	21470
BA	29	90	Almadina	7504
BA	29	100	Amargosa	31082
BA	29	110	Amélia Rodrigues	24309
BA	29	115	América Dourada	15943
BA	29	120	Anagé	40621
BA	29	130	Andaraí	13769
BA	29	135	Andorinha	15557
BA	29	140	Angical	14528
BA	29	150	Anguera	8954
BA	29	160	Antas	13677
BA	29	170	Antônio Cardoso	11657
BA	29	180	Antônio Gonçalves	9108
BA	29	190	Aporá	16867
BA	29	195	Apuarema	7350
BA	29	205	Araças	11261
BA	29	200	Aracatu	15474
BA	29	210	Araci	47836
BA	29	220	Aramari	9449
BA	29	225	Arataca	10896
BA	29	230	Aratuípe	8445
BA	29	240	Aurelino Leal	17130
BA	29	250	Baianópolis	11957
BA	29	260	Baixa Grande	20275
BA	29	265	Banzaê	11113
BA	29	270	Barra	44083
BA	29	280	Barra da Estiva	25257
BA	29	290	Barra do Choça	42770
BA	29	300	Barra do Mendes	13501
BA	29	310	Barra do Rocha	7871
BA	29	320	Barreiras	116874
BA	29	323	Barro Alto	12103
BA	29	327	Barrocas	12303
BA	29	340	Belmonte	19711
BA	29	350	Belo Campo	18056
BA	29	360	Biritinga	14628
BA	29	370	Boa Nova	21463
BA	29	380	Boa Vista do Tupim	18566
BA	29	390	Bom Jesus da Lapa	55028
BA	29	395	Bom Jesus da Serra	10554
BA	29	400	Boninal	12310
BA	29	405	Bonito	13128
BA	29	410	Boquira	22390
BA	29	420	Botuporã	12140
BA	29	430	Brejões	15604
BA	29	440	Brejolândia	8457
BA	29	450	Brotas de Macaúbas	12846
BA	29	460	Brumado	62181
BA	29	470	Buerarema	18919
BA	29	475	Buritirama	18416
BA	29	480	Caatiba	16222
BA	29	485	Cabaceiras do Paraguaçu	15672
BA	29	490	Cachoeira	30574
BA	29	500	Caculé	20643
BA	29	510	Caém	12003
BA	29	515	Caetanos	13489
BA	29	520	Caetité	45838
BA	29	530	Cafarnaum	15980
BA	29	540	Cairu	10926
BA	29	550	Caldeirão Grande	10857
BA	29	560	Camacan	30308
BA	29	570	Camaçari	166985
BA	29	580	Camamu	33713
BA	29	590	Campo Alegre de Lourdes	27884
BA	29	600	Campo Formoso	61881
BA	29	610	Canápolis	9766
BA	29	620	Canarana	21677
BA	29	630	Canavieiras	35395
BA	29	640	Candeal	10049
BA	29	650	Candeias	77829
BA	29	660	Candiba	12063
BA	29	670	Cândido Sales	29024
BA	29	680	Cansanção	32107
BA	29	682	Canudos	13758
BA	29	685	Capela do Alto Alegre	11233
BA	29	687	Capim Grosso	24361
BA	29	689	Caraíbas	17250
BA	29	690	Caravelas	20246
BA	29	700	Cardeal da Silva	8234
BA	29	710	Carinhanha	27327
BA	29	720	Casa Nova	56689
BA	29	730	Castro Alves	25111
BA	29	740	Catolândia	3064
BA	29	750	Catu	47127
BA	29	755	Caturama	8941
BA	29	760	Central	16616
BA	29	770	Chorrochó	10241
BA	29	780	Cícero Dantas	31387
BA	29	790	Cipó	14520
BA	29	800	Coaraci	28057
BA	29	810	Cocos	17840
BA	29	820	Conceição da Feira	17701
BA	29	830	Conceição do Almeida	18905
BA	29	840	Conceição do Coité	56757
BA	29	850	Conceição do Jacuípe	26585
BA	29	860	Conde	20934
BA	29	870	Condeúba	18066
BA	29	880	Contendas do Sincorá	4208
BA	29	890	Coração de Maria	24042
BA	29	900	Cordeiros	7793
BA	29	910	Coribe	15258
BA	29	920	Coronel João Sá	20059
BA	29	930	Correntina	30896
BA	29	940	Cotegipe	13406
BA	29	950	Cravolândia	5016
BA	29	960	Crisópolis	19259
BA	29	970	Cristópolis	12607
BA	29	980	Cruz das Almas	53939
BA	29	990	Curaçá	29953
BA	29	1000	Dário Meira	15439
BA	29	1005	Dias d'Ávila	47037
BA	29	1010	Dom Basílio	10513
BA	29	1020	Dom Macedo Costa	3728
BA	29	1030	Elísio Medrado	7850
BA	29	1040	Encruzilhada	34293
BA	29	1050	Entre Rios	38717
BA	29	50	Érico Cardoso	12315
BA	29	1060	Esplanada	27714
BA	29	1070	Euclides da Cunha	54106
BA	29	1072	Eunápolis	86115
BA	29	1075	Fátima	18370
BA	29	1077	Feira da Mata	6245
BA	29	1080	Feira de Santana	490307
BA	29	1085	Filadélfia	17133
BA	29	1090	Firmino Alves	5124
BA	29	1100	Floresta Azul	11326
BA	29	1110	Formosa do Rio Preto	18629
BA	29	1120	Gandu	27244
BA	29	1125	Gavião	4513
BA	29	1130	Gentio do Ouro	10054
BA	29	1140	Glória	14778
BA	29	1150	Gongogi	10637
BA	29	330	Governador Lomanto Júnior	8357
BA	29	1160	Governador Mangabeira	17078
BA	29	1165	Guajeru	13429
BA	29	1170	Guanambi	72479
BA	29	1180	Guaratinga	24173
BA	29	1185	Heliópolis	13322
BA	29	1190	Iaçu	28732
BA	29	1200	Ibiassucê	12942
BA	29	1210	Ibicaraí	28647
BA	29	1220	Ibicoara	15154
BA	29	1230	Ibicuí	15052
BA	29	1240	Ibipeba	15135
BA	29	1250	Ibipitanga	13437
BA	29	1260	Ibiquera	4336
BA	29	1270	Ibirapitanga	21584
BA	29	1280	Ibirapuã	6945
BA	29	1290	Ibirataia	24974
BA	29	1300	Ibitiara	14101
BA	29	1310	Ibititá	17964
BA	29	1320	Ibotirama	24241
BA	29	1330	Ichu	5228
BA	29	1340	Igaporã	14629
BA	29	1345	Igrapiúna	15217
BA	29	1350	Iguaí	25370
BA	29	1360	Ilhéus	221654
BA	29	1370	Inhambupe	30027
BA	29	1380	Ipecaetá	18615
BA	29	1390	Ipiaú	43389
BA	29	1400	Ipirá	61596
BA	29	1410	Ipupiara	8598
BA	29	1420	Irajuba	6363
BA	29	1430	Iramaia	17501
BA	29	1440	Iraquara	18491
[truncated: 3,564 more rows]
