# Supplementary material for: Forecasting dengue fever in Brazil: An assessment of climate conditions
Source: PLoS One. 2019 Aug 8;14(8):e0220106. doi: 10.1371/journal.pone.0220106 (PMC6687106; doi:10.1371/journal.pone.0220106)
Supplement: S1 File — (ZIP) [file pone.0220106.s003.zip › data and codes_submit/training dataset analysis/codes/prediction codes_rio_de_janeiro/Heatmaps Generator/RUN_ME.m]

clear all;close all;clc
rng('shuffle')
load climate_and_epidemic_data_Aracaju.mat

%% Parameters for the simulation
last_year          = 2012;                                       % last year of the analysis
years_vec          = years_vec(1:find(years_vec == last_year));  % re-define years vector
num_of_heatmaps    = 11;                                         % num of heatmaps
total_of_years     = length(years_vec);                          % total number of years in our analysis
num_of_train_years = 10;                                          % num of train years
count_HM           = 0;                                          % heatmap counter
count_fail         = 0;                                          % fail counter

 %% Choose parameters for the heatmap
R1                  = 5;            % num of  p values in each SVM rectangle
R2                  = 6;            % num of t0 values in each SVM rectangle
num_iter            = 100;          % num of cross-validation iterations
p_svm               = 0.8;          % fraction of data for training in the SVM algorithm 
kernel              = 'rbf';     % choose kernel

      
 
 %% THE CODE STARTS HERE 
 
%while count_HM < num_of_heatmaps
for j=1:length(years_vec)
%% Choose training years with shuffling procedure 
%rd_perm             = randperm(total_of_years);                 % random permutation of [1,2,...,tota_of_years]
%ind_train           = sort(rd_perm(1:num_of_train_years));      % increasing indexes of chosen years for the HM 
%years_train         = years_vec(ind_train);                         % chosen years
%years_test          = setdiff(years_vec,years_train);
years_test = years_vec(j);
ind_train = setdiff([1:length(years_vec)],[j]);
years_train         = years_vec(ind_train);                         % chosen years
ind_train_dengue    = intersect(ind_dengue,ind_train);          % Dengue years indexes
ind_train_no_dengue = intersect(ind_no_dengue,ind_train);       % No Dengue years indexes


if length(ind_train_dengue)<3 || length(ind_train_no_dengue)<3  % if we have num of dengue years <3 or num of no dengue years <3, we abort the script
   count_fail = count_fail +1;                                  % fail indicator 

else
    count_HM = count_HM + 1; % count heatmap and continue the simulation
   
    % compute the SVM heatmap matrix
    SVM_heatmap_matrix  = fun_produce_shuffle_Heatmap_v2_Capitals(clim_data,Days_tot,vec_p,vec_t0,...,
                              R1,R2,num_iter,p_svm,kernel,ind_train_dengue,ind_train_no_dengue,...,
                              ind_train,years_train); 
                          
     %% Store the SVM heatmap information in a cell array.  
     Heatmaps_info{count_HM}.years_train = years_train;
     Heatmaps_info{count_HM}.years_test = years_test;
     Heatmaps_info{count_HM}.SVM_heatmap_matrix = SVM_heatmap_matrix;


 clear SVM_heatmap_matrix
end
end


%% SAVE HEATMAPS INFORMATION
save('Heatmaps_results_rbf_training10_Recife_2006_2007_mod','Heatmaps_info','R1','R2','kernel')
