# Supplementary material for: Forecasting dengue fever in Brazil: An assessment of climate conditions
Source: PLoS One. 2019 Aug 8;14(8):e0220106. doi: 10.1371/journal.pone.0220106 (PMC6687106; doi:10.1371/journal.pone.0220106)
Supplement: S1 File — (ZIP) [file pone.0220106.s003.zip › data and codes_submit/holdout dataset analysis/prediction 2013-2017/Capitals/fun_calc_prob_dengue_shuffle_v2.m]

function [ prob_dengue ] = fun_calc_prob_dengue_shuffle_v2(selected_rect,pred_year,ind_train_dengue,ind_train_no_dengue,ind_train,years_train,clim_data,kernel,Days_aug) 
%load Days.mat
%Days_tot=Days;
%% PART 1: produce fishoplots  and SVM classify with all years climate data     

%% fixed variables in the PLOS paper    
 
num_vars = 2;        % two climate variables (temperature and precipitation).
clim_axis = [1 2];   % mean of temperature and precipitaiton rate. 
     
%% Produce data for fishplots
[matrix_dengue, matrix_no_dengue] = fun_clim_statistics_train(selected_rect,ind_train_dengue,ind_train_no_dengue,ind_train, years_train, clim_data,Days_aug);
    
%% Label epidemic and non-epidemic training data   
xtrain  = [matrix_dengue(:,clim_axis) ; matrix_no_dengue(:,clim_axis)];
ctrain  = [ones(size(matrix_dengue,1),1);2*ones(size(matrix_no_dengue,1),1)];

%% SVM train and Classify
%options.MaxIter = 100000; % technical adjustment for svmtrain function
%figure
%subplot(3,4,11) 
%svm = svmtrain(xtrain,ctrain,'kernel_function',kernel,'Options',options,'ShowPlot',false);
%hold on

svm = fitcsvm(xtrain,ctrain,'KernelFunction',kernel);

%% PART 2: compute predictive data: Loop inside the rectangle

% save space for speed
matrix_mean_temp   = zeros(size(selected_rect,1),1) ;
matrix_rate_precip = zeros(size(selected_rect,1),1) ;

%% LOOP for all (t0,p) values in the rectangle - produce statistics of prediction year.
    for j = 1:size(selected_rect,1) 

    % select climate data from each rectangle's (t0,p) values 
    p_length   = selected_rect(j,1); 
    t0_aux     = selected_rect(j,2); 
     
    index_of_days       = fun_index_shuffle_train(t0_aux, p_length, pred_year,Days_aug); % Choose indexes of the clim data matrix for the prediction year
    ind_start           = index_of_days(1);                               % define initial index
    ind_end             = index_of_days(2);                               % define final index
    clim_data_pred      = clim_data(ind_start:ind_end, :);                % extract climate data
     
    % Calculate physical quantities:  Compute mean temperature and rate of rain events in pred_year 
    matrix_mean_temp(j) = mean(clim_data_pred(:,1));
  

    % Compute info about peaks of precipitation in pred_year 
    thres_precip = 0;                                                           % =0 means we accept rain peaks of any intensity.
    [~,locs] = findpeaks(clim_data_pred(:,2),'MinPeakHeight',thres_precip); % Find peaks and their localization.

            if numel(locs)==0
             matrix_rate_precip (j)       = 0;                            % no peaks ==> precipitation rate 0
            else
            matrix_rate_precip (j)       = 1/mean([locs(1);diff(locs)]); % compute precipitation rate
            end
    clear  t0 p_length ind_start ind_end clim_data_pred locs  %clear data for the iteration in the rectangle
    end
   
 
%% Calc prob Dengue with new climate data via svmclassify
 matrix_pred = [matrix_mean_temp matrix_rate_precip];     % put predictive data in a matrix
 pre         = predict(svm , matrix_pred);            % SVM testing
 prob_dengue = length(find(pre==1))/length(pre);          % define prob_dengue as the fraction of predictive points in the dengue (pre ==1) region/semi-space


% %% PRODUCE FISHPLOT 
% 
% % define how many indexes  to be chosen
% stop1 = floor(size(matrix_dengue,1));
% %stop2 = floor(size(matrix_no_dengue,1));
% 
% % Plot training set
% plot(xtrain((1:stop1),1),xtrain((1:stop1),2),'o', 'LineWidth',2,...
%     'MarkerEdgeColor','r','MarkerSize',4, 'MarkerFaceColor','r')
% hold on
% plot(xtrain((stop1+1:end),1),xtrain((stop1+1:end),2),'o', 'LineWidth',2,...
%     'MarkerEdgeColor','b','MarkerSize',4, 'MarkerFaceColor','b')
% 
% 
% %PLOT prediction data   
% for j3=1:30
% plot(matrix_pred(j3,1),matrix_pred(j3,2),'+', 'LineWidth',2,...
%      'MarkerEdgeColor','k','MarkerSize',8, 'MarkerFaceColor','k')
% grid off
% box off
% legend('off')
% end
% str = sprintf('%d', pred_year);
% title(str)
% 
% % Title
% dummy_title = selected_rect; % select rectangle
% start_clim_date = floor(dummy_title(1,2)/10000);                                                 % climate data will be used  from starting date (here in the format ddmm)
% end_clim_date =  floor(Days_tot(find(Days_tot==dummy_title(end,2))+dummy_title(end,1)-1)/10000); % climate data will be used until end date (here in the format ddmm)
% 
% str = sprintf('climate data from the period %d - %d',start_clim_date,end_clim_date);
% title(str)
%  suptitle({ 'pred year' num2str(pred_year)})
% 
% a = get(gca,'XTickLabel');
%  set(gca,'XTickLabel',a,'FontName','Times','fontsize',16)


end


%% Auxiliar functions

function [ matrix_dengue, matrix_no_dengue] = fun_clim_statistics_train(selected_rect,ind_dengue_train,ind_no_dengue_train,ind_train, years_train, clim_data,Days_aug)
% Explanation : This function compute physical quantities given a region of
% the ref_day X period_length plane. 
num_of_years = length(ind_train); % num of training years
num_vars     = 2;   % average temperature and precipitation

%% cleanning matrices of Physical variables for the statistics
matrix_mean_temp         = zeros(num_of_years,size(selected_rect,1));
matrix_rate_precip       = zeros(num_of_years,size(selected_rect,1));
matrix_mean_rain_peaks   = zeros(num_of_years,size(selected_rect,1));


%% Begin Loop across the region in the t0 X p plane
for j1 =1:size(selected_rect,1)

%% Set  t0_aux (with default year 2001 (Capitals) or 2002 (Rio)) and p for this step of the loop.     
p      = selected_rect(j1,1) ; 
t0_aux = selected_rect(j1,2) ;

index_of_dates = fun_index_shuffle_train(t0_aux,p,years_train,Days_aug); % Calculate indexes of the chosen training years


%% Slicing the data and storing it in Blocks. 
%Cleaning Blocks
Blocks = zeros(p,num_vars,num_of_years);

% Loop for setup Blocks and evaluate statistics
for j2 = 1 : num_of_years

 %% Build block for ''year'' j2+1
 ind_start     =  index_of_dates(j2,1);
 ind_end       =  index_of_dates(j2,2);
 Blocks(:,:,j2) =  clim_data(ind_start:ind_end,:);
          
 
%%  Compute Mean of average temperature
matrix_mean_temp(j2,j1) = mean(Blocks(:,1,j2));
  

%% Compute info about peaks of precipitation 
thres_precip = 0;   % =0 means we accept rain peaks of any intensity.
% Find peaks and their localization.
[peaks,locs] = findpeaks(Blocks(:,2,j2),'MinPeakHeight',thres_precip);

% Mean of rain during precipitation events
matrix_mean_rain_peaks(j2,j1) = mean(peaks)/length(peaks);

%Rate of occurrence of precipitation peak events   
   if numel(locs)==0
       matrix_rate_precip (j2,j1)       = 0;
   else
       matrix_rate_precip (j2,j1)       = 1/mean([locs(1);diff(locs)]);
   end
   clear  locs peaks ind_start ind_end
  
                    
end
end


%% Put data in 'num_of_years' matrices of the form  N X 3 , where N = size(selected_rect,1). 

clim_info = zeros(size(selected_rect,1),3,num_of_years);
for s=1:num_of_years
clim_info(:,:,s) =  [matrix_mean_temp(s,:)',matrix_rate_precip(s,:)',matrix_mean_rain_peaks(s,:)'];
end


dummy = ind_train == ind_dengue_train(1); % find index of the first epidemic year in the training years index vector
matrix_dengue = clim_info(:,:,dummy);                 % set matrix_dengue for the stacking process (loop on s2)
clear dummy
for s2=2:length(ind_dengue_train)
dummy = ind_train == ind_dengue_train(s2); % find index of the s2-th epidemic year in the training years index vector
matrix_dengue = [matrix_dengue; clim_info(:,:,dummy)]; % stack respective clim_info
clear dummy
end

% REPEAT the above procedure for the Non epidemic years.
dummy            =  ind_train == ind_no_dengue_train(1); 
matrix_no_dengue = clim_info(:,:,dummy);
clear dummy
for s3=2:length(ind_no_dengue_train)
dummy            = find(ind_train == ind_no_dengue_train(s3));    
matrix_no_dengue = [matrix_no_dengue;clim_info(:,:,dummy)];
clear dummy
end


end


function [index_of_dates] = fun_index_shuffle_train(t0_aux,p,years_train,Days_aug)
% This function return the dates indexes across the training years for
%a given pair of t0 and p.

%load Days.mat
%Days_tot=Days;


%% Loop defining index of dates for each training year. 
  for j = 1:length(years_train)
    
    %Put in the form '' DD MM years_vec(j) '' and set this as t0
    dummy1  = num2str(t0_aux);                % transform t0_aux in string
    dummy2  = dummy1(1:end-4);                % take off the 2001 (Capitals) or 2002 (Rio) year (Ex: 1062002 --> 106)
    dummy3  = str2num(dummy1(end-5:end-4));   % Extrac month. This will be important for choosing previous year (if t0 < 01/01) or current year (if t0>= 01/01) 
        if dummy3 == 1 || dummy3 == 2         % if months are January or February, then the year is the current one. (remember: vec_to(end) = 21/02))
        dummy4  = num2str(years_train(j));    % choose current year
        dummy5  = [dummy2 dummy4];            % put the string data in the form ddmmyyyy
        t0 = str2num(dummy5);                 % trasform back in number
        else                                  % if months are june, july,...december, then the year is the previous one.
        dummy4  = num2str(years_train(j)-1);  % choose previous year 
        dummy5  = [dummy2 dummy4];            % put the string data in the form ddmmyyyy
        t0 = str2num(dummy5);                 % trasform back in number  
        end
clear dummy1 dummy2 dummy3 dummy4 dummy5

    %calculate reference start index
    index_1             = find(Days_aug==t0);    % find index of starting date for the given train year
    index_2             = index_1 + p - 1;       % choose the total of p days ( p - 1 because  we include t0)
    index_of_dates(j,:) = [index_1 index_2];     % put the indexes in the j-th row of a length(years_train) X 2 matrix
    clear index_1 index_2 t0
    end


 end
