# Supplementary material for: Forecasting dengue fever in Brazil: An assessment of climate conditions
Source: PLoS One. 2019 Aug 8;14(8):e0220106. doi: 10.1371/journal.pone.0220106 (PMC6687106; doi:10.1371/journal.pone.0220106)
Supplement: S1 File — (ZIP) [file pone.0220106.s003.zip › data and codes_submit/training dataset analysis/codes/prediction codes_capitals/prediction routine/Confusion matrices/master_table_confusion_matrices.csv]

			ARACAJÚ								BELO HORIZONTE
			LINEAR								LINEAR
	Alpha =0.9		Alpha =0.95		Alpha =1				Alpha =0.9		Alpha =0.95		Alpha =1
Average of all	3 4		3 4		5 4			Average of all	1 4		1 4		1 5
	4 0		4 0		2 0				4 2		4 2		4 1
Earliest as Possible	6 1		6 3		5 4			Earliest as Possible	0 4		0 4		1 5
	1 3		1 1		2 0				5 2		5 2		4 1
			RBF								RBF
	Alpha =0.9		Alpha =0.95		Alpha =1				Alpha =0.9		Alpha =0.95		Alpha =1
Average of all					5 3			Average of all					5 3
					2 1								0 3
Earliest as Possible					3 3			Earliest as Possible					4 2
					4 1								1 4
			MANAUS								RECIFE
			LINEAR								LINEAR
	Alpha =0.9		Alpha =0.95		Alpha =1				Alpha =0.9		Alpha =0.95		Alpha =1
Average of all	5 2		5 2		5 3			Average of all	0 4		2 2		3 2
	2 2		2 2		2 1				5 2		3 4		2 4
Earliest as Possible	4 4		4 3		5 3			Earliest as Possible	3 6		2 3		3 2
	3 0		3 1		2 1				2 0		3 3		2 4
			RBF								RBF
	Alpha =0.9		Alpha =0.95		Alpha =1				Alpha =0.9		Alpha =0.95		Alpha =1
Average of all					4 3			Average of all					1 5
					3 1								4 1
Earliest as Possible					4 2			Earliest as Possible					1 5
					3 2								4 1
			SALVADOR								SÃO LUÍS
			LINEAR								LINEAR
	Alpha =0.9		Alpha =0.95		Alpha =1				Alpha =0.9		Alpha =0.95		Alpha =1
Average of all	2 2		2 2		2 2			Average of all	1 3		1 3		0 4
	3 4		3 4		3 4				6 1		6 1		7 0
Earliest as Possible	3 1		3 2		2 2			Earliest as Possible	5 2		3 3		0 4
	2 5		2 4		3 4				2 2		4 1		7 0
			RBF								RBF
	Alpha =0.9		Alpha =0.95		Alpha =1				Alpha =0.9		Alpha =0.95		Alpha =1
Average of all					3 2			Average of all					6 1
					2 4								1 3
Earliest as Possible					2 1			Earliest as Possible					3 3
					3 5								4 1
