# Supplementary material for: Forecasting dengue fever in Brazil: An assessment of climate conditions
Source: PLoS One. 2019 Aug 8;14(8):e0220106. doi: 10.1371/journal.pone.0220106 (PMC6687106; doi:10.1371/journal.pone.0220106)
Supplement: S1 File — (ZIP) [file pone.0220106.s003.zip › data and codes_submit/training dataset analysis/data/Data INMET/São Luís_raw.ods]

## Sheet: Planilha1
01/01/2001		31		26.98	85.25
01/01/2001	0		24
02/01/2001		31.6		27.14	85.25
02/01/2001	0		24.9
03/01/2001		29		24.96	93.5
03/01/2001	15		23.4
04/01/2001		27.6		24.56	92.75
04/01/2001	65.4		22
05/01/2001		31.2		26.88	88.75
05/01/2001	3.1		23.2
06/01/2001		31		26.94	83.75
06/01/2001	0		22.9
07/01/2001		26.9		24.58	93.25
07/01/2001	35.4		23.4
08/01/2001		30.8		26.58	84.75
08/01/2001	24.6		22.5
09/01/2001		29.2		26	90.5
09/01/2001	0		23.8
10/01/2001		29.7		25.04	88
10/01/2001	12.6		22.6
11/01/2001		29.6		24.7	90.25
11/01/2001	16.1		22.1
12/01/2001		29.7		24.54	91
12/01/2001	23.4		21.4
13/01/2001		32		25.12	90
13/01/2001	1.9		21
14/01/2001		30.5		26.22	89
14/01/2001	0.2		23
15/01/2001		28.8		25.7	88.5
15/01/2001	2.2		23
16/01/2001		30.8		26.24	90.5
16/01/2001	23.3		22.9
17/01/2001		31.6		26.66	85.5
17/01/2001	0		22.9
18/01/2001		30.6		26.56	84.5
18/01/2001	0		22.7
19/01/2001		30.6		26.64	84.5
19/01/2001	0		23
20/01/2001		29.6		25.88	92.75
20/01/2001	1.5		23.2
21/01/2001		29.2		25.76	89.25
21/01/2001	18.4		23
22/01/2001		30		25.88	90.5
22/01/2001	11.7		21.8
23/01/2001		29		25.46	91
23/01/2001	0		22.9
24/01/2001		28.6		25.36	95.5
24/01/2001	9.7		22.8
25/01/2001		30.8		26.14	87
25/01/2001	3.7		22.9
26/01/2001		30.2		26.08	91
26/01/2001	0.1		23.4
27/01/2001		30.2		26.32	85.75
27/01/2001	1.2		23.4
28/01/2001		30.6		26.66	87
28/01/2001	0		24.3
29/01/2001		29.4		25.46	88.5
29/01/2001	0.4		22.9
30/01/2001		27.4		25.34	90.5
30/01/2001	21.7		23.1
31/01/2001		27.8		23.84	93
31/01/2001	44.6		22.2
01/02/2001		28		24.74	92.5
01/02/2001	36.6		21.9
02/02/2001		27.6		24.78	88.5
02/02/2001	80.3		21.9
03/02/2001		29		25.48	91.25
03/02/2001	17.1		22
04/02/2001		30.4		26.08	87.25
04/02/2001	6.1		22.2
05/02/2001		30.5		26.32	85.5
05/02/2001	0.4		22.3
06/02/2001		29.8		25.78	89.25
06/02/2001	3.6		22.7
07/02/2001		30.3		26.56	85.75
07/02/2001	0		23.9
08/02/2001		30.2		26.66	85.5
08/02/2001	0		23.1
09/02/2001		29.2		25.94	92.75
09/02/2001	0.2		23.6
10/02/2001		29.4		25.42	89
10/02/2001	19.4		22.5
11/02/2001		30		25.72	89.25
11/02/2001	35.6		22.9
12/02/2001		29.5		25.5	91
12/02/2001	17.6		23.4
13/02/2001		29.6		26.42	86.5
13/02/2001	11.4		23.1
14/02/2001		26.6		24.26	94
14/02/2001	9.6		22.9
15/02/2001		30		26.68	84.5
15/02/2001	9		22.8
16/02/2001		30.2		26.3	87.5
16/02/2001	0		23.3
17/02/2001		30.1		26.6	87.75
17/02/2001	3.3		24.5
18/02/2001		27.2		24.44	92.75
18/02/2001	19		22.6
19/02/2001		30		25.72	90.25
19/02/2001	12.4		22.7
20/02/2001		28.7		25.48	93.5
20/02/2001	15		23.1
21/02/2001		30		25.48	90.5
21/02/2001	6.8		22.8
22/02/2001		28.8		25.32	92
22/02/2001	62.3		23
23/02/2001		28.6		25.42	92.5
23/02/2001	0.5		23.7
24/02/2001		30		24.66	90
24/02/2001	8		22.7
25/02/2001		30.2		25.64	88.75
25/02/2001	10.4		22
26/02/2001		25.3		22.98	92.25
26/02/2001	56		21
27/02/2001		29.4		25.2	90.5
27/02/2001	1.1		21.8
28/02/2001		30.4		25.5	88.5
28/02/2001	3.7		22.7
01/03/2001		30		25.82	91.75
01/03/2001	10.4		22.9
02/03/2001		30.2		25.94	92.25
02/03/2001	10.6		23.9
03/03/2001		31.6		26.32	91.5
03/03/2001	0.2		23
04/03/2001		31.6		27.2	83.75
04/03/2001	6.1		23.8
05/03/2001		30.7		26.98	90.75
05/03/2001	0		24.2
06/03/2001		31.2		27.38	82.25
06/03/2001	0.7		24.7
07/03/2001		31.2		27.22	83.25
07/03/2001	0		23.9
08/03/2001		31.3		26.86	90.25
08/03/2001	0		23.2
09/03/2001		30.1		26.62	85.5
09/03/2001	1.4		24
10/03/2001		29.5		26.16	85.5
10/03/2001	43.2		22.9
11/03/2001		30.1		25.06	93.5
11/03/2001	32.2		23
12/03/2001		27.2		24.36	91.5
12/03/2001	104.6		22.2
13/03/2001		29.4		24.22	87.75
13/03/2001	36.4		21.7
14/03/2001		30.4		25.56	92.5
14/03/2001	0		22.8
15/03/2001		29.7		25.54	88
15/03/2001	0		22.6
16/03/2001		30.7		26.06	86.75
16/03/2001	7.6		23
17/03/2001		31		26.4	91.5
17/03/2001	1.2		23
18/03/2001		30.4		26.02	86
18/03/2001	1.5		22.7
19/03/2001		30.6		26.58	82.75
19/03/2001	6.4		22.7
20/03/2001		31		26.82	88
20/03/2001	0.4		23.5
21/03/2001		31.6		26.66	88.75
21/03/2001	0		22.8
22/03/2001		31.8		27.46	81
22/03/2001	7.6		23.9
23/03/2001		31		26.62	93.5
23/03/2001	0		23.7
24/03/2001		27.8		24.86	90.25
24/03/2001	10.1		22.9
25/03/2001		31.7		26.64	87
25/03/2001	1		23.1
26/03/2001		30.8		26.84	90.75
26/03/2001	0.6		23.4
27/03/2001		31.8		26.44	90.25
27/03/2001	0		23.8
28/03/2001		30		26.4	85.5
28/03/2001	16.8		23
29/03/2001		26.2		24.08	97.25
29/03/2001	21.5		22.6
30/03/2001		26		23.72	93
30/03/2001	38.9		22.6
31/03/2001		30.5		26.1	88
31/03/2001	11.3		22.4
01/04/2001		30.2		25.98	93.75
01/04/2001	8.2		23.3
02/04/2001		29.2		25.3	89.25
02/04/2001	5.6		23.1
03/04/2001		27.8		24.34	91.25
03/04/2001	23.9		21.9
04/04/2001		29.8		25.28	93
04/04/2001	42.6		23.2
05/04/2001		30.2		25.12	89
05/04/2001	56		22.9
06/04/2001		29.6		25.6	90
06/04/2001	8.2		23.2
07/04/2001		30		25.7	92
07/04/2001	3.4		22.7
08/04/2001		28.5		25.2	90.75
08/04/2001	14.2		22.2
09/04/2001		29.5		25.18	90.75
09/04/2001	66		23.2
10/04/2001		29		24.82	96
10/04/2001	29		22.9
11/04/2001		27.1		24.72	94
11/04/2001	15.7		22.9
12/04/2001		30.6		26.8	88.75
12/04/2001	7.8		23.2
13/04/2001		30.9		26.6	86.25
13/04/2001	0		23.3
14/04/2001		29		25.66	91.75
14/04/2001	52		22.9
15/04/2001		29.5		25.72	89.25
15/04/2001	0.3		23.3
16/04/2001		29.4		25.22	93.25
16/04/2001	29		23.4
17/04/2001		30.3		26	87.25
17/04/2001	32.2		22.8
18/04/2001		29.6		25.88	91.75
18/04/2001	0.5		23.1
19/04/2001		28.1		24.6	94.25
19/04/2001	84.8		22.5
20/04/2001		29		25.64	93
20/04/2001	0.4		22.7
21/04/2001		29.2		25.26	93.25
21/04/2001	31.8		22.7
22/04/2001		29.4		25.64	94.25
22/04/2001	0		23.2
23/04/2001		32.4		26.92	86.5
23/04/2001	0.4		23.2
24/04/2001		31.5		27.18	86.75
24/04/2001	0		23.1
25/04/2001		30.5		25.12	96
25/04/2001	31		22.1
26/04/2001		31.3		26.3	85.75
26/04/2001	21.6		22
27/04/2001		30.2		25.76	91.75
27/04/2001	1.3		23
28/04/2001		31		26	90
28/04/2001	13		23
29/04/2001		31		26.24	86.5
29/04/2001	6.2		23
30/04/2001		30.4		25.9	89.75
30/04/2001	5		23.2
01/05/2001		31		26.26	92
01/05/2001	46.6		23.5
02/05/2001		31.6		27.16	85.75
02/05/2001	0		23.8
03/05/2001		31.4		27.04	86.25
03/05/2001	0		23.9
04/05/2001		31.2		26.64	89.75
04/05/2001	0.2		23
05/05/2001		31.4		26.86	89
05/05/2001	9.3		23.9
06/05/2001		29.8		26.5	89
06/05/2001	10.7		24.3
07/05/2001		31.2		26.94	91.5
07/05/2001	21.2		23.7
08/05/2001		31.3		26.92	86.5
08/05/2001	1.2		24
09/05/2001		31.8		27.1	85.5
09/05/2001	0		22.9
10/05/2001		30.6		26.86	89.75
10/05/2001	0		24.4
11/05/2001		31.2		26.76	85.5
11/05/2001	1.7		23.6
12/05/2001		31.4		26.82	89.25
12/05/2001	0		23.3
13/05/2001		32.2		27.16	88.5
13/05/2001	18.8		23.2
14/05/2001		32.2		27.64	81.25
14/05/2001	0		24.2
15/05/2001		30.6		26.64	86.25
15/05/2001	0		23.7
16/05/2001		32.2		26.98	86
16/05/2001	0		22.7
17/05/2001		31.2		26.7	89.25
17/05/2001	0		22.7
18/05/2001		31.4		27.44	85.25
18/05/2001	0.4		22.9
19/05/2001		31.2		27.2	89
19/05/2001	0		24.8
20/05/2001		30.8		26.4	86.5
20/05/2001	0		22.2
21/05/2001		30.8		26.32	85.25
21/05/2001	0		22.6
22/05/2001		31.4		26.84	89.25
22/05/2001	4.7		23.6
23/05/2001		31.3		26.68	87.5
23/05/2001	38.6		22.9
24/05/2001		29		25.28	89
24/05/2001	6.8		22.8
25/05/2001		30.6		26.52	87.25
25/05/2001	35.2		22.8
26/05/2001		31.2		26.54	85
26/05/2001	0.6		23.2
27/05/2001		31.6		26.96	83.75
27/05/2001	0		22.9
28/05/2001		31.7		27	87.75
28/05/2001	0		22.7
29/05/2001		30.6		26.9	87.5
29/05/2001	0		23.8
30/05/2001		31.6		26.98	87.5
30/05/2001	3.4		24.2
31/05/2001		30.2		26.34	89.5
31/05/2001	2.4		23.5
01/06/2001		31.6		26.72	82.75
01/06/2001	0		22.2
02/06/2001		31.2		25.9	87.75
02/06/2001	2.2		21.9
03/06/2001		31.2		26.48	93.25
03/06/2001	9.4		23.2
04/06/2001		29.2		24.98	90.75
04/06/2001	7		22.1
05/06/2001		30.4		25.38	90.75
05/06/2001	29.6		21.5
06/06/2001		31.2		25.62	93.25
06/06/2001	72.9		22.1
07/06/2001		31.2		26.22	89.25
07/06/2001	0		22.9
08/06/2001		31.5		25.84	90
08/06/2001	2		22.5
09/06/2001		31.2		26.22	89.75
09/06/2001	14.8		22.2
10/06/2001		31.6		26.06	88.5
10/06/2001	0		22.7
11/06/2001		31.4		26	88.25
11/06/2001	15.8		22.4
12/06/2001		31.7		26.06	87.75
12/06/2001	18.3		22.4
13/06/2001		31.6		26.24	83.75
13/06/2001	0.4		22.3
14/06/2001		30.9		26.1	91
14/06/2001	0		23
15/06/2001		30.6		26.28	93.25
15/06/2001	7.4		23.4
16/06/2001		32.2		25.6	89
16/06/2001	0.2		22.4
17/06/2001		31.8		26.44	86
17/06/2001	10.9		22.7
18/06/2001		30.8		26.36	90.75
18/06/2001	0		22.4
19/06/2001		31		25.22	91.5
19/06/2001	16.4		22.1
20/06/2001		30.6		25.32	89
20/06/2001	21.4		22.3
21/06/2001		31.6		26.4	89
21/06/2001	8.2		22
22/06/2001		32		25.36	86.75
22/06/2001	1.3		21.8
23/06/2001		30.4		25.72	85.25
23/06/2001	17.6		21.4
24/06/2001		30.2		25.44	94
24/06/2001	1.6		22.4
25/06/2001		31.2		26.56	86.25
25/06/2001	25.4		22.8
26/06/2001		31.1		26.1	84.75
26/06/2001	0.7		23
27/06/2001		31.2		26.18	90.75
27/06/2001	0		22.3
28/06/2001		30.2		25.98	86.75
28/06/2001	29.9		22.3
29/06/2001		31.2		25.78	87
29/06/2001	5.2		22.6
30/06/2001		31.6		26.7	88.25
30/06/2001	8.6		23.2
01/07/2001		30.3		25.94	88
01/07/2001	4.7		23.4
02/07/2001		30		25.4	91
02/07/2001	0.4		23.4
03/07/2001		31.4		26.08	91.25
03/07/2001	53.2		22
04/07/2001		31.2		26.7	80
04/07/2001	15.9		23.7
05/07/2001		31.4		26.28	86.5
05/07/2001	0		22.7
06/07/2001		32.5		26.62	82.75
06/07/2001	0		22.6
07/07/2001		32.6		26.4	83.75
07/07/2001	0		22.6
08/07/2001		32		26.1	82.5
08/07/2001	1.4		22.4
09/07/2001		31.5		26.06	93.5
09/07/2001	0.7		23
10/07/2001		30.8		26.06	90.75
10/07/2001	10.3		22.9
11/07/2001		31.8		26.78	88.75
11/07/2001	19.3		22.7
12/07/2001		32.1		26.92	90.5
12/07/2001	0		22.9
13/07/2001		31.6		27.26	88.25
13/07/2001	0		23.9
14/07/2001		31		25.98	87.75
14/07/2001	13.2		23.4
15/07/2001		31		25.86	89.5
15/07/2001	8.8		21.9
16/07/2001		32.6		26.62	83
16/07/2001	0		23.4
17/07/2001		31.8		26.36	84
17/07/2001	0		23.2
18/07/2001		31.2		25.22	90.5
18/07/2001	0		22.5
19/07/2001		31.4		25.84	87.25
19/07/2001	6.4		22
20/07/2001		32.6		26.9	81.75
20/07/2001	0		22.9
21/07/2001		31.8		26.96	86.5
21/07/2001	0		24.2
22/07/2001		30.6		26.12	86
22/07/2001	0		23.4
23/07/2001		31.4		26.02	86.5
23/07/2001	1.6		22
24/07/2001		29		24.78	88.5
24/07/2001	4.8		23
25/07/2001		30.7		25.86	87.5
25/07/2001	0		22
26/07/2001		31.6		26.2	85
26/07/2001	0.3		22.4
27/07/2001		31.7		25.68	93.25
27/07/2001	0		21.9
28/07/2001		31.4		25.82	88.75
28/07/2001	6.4		21.6
29/07/2001		30.7		25.78	89.25
29/07/2001	2.8		22
30/07/2001		31.8		26.6	84.25
30/07/2001	0		22.2
31/07/2001		32.6		27.44	86.5
31/07/2001	0		23.4
01/08/2001		30.8		25.9	82.75
01/08/2001	0		23
02/08/2001		32.6		26.24	87.75
02/08/2001	0.2		22.4
03/08/2001		32.6		25.8	77.5
03/08/2001	0		21.2
04/08/2001		32.7		26.04	74.5
04/08/2001	0		22.7
05/08/2001		32.5		25.9	80.75
05/08/2001	0		21
06/08/2001		32.2		26.08	80.5
06/08/2001	0		21.2
07/08/2001		32.2		25.84	75.75
07/08/2001	0		22
08/08/2001		31.4		25.98	78
08/08/2001	0		22
09/08/2001		31.8		26.26	79
09/08/2001	0		21.9
10/08/2001		32		26.2	81.5
10/08/2001	0		22.2
11/08/2001		31.4		26.32	77.75
11/08/2001	0		22
12/08/2001		32.1		25.92	80.25
12/08/2001	0		21.9
13/08/2001		32.1		26.3	76.75
13/08/2001	0		23.2
14/08/2001		32		26.16	86.5
14/08/2001	0		23.1
15/08/2001		32		26.58	78.75
15/08/2001	0		22.7
16/08/2001		32.8		26.46	76.75
16/08/2001	0		23.1
17/08/2001		32.5		26.6	79.5
17/08/2001	0.3		22.7
18/08/2001		32.6		26.9	76.5
18/08/2001	0		23.9
19/08/2001		32.6		26.44	76
19/08/2001	0		22.8
20/08/2001		32.3		26.96	80.5
20/08/2001	0		23.7
21/08/2001		32		26.72	80.5
21/08/2001	0		23.2
22/08/2001		32.7		26.66	79
22/08/2001	0		22.4
23/08/2001		32.8		26.68	77.25
23/08/2001	0		22
24/08/2001		32.8		26.66	74.75
24/08/2001	0		21.9
25/08/2001		31.2		26.48	80.5
25/08/2001	0		22.2
26/08/2001		32.4		25.5	76.25
26/08/2001	0		22.9
27/08/2001		32.6		26.68	74.5
27/08/2001	0		23
28/08/2001		31.8		26.72	79.75
28/08/2001	0		22.4
29/08/2001		32		27.1	78.5
29/08/2001	0		23.9
30/08/2001		32.2		26.8	77.5
30/08/2001	0		23.8
31/08/2001		32.4		27.06	78.75
31/08/2001	0		24.1
01/09/2001		31.8		26.84	72.75
01/09/2001	0		24.6
02/09/2001		31.4		26.54	84.25
02/09/2001	0		22.7
03/09/2001		32.4		26.94	75.25
03/09/2001	0		23.9
04/09/2001		32.4		27.34	82
04/09/2001	0		24.9
05/09/2001		31.2		26.84	79
05/09/2001	0		23.6
06/09/2001		31.8		27	82.25
06/09/2001	0		24.6
07/09/2001		31.2		26.88	81.75
07/09/2001	0		24.2
08/09/2001		32.1		27.12	82
08/09/2001	0		23.9
09/09/2001		32.2		27.18	78.75
09/09/2001	0		23.9
10/09/2001		32.4		27.08	82
10/09/2001	0		23.4
11/09/2001		31.8		27.44	79.75
11/09/2001	0		24.8
12/09/2001		29.6		26.52	77.25
12/09/2001	0		24.8
13/09/2001		31.5		26.42	77.25
13/09/2001	0		23.2
14/09/2001		31.4		26.3	79.75
14/09/2001	0		22.1
15/09/2001		32		26.68	80.5
15/09/2001	0		22.4
16/09/2001		31.4		26.64	84.25
16/09/2001	0		23.2
17/09/2001		31.6		26.92	78.5
17/09/2001	0		23.4
18/09/2001		31.4		26.46	85.25
18/09/2001	0		21.9
19/09/2001		31.4		26.86	86
19/09/2001	0		23.7
20/09/2001		32		27.1	81
20/09/2001	5.8		24.7
21/09/2001		32.2		26.96	84
21/09/2001	0		23.4
22/09/2001		32		27.2	75
22/09/2001	1.4		24.2
23/09/2001		32.2		27.18	78.25
23/09/2001	0		24.2
24/09/2001		31.7		27.1	79.75
24/09/2001	0		24.4
25/09/2001		32		27.24	76.5
25/09/2001	0.2		24.2
26/09/2001		32.9		27.66	78.25
26/09/2001	0		25.2
27/09/2001		32		27.36	73.75
27/09/2001	0		24.7
28/09/2001		31.6		27.02	81.75
28/09/2001	0		24.8
29/09/2001		31.7		27.08	75
29/09/2001	0		24.5
30/09/2001		32.8		27.56	81.5
30/09/2001	0		24.4
01/10/2001	0		22.8
02/10/2001	0		24.4
03/10/2001					83.75
03/10/2001	0		24.6
04/10/2001					79.5
04/10/2001	0		23.4
05/10/2001					80.5
05/10/2001	0		23.7
06/10/2001	0		24
07/10/2001	0
08/10/2001	0
09/10/2001					83.5
09/10/2001	0		23.9
10/10/2001					77.75
10/10/2001	0		24
11/10/2001					78
11/10/2001	0		25.5
12/10/2001					75.5
12/10/2001	0		24.3
13/10/2001					78
13/10/2001	0		22.1
14/10/2001	0
15/10/2001					77.5
15/10/2001	0		23.9
16/10/2001					81.75
16/10/2001	0		23.7
17/10/2001					78.75
17/10/2001	0		23.4
18/10/2001					77.5
18/10/2001	0		25.2
19/10/2001					77.5
19/10/2001	0		24.3
20/10/2001					80.75
20/10/2001	0		24.4
21/10/2001	0		23.6
22/10/2001					83
22/10/2001	0		24.4
23/10/2001					80.75
23/10/2001	0		24.2
24/10/2001					78.5
24/10/2001	0		24.9
25/10/2001					77
25/10/2001	0		25
26/10/2001					82
26/10/2001	0		24.9
27/10/2001					83.25
27/10/2001	0		23.1
28/10/2001					80.25
28/10/2001	0		23.9
29/10/2001					78.25
29/10/2001	0		25.2
30/10/2001					80
30/10/2001	0		25.4
31/10/2001	0		25.3
01/11/2001		30.8		27.5	79
01/11/2001	0		24.7
02/11/2001		32.8		27.48	85.5
02/11/2001	0		23.6
03/11/2001		32.8		27.84	80.5
03/11/2001	0.1		24.2
04/11/2001		32.7		27.88	76
04/11/2001	0		24.9
05/11/2001		33.5		27.94	80.5
05/11/2001	0.2		24.6
06/11/2001		33		28.06	75.25
06/11/2001	0		24.9
07/11/2001		31.2		27.8	81.5
07/11/2001	0		25.4
08/11/2001		32.2		28	79.75
08/11/2001	0		25.3
09/11/2001		32.7		28	75
09/11/2001	0		24.9
10/11/2001		32.7		27.78	72.75
10/11/2001	0		24.4
11/11/2001		32.4		27.74	79.5
11/11/2001	0		23.7
12/11/2001		31.2		27.54	79.5
12/11/2001	0		25
13/11/2001		32.1		27.6	74
13/11/2001	0		24.1
14/11/2001	0		25.2
15/11/2001		32.5		27.86	75.25
15/11/2001	0		24.2
16/11/2001		31.3		27.66	75.5
16/11/2001	0		24.4
17/11/2001		32.4		27.68	77.5
17/11/2001	0		23.2
18/11/2001		32.2		27.96	74.75
18/11/2001	0		24.9
19/11/2001		33.8		28.2	71.25
19/11/2001	0		24.8
20/11/2001		32		27.86	78.75
20/11/2001	0		25.1
21/11/2001	0		24
22/11/2001		32.6		27.7	80.75
22/11/2001	0		24.5
23/11/2001		31.8		27.6	79
23/11/2001	0		25.1
24/11/2001		31.5		27.36	77.5
24/11/2001	0		24.7
25/11/2001		32.5		27.46	77.25
25/11/2001	0		23.6
26/11/2001		35.2		28.6	78.25
26/11/2001	0		25.2
27/11/2001		32.7		27.98	81.75
27/11/2001	0		25
28/11/2001		31.3		27.2	82
28/11/2001	5.8		24.9
29/11/2001		32.2		27.82	79.75
29/11/2001	0		24.9
30/11/2001		31.9		27.6	80.25
30/11/2001	0		24.7
01/12/2001		29.4		27.36	79
01/12/2001	0		25
02/12/2001		33		28.3	78.75
02/12/2001	0		25.4
03/12/2001		29.3		27.78	78.5
03/12/2001	0		25.8
04/12/2001		29		25.5	95.5
04/12/2001	18.8		23.9
05/12/2001		32.2		27.02	85.25
05/12/2001	17		22.9
06/12/2001		32.7		28.1	76.5
06/12/2001	0		24.9
07/12/2001		32.2		28.34	77
07/12/2001	0		25.7
08/12/2001		31.7		28.06	79.75
08/12/2001	0		26.2
09/12/2001		31.5		27.62	77
09/12/2001	0		24.4
10/12/2001		33		27.16	85.75
10/12/2001	0		25.1
11/12/2001		32.8		28.28	80
11/12/2001	0		25.6
12/12/2001		31.5		27.88	75.5
12/12/2001	0		25.9
13/12/2001		32.5		28.08	75.5
13/12/2001	0		25.7
14/12/2001		29.4		27.56	80.25
14/12/2001	0		25.4
15/12/2001		32.9		28.52	77.75
15/12/2001	0		25.5
16/12/2001		32		28.06	79.5
16/12/2001	0		25.7
17/12/2001		31.8		28.02	82.25
17/12/2001	0		25.6
18/12/2001		29.5		27.46	80.75
18/12/2001	0.2		25
19/12/2001		29.4		27.76	76.75
19/12/2001	0		25.4
20/12/2001		33		28.4	82.5
20/12/2001	0		25.4
21/12/2001		29.1		27.42	79
21/12/2001	0		25
22/12/2001		31.5		28	80.75
22/12/2001	0		25.5
23/12/2001		32.4		28.1	85
23/12/2001	0		25.7
24/12/2001		32.8		28.12	81.25
24/12/2001	0		25.4
25/12/2001		29.8		27.7	78.25
25/12/2001	0		25.1
26/12/2001		33		28.56	81.75
26/12/2001	0		25.7
27/12/2001		32.9		28.36	80.25
27/12/2001	0		25.5
28/12/2001		32.1		27.56	88.5
28/12/2001	0		24.7
29/12/2001		32.1		27.7	87.75
29/12/2001	8		24.4
30/12/2001		32.7		28.04	79.75
30/12/2001	0		25
31/12/2001		31.9		27.7	79.75
31/12/2001	0		24.2
01/01/2002		33		28.26	84
01/01/2002	0		25
02/01/2002		32.5		28.44	78.25
02/01/2002	0		24.9
03/01/2002		32.1		27.96	78
03/01/2002	0		25.5
04/01/2002		33.3		28.38	84.5
04/01/2002	0		24.7
05/01/2002		29		26.7	86.25
05/01/2002	0		24.5
06/01/2002		28		24.96	88.25
06/01/2002	30.1		22.2
07/01/2002		29.5		25.72	90.5
07/01/2002	4.6		23.2
08/01/2002		26.7		24.38	91.5
08/01/2002	31.4		23
09/01/2002		28.6		24.66	85.75
09/01/2002	36.6		21.9
10/01/2002		31.6		26.8	89.25
10/01/2002	0.8		23
11/01/2002		29.5		25.34	83.5
11/01/2002	39.6		23
12/01/2002		30.3		26.32	88.75
12/01/2002	5.3		22.9
13/01/2002		32.2		27.26	85.5
13/01/2002	9		23.2
14/01/2002		30.2		25.94	88.5
14/01/2002	17.4		23.1
15/01/2002		30		26.42	85.25
15/01/2002	0		22.9
16/01/2002		28.6		24.78	91
16/01/2002	8.2		22.7
17/01/2002		31		25.74	90.5
17/01/2002	9.7		22.7
18/01/2002		30.6		25.78	85.25
18/01/2002	53.2		22.3
19/01/2002		31.2		26.9	85.25
19/01/2002	0		22.9
20/01/2002		31.3		26.5	83.5
20/01/2002	0.5		22.8
21/01/2002		30.8		26.28	90.25
21/01/2002	0		23.8
22/01/2002		29.7		24.86	91
22/01/2002	66.9		21.2
23/01/2002		31		25.78	87
23/01/2002	2.8		22.9
24/01/2002		31.2		26.6	85
24/01/2002	4		23
25/01/2002		31.6		27.36	83.5
25/01/2002	0.2		23.7
26/01/2002		29.7		26.76	90.25
26/01/2002	0		23.7
27/01/2002		31.6		26.72	87
27/01/2002	7.6		23
28/01/2002		32.4		27.72	82.5
28/01/2002	0		23.4
29/01/2002		31.6		27.06	85.5
29/01/2002	0.2		22.9
30/01/2002		32.2		27.46	82.5
30/01/2002	17.5		24.3
31/01/2002		32		27.38	84.75
31/01/2002	0		24.3
01/02/2002		29.8		26.54	88.5
01/02/2002	10.6		22.1
02/02/2002		31.6		26.96	86.5
02/02/2002	0.2		23.8
03/02/2002		30.9		26.1	89
03/02/2002	19.3		23
04/02/2002		30.2		26.1	88
04/02/2002	8.2		22.9
05/02/2002		31.2		28.42	79.5
05/02/2002	1.8		23.7
06/02/2002		30.4		26.5	85.5
06/02/2002	0		24.3
07/02/2002		31.2		26.86	86.25
07/02/2002	1.4		23.3
08/02/2002		32.5		27.84	78
08/02/2002	0		23.9
09/02/2002		30.8		26.8	89
09/02/2002	0.2		24.4
10/02/2002		31.2		26.38	87.5
10/02/2002	0.4		23.1
11/02/2002		31.4		27.26	84.25
11/02/2002	0.5		23.9
12/02/2002		28.4		25.1	90.5
12/02/2002	2.8		23.1
13/02/2002		30.4		26.34	85.75
13/02/2002	2.4		22.9
14/02/2002		31		26.9	90.75
14/02/2002	0.4		23.9
15/02/2002		32		27.34	47.5
15/02/2002	3		23.9
16/02/2002		33.2		27.66	81.5
16/02/2002	0		24.4
17/02/2002		33		27.7	82.25
17/02/2002	3		23.9
18/02/2002		31.9		27.9	87.75
18/02/2002	0		23.6
19/02/2002		31.6		26.98	90
19/02/2002	4.4		23.9
20/02/2002		32		27.48	83
20/02/2002	15.8		24
21/02/2002		31.4		27.24	88.25
21/02/2002	0		24
22/02/2002		32.4		27.3	83.75
22/02/2002	0		22.7
23/02/2002		33.1		27.84	84
23/02/2002	0		24.7
24/02/2002		31.3		27.62	87.25
24/02/2002	9		24
25/02/2002		32.2		28.96	83.25
25/02/2002	0		25.3
26/02/2002		31.4		27.78	79.5
26/02/2002	0		25.7
27/02/2002		32.2		27.6	84.75
27/02/2002	0		24.2
28/02/2002		32		27.52	84.25
28/02/2002	0		24
01/03/2002		31.6		27.16	87
01/03/2002	0		23.6
02/03/2002		30.8		26.88	91.5
02/03/2002	25.4		23.6
03/03/2002		29.8		24.74	90.75
03/03/2002	6.9		22.4
04/03/2002		28		24.94	90.5
04/03/2002	20.2		22.4
05/03/2002		27.2		24.06	94.5
05/03/2002	61.7		22.1
06/03/2002		30.6		25.9	82.25
06/03/2002	6		21.9
07/03/2002		30		26.28	87
07/03/2002	0		22
08/03/2002		28.6		25.4	90.5
08/03/2002	16.4		22
09/03/2002		30.6		26.16	88.5
09/03/2002	14.6		23.2
10/03/2002		30.4		25.96	87
10/03/2002	5		23.2
11/03/2002		31.2		26.18	90
11/03/2002	20.7		22.6
12/03/2002		31		26.24	88.25
12/03/2002	8.6		22.2
13/03/2002		31.6		27.5	83.25
13/03/2002	0		24.4
14/03/2002		31		27.04	87.75
14/03/2002	0.1		23.8
15/03/2002		31.5		27.48	84.25
15/03/2002	0		23.5
16/03/2002		30.6		25.84	85
16/03/2002	4.8		23
17/03/2002		30		25.74	89.25
17/03/2002	16.4		22.8
18/03/2002		31.2		26.26	92
18/03/2002	24		22.9
19/03/2002		28.6		25.16	92
19/03/2002	10.6		23.4
20/03/2002		31.5		26.64	88.25
20/03/2002	7.6		23
21/03/2002		30.4		26.62	85.5
21/03/2002	0		22.9
22/03/2002		31.5		27.12	82.25
22/03/2002	2		22.9
23/03/2002		30.9		26.42	89
23/03/2002	0		24
24/03/2002		29.7		26.14	85
24/03/2002	1.8		23.2
25/03/2002		29.6		26.08	82.25
25/03/2002	19.5		23
26/03/2002		30.8		26.4	91
26/03/2002	0		23.2
27/03/2002		31.3		26.58	85.25
27/03/2002	5.8		23
28/03/2002		31.5		26.62	83
28/03/2002	5		22.2
29/03/2002		32.6		27	90.75
29/03/2002	0		23.2
30/03/2002		30.4		26.42	86.75
30/03/2002	26.4		23.9
31/03/2002		31.5		26.62	87.5
31/03/2002	4.6		23.6
01/04/2002		31.6		26.82	88
01/04/2002	5		23.6
02/04/2002		31.6		27.28	81.5
02/04/2002	3		23.4
03/04/2002		28.4		26.5	86.75
03/04/2002	1		24.9
04/04/2002		30.8		27.12	89.25
04/04/2002	0		24
05/04/2002		28.4		25.82	87.25
05/04/2002	0.2		23.9
06/04/2002		30.1		26.28	84
06/04/2002	14		23.5
07/04/2002		27.6		24.6	94.5
07/04/2002	44.9		22.8
08/04/2002		30.4		26.8	83
08/04/2002	0		22.8
09/04/2002		30.2		26.12	88.25
09/04/2002	10.4		23.8
10/04/2002		30.4		26.64	92.25
10/04/2002	55.6		24.4
11/04/2002		29.8		25.16	87.75
11/04/2002	9		23.2
12/04/2002		29.2		25.08	88.75
12/04/2002	75		22.4
13/04/2002		30.1		26.54	93.25
13/04/2002	2.2		23.4
14/04/2002		30.4		26.06	88.5
14/04/2002	3.4		22.9
15/04/2002		31.2		26.88	85.75
15/04/2002	12.2		23.2
16/04/2002		26.6		24.88	92.25
16/04/2002	43.7		23.8
17/04/2002		30.2		26.22	86.25
17/04/2002	34.6		22.1
18/04/2002		32.2		27	88.25
18/04/2002	0		23
19/04/2002		31.8		27.32	86.5
19/04/2002	2		23.8
20/04/2002		32		26.96	87.5
20/04/2002	0		24.2
21/04/2002		31.7		26.36	92.25
21/04/2002	10.2		23.9
22/04/2002		31.5		26.7	93.5
22/04/2002	25.9		23.2
23/04/2002		29.4		25.48	93.75
23/04/2002	15.2		23.2
24/04/2002		29.4		26.06	89.25
24/04/2002	19.8		23.1
25/04/2002		27.8		25.12	95.75
25/04/2002	21		23
26/04/2002		32.2		25.9	87.25
26/04/2002	36.4		23.4
27/04/2002		30.7		25.9	88.25
27/04/2002	10.2		22
28/04/2002		31.2		26.52	88.75
28/04/2002	16.4		23.4
29/04/2002		31.6		26.7	87.75
29/04/2002	9		23.1
30/04/2002					91.25
30/04/2002	9		23.6
01/05/2002		30.8		26.08	93.25
01/05/2002	33.7		22.6
02/05/2002		29		25.88	91.5
02/05/2002	76.4		22.4
03/05/2002		30.8		26.68	86.25
03/05/2002	24.4		23.6
04/05/2002		31.2		26.32	91
04/05/2002	7		23
05/05/2002		30.3		26.68	89.75
05/05/2002	0.2		23.7
06/05/2002		30.5		26.88	85.25
06/05/2002	10.2		23.8
07/05/2002		30.5		26.52	89.5
07/05/2002	0		23.4
08/05/2002		29.3		25.62	89
08/05/2002	6.6		23.4
09/05/2002		32.3		26.86	89.5
09/05/2002	0		23
10/05/2002		29.6		26.28	93.25
10/05/2002	5		24.2
11/05/2002		32.7		27.74	80.5
11/05/2002	0		23.2
12/05/2002		31.5		27.34	86.75
12/05/2002	0		24.2
13/05/2002		33.4		27.42	90.5
13/05/2002	1.4		23.2
14/05/2002		34.2		28	79.5
14/05/2002	0		23.6
15/05/2002		33.2		27.44	84.25
15/05/2002	0		23.7
16/05/2002		31.8		27.6	91.25
16/05/2002	36.8		24.6
17/05/2002		32.2		27.28	88.75
17/05/2002	17.2		24.8
18/05/2002		31.7		27.58	84.75
18/05/2002	0		24.2
19/05/2002		32.5		27.86	85.75
19/05/2002	0		24.6
20/05/2002		32.9		27.9	82.5
20/05/2002	0		24.4
21/05/2002		33.2		27.98	80.25
21/05/2002	0		23.9
22/05/2002		32.4		27.78	82
22/05/2002	0		24.7
23/05/2002		30.7		26.72	86
23/05/2002	0		23.9
24/05/2002		29.2		26.42	86.5
24/05/2002	10.2		23.7
25/05/2002		29.6		25.56	94.25
25/05/2002	38		23.2
26/05/2002		31.5		26.24	82.5
26/05/2002	1		22.9
27/05/2002		31.7		26.9	81.75
27/05/2002	9.6		23.2
28/05/2002		33.2		27.68	88.5
28/05/2002	0.8		23.2
29/05/2002		32		27.12	83
29/05/2002	6.5		23.4
30/05/2002		31		26.64	87.25
30/05/2002	0		23.2
31/05/2002		32.5		26.74	91.75
31/05/2002	10.4		24
01/06/2002		32		25.64	88.75
01/06/2002	41.8		22
02/06/2002		31.2		25.78	86.25
02/06/2002	22.4		22.9
03/06/2002		31.6		26.56	92.5
03/06/2002	2.9		23.4
04/06/2002		31.2		26	92.75
04/06/2002	0.1		22.4
05/06/2002		31.2		26.58	91.5
05/06/2002	16.5		23.1
06/06/2002		31.6		26.8	91
06/06/2002	20.6		23.2
07/06/2002		31.9		25.9	88.25
07/06/2002	19.6		22.2
08/06/2002		30.7		26.14	87.25
08/06/2002	2.5		22.6
09/06/2002		31.6		26.46	87.5
09/06/2002	0		23.4
10/06/2002		30.6		26.68	83.75
10/06/2002	0		22.2
11/06/2002		31.8		26.04	90
11/06/2002	0		22.6
12/06/2002		31.3		25.94	90
12/06/2002	27.5		22.4
13/06/2002		31		25.92	89.5
13/06/2002	19.2		22.6
14/06/2002		30.4		26.1	87.75
14/06/2002	19.9		22.9
15/06/2002		31.6		26.88	89
15/06/2002	7.7		23.2
16/06/2002		29.7		25.82	92.25
16/06/2002	0		23.2
17/06/2002		30.8		25.5	91
17/06/2002	10.2		22.9
18/06/2002		32.2		26.68	88.75
18/06/2002	10.2		22
19/06/2002		31.7		26.7	80.75
19/06/2002	0		23.6
20/06/2002		31.3		26.58	82.75
20/06/2002	0		22.9
21/06/2002		32.6		27.08	84.75
21/06/2002	0		23.8
22/06/2002		30.5		26.84	87.5
22/06/2002	0		23.9
23/06/2002		29.7		25.92	85.5
23/06/2002	10.3		22.7
24/06/2002		31.6		26.84	91
24/06/2002	0		22.9
25/06/2002		31.8		26.96	82
25/06/2002	0.2		24
26/06/2002		31.2		25.94	87.25
26/06/2002	0		22.9
27/06/2002		31.4		26.48	84
27/06/2002	5.4		22.2
28/06/2002		32		26.94	83
28/06/2002	0		22.9
29/06/2002		32.1		27.06	84.25
29/06/2002	0		23.2
30/06/2002		31.4		26.48	88.75
30/06/2002	0		23.4
01/07/2002		31.5		26.54	87.75
01/07/2002	0.7		23.4
02/07/2002		31		26	90.75
02/07/2002	22.1		22.8
03/07/2002		31.8		26.1	81.25
03/07/2002	2.6		23.7
04/07/2002		32.6		26.54	89
04/07/2002	0		21.5
05/07/2002		31.8		26.84	86.25
05/07/2002	0		24
06/07/2002		32.2		26.46	87.5
06/07/2002	0		22.3
07/07/2002		32.8		26.8	87.25
07/07/2002	0		22.8
08/07/2002		31.4		26.76	87.25
08/07/2002	0		22.5
09/07/2002		31.6		27.22	87.5
09/07/2002	0		23.9
10/07/2002		30.7		27.14	88
10/07/2002	0.2		24.6
11/07/2002		31.5		27	82.75
11/07/2002	4.4		24.7
12/07/2002		31.2		26.56	87.5
12/07/2002	0		23.4
13/07/2002		30.8		26.18	83.25
13/07/2002	0		22.3
14/07/2002		30.7		26.14	86.5
14/07/2002	0		22.3
15/07/2002		31.7		26.5	78.5
15/07/2002	0		22
16/07/2002		31.4		26.52	85.75
16/07/2002	0		23.4
17/07/2002		31.9		26.4	80.25
17/07/2002	0		22.8
18/07/2002		31		26.16	85.5
18/07/2002	0		22.8
19/07/2002		31.1		26.4	83.5
19/07/2002	1.8		22.7
20/07/2002		31.8		26.6	87.75
20/07/2002	0		22.2
21/07/2002		31.9		26.92	81
21/07/2002	0		22.9
22/07/2002		30.8		26.7	88.5
22/07/2002	0.3		23.7
23/07/2002		31.6		26.56	85.25
23/07/2002	0.5		22.4
24/07/2002		31.3		26.88	87.5
24/07/2002	0		23.5
25/07/2002		29.5		26.58	85
25/07/2002	0		24.2
26/07/2002		31.8		27	86
26/07/2002	9		23.6
27/07/2002		31.8		27.02	80
27/07/2002	0		24.5
28/07/2002		31.2		26.48	90.25
28/07/2002	0		23.2
29/07/2002		31.5		26.7	83.25
29/07/2002	0.7		23
30/07/2002		32.4		27.28	83.75
30/07/2002	0		23.8
31/07/2002		31.8		26.8	79.5
31/07/2002	0		24.8
01/08/2002		31.5		26.5	77.5
01/08/2002	0		23
02/08/2002		31.9		26.4	81.5
02/08/2002	0		21.9
03/08/2002		31.6		27.04	80.5
03/08/2002	0		23.2
04/08/2002		30.7		26.54	85
04/08/2002	0.1		24.2
05/08/2002		30.8		26.08	82.5
05/08/2002	0		22.4
06/08/2002		32		26.6	80
06/08/2002	2.5		22.2
07/08/2002		31.2		26.52	82
07/08/2002	0		22.8
08/08/2002		31.8		26.64	79.75
08/08/2002	0		22.4
09/08/2002		31.6		26.68	79.5
09/08/2002	0		22.2
10/08/2002		31.8		26.94	81.5
10/08/2002	1.5		23.9
11/08/2002		31.5		26.62	80
11/08/2002	0		22.2
12/08/2002		32.2		26.54	79.75
12/08/2002	0		21.7
13/08/2002		31.3		26.88	78
13/08/2002	0		24.3
14/08/2002		31.9		26.46	76.5
14/08/2002	0		23
15/08/2002		32.1		26.68	74
15/08/2002	0		23.1
16/08/2002		32.6		26.98	79.75
16/08/2002	0		23.3
17/08/2002		33.5		27.22	80.5
17/08/2002	0		23
18/08/2002		32.7		27.18	79.75
18/08/2002	0		24
19/08/2002		31.6		26.84	82.25
19/08/2002	0.3		24.6
20/08/2002		33.5		27.44	83.25
20/08/2002	0.2		22.2
21/08/2002		33.6		27.56	73.75
21/08/2002	0		23.8
22/08/2002		33.3		27.22	74.75
22/08/2002	0		23.9
23/08/2002		32.6		26.9	79.5
23/08/2002	0		23.2
24/08/2002		33.1		26.76	83.25
24/08/2002	0		22.9
25/08/2002		32.2		26.18	81.75
25/08/2002	0		21.2
26/08/2002		33		26.82	78.5
26/08/2002	0		21.9
27/08/2002		32.4		26.66	78.5
27/08/2002	0		22.5
28/08/2002		31.9		26.9	78.5
28/08/2002	0		22.8
29/08/2002		31.9		27.08	76.5
29/08/2002	0		23.8
30/08/2002		31.6		26.92	77
30/08/2002	0		24.2
31/08/2002		33		27.5	82.25
31/08/2002	0		24.5
01/09/2002		32.2		26.86	80.25
01/09/2002	0		22.9
02/09/2002		31.9		27.2	77.25
02/09/2002	0		22.6
03/09/2002		32.2		27.34	78.5
03/09/2002	0		24.7
04/09/2002		32		27.24	81.5
04/09/2002	0		24.6
05/09/2002		31.6		26.74	76.25
05/09/2002	0		24.2
06/09/2002		32.2		26.88	76.75
06/09/2002	0		23.6
07/09/2002		32		26.56	79.75
07/09/2002	0		21.2
08/09/2002		32		26.88	83
08/09/2002	0		23.8
09/09/2002		32.4		27.4	80.75
09/09/2002	0		24.2
10/09/2002		32.6		27.32	78
10/09/2002	0		24.7
11/09/2002		32.5		27.18	77
11/09/2002	0		24.2
12/09/2002		32.6		26.96	78
12/09/2002	0		22
13/09/2002		32.4		27.14	79.75
13/09/2002	0		22.9
14/09/2002		32.2		27.1	81.5
14/09/2002	0		23.6
15/09/2002		31.4		27.22	78.5
15/09/2002	0		24.2
16/09/2002		32.6		27.76	73.75
16/09/2002	0		25.2
17/09/2002		32.4		27.56	74.5
17/09/2002	0		24.9
18/09/2002		32.6		26.84	77.5
18/09/2002	0		23.8
19/09/2002		32		27.06	78.75
19/09/2002	0		22.9
20/09/2002		31.2		26.72	82
20/09/2002	0		23.2
21/09/2002		31.2		26.4	78.75
21/09/2002	0		22.8
22/09/2002		32.2		26.84	82
22/09/2002	0		23.4
23/09/2002		31.4		26.94	77.25
23/09/2002	0		23.9
24/09/2002		31.6		27.04	75.5
24/09/2002	0		24.4
25/09/2002		31.8		26.56	78.75
25/09/2002	0		22.2
26/09/2002		32.4		27.22	75
26/09/2002	0		23.8
27/09/2002		32.4		27.36	74.5
27/09/2002	0		24.2
28/09/2002		33.2		27.12	79.25
28/09/2002	0		22.5
29/09/2002		31.8		26.94	77.75
29/09/2002	0		23.9
30/09/2002		32.4		26.84	76.5
30/09/2002	0		23.6
01/10/2002		32.8		27.24	77.75
01/10/2002	0		22.8
02/10/2002		32		26.82	78.25
02/10/2002	0		22.9
03/10/2002		31.7		26.9	80.75
03/10/2002	0		23.8
04/10/2002		31.2		27.32	80
04/10/2002	0		24
05/10/2002		32.6		27.36	76.25
05/10/2002	0		24.2
06/10/2002		32.9		27.46	73
06/10/2002	0		24.9
07/10/2002		31.8		27.08	77.75
07/10/2002	0		24
08/10/2002		33.6		27.86	77.25
08/10/2002	0		24.5
09/10/2002		33		27.66	81
09/10/2002	0		25.1
10/10/2002		32.9		27.54	76.75
10/10/2002	0		24.1
11/10/2002		32.7		27.56	75.5
11/10/2002	0		24.2
12/10/2002		32.8		27.6	78.25
12/10/2002	0		24.2
13/10/2002		32		27.56	78.75
13/10/2002	0		24.7
14/10/2002		32		27.3	75
14/10/2002	0		24.3
15/10/2002		31.6		27.26	78
15/10/2002	0		24.8
16/10/2002		32.5		27.34	78.25
16/10/2002	0		23.9
17/10/2002		33.1		27.5	73.5
17/10/2002	0		23.4
18/10/2002		32.3		28.02	75
18/10/2002	0		25.2
19/10/2002		33		27.88	76.25
19/10/2002	0		25.2
20/10/2002		32.9		27.96	72.75
20/10/2002	0		25.1
21/10/2002		32.8		27.76	76.25
21/10/2002	0		24.6
22/10/2002		33.3		27.24	77.25
22/10/2002	0		21.9
23/10/2002		32.8		27.32	77
23/10/2002	0		22.9
24/10/2002		33		27.5	76.25
24/10/2002	0		24.1
25/10/2002		32.5		27.62	75.5
25/10/2002	0		24.4
26/10/2002		31.9		27.5	77.25
26/10/2002	0		24.5
27/10/2002		31.8		27.12	80.5
27/10/2002	0		24
28/10/2002		32.6		27.48	75.75
28/10/2002	0		24.2
29/10/2002		32.2		27.64	74.5
29/10/2002	0		24.4
30/10/2002		32.6		27.48	79
30/10/2002	0		24.6
31/10/2002		32.9		27.52	78.25
31/10/2002	0		24.1
01/11/2002		33.2		27.74	74
01/11/2002	0		23.4
02/11/2002		32.3		27.66	74.75
02/11/2002	0		24.2
03/11/2002		31		27.22	79.25
03/11/2002	0		24.9
04/11/2002		32.6		27	77.25
04/11/2002	0		22
05/11/2002		33.2		27.52	80.75
05/11/2002	0		23.3
06/11/2002		32.5		27.68	76.5
06/11/2002	0		23.9
07/11/2002		31.5		27.38	77.75
07/11/2002	0		23.2
08/11/2002		30.4		27.22	81.5
08/11/2002	0		24.6
09/11/2002		32.1		27.4	78.5
09/11/2002	0.1		23.9
10/11/2002		32.7		27.14	77
10/11/2002	0		22.2
11/11/2002		32.8		27.16	77.25
11/11/2002	0		22.2
12/11/2002		32.9		27.92	75.5
12/11/2002	0		23.4
13/11/2002		32.6		28	76.25
13/11/2002	0		25.2
14/11/2002		33.2		28	76
14/11/2002	0		25
15/11/2002		31.8		27.64	83.25
15/11/2002	0		24
16/11/2002		32.2		27.6	78.75
16/11/2002	0		24
17/11/2002		32.2		27.76	75
17/11/2002	0		24.8
18/11/2002		33		27.76	77.5
18/11/2002	0		24.7
19/11/2002		32.8		27.62	76
19/11/2002	0		24.7
20/11/2002		33		27.38	76.5
20/11/2002	0		22.9
21/11/2002		32.8		27.8	74.75
21/11/2002	0		24.9
22/11/2002		32.5		27.34	79
22/11/2002	0		24.4
23/11/2002		33.6		27.8	81
23/11/2002	0		24.2
24/11/2002		32.9		27.72	78
24/11/2002	0		23.9
25/11/2002		32.8		27.76	76.75
25/11/2002	0		24.7
26/11/2002		33		27.82	79.5
26/11/2002	0		25.2
27/11/2002		32.6		27.54	78.25
27/11/2002	0		24.2
28/11/2002		32.8		27.78	77.75
28/11/2002	0		24.2
29/11/2002		33.3		28.22	78.25
29/11/2002	0		24.9
30/11/2002		32.9		27.82	80
30/11/2002	29.2		24.9
01/12/2002		32.6		27.84	80
01/12/2002	0		24.2
02/12/2002		32.6		27.82	80.5
02/12/2002	0		24.8
03/12/2002		32.8		27.96	76.5
03/12/2002	0		24.2
04/12/2002		32.8		27.84	75.25
04/12/2002	0		24.8
05/12/2002		33.2		28.12	77.75
05/12/2002	0		24.4
06/12/2002		33.2		27.98	75.75
06/12/2002	0		24.9
07/12/2002		31.9		27.64	79.25
07/12/2002	0		24.9
08/12/2002		31.6		27.96	81.25
08/12/2002	0		24.9
09/12/2002		30.2		27.14	85
09/12/2002	0.1		24.7
10/12/2002		32.9		27.76	79.25
10/12/2002	5.4		24.3
11/12/2002		30		25.9	92.5
11/12/2002	24.2		22.9
12/12/2002		31.5		27.16	81.5
12/12/2002	0.4		24.2
13/12/2002		32.6		27.74	79.5
13/12/2002	4.3		24.5
14/12/2002		33.2		28.36	82
14/12/2002	0		24.4
15/12/2002		33.8		28.86	78.75
15/12/2002	0		25.6
16/12/2002		33.3		28.74	80.25
16/12/2002	0		25.8
17/12/2002		33.2		28.58	80.25
17/12/2002	0		25.8
18/12/2002		33.3		28.26	76.25
18/12/2002	0		25.2
19/12/2002		33.2		28.62	76.25
19/12/2002	0		24.8
20/12/2002		32.6		28.4	79
20/12/2002	0		25.4
21/12/2002		32.9		27.94	82
21/12/2002	0		24.9
22/12/2002		31.7		27.88	77.25
22/12/2002	0		25.4
23/12/2002		32.2		28.08	81.25
23/12/2002	0		25.2
24/12/2002		31.3		27.76	81.75
24/12/2002	0		25.1
25/12/2002		31		27.16	82.75
25/12/2002	6.8		24.2
26/12/2002		31.6		27.2	84.5
26/12/2002	6.2		23.4
27/12/2002		32.5		27.64	81
27/12/2002	0		23.7
28/12/2002		32.6		28.12	79.75
28/12/2002	0		24.9
29/12/2002		33		28.32	79.75
29/12/2002	0		25.5
30/12/2002		34.8		28.36	78
30/12/2002	0		23.9
31/12/2002		31.9		27.72	83.5
31/12/2002	0		24.5
01/01/2003		32.8		27.82	85.75
01/01/2003	0		23.7
02/01/2003		33.5		27.92	84.25
02/01/2003	0		23.9
03/01/2003		33.1		28.08	78.25
03/01/2003	0		24.9
04/01/2003		32.6		28	79
04/01/2003	0		23.2
05/01/2003		32.7		28.32	80.5
05/01/2003	1.2		24.7
06/01/2003		32.1		28.32	81.5
06/01/2003	0		25.1
07/01/2003		32.6		28.52	80.75
07/01/2003	0		25.5
08/01/2003		32.2		28.12	81.5
08/01/2003	0		25.4
09/01/2003		32.4		28.22	79.5
09/01/2003	0		25.4
10/01/2003		31.8		28.24	80.5
10/01/2003	0		25.7
11/01/2003		32		28.38	77.25
11/01/2003	0		25.7
12/01/2003		32.3		29.02	72.25
12/01/2003	0		24.7
13/01/2003		31.2		27.52	82.5
13/01/2003	3.7		24.6
14/01/2003		31.8		27.72	80
14/01/2003	0.1		25.3
15/01/2003		31.5		27.92	76.75
15/01/2003	0		25.3
16/01/2003		33.6		28.28	80.5
16/01/2003	0.1		24.8
17/01/2003		31.3		27.88	78
17/01/2003	0		25.1
18/01/2003		30.1		27.08	81
18/01/2003	0.6		24.6
19/01/2003		26.9		24.54	95.75
19/01/2003	47.4		22.8
20/01/2003		30.8		26.24	84.75
20/01/2003	34.2		22.1
21/01/2003		27.8		24.7	92.25
21/01/2003	43		21.9
22/01/2003		28.4		25.04	93.25
22/01/2003	51.1		22.4
23/01/2003		29.5		25.82	87.75
23/01/2003	45.2		22.9
24/01/2003		31.2		26.58	85.75
24/01/2003	12.7		22.7
25/01/2003		32.4		27.54	83.75
25/01/2003	0		24.1
26/01/2003		30.7		26.78	88.5
26/01/2003	0		24.2
27/01/2003		28.4		25.46	89.75
27/01/2003	20.6		23
28/01/2003		27.2		24.62	95.75
28/01/2003	65.2		22.9
29/01/2003		32.2		27.18	81
29/01/2003	18		22.7
30/01/2003		31.2		26.82	87.5
30/01/2003	0		23.7
31/01/2003		26.8		25.12	92
31/01/2003	16		23.2
01/02/2003		30.5		25.94	84.25
01/02/2003	9.7		22.9
02/02/2003		30.2		25.56	92.5
02/02/2003	9.7		22.4
03/02/2003		30.4		26.16	95
03/02/2003	65		22.4
04/02/2003		31.8		27.28	84.5
04/02/2003	3		23.5
05/02/2003		30.4		26	88.25
05/02/2003	2		23.2
06/02/2003		30.6		26.6	88.75
06/02/2003	15.5		23
07/02/2003		29.8		26.82	87
07/02/2003	5.8		23.9
08/02/2003		31.2		26.48	87.5
08/02/2003	9.2		22.6
09/02/2003		31		27.02	91.25
09/02/2003	10.3		23.9
10/02/2003		28.6		24.96	90.75
10/02/2003	42.8		21.2
11/02/2003		29.7		25.82	89.25
11/02/2003	33.6		22.8
12/02/2003		30.8		25.92	89.75
12/02/2003	29.6		22.2
13/02/2003		30.4		26.26	86
13/02/2003	1.8		22.9
14/02/2003		30.8		26.64	90.25
14/02/2003	5.2		23.8
15/02/2003		30.4		27.12	87
15/02/2003	6.2		23.7
16/02/2003		32.1		27.86	81.5
16/02/2003	0		23.4
17/02/2003		27.2		24.58	90.25
17/02/2003	25		21.9
18/02/2003		30.3		26.68	89
18/02/2003	0		23.3
19/02/2003		31.4		27.04	84.75
19/02/2003	0.4		23.7
20/02/2003		29		25.56	92
20/02/2003	3.2		23.4
21/02/2003		29.4		25.6	88.5
21/02/2003	144.4		21.8
22/02/2003		30.6		26.86	81.75
22/02/2003	0		22.9
23/02/2003		28.8		25.88	86.5
23/02/2003	0		22.8
24/02/2003		30.1		25.98	91.25
24/02/2003	24.4		22.8
25/02/2003		30.6		26.24	88
25/02/2003	20.2		22.7
26/02/2003		31.4		26.24	91.25
26/02/2003	1		23.1
27/02/2003		30.6		26.66	90
27/02/2003	7.8		23.1
28/02/2003		29.6		26.04	86.5
28/02/2003	15.3		23.4
01/03/2003		30.7		26.5	89.5
01/03/2003	14.2		23
02/03/2003		31		27.16	85.75
02/03/2003	0.7		23.2
03/03/2003		30.2		26.78	85.75
03/03/2003	0		23.9
04/03/2003		29.6		26.06	86
04/03/2003	3		23.1
05/03/2003		29.6		26.36	90.25
05/03/2003	0		23.4
06/03/2003		31		26.54	90.75
06/03/2003	2.6		23.7
07/03/2003		29.6		25.82	89.75
07/03/2003	25		23.4
08/03/2003		30.8		25.8	93.5
08/03/2003	5.8		22.2
09/03/2003		30.7		26.76	87.25
09/03/2003	1		22.7
10/03/2003		30.5		26.94	82.5
10/03/2003	0.3		23.9
11/03/2003		30		26.52	89.5
11/03/2003	0.2		23.5
12/03/2003		27.6		24.2	89.25
12/03/2003	121.7		21.2
13/03/2003		31.9		26.7	85
13/03/2003	1.6		22.8
14/03/2003		29.4		25.74	94.75
14/03/2003	43.2		23.6
15/03/2003		28.7		25.58	90.5
15/03/2003	1.5		23.6
16/03/2003		29.5		25.44	85.5
16/03/2003	31.9		22.3
17/03/2003		30		25.38	92.25
17/03/2003	23.4		22.9
18/03/2003		30		26.34	86
18/03/2003	0.4		23.1
19/03/2003		30.4		26.32	89
19/03/2003	1.8		23.2
20/03/2003		28.6		25.12	93.5
20/03/2003	21.5		22.8
21/03/2003		29.4		26.16	87.25
21/03/2003	0.2		23.4
22/03/2003		28.3		25.58	92
22/03/2003	1		23.2
23/03/2003		27.6		24.26	94.75
23/03/2003	118.2		21.4
24/03/2003		30.5		25.74	84.75
24/03/2003	0.2		22.6
25/03/2003		31.8		26.82	87
25/03/2003	0		22.7
26/03/2003		30.2		26.04	90.25
26/03/2003	2.6		23.1
27/03/2003		29.7		25.6	88
27/03/2003	44.6		22.9
28/03/2003		29.7		26.38	91.5
28/03/2003	3.2		23.2
29/03/2003		30.1		25.92	93
29/03/2003	76.4		22.7
30/03/2003		30.1		25.96	89.75
30/03/2003	23.8		22.2
31/03/2003		31.6		26.76	87.5
31/03/2003	0.2		23.6
01/04/2003		30		26.34	90.25
01/04/2003	15.1		23.1
02/04/2003		29.8		25.56	91.25
02/04/2003	55.1		22.7
03/04/2003		31.8		27.26	84.5
03/04/2003	0.7		22.7
04/04/2003		29.3		26.34	93.5
04/04/2003	5.7		24.4
05/04/2003		31.4		27.04	89.5
05/04/2003	1.7		23.9
06/04/2003		30.6		27.14	85.5
06/04/2003	4.4		23.8
07/04/2003		30.3		27.24	88.25
07/04/2003	38		24.3
08/04/2003		29.7		26.26	90.25
08/04/2003	0.7		23.9
09/04/2003		30.2		26.12	88.5
09/04/2003	2.8		23.4
10/04/2003		30.6		26.42	92.75
10/04/2003	4.8		23.4
11/04/2003		29.9		26.4	89.75
11/04/2003	3.8		23.2
12/04/2003		32		27.32	82.25
12/04/2003	0		23.1
13/04/2003		31.4		27.7	81
13/04/2003	0.8		23.9
14/04/2003		31.4		26.68	86.75
14/04/2003	0		23.8
15/04/2003		30.4		26.42	85.25
15/04/2003	10.6		22.3
16/04/2003		29.4		25.4	92.25
16/04/2003	61.7		22.8
17/04/2003		31.1		26.5	83.5
17/04/2003	0		23
18/04/2003		30.5		26.1	90.5
18/04/2003	4.4		23.2
19/04/2003		30.6		26.7	93.25
19/04/2003	15.9		23.1
20/04/2003		31.1		25.6	90.75
20/04/2003	33.3		22.1
21/04/2003		31.7		26.76	87.25
21/04/2003	64.4		22.9
22/04/2003		32.6		26.96	89.5
22/04/2003	2.2		22.6
23/04/2003		29.5		26.04	88.5
23/04/2003	0		23.5
24/04/2003		31.4		25.6	87
24/04/2003	24		22.9
25/04/2003		29.8		25.44	90.5
25/04/2003	4.8		22
26/04/2003		30.6		25.84	87.5
26/04/2003	14.6		22.8
27/04/2003		30.2		25.96	87.75
27/04/2003	7		23.2
28/04/2003		30.7		26.4	88
28/04/2003	40.2		21.9
29/04/2003		31		26.44	92
29/04/2003	1		23.4
30/04/2003		31.1		26.2	86.25
30/04/2003	11.1		23.1
01/05/2003		31.2		26.62	92.75
01/05/2003	10.6		23.7
02/05/2003		31.1		26.66	87.5
02/05/2003	10		22.4
03/05/2003		30.2		26.46	86.75
03/05/2003	17.4		23.3
04/05/2003		30.6		26.08	92
04/05/2003	6.3		23.2
05/05/2003		29.9		26.28	87.75
05/05/2003	7.2		22.3
06/05/2003		31.4		26.62	82.5
06/05/2003	22.4		22.9
07/05/2003		32.4		27	88
07/05/2003	0		23
08/05/2003		33.1		27.68	83.5
08/05/2003	0		22.9
09/05/2003		31.3		27.16	83.5
09/05/2003	0		23.7
10/05/2003		31		26.54	88.5
10/05/2003	3.2		23.7
11/05/2003		32.6		26.74	82.5
11/05/2003	6.2		22.9
12/05/2003		31.2		26.68	86.25
12/05/2003	10.6		22.4
13/05/2003		31.2		26.64	88.25
13/05/2003	0		23.3
14/05/2003		31.7		26.78	86.25
14/05/2003	7.8		22.2
15/05/2003		32		26.88	89.75
15/05/2003	0		24
16/05/2003		30.4		26.08	89.25
16/05/2003	17.4		23.2
17/05/2003		30.7		26.38	91.75
17/05/2003	2		23
18/05/2003		31.6		26.76	86.5
18/05/2003	9.4		23.4
19/05/2003		31.4		27	87.5
19/05/2003	2		24.2
20/05/2003		30.7		25.96	87.25
20/05/2003	1		22.9
21/05/2003		33.1		27.18	80.75
21/05/2003	0		23.2
22/05/2003		32.8		27.78	88.75
22/05/2003	8.6		23.7
23/05/2003		33.4		27.9	83.5
23/05/2003	0		24
24/05/2003		32		27.14	82.5
24/05/2003	0		23.9
25/05/2003		33.2		28.1	87.25
25/05/2003	0		24.1
26/05/2003		32.5		27.74	81.5
26/05/2003	0		23.7
27/05/2003		32		27.78	81
27/05/2003	0		24.9
28/05/2003		31.8		26.86	92.25
28/05/2003	0		23.5
29/05/2003		32.2		27.4	84.25
29/05/2003	9.8		23.2
30/05/2003		31.8		26.82	88.25
30/05/2003	0		23.4
31/05/2003		30.4		25.98	91.75
31/05/2003	55.8		23
01/06/2003		30.4		26.78	83.25
01/06/2003	0.5		23.7
02/06/2003		31.8		26.94	84
02/06/2003	0		23.7
03/06/2003		32.2		27.58	89
03/06/2003	0		23.3
04/06/2003		32.3		26.62	85.5
04/06/2003	0.2		23.2
05/06/2003		31.8		26.48	84.25
05/06/2003	3.1		22.7
06/06/2003		32		26.64	91.25
06/06/2003	2.6		22.6
07/06/2003		32.2		26.78	85
07/06/2003	0		23.1
08/06/2003		30.7		26.5	85.75
08/06/2003	0		22.8
09/06/2003		30.1		25.9	93
09/06/2003	1.2		23.6
10/06/2003		31.5		26.48	86.5
10/06/2003	16.6		22.9
11/06/2003		31.8		26.86	83.5
11/06/2003	26.6		22.7
12/06/2003		31.6		26.76	90.5
12/06/2003	3		23.8
13/06/2003		32.5		27.18	83.75
13/06/2003	17.6		23.6
14/06/2003		32.4		27.36	84
14/06/2003	0.4		24
15/06/2003		30.4		26.18	92
15/06/2003	0		23.6
16/06/2003		30.6		25.8	87.5
16/06/2003	11.8		22.9
17/06/2003		31.5		26.14	80
17/06/2003	21.8		22.2
18/06/2003		32.4		27.04	84
18/06/2003	1		22.2
19/06/2003		31.9		26.96	82
19/06/2003	0		23.5
20/06/2003		31.8		27.2	83.5
20/06/2003	2		23.8
21/06/2003		31.4		26.96	90
21/06/2003	0		24
22/06/2003		30.5		24.9	86.25
22/06/2003	1		22.4
23/06/2003		29.6		26.08	85.5
23/06/2003	4.6		23.2
24/06/2003		32		26.88	85
24/06/2003	30		23
25/06/2003		31.5		26.7	82.5
25/06/2003	0		23
26/06/2003		32.2		26.76	83
26/06/2003	0		22.4
27/06/2003		31.6		26.44	85.5
27/06/2003	0		22.3
28/06/2003		32.5		26.82	80.5
28/06/2003	0		22
29/06/2003		31.5		26.74	83.75
29/06/2003	0		22.1
30/06/2003		31.6		26.46	91
30/06/2003	4		22.6
01/07/2003		30.7		25.38	88
01/07/2003	2.4		22.4
02/07/2003		30		25.94	88
02/07/2003	9.9		22.6
03/07/2003		31.7		26.38	83.75
03/07/2003	10.6		22
04/07/2003		31.1		25.8	90.25
04/07/2003	2		22.2
05/07/2003		31.2		25.76	86
05/07/2003	17		22
06/07/2003		32.4		26.96	87
06/07/2003	0		22.2
07/07/2003		31		26.2	84
07/07/2003	0		23.2
08/07/2003		32.2		27.08	86.5
08/07/2003	5.1		23.2
09/07/2003		31.3		26.62	82.5
09/07/2003	0		23.4
10/07/2003		32		26.84	88.75
10/07/2003	1.2		23.2
11/07/2003		32.1		26.76	79.5
11/07/2003	0		22.7
12/07/2003		32.2		27.08	84.75
12/07/2003	0		22.5
13/07/2003		31.5		26.24	84.25
13/07/2003	3		22.1
14/07/2003		32.8		27.04	85.25
14/07/2003	0		22.6
15/07/2003		32.2		26.58	81.5
15/07/2003	0		22.4
16/07/2003		32.4		26.38	87.25
16/07/2003	0		21.9
17/07/2003		32.2		26.36	81.75
17/07/2003	0		22.2
18/07/2003		32.2		26.02	86
18/07/2003	0		21.2
19/07/2003		32.2		26.82	83.75
19/07/2003	0		21.9
20/07/2003		31.6		26.6	86.5
20/07/2003	0		22.6
21/07/2003		30.4		25.62	88.25
21/07/2003	3.8		22.7
22/07/2003		32		26.6	87.25
22/07/2003	9		21.9
23/07/2003		32.2		26.8	78
23/07/2003	0		22.2
24/07/2003		33		26.96	83.75
24/07/2003	0		22.2
25/07/2003		32.6		27.76	81
25/07/2003	0		24.6
26/07/2003		31.4		28.28	78.75
26/07/2003	0.2		24.6
27/07/2003		32.2		27	79.75
27/07/2003	0.2		23.5
28/07/2003		33.1		26.82	86
28/07/2003	0.2		22.2
29/07/2003		33.8		27.38	78
29/07/2003	0		22.9
30/07/2003		32.4		27.08	85.75
30/07/2003	0		23.2
31/07/2003		31.3		26.48	82.75
31/07/2003	0		22.2
01/08/2003		31.8		26.66	79.75
01/08/2003	0		22.4
02/08/2003		32.3		27.16	82
02/08/2003	0		22.9
03/08/2003		32.1		27.14	79.5
03/08/2003	0		23.1
04/08/2003		30.4		26.58	87.5
04/08/2003	0		23.7
05/08/2003		31.4		26.08	86.5
05/08/2003	13.6		22.4
06/08/2003		32		26.52	79
06/08/2003	10.6		21.6
07/08/2003		32.2		26.76	80
07/08/2003	0		22
08/08/2003		31.8		26.6	83.5
08/08/2003	0		22.4
09/08/2003		31.7		26.64	84.25
09/08/2003	0		23.1
10/08/2003		32		26.92	83
10/08/2003	0		23.5
11/08/2003		31.6		26.82	81.25
11/08/2003	0		23.7
12/08/2003		31.4		26.64	83.5
12/08/2003	0		23
13/08/2003		32		27.02	81.25
13/08/2003	0		23.1
14/08/2003		31.5		26.58	84.5
14/08/2003	0		22.7
15/08/2003		31.3		26.76	83
15/08/2003	0		23
16/08/2003		31.4		26.46	83
16/08/2003	0		22.3
17/08/2003		31		26.76	82.5
17/08/2003	0		22.7
18/08/2003		30.5		27	86.75
18/08/2003	0		23.7
19/08/2003		30		25.9	89.5
19/08/2003	10		22.7
20/08/2003		33.5		26.24	76.25
20/08/2003	0		21.1
21/08/2003		32		26.34	84.5
21/08/2003	0		21.7
22/08/2003		32.2		26.56	83.5
22/08/2003	0		21.4
23/08/2003		32.2		26.9	80
23/08/2003	0.2		23.1
24/08/2003		31.8		26.98	84.25
24/08/2003	0		23.7
25/08/2003		32		26.5	82.5
25/08/2003	0		21.9
26/08/2003		31.9		26.58	83.5
26/08/2003	0		22.6
27/08/2003		31.7		26.84	83.5
27/08/2003	0		23.7
28/08/2003		31.7		27.18	82
28/08/2003	0		23.5
29/08/2003		31.2		26.48	84
29/08/2003	0		23.2
30/08/2003		29.8		26.26	80.25
30/08/2003	0		22.8
31/08/2003		32.4		27.1	77
31/08/2003	0		22.3
01/09/2003		31.8		26.58	85.25
01/09/2003	0		23.1
02/09/2003		31.6		26.44	89.5
02/09/2003	0.9		22
03/09/2003		32		26.58	83.5
03/09/2003	0		22.2
04/09/2003		32.6		27.1	82.5
04/09/2003	0		22.9
05/09/2003		33			81.5
05/09/2003	0
06/09/2003		33.4			78.75
06/09/2003	0
07/09/2003		33			77.75
07/09/2003	0
08/09/2003		33.4			77.75
08/09/2003	0
09/09/2003		32.4			76.5
09/09/2003	0
10/09/2003		32.4			75
10/09/2003	0
11/09/2003		32.8			75.5
11/09/2003	0
12/09/2003		32.5			76
12/09/2003	0
13/09/2003		32.4			75.25
13/09/2003	0
14/09/2003		32.8			78
14/09/2003	0
15/09/2003		32.1			79
15/09/2003	0
16/09/2003		29.2			87.5
16/09/2003	3.7
17/09/2003		32.2			73
17/09/2003	1.3
18/09/2003		32.6			76
18/09/2003	0
19/09/2003		33			74.5
19/09/2003	0
20/09/2003		32.2			76
20/09/2003	0
21/09/2003		32.4			75.5
21/09/2003	0
22/09/2003		33			74.5
22/09/2003	0
23/09/2003		32.8			77.75
23/09/2003	0
24/09/2003		32.2			80.5
24/09/2003	0
25/09/2003		32.3			77.25
25/09/2003	0
26/09/2003		32.6			77.25
26/09/2003	0
27/09/2003		32.5		27.16	75
27/09/2003	0		23.4
28/09/2003		32.1			75.5
28/09/2003	0
29/09/2003		33			73.75
29/09/2003	0
30/09/2003		32.8			74
30/09/2003	0
01/10/2003		32.7			77.75
01/10/2003	0
02/10/2003		32.3			73.5
02/10/2003	0
[truncated: 6,756 more rows]
