# Supplementary material for: Forecasting dengue fever in Brazil: An assessment of climate conditions
Source: PLoS One. 2019 Aug 8;14(8):e0220106. doi: 10.1371/journal.pone.0220106 (PMC6687106; doi:10.1371/journal.pone.0220106)
Supplement: S1 File — (ZIP) [file pone.0220106.s003.zip › data and codes_submit/training dataset analysis/codes/prediction codes_rio_de_janeiro/Figures Generator/fun_clim_statistics_train.m]

function [ matrix_dengue, matrix_no_dengue] = fun_clim_statistics_train(selected_data,ind_dengue_train,ind_no_dengue_train,ind_train, years_train, clim_data)
% Explanation : This function compute physical quantities given a region of
% the ref_day X period_length plane. 
num_of_years = length(ind_train); % num of training years
num_vars     = 2;   % average temperature and precipitation

%% cleanning matrices of Physical variables for the statistics
matrix_mean_temp         = zeros(num_of_years,size(selected_data,1));
matrix_rate_precip       = zeros(num_of_years,size(selected_data,1));
matrix_mean_rain_peaks   = zeros(num_of_years,size(selected_data,1));


%% Begin Loop across the region in the t0 X p plane
for j1 =1:size(selected_data,1)

%% Set  t0_aux (with default year 2001 (Capitals) or 2002 (Rio)) and p for this step of the loop.     
p      = selected_data(j1,1) ; 
t0_aux = selected_data(j1,2) ;

index_of_dates = fun_index_shuffle_train(t0_aux,p,years_train); % Calculate indexes of the chosen training years


%% Slicing the data and storing it in Blocks. 
%Cleaning Blocks
Blocks = zeros(p,num_vars,num_of_years);

% Loop for setup Blocks and evaluate statistics
for j2 = 1 : num_of_years

 %% Build block for ''year'' j2+1
 ind_start     =  index_of_dates(j2,1);
 ind_end       =  index_of_dates(j2,2);
 Blocks(:,:,j2) =  clim_data(ind_start:ind_end,:);
          
 
%%  Compute Mean of average temperature
matrix_mean_temp(j2,j1) = mean(Blocks(:,1,j2));
  

%% Compute info about peaks of precipitation 
thres_precip = 0;   % =0 means we accept rain peaks of any intensity.
% Find peaks and their localization.
[peaks,locs] = findpeaks(Blocks(:,2,j2),'MinPeakHeight',thres_precip);

% Mean of rain during precipitation events
matrix_mean_rain_peaks(j2,j1) = mean(peaks)/length(peaks);

%Rate of occurrence of precipitation peak events   
   if numel(locs)==0
       matrix_rate_precip (j2,j1)       = 0;
   else
       matrix_rate_precip (j2,j1)       = 1/mean([locs(1);diff(locs)]);
   end
   clear  locs peaks ind_start ind_end
  
                    
end
end


%% Put data in 'num_of_years' matrices of the form  N X 3 , where N = size(selected_data,1). 

clim_info = zeros(size(selected_data,1),3,num_of_years);
for s=1:num_of_years
clim_info(:,:,s) =  [matrix_mean_temp(s,:)',matrix_rate_precip(s,:)',matrix_mean_rain_peaks(s,:)'];
end


dummy = find(ind_train == ind_dengue_train(1)); % find index of the first epidemic year in the training years index vector
matrix_dengue = clim_info(:,:,dummy);                 % set matrix_dengue for the stacking process (loop on s2)
clear dummy
for s2=2:length(ind_dengue_train)
dummy = find(ind_train == ind_dengue_train(s2)); % find index of the s2-th epidemic year in the training years index vector
matrix_dengue = [matrix_dengue; clim_info(:,:,dummy)]; % stack respective clim_info
clear dummy
end

% REPEAT the above procedure for the Non epidemic years.
dummy            =  find(ind_train == ind_no_dengue_train(1)); 
matrix_no_dengue = clim_info(:,:,dummy);
clear dummy
for s3=2:length(ind_no_dengue_train)
dummy            = find(ind_train == ind_no_dengue_train(s3));    
matrix_no_dengue = [matrix_no_dengue;clim_info(:,:,dummy)];
clear dummy
end


end
