# Supplementary material for: Forecasting dengue fever in Brazil: An assessment of climate conditions
Source: PLoS One. 2019 Aug 8;14(8):e0220106. doi: 10.1371/journal.pone.0220106 (PMC6687106; doi:10.1371/journal.pone.0220106)
Supplement: S1 File — (ZIP) [file pone.0220106.s003.zip › data and codes_submit/training dataset analysis/data/data sinan/Aracajú/Aracajú_2007_2012.csv]

2007	728
2008	10702
2009	1232
2010	302
2011	1399
2012	2656
