# Supplementary material for: Forecasting dengue fever in Brazil: An assessment of climate conditions
Source: PLoS One. 2019 Aug 8;14(8):e0220106. doi: 10.1371/journal.pone.0220106 (PMC6687106; doi:10.1371/journal.pone.0220106)
Supplement: S1 File — (ZIP) [file pone.0220106.s003.zip › data and codes_submit/training dataset analysis/codes/prediction codes_rio_de_janeiro/prediction routine/Results_Confusion matrices/intro_table.xls]

## Sheet: Planilha1
Capital	Accuracy (%)	Kernel	Method
Aracajú	0.91	Nonlinear	Earliest as Possible (EAP)
Belo Horizonte	0.73	Nonlinear	Average of All (AA)
Manaus	0.64	Linear	AA
Recife	0.64	Linear	EAP / AA
Rio de Janeiro	0.82	Nonlinear	EAP
Salvador	0.82	Nonlinear	AA
São Luís	0.82	Nonlinear	AA
