# Supplementary material for: Forecasting dengue fever in Brazil: An assessment of climate conditions
Source: PLoS One. 2019 Aug 8;14(8):e0220106. doi: 10.1371/journal.pone.0220106 (PMC6687106; doi:10.1371/journal.pone.0220106)
Supplement: S1 File — (ZIP) [file pone.0220106.s003.zip › data and codes_submit/training dataset analysis/data/Data IBGE/POP2006-TCU.xls]

## Sheet: P5564TCU
ESTIMATIVAS DAS POPULAÇÕES RESIDENTES, EM 01.07.2006,
SEGUNDO OS MUNICÍPIOS
SIGLA	COD	COD	MUNICÍPIOS	POP-2006
U.F	U.F.	MUNIC
RO	11	1	Alta Floresta D'Oeste	29005
RO	11	37	Alto Alegre dos Parecis	15454
RO	11	40	Alto Paraíso	16510
RO	11	34	Alvorada D'Oeste	19542
RO	11	2	Ariquemes	86924
RO	11	45	Buritis	42717
RO	11	3	Cabixi	7421
RO	11	60	Cacaulândia	5464
RO	11	4	Cacoal	76422
RO	11	70	Campo Novo de Rondônia	18619
RO	11	80	Candeias do Jamari	17346
RO	11	90	Castanheiras	4092
RO	11	5	Cerejeiras	17215
RO	11	92	Chupinguaia	6649
RO	11	6	Colorado do Oeste	18342
RO	11	7	Corumbiara	9409
RO	11	8	Costa Marques	11735
RO	11	94	Cujubim	9238
RO	11	9	Espigão D'Oeste	27559
RO	11	100	Governador Jorge Teixeira	18786
RO	11	10	Guajará-Mirim	42082
RO	11	110	Itapuã do Oeste	8699
RO	11	11	Jaru	56242
RO	11	12	Ji-Paraná	113453
RO	11	13	Machadinho D'Oeste	29711
RO	11	120	Ministro Andreazza	11223
RO	11	130	Mirante da Serra	14152
RO	11	140	Monte Negro	16881
RO	11	14	Nova Brasilândia D'Oeste	18005
RO	11	33	Nova Mamoré	20343
RO	11	143	Nova União	9526
RO	11	50	Novo Horizonte do Oeste	12916
RO	11	15	Ouro Preto do Oeste	40735
RO	11	145	Parecis	3204
RO	11	18	Pimenta Bueno	31415
RO	11	146	Pimenteiras do Oeste	2633
RO	11	20	Porto Velho	380974
RO	11	25	Presidente Médici	25313
RO	11	147	Primavera de Rondônia	4393
RO	11	26	Rio Crespo	3603
RO	11	28	Rolim de Moura	49907
RO	11	29	Santa Luzia D'Oeste	11067
RO	11	148	São Felipe D'Oeste	7266
RO	11	149	São Francisco do Guaporé	17610
RO	11	32	São Miguel do Guaporé	31198
RO	11	150	Seringueiras	16225
RO	11	155	Teixeirópolis	5894
RO	11	160	Theobroma	14326
RO	11	170	Urupá	17761
RO	11	175	Vale do Anari	10962
RO	11	180	Vale do Paraíso	10442
RO	11	30	Vilhena	65807
AC	12	1	Acrelândia	11786
AC	12	5	Assis Brasil	5153
AC	12	10	Brasiléia	18056
AC	12	13	Bujari	8751
AC	12	17	Capixaba	7403
AC	12	20	Cruzeiro do Sul	86725
AC	12	25	Epitaciolândia	14193
AC	12	30	Feijó	39365
AC	12	32	Jordão	4662
AC	12	33	Mâncio Lima	13116
AC	12	34	Manoel Urbano	7843
AC	12	35	Marechal Thaumaturgo	8482
AC	12	38	Plácido de Castro	17014
AC	12	80	Porto Acre	12335
AC	12	39	Porto Walter	4851
AC	12	40	Rio Branco	314127
AC	12	42	Rodrigues Alves	9989
AC	12	43	Santa Rosa do Purus	3583
AC	12	50	Sena Madureira	33614
AC	12	45	Senador Guiomard	21000
AC	12	60	Tarauacá	30711
AC	12	70	Xapuri	13893
AM	13	2	Alvarães	14776
AM	13	6	Amaturá	9150
AM	13	8	Anamã	6949
AM	13	10	Anori	12990
AM	13	14	Apuí	19694
AM	13	20	Atalaia do Norte	11523
AM	13	30	Autazes	29534
AM	13	40	Barcelos	33633
AM	13	50	Barreirinha	27069
AM	13	60	Benjamin Constant	26737
AM	13	63	Beruri	13620
AM	13	68	Boa Vista do Ramos	12617
AM	13	70	Boca do Acre	28480
AM	13	80	Borba	36793
AM	13	83	Caapiranga	10215
AM	13	90	Canutama	9723
AM	13	100	Carauari	26377
AM	13	110	Careiro	24499
AM	13	115	Careiro da Várzea	16626
AM	13	120	Coari	87468
AM	13	130	Codajás	20407
AM	13	140	Eirunepé	30125
AM	13	150	Envira	13746
AM	13	160	Fonte Boa	39144
AM	13	165	Guajará	12228
AM	13	170	Humaitá	28498
AM	13	180	Ipixuna	17806
AM	13	185	Iranduba	42812
AM	13	190	Itacoatiara	81674
AM	13	195	Itamarati	7919
AM	13	200	Itapiranga	8866
AM	13	210	Japurá	13096
AM	13	220	Juruá	7687
AM	13	230	Jutaí	27955
AM	13	240	Lábrea	26020
AM	13	250	Manacapuru	84656
AM	13	255	Manaquiri	14140
AM	13	260	Manaus	1688524
AM	13	270	Manicoré	38168
AM	13	280	Maraã	20836
AM	13	290	Maués	46873
AM	13	300	Nhamundá	16864
AM	13	310	Nova Olinda do Norte	31450
AM	13	320	Novo Airão	6516
AM	13	330	Novo Aripuanã	21051
AM	13	340	Parintins	112636
AM	13	350	Pauini	17131
AM	13	353	Presidente Figueiredo	24781
AM	13	356	Rio Preto da Eva	25513
AM	13	360	Santa Isabel do Rio Negro	7077
AM	13	370	Santo Antônio do Içá	36098
AM	13	380	São Gabriel da Cachoeira	34827
AM	13	390	São Paulo de Olivença	29916
AM	13	395	São Sebastião do Uatumã	9039
AM	13	400	Silves	9278
AM	13	406	Tabatinga	45085
AM	13	410	Tapauá	17160
AM	13	420	Tefé	71975
AM	13	423	Tonantins	19439
AM	13	426	Uarini	13729
AM	13	430	Urucará	23422
AM	13	440	Urucurituba	8386
RR	14	5	Alto Alegre	22856
RR	14	2	Amajari	6229
RR	14	10	Boa Vista	249655
RR	14	15	Bonfim	13220
RR	14	17	Cantá	10826
RR	14	20	Caracaraí	18367
RR	14	23	Caroebe	5901
RR	14	28	Iracema	6290
RR	14	30	Mucajaí	11722
RR	14	40	Normandia	5191
RR	14	45	Pacaraima	8435
RR	14	47	Rorainópolis	25913
RR	14	50	São João da Baliza	5494
RR	14	60	São Luiz	6702
RR	14	70	Uiramutã	6543
PA	15	10	Abaetetuba	133316
PA	15	13	Abel Figueiredo	7131
PA	15	20	Acará	63170
PA	15	30	Afuá	36524
PA	15	34	Água Azul do Norte	33350
PA	15	40	Alenquer	39697
PA	15	50	Almeirim	34338
PA	15	60	Altamira	85649
PA	15	70	Anajás	21307
PA	15	80	Ananindeua	498095
PA	15	85	Anapu	6425
PA	15	90	Augusto Corrêa	34998
PA	15	95	Aurora do Pará	25174
PA	15	100	Aveiro	18949
PA	15	110	Bagre	13607
PA	15	120	Baião	21893
PA	15	125	Bannach	3345
PA	15	130	Barcarena	76071
PA	15	140	Belém	1428368
PA	15	145	Belterra	17659
PA	15	150	Benevides	45774
PA	15	157	Bom Jesus do Tocantins	14232
PA	15	160	Bonito	10762
PA	15	170	Bragança	103751
PA	15	172	Brasil Novo	21386
PA	15	175	Brejo Grande do Araguaia	8243
PA	15	178	Breu Branco	46250
PA	15	180	Breves	86084
PA	15	190	Bujaru	26143
PA	15	200	Cachoeira do Arari	17658
PA	15	195	Cachoeira do Piriá	20759
PA	15	210	Cametá	106816
PA	15	215	Canaã dos Carajás	13870
PA	15	220	Capanema	61519
PA	15	230	Capitão Poço	52960
PA	15	240	Castanhal	158462
PA	15	250	Chaves	17313
PA	15	260	Colares	12328
PA	15	270	Conceição do Araguaia	44375
PA	15	275	Concórdia do Pará	25176
PA	15	276	Cumaru do Norte	6207
PA	15	277	Curionópolis	13785
PA	15	280	Curralinho	23573
PA	15	285	Curuá	9945
PA	15	290	Curuçá	30343
PA	15	293	Dom Eliseu	50739
PA	15	295	Eldorado dos Carajás	43013
PA	15	300	Faro	15043
PA	15	304	Floresta do Araguaia	15342
PA	15	307	Garrafão do Norte	26991
PA	15	309	Goianésia do Pará	31293
PA	15	310	Gurupá	26150
PA	15	320	Igarapé-Açu	36164
PA	15	330	Igarapé-Miri	60558
PA	15	340	Inhangapi	8430
PA	15	345	Ipixuna do Pará	36851
PA	15	350	Irituia	30080
PA	15	360	Itaituba	96515
PA	15	370	Itupiranga	65229
PA	15	375	Jacareacanga	34683
PA	15	380	Jacundá	48368
PA	15	390	Juruti	37064
PA	15	400	Limoeiro do Ajuru	21847
PA	15	405	Mãe do Rio	22580
PA	15	410	Magalhães Barata	7961
PA	15	420	Marabá	200801
PA	15	430	Maracanã	29046
PA	15	440	Marapanim	28141
PA	15	442	Marituba	101356
PA	15	445	Medicilândia	22631
PA	15	450	Melgaço	25887
PA	15	460	Mocajuba	22054
PA	15	470	Moju	62223
PA	15	480	Monte Alegre	69372
PA	15	490	Muaná	27758
PA	15	495	Nova Esperança do Piriá	27943
PA	15	497	Nova Ipixuna	14348
PA	15	500	Nova Timboteua	12869
PA	15	503	Novo Progresso	39245
PA	15	506	Novo Repartimento	51627
PA	15	510	Óbidos	49582
PA	15	520	Oeiras do Pará	26554
PA	15	530	Oriximiná	53999
PA	15	540	Ourém	15605
PA	15	543	Ourilândia do Norte	20054
PA	15	548	Pacajá	31179
PA	15	549	Palestina do Pará	9033
PA	15	550	Paragominas	88877
PA	15	553	Parauapebas	95225
PA	15	555	Pau D'Arco	8939
PA	15	560	Peixe-Boi	9086
PA	15	563	Piçarra	14389
PA	15	565	Placas	15614
PA	15	570	Ponta de Pedras	20316
PA	15	580	Portel	44393
PA	15	590	Porto de Moz	29890
PA	15	600	Prainha	30278
PA	15	610	Primavera	11014
PA	15	611	Quatipuru	12189
PA	15	613	Redenção	72085
PA	15	616	Rio Maria	10818
PA	15	618	Rondon do Pará	46311
PA	15	619	Rurópolis	28497
PA	15	620	Salinópolis	41416
PA	15	630	Salvaterra	17505
PA	15	635	Santa Bárbara do Pará	13313
PA	15	640	Santa Cruz do Arari	5611
PA	15	650	Santa Isabel do Pará	50543
PA	15	655	Santa Luzia do Pará	19818
PA	15	658	Santa Maria das Barreiras	13710
PA	15	660	Santa Maria do Pará	22996
PA	15	670	Santana do Araguaia	42523
PA	15	680	Santarém	276074
PA	15	690	Santarém Novo	6135
PA	15	700	Santo Antônio do Tauá	21836
PA	15	710	São Caetano de Odivelas	14608
PA	15	715	São Domingos do Araguaia	24230
PA	15	720	São Domingos do Capim	32231
PA	15	730	São Félix do Xingu	41813
PA	15	740	São Francisco do Pará	16186
PA	15	745	São Geraldo do Araguaia	27242
PA	15	746	São João da Ponta	3916
PA	15	747	São João de Pirabas	18389
PA	15	750	São João do Araguaia	17207
PA	15	760	São Miguel do Guamá	47599
PA	15	770	São Sebastião da Boa Vista	19688
PA	15	775	Sapucaia	2752
PA	15	780	Senador José Porfírio	10285
PA	15	790	Soure	21789
PA	15	795	Tailândia	53755
PA	15	796	Terra Alta	10468
PA	15	797	Terra Santa	17395
PA	15	800	Tomé-Açu	51612
PA	15	803	Tracuateua	27090
PA	15	805	Trairão	17892
PA	15	808	Tucumã	20826
PA	15	810	Tucuruí	87602
PA	15	812	Ulianópolis	27987
PA	15	815	Uruará	59881
PA	15	820	Vigia	42214
PA	15	830	Viseu	53607
PA	15	835	Vitória do Xingu	10206
PA	15	840	Xinguara	29606
AP	16	10	Amapá	7465
AP	16	20	Calçoene	7878
AP	16	21	Cutias	4466
AP	16	23	Ferreira Gomes	4458
AP	16	25	Itaubal	4062
AP	16	27	Laranjal do Jari	37194
AP	16	30	Macapá	368367
AP	16	40	Mazagão	14259
AP	16	50	Oiapoque	16826
AP	16	15	Pedra Branca do Amapari	5893
AP	16	53	Porto Grande	15328
AP	16	55	Pracuúba	2926
AP	16	60	Santana	101864
AP	16	5	Serra do Navio	4326
AP	16	70	Tartarugalzinho	8916
AP	16	80	Vitória do Jari	11487
TO	17	25	Abreulândia	2392
TO	17	30	Aguiarnópolis	3650
TO	17	35	Aliança do Tocantins	6491
TO	17	40	Almas	9082
TO	17	70	Alvorada	8280
TO	17	100	Ananás	12156
TO	17	105	Angico	2898
TO	17	110	Aparecida do Rio Negro	3703
TO	17	130	Aragominas	8614
TO	17	190	Araguacema	6105
TO	17	200	Araguaçu	8951
TO	17	210	Araguaína	130105
TO	17	215	Araguanã	5691
TO	17	220	Araguatins	29936
TO	17	230	Arapoema	6641
TO	17	240	Arraias	10960
TO	17	255	Augustinópolis	14923
TO	17	270	Aurora do Tocantins	2827
TO	17	290	Axixá do Tocantins	7974
TO	17	300	Babaçulândia	11257
TO	17	305	Bandeirantes do Tocantins	2641
TO	17	307	Barra do Ouro	3776
TO	17	310	Barrolândia	4500
TO	17	320	Bernardo Sayão	4725
TO	17	330	Bom Jesus do Tocantins	2204
TO	17	360	Brasilândia do Tocantins	2082
TO	17	370	Brejinho de Nazaré	4096
TO	17	380	Buriti do Tocantins	8008
TO	17	382	Cachoeirinha	2430
TO	17	384	Campos Lindos	7307
TO	17	386	Cariri do Tocantins	3173
TO	17	388	Carmolândia	2170
TO	17	389	Carrasco Bonito	4472
TO	17	390	Caseara	4314
TO	17	410	Centenário	2332
TO	17	510	Chapada da Natividade	3716
TO	17	460	Chapada de Areia	1184
TO	17	550	Colinas do Tocantins	28467
TO	17	1670	Colméia	9810
TO	17	555	Combinado	4268
TO	17	560	Conceição do Tocantins	4574
TO	17	600	Couto de Magalhães	3892
TO	17	610	Cristalândia	6862
TO	17	625	Crixás do Tocantins	1571
TO	17	650	Darcinópolis	5000
TO	17	700	Dianópolis	17270
TO	17	710	Divinópolis do Tocantins	6137
TO	17	720	Dois Irmãos do Tocantins	6766
TO	17	730	Dueré	4705
TO	17	740	Esperantina	9578
TO	17	755	Fátima	3807
TO	17	765	Figueirópolis	5165
TO	17	770	Filadélfia	8754
TO	17	820	Formoso do Araguaia	20301
TO	17	825	Fortaleza do Tabocão	2887
TO	17	830	Goianorte	4608
TO	17	900	Goiatins	10777
TO	17	930	Guaraí	21175
TO	17	950	Gurupi	72831
TO	17	980	Ipueiras	1184
TO	17	1050	Itacajá	6569
TO	17	1070	Itaguatins	6706
TO	17	1090	Itapiratins	3613
TO	17	1110	Itaporã do Tocantins	1687
TO	17	1150	Jaú do Tocantins	3298
TO	17	1180	Juarina	2668
TO	17	1190	Lagoa da Confusão	9102
TO	17	1195	Lagoa do Tocantins	2927
TO	17	1200	Lajeado	3513
TO	17	1215	Lavandeira	1222
TO	17	1240	Lizarda	3507
TO	17	1245	Luzinópolis	2488
TO	17	1250	Marianópolis do Tocantins	4070
TO	17	1270	Mateiros	1953
TO	17	1280	Maurilândia do Tocantins	3524
TO	17	1320	Miracema do Tocantins	28239
TO	17	1330	Miranorte	12463
TO	17	1360	Monte do Carmo	4196
TO	17	1370	Monte Santo do Tocantins	1948
TO	17	1395	Muricilândia	2628
TO	17	1420	Natividade	9764
TO	17	1430	Nazaré	5888
TO	17	1488	Nova Olinda	10653
TO	17	1500	Nova Rosalândia	3273
TO	17	1510	Novo Acordo	3498
TO	17	1515	Novo Alegre	2574
TO	17	1525	Novo Jardim	2617
TO	17	1550	Oliveira de Fátima	1039
TO	17	2100	Palmas	220889
TO	17	1570	Palmeirante	3665
TO	17	1380	Palmeiras do Tocantins	5930
TO	17	1575	Palmeirópolis	5407
TO	17	1610	Paraíso do Tocantins	42319
TO	17	1620	Paranã	10009
TO	17	1630	Pau D'Arco	4689
TO	17	1650	Pedro Afonso	9017
TO	17	1660	Peixe	8677
TO	17	1665	Pequizeiro	5553
TO	17	1700	Pindorama do Tocantins	4490
TO	17	1720	Piraquê	3724
TO	17	1750	Pium	4106
TO	17	1780	Ponte Alta do Bom Jesus	4247
TO	17	1790	Ponte Alta do Tocantins	6111
TO	17	1800	Porto Alegre do Tocantins	2607
TO	17	1820	Porto Nacional	47141
TO	17	1830	Praia Norte	8528
TO	17	1840	Presidente Kennedy	3899
TO	17	1845	Pugmil	2669
TO	17	1850	Recursolândia	3896
TO	17	1855	Riachinho	3749
TO	17	1865	Rio da Conceição	1531
TO	17	1870	Rio dos Bois	2833
TO	17	1875	Rio Sono	5420
TO	17	1880	Sampaio	2448
TO	17	1884	Sandolândia	3702
TO	17	1886	Santa Fé do Araguaia	6970
TO	17	1888	Santa Maria do Tocantins	2463
TO	17	1889	Santa Rita do Tocantins	1939
TO	17	1890	Santa Rosa do Tocantins	4681
TO	17	1900	Santa Tereza do Tocantins	2424
TO	17	2000	Santa Terezinha do Tocantins	2847
TO	17	2010	São Bento do Tocantins	2889
TO	17	2015	São Félix do Tocantins	1595
TO	17	2020	São Miguel do Tocantins	9613
TO	17	2025	São Salvador do Tocantins	2843
TO	17	2030	São Sebastião do Tocantins	4534
TO	17	2049	São Valério da Natividade	6092
TO	17	2065	Silvanópolis	3873
TO	17	2080	Sítio Novo do Tocantins	11225
TO	17	2085	Sucupira	1236
TO	17	2090	Taguatinga	14477
TO	17	2093	Taipas do Tocantins	1369
TO	17	2097	Talismã	2809
TO	17	2110	Tocantínia	5927
TO	17	2120	Tocantinópolis	26994
TO	17	2125	Tupirama	1311
TO	17	2130	Tupiratins	1471
TO	17	2208	Wanderlândia	11022
TO	17	2210	Xambioá	12799
MA	21	5	Açailândia	106357
MA	21	10	Afonso Cunha	4754
MA	21	15	Água Doce do Maranhão	9826
MA	21	20	Alcântara	22550
MA	21	30	Aldeias Altas	18315
MA	21	40	Altamira do Maranhão	6730
MA	21	43	Alto Alegre do Maranhão	24121
MA	21	47	Alto Alegre do Pindaré	35695
MA	21	50	Alto Parnaíba	10054
MA	21	55	Amapá do Maranhão	6627
MA	21	60	Amarante do Maranhão	37345
MA	21	70	Anajatuba	23214
MA	21	80	Anapurus	10303
MA	21	83	Apicum-Açu	13076
MA	21	87	Araguanã	8664
MA	21	90	Araioses	35212
MA	21	95	Arame	26827
MA	21	100	Arari	27504
MA	21	110	Axixá	10721
MA	21	120	Bacabal	96883
MA	21	125	Bacabeira	11395
MA	21	130	Bacuri	16824
MA	21	135	Bacurituba	5096
MA	21	140	Balsas	73848
MA	21	150	Barão de Grajaú	16716
MA	21	160	Barra do Corda	78497
MA	21	170	Barreirinhas	45804
MA	21	177	Bela Vista do Maranhão	10829
MA	21	173	Belágua	5409
MA	21	180	Benedito Leite	5590
MA	21	190	Bequimão	18461
MA	21	193	Bernardo do Mearim	6047
MA	21	197	Boa Vista do Gurupi	6331
MA	21	200	Bom Jardim	38349
MA	21	203	Bom Jesus das Selvas	19578
MA	21	207	Bom Lugar	13413
MA	21	210	Brejo	30073
MA	21	215	Brejo de Areia	8065
MA	21	220	Buriti	25065
MA	21	230	Buriti Bravo	21671
MA	21	232	Buriticupu	66326
MA	21	235	Buritirana	15644
MA	21	237	Cachoeira Grande	8512
MA	21	240	Cajapió	10864
MA	21	250	Cajari	11474
MA	21	255	Campestre do Maranhão	13260
MA	21	260	Cândido Mendes	20656
MA	21	270	Cantanhede	17834
MA	21	275	Capinzal do Norte	10760
MA	21	280	Carolina	23493
MA	21	290	Carutapera	20650
MA	21	300	Caxias	144387
MA	21	310	Cedral	11008
MA	21	312	Central do Maranhão	8799
MA	21	315	Centro do Guilherme	7052
MA	21	317	Centro Novo do Maranhão	16464
MA	21	320	Chapadinha	64618
MA	21	325	Cidelândia	12371
MA	21	330	Codó	115098
MA	21	340	Coelho Neto	44095
MA	21	350	Colinas	40836
MA	21	355	Conceição do Lago-Açu	9459
MA	21	360	Coroatá	60632
MA	21	370	Cururupu	40029
MA	21	375	Davinópolis	11721
MA	21	380	Dom Pedro	23604
MA	21	390	Duque Bacelar	10798
MA	21	400	Esperantinópolis	22498
MA	21	405	Estreito	25520
MA	21	407	Feira Nova do Maranhão	7505
MA	21	408	Fernando Falcão	4943
MA	21	409	Formosa da Serra Negra	18100
MA	21	410	Fortaleza dos Nogueiras	12679
MA	21	420	Fortuna	13876
MA	21	430	Godofredo Viana	6715
MA	21	440	Gonçalves Dias	16980
MA	21	450	Governador Archer	8237
MA	21	455	Governador Edison Lobão	13088
MA	21	460	Governador Eugênio Barros	15867
MA	21	462	Governador Luiz Rocha	6347
MA	21	465	Governador Newton Bello	13119
MA	21	467	Governador Nunes Freire	33597
MA	21	470	Graça Aranha	6220
MA	21	480	Grajaú	54392
MA	21	490	Guimarães	12849
MA	21	500	Humberto de Campos	22149
MA	21	510	Icatu	22088
MA	21	515	Igarapé do Meio	11489
MA	21	520	Igarapé Grande	9090
MA	21	530	Imperatriz	232560
MA	21	535	Itaipava do Grajaú	13081
MA	21	540	Itapecuru Mirim	51338
MA	21	542	Itinga do Maranhão	29114
MA	21	545	Jatobá	4230
MA	21	547	Jenipapo dos Vieiras	14719
MA	21	550	João Lisboa	21866
MA	21	560	Joselândia	14123
MA	21	565	Junco do Maranhão	6484
MA	21	570	Lago da Pedra	42362
MA	21	580	Lago do Junco	9612
MA	21	594	Lago dos Rodrigues	7925
MA	21	590	Lago Verde	14071
MA	21	592	Lagoa do Mato	10155
MA	21	596	Lagoa Grande do Maranhão	7988
MA	21	598	Lajeado Novo	6602
MA	21	600	Lima Campos	10967
MA	21	610	Loreto	10437
MA	21	620	Luís Domingues	5700
MA	21	630	Magalhães de Almeida	14149
MA	21	632	Maracaçumé	16971
MA	21	635	Marajá do Sena	6968
MA	21	637	Maranhãozinho	10491
MA	21	640	Mata Roma	12680
MA	21	650	Matinha	22078
MA	21	660	Matões	27257
MA	21	663	Matões do Norte	8040
MA	21	667	Milagres do Maranhão	7510
MA	21	670	Mirador	21953
MA	21	675	Miranda do Norte	17487
MA	21	680	Mirinzal	13857
MA	21	690	Monção	26546
MA	21	700	Montes Altos	11020
MA	21	710	Morros	15865
MA	21	720	Nina Rodrigues	8874
MA	21	725	Nova Colinas	4579
MA	21	730	Nova Iorque	4254
MA	21	735	Nova Olinda do Maranhão	14086
MA	21	740	Olho d'Água das Cunhãs	17011
MA	21	745	Olinda Nova do Maranhão	10075
MA	21	750	Paço do Lumiar	101554
MA	21	760	Palmeirândia	18520
MA	21	770	Paraibano	19390
MA	21	780	Parnarama	33309
MA	21	790	Passagem Franca	15301
MA	21	800	Pastos Bons	16599
MA	21	805	Paulino Neves	12201
MA	21	810	Paulo Ramos	19093
MA	21	820	Pedreiras	43519
MA	21	825	Pedro do Rosário	24220
MA	21	830	Penalva	31047
MA	21	840	Peri Mirim	12846
MA	21	845	Peritoró	20258
MA	21	850	Pindaré-Mirim	29272
MA	21	860	Pinheiro	73502
MA	21	870	Pio XII	28850
MA	21	880	Pirapemas	14088
MA	21	890	Poção de Pedras	20824
MA	21	900	Porto Franco	18300
MA	21	905	Porto Rico do Maranhão	5955
MA	21	910	Presidente Dutra	42420
MA	21	920	Presidente Juscelino	11891
MA	21	923	Presidente Médici	5143
MA	21	927	Presidente Sarney	14745
MA	21	930	Presidente Vargas	10767
MA	21	940	Primeira Cruz	12545
MA	21	945	Raposa	21347
MA	21	950	Riachão	21367
MA	21	955	Ribamar Fiquene	7170
MA	21	960	Rosário	35199
MA	21	970	Sambaíba	4905
MA	21	975	Santa Filomena do Maranhão	5637
MA	21	980	Santa Helena	34131
MA	21	990	Santa Inês	76173
MA	21	1000	Santa Luzia	82854
MA	21	1003	Santa Luzia do Paruá	19271
MA	21	1010	Santa Quitéria do Maranhão	32633
MA	21	1020	Santa Rita	25026
MA	21	1023	Santana do Maranhão	11508
MA	21	1027	Santo Amaro do Maranhão	9721
MA	21	1030	Santo Antônio dos Lopes	14126
MA	21	1040	São Benedito do Rio Preto	17466
MA	21	1050	São Bento	34615
MA	21	1060	São Bernardo	26053
MA	21	1065	São Domingos do Azeitão	7709
MA	21	1070	São Domingos do Maranhão	37028
MA	21	1080	São Félix de Balsas	4331
MA	21	1085	São Francisco do Brejão	8413
MA	21	1090	São Francisco do Maranhão	12807
MA	21	1102	São João do Carú	15087
MA	21	1105	São João do Paraíso	11839
MA	21	1107	São João do Soter	16755
MA	21	1110	São João dos Patos	24064
MA	21	1100	São João Batista	21365
MA	21	1120	São José de Ribamar	134593
MA	21	1125	São José dos Basílios	7696
MA	21	1130	São Luís	998385
MA	21	1140	São Luís Gonzaga do Maranhão	20987
MA	21	1150	São Mateus do Maranhão	38235
MA	21	1153	São Pedro da Água Branca	11198
MA	21	1157	São Pedro dos Crentes	4334
MA	21	1160	São Raimundo das Mangabeiras	15404
MA	21	1163	São Raimundo do Doca Bezerra	6511
MA	21	1167	São Roberto	4563
MA	21	1170	São Vicente Ferrer	19907
MA	21	1172	Satubinha	10268
MA	21	1174	Senador Alexandre Costa	7671
MA	21	1176	Senador La Rocque	18196
MA	21	1178	Serrano do Maranhão	3972
MA	21	1180	Sítio Novo	16204
MA	21	1190	Sucupira do Norte	10472
MA	21	1195	Sucupira do Riachão	4822
MA	21	1200	Tasso Fragoso	6538
MA	21	1210	Timbiras	28944
MA	21	1220	Timon	146139
MA	21	1223	Trizidela do Vale	16870
MA	21	1227	Tufilândia	5497
MA	21	1230	Tuntum	37451
MA	21	1240	Turiaçu	35597
MA	21	1245	Turilândia	17747
MA	21	1250	Tutóia	45474
MA	21	1260	Urbano Santos	17054
MA	21	1270	Vargem Grande	36045
MA	21	1280	Viana	45925
MA	21	1285	Vila Nova dos Martírios	7443
MA	21	1290	Vitória do Mearim	34750
MA	21	1300	Vitorino Freire	28205
MA	21	1400	Zé Doca	51966
PI	22	5	Acauã	5792
PI	22	10	Agricolândia	5221
PI	22	20	Água Branca	16176
PI	22	25	Alagoinha do Piauí	5977
PI	22	27	Alegrete do Piauí	4878
PI	22	30	Alto Longá	12205
PI	22	40	Altos	38949
PI	22	45	Alvorada do Gurguéia	4238
PI	22	50	Amarante	17147
PI	22	60	Angical do Piauí	7275
PI	22	70	Anísio de Abreu	7757
PI	22	80	Antônio Almeida	2537
PI	22	90	Aroazes	6165
PI	22	95	Aroeiras do Itaim	2620
PI	22	100	Arraial	4695
PI	22	105	Assunção do Piauí	7467
PI	22	110	Avelino Lopes	10620
PI	22	115	Baixa Grande do Ribeiro	8968
PI	22	117	Barra D'Alcântara	3621
PI	22	120	Barras	42903
PI	22	130	Barreiras do Piauí	3259
PI	22	140	Barro Duro	7327
PI	22	150	Batalha	26536
PI	22	155	Bela Vista do Piauí	2866
PI	22	157	Belém do Piauí	2492
PI	22	160	Beneditinos	9463
PI	22	170	Bertolínia	4719
PI	22	173	Betânia do Piauí	9914
PI	22	177	Boa Hora	6035
PI	22	180	Bocaina	4443
PI	22	190	Bom Jesus	17153
PI	22	191	Bom Princípio do Piauí	4167
PI	22	192	Bonfim do Piauí	4811
PI	22	194	Boqueirão do Piauí	5079
PI	22	196	Brasileira	6814
PI	22	198	Brejo do Piauí	4599
PI	22	200	Buriti dos Lopes	18378
PI	22	202	Buriti dos Montes	8104
PI	22	205	Cabeceiras do Piauí	9141
PI	22	207	Cajazeiras do Piauí	3033
PI	22	208	Cajueiro da Praia	6152
PI	22	209	Caldeirão Grande do Piauí	5508
PI	22	210	Campinas do Piauí	4584
PI	22	211	Campo Alegre do Fidalgo	4107
PI	22	213	Campo Grande do Piauí	5495
PI	22	217	Campo Largo do Piauí	6433
PI	22	220	Campo Maior	41404
PI	22	225	Canavieira	4152
PI	22	230	Canto do Buriti	18656
PI	22	240	Capitão de Campos	9944
PI	22	245	Capitão Gervásio Oliveira	2503
PI	22	250	Caracol	9395
PI	22	253	Caraúbas do Piauí	5538
PI	22	255	Caridade do Piauí	4136
PI	22	260	Castelo do Piauí	18644
PI	22	265	Caxingó	5100
PI	22	270	Cocal	25181
PI	22	271	Cocal de Telha	4167
PI	22	272	Cocal dos Alves	5836
PI	22	273	Coivaras	3153
PI	22	275	Colônia do Gurguéia	5627
PI	22	277	Colônia do Piauí	7485
PI	22	280	Conceição do Canindé	5506
PI	22	285	Coronel José Dias	4547
PI	22	290	Corrente	24876
PI	22	300	Cristalândia do Piauí	6885
PI	22	310	Cristino Castro	9984
PI	22	320	Curimatá	10615
PI	22	323	Currais	4503
PI	22	327	Curral Novo do Piauí	3871
PI	22	325	Curralinhos	4209
PI	22	330	Demerval Lobão	13966
PI	22	335	Dirceu Arcoverde	6036
PI	22	340	Dom Expedito Lopes	6616
PI	22	345	Dom Inocêncio	9933
PI	22	342	Domingos Mourão	4292
PI	22	350	Elesbão Veloso	15244
PI	22	360	Eliseu Martins	3909
PI	22	370	Esperantina	35908
PI	22	375	Fartura do Piauí	4569
PI	22	380	Flores do Piauí	4019
PI	22	385	Floresta do Piauí	2485
PI	22	390	Floriano	56880
PI	22	400	Francinópolis	5212
PI	22	410	Francisco Ayres	5390
PI	22	415	Francisco Macedo	2500
PI	22	420	Francisco Santos	7039
PI	22	430	Fronteiras	10511
PI	22	435	Geminiano	5184
PI	22	440	Gilbués	11175
PI	22	450	Guadalupe	10911
PI	22	455	Guaribas	4576
PI	22	460	Hugo Napoleão	3755
PI	22	465	Ilha Grande	8656
PI	22	470	Inhuma	15351
PI	22	480	Ipiranga do Piauí	9095
PI	22	490	Isaías Coelho	7674
PI	22	500	Itainópolis	10132
PI	22	510	Itaueira	9858
PI	22	515	Jacobina do Piauí	5707
PI	22	520	Jaicós	17268
PI	22	525	Jardim do Mulato	3916
PI	22	527	Jatobá do Piauí	4575
PI	22	530	Jerumenha	4835
PI	22	535	João Costa	3182
PI	22	540	Joaquim Pires	13298
PI	22	545	Joca Marques	4554
PI	22	550	José de Freitas	35376
PI	22	551	Juazeiro do Piauí	4435
PI	22	552	Júlio Borges	5431
PI	22	553	Jurema	4153
PI	22	557	Lagoa de São Francisco	6225
PI	22	556	Lagoa do Barro do Piauí	5088
PI	22	558	Lagoa do Piauí	4005
PI	22	559	Lagoa do Sítio	4596
PI	22	555	Lagoa Alegre	7904
PI	22	554	Lagoinha do Piauí	2304
PI	22	560	Landri Sales	5589
PI	22	570	Luís Correia	25679
PI	22	580	Luzilândia	22888
PI	22	585	Madeiro	7504
PI	22	590	Manoel Emídio	4994
PI	22	595	Marcolândia	7200
PI	22	600	Marcos Parente	4713
PI	22	605	Massapê do Piauí	6474
PI	22	610	Matias Olímpio	10629
PI	22	620	Miguel Alves	31453
PI	22	630	Miguel Leão	1456
PI	22	635	Milton Brandão	8083
PI	22	640	Monsenhor Gil	10867
PI	22	650	Monsenhor Hipólito	7125
PI	22	660	Monte Alegre do Piauí	10809
PI	22	667	Morro do Chapéu do Piauí	7066
PI	22	665	Morro Cabeça no Tempo	4442
PI	22	669	Murici dos Portelas	6462
PI	22	670	Nazaré do Piauí	7786
PI	22	675	Nossa Senhora de Nazaré	4002
PI	22	680	Nossa Senhora dos Remédios	8054
PI	22	795	Nova Santa Rita	4517
PI	22	690	Novo Oriente do Piauí	6792
PI	22	695	Novo Santo Antônio	2774
PI	22	700	Oeiras	35218
PI	22	710	Olho D'Água do Piauí	2038
PI	22	720	Padre Marcos	7574
PI	22	730	Paes Landim	4088
PI	22	735	Pajeú do Piauí	2571
PI	22	740	Palmeira do Piauí	5756
PI	22	750	Palmeirais	12828
PI	22	755	Paquetá	4430
PI	22	760	Parnaguá	9883
PI	22	770	Parnaíba	143675
PI	22	775	Passagem Franca do Piauí	4151
PI	22	777	Patos do Piauí	5809
PI	22	779	Pau D'Arco do Piauí	3226
PI	22	780	Paulistana	17859
PI	22	785	Pavussu	3961
PI	22	790	Pedro II	37580
PI	22	793	Pedro Laurentino	2373
PI	22	800	Picos	71825
PI	22	810	Pimenteiras	12504
PI	22	820	Pio IX	16785
PI	22	830	Piracuruca	27621
PI	22	840	Piripiri	62291
PI	22	850	Porto	11356
PI	22	855	Porto Alegre do Piauí	2383
PI	22	860	Prata do Piauí	3418
PI	22	865	Queimada Nova	8969
PI	22	870	Redenção do Gurguéia	8445
PI	22	880	Regeneração	18228
PI	22	885	Riacho Frio	4522
PI	22	887	Ribeira do Piauí	4041
PI	22	890	Ribeiro Gonçalves	5706
PI	22	900	Rio Grande do Piauí	6376
PI	22	910	Santa Cruz do Piauí	5640
PI	22	915	Santa Cruz dos Milagres	3520
PI	22	920	Santa Filomena	6338
PI	22	930	Santa Luz	5018
PI	22	937	Santa Rosa do Piauí	5464
PI	22	935	Santana do Piauí	4982
PI	22	940	Santo Antônio de Lisboa	5214
PI	22	945	Santo Antônio dos Milagres	2060
PI	22	950	Santo Inácio do Piauí	3557
PI	22	955	São Braz do Piauí	4470
PI	22	960	São Félix do Piauí	3092
PI	22	965	São Francisco de Assis do Piauí	4725
PI	22	970	São Francisco do Piauí	6120
PI	22	975	São Gonçalo do Gurguéia	2416
PI	22	980	São Gonçalo do Piauí	4749
PI	22	985	São João da Canabrava	4102
PI	22	987	São João da Fronteira	5219
PI	22	990	São João da Serra	6222
PI	22	995	São João da Varjota	4484
PI	22	997	São João do Arraial	7022
PI	22	1000	São João do Piauí	18968
PI	22	1005	São José do Divino	5528
PI	22	1010	São José do Peixe	3777
PI	22	1020	São José do Piauí	6840
PI	22	1030	São Julião	6041
PI	22	1035	São Lourenço do Piauí	4452
PI	22	1037	São Luis do Piauí	2544
PI	22	1038	São Miguel da Baixa Grande	2064
PI	22	1039	São Miguel do Fidalgo	2869
PI	22	1040	São Miguel do Tapuio	18948
PI	22	1050	São Pedro do Piauí	13242
PI	22	1060	São Raimundo Nonato	29370
PI	22	1062	Sebastião Barros	4933
PI	22	1063	Sebastião Leal	3903
PI	22	1065	Sigefredo Pacheco	9352
PI	22	1070	Simões	13716
PI	22	1080	Simplício Mendes	11416
PI	22	1090	Socorro do Piauí	4406
PI	22	1093	Sussuapara	5677
PI	22	1095	Tamboril do Piauí	2231
PI	22	1097	Tanque do Piauí	2692
PI	22	1100	Teresina	801971
PI	22	1110	União	42417
PI	22	1120	Uruçuí	18297
PI	22	1130	Valença do Piauí	21293
PI	22	1135	Várzea Branca	5957
PI	22	1140	Várzea Grande	4511
PI	22	1150	Vera Mendes	2995
PI	22	1160	Vila Nova do Piauí	2962
PI	22	1170	Wall Ferraz	4188
CE	23	10	Abaiara	8752
CE	23	15	Acarape	14949
CE	23	20	Acaraú	51528
CE	23	30	Acopiara	45569
CE	23	40	Aiuaba	15363
CE	23	50	Alcântaras	10244
CE	23	60	Altaneira	6338
CE	23	70	Alto Santo	16713
CE	23	75	Amontada	37634
CE	23	80	Antonina do Norte	7561
CE	23	90	Apuiarés	14775
CE	23	100	Aquiraz	70938
CE	23	110	Aracati	68673
CE	23	120	Aracoiaba	25214
CE	23	125	Ararendá	10517
CE	23	130	Araripe	21230
CE	23	140	Aratuba	13675
CE	23	150	Arneiroz	7650
CE	23	160	Assaré	21822
CE	23	170	Aurora	25736
CE	23	180	Baixio	5955
CE	23	185	Banabuiú	17510
CE	23	190	Barbalha	53388
CE	23	195	Barreira	18698
CE	23	200	Barro	20474
CE	23	205	Barroquinha	14654
CE	23	210	Baturité	31736
CE	23	220	Beberibe	46439
CE	23	230	Bela Cruz	30126
CE	23	240	Boa Viagem	52071
CE	23	250	Brejo Santo	42004
CE	23	260	Camocim	58710
CE	23	270	Campos Sales	27254
CE	23	280	Canindé	75347
CE	23	290	Capistrano	16373
CE	23	300	Caridade	17948
CE	23	310	Cariré	19260
CE	23	320	Caririaçu	28996
CE	23	330	Cariús	19089
CE	23	340	Carnaubal	16416
CE	23	350	Cascavel	64256
CE	23	360	Catarina	18217
CE	23	365	Catunda	9593
CE	23	370	Caucaia	313584
CE	23	380	Cedro	24899
CE	23	390	Chaval	13348
CE	23	393	Choró	12909
CE	23	395	Chorozinho	21083
CE	23	400	Coreaú	21767
CE	23	410	Crateús	74036
CE	23	420	Crato	115087
CE	23	423	Croatá	16936
CE	23	425	Cruz	23908
CE	23	426	Deputado Irapuan Pinheiro	8670
CE	23	427	Ererê	6202
CE	23	428	Eusébio	39697
CE	23	430	Farias Brito	22303
CE	23	435	Forquilha	19146
CE	23	440	Fortaleza	2416920
CE	23	445	Fortim	13867
CE	23	450	Frecheirinha	13405
CE	23	460	General Sampaio	4349
CE	23	465	Graça	15144
CE	23	470	Granja	53645
CE	23	480	Granjeiro	5703
CE	23	490	Groaíras	9230
CE	23	495	Guaiúba	21600
CE	23	500	Guaraciaba do Norte	38529
CE	23	510	Guaramiranga	6025
CE	23	520	Hidrolândia	17530
CE	23	523	Horizonte	45251
CE	23	526	Ibaretama	13528
CE	23	530	Ibiapina	23728
CE	23	533	Ibicuitinga	10054
CE	23	535	Icapuí	17819
CE	23	540	Icó	64040
CE	23	550	Iguatu	92981
CE	23	560	Independência	26172
CE	23	565	Ipaporanga	11541
CE	23	570	Ipaumirim	11727
CE	23	580	Ipu	40891
CE	23	590	Ipueiras	40525
CE	23	600	Iracema	12519
CE	23	610	Irauçuba	21338
CE	23	620	Itaiçaba	7228
CE	23	625	Itaitinga	33941
CE	23	630	Itapagé	46598
CE	23	640	Itapipoca	107012
CE	23	650	Itapiúna	18593
CE	23	655	Itarema	33894
CE	23	660	Itatira	16789
CE	23	670	Jaguaretama	18352
CE	23	680	Jaguaribara	9478
CE	23	690	Jaguaribe	37032
CE	23	700	Jaguaruana	32557
CE	23	710	Jardim	28225
CE	23	720	Jati	7562
CE	23	725	Jijoca de Jericoacoara	16659
CE	23	730	Juazeiro do Norte	240638
CE	23	740	Jucás	23764
CE	23	750	Lavras da Mangabeira	31537
CE	23	760	Limoeiro do Norte	55474
CE	23	763	Madalena	16493
CE	23	765	Maracanaú	196422
CE	23	770	Maranguape	100279
CE	23	780	Marco	20222
CE	23	790	Martinópole	10195
CE	23	800	Massapê	33924
CE	23	810	Mauriti	43978
CE	23	820	Meruoca	11999
CE	23	830	Milagres	31306
CE	23	835	Milhã	13994
CE	23	837	Miraíma	12426
CE	23	840	Missão Velha	35068
CE	23	850	Mombaça	41497
CE	23	860	Monsenhor Tabosa	16948
CE	23	870	Morada Nova	68456
CE	23	880	Moraújo	7618
CE	23	890	Morrinhos	20442
CE	23	900	Mucambo	15185
CE	23	910	Mulungu	9677
CE	23	920	Nova Olinda	12611
CE	23	930	Nova Russas	29964
CE	23	940	Novo Oriente	25505
CE	23	945	Ocara	22882
CE	23	950	Orós	22030
CE	23	960	Pacajus	53139
CE	23	970	Pacatuba	62320
CE	23	980	Pacoti	11542
CE	23	990	Pacujá	6131
CE	23	1000	Palhano	8329
CE	23	1010	Palmácia	9580
CE	23	1020	Paracuru	32418
CE	23	1025	Paraipaba	29653
CE	23	1030	Parambu	33945
CE	23	1040	Paramoti	11357
CE	23	1050	Pedra Branca	42177
CE	23	1060	Penaforte	7447
CE	23	1070	Pentecoste	32857
CE	23	1080	Pereiro	15545
CE	23	1085	Pindoretama	17530
CE	23	1090	Piquet Carneiro	13156
CE	23	1095	Pires Ferreira	8722
CE	23	1100	Poranga	12240
CE	23	1110	Porteiras	16124
CE	23	1120	Potengi	9870
CE	23	1123	Potiretama	5756
CE	23	1126	Quiterianópolis	19569
CE	23	1130	Quixadá	75717
CE	23	1135	Quixelô	15535
CE	23	1140	Quixeramobim	59244
CE	23	1150	Quixeré	19124
CE	23	1160	Redenção	26646
CE	23	1170	Reriutaba	24121
CE	23	1180	Russas	65268
CE	23	1190	Saboeiro	16791
CE	23	1195	Salitre	14871
CE	23	1220	Santa Quitéria	43781
CE	23	1200	Santana do Acaraú	28970
CE	23	1210	Santana do Cariri	17914
CE	23	1230	São Benedito	42255
CE	23	1240	São Gonçalo do Amarante	40281
CE	23	1250	São João do Jaguaribe	9117
CE	23	1260	São Luís do Curu	12153
CE	23	1270	Senador Pompeu	27512
CE	23	1280	Senador Sá	5923
CE	23	1290	Sobral	175814
CE	23	1300	Solonópole	17457
CE	23	1310	Tabuleiro do Norte	28570
CE	23	1320	Tamboril	25761
CE	23	1325	Tarrafas	8548
CE	23	1330	Tauá	52398
CE	23	1335	Tejuçuoca	14786
CE	23	1340	Tianguá	68464
CE	23	1350	Trairi	50575
CE	23	1355	Tururu	12667
CE	23	1360	Ubajara	29845
CE	23	1370	Umari	7094
CE	23	1375	Umirim	18830
CE	23	1380	Uruburetama	18607
CE	23	1390	Uruoca	12410
CE	23	1395	Varjota	18905
CE	23	1400	Várzea Alegre	37440
CE	23	1410	Viçosa do Ceará	48799
RN	24	10	Acari	11324
RN	24	20	Açu	51092
RN	24	30	Afonso Bezerra	10966
RN	24	40	Água Nova	2951
RN	24	50	Alexandria	13175
RN	24	60	Almino Afonso	4823
RN	24	70	Alto do Rodrigues	10424
RN	24	80	Angicos	11583
RN	24	90	Antônio Martins	6161
RN	24	100	Apodi	36391
RN	24	110	Areia Branca	23501
RN	24	120	Arês	11458
RN	24	130	Augusto Severo	9108
RN	24	140	Baía Formosa	8263
RN	24	145	Baraúna	21473
RN	24	150	Barcelona	4238
RN	24	160	Bento Fernandes	4891
RN	24	165	Bodó	2775
RN	24	170	Bom Jesus	9651
RN	24	180	Brejinho	12005
RN	24	185	Caiçara do Norte	5898
RN	24	190	Caiçara do Rio do Vento	3053
RN	24	200	Caicó	61704
RN	24	210	Campo Redondo	9092
RN	24	220	Canguaretama	30035
RN	24	230	Caraúbas	17747
RN	24	240	Carnaúba dos Dantas	7294
RN	24	250	Carnaubais	8674
RN	24	260	Ceará-Mirim	70012
RN	24	270	Cerro Corá	11070
RN	24	280	Coronel Ezequiel	5039
RN	24	290	Coronel João Pessoa	4687
RN	24	300	Cruzeta	8333
RN	24	310	Currais Novos	41208
RN	24	320	Doutor Severiano	6629
RN	24	330	Encanto	4856
RN	24	340	Equador	5791
RN	24	350	Espírito Santo	11154
RN	24	360	Extremoz	22995
RN	24	370	Felipe Guerra	5159
RN	24	375	Fernando Pedroza	2545
RN	24	380	Florânia	8930
RN	24	390	Francisco Dantas	2839
RN	24	400	Frutuoso Gomes	4534
RN	24	410	Galinhos	2138
RN	24	420	Goianinha	17783
RN	24	430	Governador Dix-Sept Rosado	12751
RN	24	440	Grossos	8961
RN	24	450	Guamaré	9677
RN	24	460	Ielmo Marinho	11094
RN	24	470	Ipanguaçu	12414
RN	24	480	Ipueira	2051
RN	24	485	Itajá	7350
RN	24	490	Itaú	5544
RN	24	500	Jaçanã	8282
RN	24	510	Jandaíra	6627
RN	24	520	Janduís	5312
RN	24	530	Januário Cicco	8447
RN	24	540	Japi	6517
RN	24	550	Jardim de Angicos	2841
RN	24	560	Jardim de Piranhas	13500
RN	24	570	Jardim do Seridó	12190
RN	24	580	João Câmara	31757
RN	24	590	João Dias	2553
RN	24	600	José da Penha	6187
RN	24	610	Jucurutu	19267
RN	24	615	Jundiá	3148
RN	24	620	Lagoa d'Anta	6041
RN	24	630	Lagoa de Pedras	7390
RN	24	640	Lagoa de Velhos	3156
RN	24	650	Lagoa Nova	12998
RN	24	660	Lagoa Salgada	7309
RN	24	670	Lajes	9925
RN	24	680	Lajes Pintadas	4582
RN	24	690	Lucrécia	3404
RN	24	700	Luís Gomes	9573
RN	24	710	Macaíba	63333
RN	24	720	Macau	25489
RN	24	725	Major Sales	3095
RN	24	730	Marcelino Vieira	8048
RN	24	740	Martins	7551
RN	24	750	Maxaranguape	9506
RN	24	760	Messias Targino	3943
RN	24	770	Montanhas	13666
RN	24	790	Monte das Gameleiras	2378
RN	24	780	Monte Alegre	21094
RN	24	800	Mossoró	229787
RN	24	810	Natal	789896
RN	24	820	Nísia Floresta	22814
RN	24	830	Nova Cruz	36629
RN	24	840	Olho-d'Água do Borges	4376
RN	24	850	Ouro Branco	4757
RN	24	860	Paraná	3724
RN	24	870	Paraú	4154
RN	24	880	Parazinho	4580
RN	24	890	Parelhas	20608
RN	24	325	Parnamirim	170055
RN	24	910	Passa e Fica	9664
RN	24	920	Passagem	2870
RN	24	930	Patu	10750
RN	24	940	Pau dos Ferros	27663
RN	24	950	Pedra Grande	4407
RN	24	960	Pedra Preta	2948
RN	24	970	Pedro Avelino	5463
RN	24	980	Pedro Velho	14081
RN	24	990	Pendências	11657
RN	24	1000	Pilões	3624
RN	24	1010	Poço Branco	13596
RN	24	1020	Portalegre	7034
RN	24	1025	Porto do Mangue	4909
RN	24	1030	Presidente Juscelino	7752
RN	24	1040	Pureza	7079
RN	24	1050	Rafael Fernandes	4923
RN	24	1060	Rafael Godeiro	2934
RN	24	1070	Riacho da Cruz	2748
RN	24	1080	Riacho de Santana	4363
RN	24	1090	Riachuelo	5719
RN	24	895	Rio do Fogo	10447
RN	24	1100	Rodolfo Fernandes	3883
RN	24	1110	Ruy Barbosa	3968
RN	24	1120	Santa Cruz	33245
RN	24	933	Santa Maria	4479
RN	24	1140	Santana do Matos	17150
RN	24	1142	Santana do Seridó	2279
RN	24	1150	Santo Antônio	20765
RN	24	1160	São Bento do Norte	3527
RN	24	1170	São Bento do Trairí	3248
RN	24	1180	São Fernando	3034
RN	24	1190	São Francisco do Oeste	3986
RN	24	1200	São Gonçalo do Amarante	87493
RN	24	1210	São João do Sabugi	5857
RN	24	1220	São José de Mipibu	39909
RN	24	1230	São José do Campestre	12097
RN	24	1240	São José do Seridó	4220
RN	24	1250	São Miguel	21406
RN	24	1255	São Miguel do Gostoso	8878
RN	24	1260	São Paulo do Potengi	15368
RN	24	1270	São Pedro	6596
RN	24	1280	São Rafael	8466
RN	24	1290	São Tomé	10305
RN	24	1300	São Vicente	6116
RN	24	1310	Senador Elói de Souza	5559
RN	24	1320	Senador Georgino Avelino	3774
RN	24	1330	Serra de São Bento	5557
RN	24	1335	Serra do Mel	8400
RN	24	1340	Serra Negra do Norte	7571
RN	24	1350	Serrinha	7621
RN	24	1355	Serrinha dos Pintos	4263
RN	24	1360	Severiano Melo	10714
RN	24	1370	Sítio Novo	4336
RN	24	1380	Taboleiro Grande	1998
RN	24	1390	Taipu	12330
RN	24	1400	Tangará	13526
RN	24	1410	Tenente Ananias	8392
RN	24	1415	Tenente Laurentino Cruz	5174
RN	24	1105	Tibau	4067
RN	24	1420	Tibau do Sul	9068
RN	24	1430	Timbaúba dos Batistas	2377
RN	24	1440	Touros	32801
RN	24	1445	Triunfo Potiguar	3728
RN	24	1450	Umarizal	11098
RN	24	1460	Upanema	12727
RN	24	1470	Várzea	4873
RN	24	1475	Venha-Ver	3810
RN	24	1480	Vera Cruz	8930
RN	24	1490	Viçosa	1678
RN	24	1500	Vila Flor	2699
PB	25	10	Água Branca	8506
PB	25	20	Aguiar	4440
PB	25	30	Alagoa Grande	28460
PB	25	40	Alagoa Nova	19146
PB	25	50	Alagoinha	12967
PB	25	53	Alcantil	5475
PB	25	57	Algodão de Jandaíra	2385
PB	25	60	Alhandra	17868
PB	25	73	Amparo	2078
PB	25	77	Aparecida	7254
PB	25	80	Araçagi	17892
PB	25	90	Arara	12740
PB	25	100	Araruna	17456
PB	25	110	Areia	24654
PB	25	115	Areia de Baraúnas	2340
PB	25	120	Areial	6012
PB	25	130	Aroeiras	19118
PB	25	135	Assunção	3307
PB	25	140	Baía da Traição	7314
PB	25	150	Bananeiras	20814
PB	25	153	Baraúna	3682
PB	25	160	Barra de Santa Rosa	12140
PB	25	157	Barra de Santana	8463
PB	25	170	Barra de São Miguel	5248
PB	25	180	Bayeux	95004
PB	25	190	Belém	17315
PB	25	200	Belém do Brejo do Cruz	6176
PB	25	205	Bernardino Batista	2818
PB	25	210	Boa Ventura	7045
PB	25	215	Boa Vista	5578
PB	25	220	Bom Jesus	2532
PB	25	230	Bom Sucesso	4552
PB	25	240	Bonito de Santa Fé	9368
PB	25	250	Boqueirão	15868
PB	25	270	Borborema	5134
PB	25	280	Brejo do Cruz	11492
PB	25	290	Brejo dos Santos	5737
PB	25	300	Caaporã	20979
PB	25	310	Cabaceiras	4253
PB	25	320	Cabedelo	53017
PB	25	330	Cachoeira dos Índios	8218
PB	25	340	Cacimba de Areia	3804
PB	25	350	Cacimba de Dentro	16185
PB	25	355	Cacimbas	4224
PB	25	360	Caiçara	7322
PB	25	370	Cajazeiras	57259
PB	25	375	Cajazeirinhas	2671
PB	25	380	Caldas Brandão	5338
PB	25	390	Camalaú	5492
PB	25	400	Campina Grande	379871
PB	25	1640	Campo de Santana	8635
PB	25	403	Capim	4304
PB	25	407	Caraúbas	3808
PB	25	410	Carrapateira	2373
PB	25	415	Casserengue	7323
PB	25	420	Catingueira	4415
PB	25	430	Catolé do Rocha	27691
PB	25	435	Caturité	4473
PB	25	440	Conceição	17017
PB	25	450	Condado	5827
PB	25	460	Conde	20864
PB	25	470	Congo	4776
PB	25	480	Coremas	15607
PB	25	485	Coxixola	1719
PB	25	490	Cruz do Espírito Santo	15138
PB	25	500	Cubati	6469
PB	25	510	Cuité	19343
PB	25	523	Cuité de Mamanguape	6388
PB	25	520	Cuitegi	7450
PB	25	527	Curral de Cima	5662
PB	25	530	Curral Velho	2574
PB	25	535	Damião	4449
PB	25	540	Desterro	11229
PB	25	560	Diamante	6598
PB	25	570	Dona Inês	11400
PB	25	580	Duas Estradas	2890
PB	25	590	Emas	3011
PB	25	600	Esperança	28589
PB	25	610	Fagundes	10929
PB	25	620	Frei Martinho	3100
PB	25	625	Gado Bravo	8363
PB	25	630	Guarabira	53090
PB	25	640	Gurinhém	13357
PB	25	650	Gurjão	2568
PB	25	660	Ibiara	6235
PB	25	260	Igaracy	6716
PB	25	670	Imaculada	11823
PB	25	680	Ingá	17129
PB	25	690	Itabaiana	24278
PB	25	700	Itaporanga	22090
PB	25	710	Itapororoca	15518
PB	25	720	Itatuba	9546
PB	25	730	Jacaraú	14542
PB	25	740	Jericó	7539
PB	25	750	João Pessoa	672081
PB	25	760	Juarez Távora	6979
PB	25	770	Juazeirinho	15727
PB	25	780	Junco do Seridó	6116
PB	25	790	Juripiranga	9826
PB	25	800	Juru	9692
PB	25	810	Lagoa	4170
PB	25	820	Lagoa de Dentro	6912
PB	25	830	Lagoa Seca	25997
PB	25	840	Lastro	3000
PB	25	850	Livramento	7395
PB	25	855	Logradouro	3529
PB	25	860	Lucena	11275
PB	25	870	Mãe d'Água	3283
PB	25	880	Malta	5447
PB	25	890	Mamanguape	40996
PB	25	900	Manaíra	9806
PB	25	905	Marcação	6799
PB	25	910	Mari	20634
PB	25	915	Marizópolis	5415
PB	25	920	Massaranduba	11451
PB	25	930	Mataraca	6261
PB	25	933	Matinhas	3755
PB	25	937	Mato Grosso	2589
PB	25	939	Maturéia	5226
PB	25	940	Mogeiro	13184
PB	25	950	Montadas	4067
PB	25	960	Monte Horebe	4156
PB	25	970	Monteiro	28156
PB	25	980	Mulungu	7816
PB	25	990	Natuba	9777
PB	25	1000	Nazarezinho	7163
PB	25	1010	Nova Floresta	11020
PB	25	1020	Nova Olinda	6648
PB	25	1030	Nova Palmeira	3760
PB	25	1040	Olho d'Água	6886
PB	25	1050	Olivedos	3048
PB	25	1060	Ouro Velho	2821
PB	25	1065	Parari	1467
PB	25	1070	Passagem	2216
PB	25	1080	Patos	99494
PB	25	1090	Paulista	11460
PB	25	1100	Pedra Branca	3785
PB	25	1110	Pedra Lavrada	6573
PB	25	1120	Pedras de Fogo	26111
PB	25	1272	Pedro Régis	4943
PB	25	1130	Piancó	14068
PB	25	1140	Picuí	18987
PB	25	1150	Pilar	10825
PB	25	1160	Pilões	7731
PB	25	1170	Pilõezinhos	5459
PB	25	1180	Pirpirituba	10092
PB	25	1190	Pitimbu	17226
PB	25	1200	Pocinhos	15159
PB	25	1207	Poço de José de Moura	3086
PB	25	1203	Poço Dantas	4159
PB	25	1210	Pombal	33212
PB	25	1220	Prata	3509
PB	25	1230	Princesa Isabel	19148
PB	25	1240	Puxinanã	12283
PB	25	1250	Queimadas	38602
PB	25	1260	Quixabá	1050
PB	25	1270	Remígio	14706
PB	25	1274	Riachão	3052
PB	25	1275	Riachão do Bacamarte	4071
PB	25	1276	Riachão do Poço	4460
PB	25	1278	Riacho de Santo Antônio	1406
PB	25	1280	Riacho dos Cavalos	7031
PB	25	1290	Rio Tinto	22740
PB	25	1300	Salgadinho	2907
PB	25	1310	Salgado de São Félix	11685
PB	25	1315	Santa Cecília	6694
PB	25	1320	Santa Cruz	5777
PB	25	1330	Santa Helena	6202
PB	25	1335	Santa Inês	3178
PB	25	1340	Santa Luzia	14730
PB	25	1370	Santa Rita	131684
PB	25	1380	Santa Teresinha	4586
PB	25	1350	Santana de Mangueira	5235
PB	25	1360	Santana dos Garrotes	7747
PB	25	1365	Santarém	2606
PB	25	1385	Santo André	2664
PB	25	1392	São Bentinho	3887
PB	25	1390	São Bento	29659
PB	25	1396	São Domingos de Pombal	2138
PB	25	1394	São Domingos do Cariri	2447
PB	25	1398	São Francisco	3607
PB	25	1400	São João do Cariri	4715
PB	25	70	São João do Rio do Peixe	17838
PB	25	1410	São João do Tigre	4729
PB	25	1420	São José da Lagoa Tapada	6840
PB	25	1430	São José de Caiana	6039
PB	25	1440	São José de Espinharas	4452
PB	25	1450	São José de Piranhas	18062
PB	25	1455	São José de Princesa	4767
PB	25	1460	São José do Bonfim	2793
PB	25	1465	São José do Brejo do Cruz	1550
PB	25	1470	São José do Sabugi	3831
PB	25	1480	São José dos Cordeiros	3658
PB	25	1445	São José dos Ramos	5006
PB	25	1490	São Mamede	7646
PB	25	1500	São Miguel de Taipu	6664
PB	25	1510	São Sebastião de Lagoa de Roça	10937
PB	25	1520	São Sebastião do Umbuzeiro	3000
PB	25	1530	Sapé	47220
PB	25	1540	Seridó	10020
PB	25	1560	Serra da Raiz	3239
PB	25	1550	Serra Branca	12054
PB	25	1570	Serra Grande	3045
PB	25	1580	Serra Redonda	7308
PB	25	1590	Serraria	4724
PB	25	1593	Sertãozinho	4114
PB	25	1597	Sobrado	6342
PB	25	1600	Solânea	32337
PB	25	1610	Soledade	12716
PB	25	1615	Sossêgo	2751
PB	25	1620	Sousa	63622
PB	25	1630	Sumé	14614
PB	25	1650	Taperoá	13421
PB	25	1660	Tavares	13024
PB	25	1670	Teixeira	12314
PB	25	1675	Tenório	2574
PB	25	1680	Triunfo	9537
PB	25	1690	Uiraúna	13271
PB	25	1700	Umbuzeiro	8393
PB	25	1710	Várzea	1933
PB	25	1720	Vieirópolis	4712
PB	25	550	Vista Serrana	3172
PB	25	1740	Zabelê	1968
PE	26	5	Abreu e Lima	97911
PE	26	10	Afogados da Ingazeira	35365
PE	26	20	Afrânio	16277
PE	26	30	Agrestina	21546
PE	26	40	Água Preta	30455
PE	26	50	Águas Belas	35374
PE	26	60	Alagoinha	13619
PE	26	70	Aliança	36992
PE	26	80	Altinho	21382
PE	26	90	Amaraji	22279
PE	26	100	Angelim	9339
PE	26	105	Araçoiaba	17900
PE	26	110	Araripina	78520
PE	26	120	Arcoverde	65905
PE	26	130	Barra de Guabiraba	11249
PE	26	140	Barreiros	38082
PE	26	150	Belém de Maria	9460
PE	26	160	Belém de São Francisco	18143
PE	26	170	Belo Jardim	74640
PE	26	180	Betânia	11363
PE	26	190	Bezerros	61242
PE	26	200	Bodocó	34114
PE	26	210	Bom Conselho	42756
PE	26	220	Bom Jardim	37172
PE	26	230	Bonito	39805
PE	26	240	Brejão	9070
PE	26	250	Brejinho	7186
PE	26	260	Brejo da Madre de Deus	43211
PE	26	270	Buenos Aires	11671
PE	26	280	Buíque	48638
PE	26	290	Cabo de Santo Agostinho	172150
PE	26	300	Cabrobó	28793
PE	26	310	Cachoeirinha	17922
PE	26	320	Caetés	26732
PE	26	330	Calçado	13398
PE	26	340	Calumbi	7228
PE	26	345	Camaragibe	150354
PE	26	350	Camocim de São Félix	16067
PE	26	360	Camutanga	8107
PE	26	370	Canhotinho	25174
PE	26	380	Capoeiras	19540
PE	26	390	Carnaíba	17114
PE	26	392	Carnaubeira da Penha	9833
PE	26	400	Carpina	70337
PE	26	410	Caruaru	283152
PE	26	415	Casinhas	13924
PE	26	420	Catende	31063
PE	26	430	Cedro	9955
PE	26	440	Chã de Alegria	11252
PE	26	450	Chã Grande	20556
PE	26	460	Condado	24271
PE	26	470	Correntes	17655
PE	26	480	Cortês	12823
PE	26	490	Cumaru	34499
PE	26	500	Cupira	22644
PE	26	510	Custódia	30797
PE	26	515	Dormentes	15476
PE	26	520	Escada	58450
PE	26	530	Exu	32779
PE	26	540	Feira Nova	19102
PE	26	545	Fernando de Noronha	2321
PE	26	550	Ferreiros	10579
PE	26	560	Flores	20093
PE	26	570	Floresta	27368
PE	26	580	Frei Miguelinho	12149
PE	26	590	Gameleira	27227
PE	26	600	Garanhuns	128398
PE	26	610	Glória do Goitá	28105
PE	26	620	Goiana	76371
PE	26	630	Granito	6230
PE	26	640	Gravatá	71551
PE	26	650	Iati	17029
PE	26	660	Ibimirim	21560
PE	26	670	Ibirajuba	7357
PE	26	680	Igarassu	92455
PE	26	690	Iguaraci	11669
PE	26	760	Ilha de Itamaracá	19001
PE	26	700	Inajá	14942
PE	26	710	Ingazeira	4668
PE	26	720	Ipojuca	69523
PE	26	730	Ipubi	24381
PE	26	740	Itacuruba	3980
PE	26	750	Itaíba	26545
PE	26	765	Itambé	35523
PE	26	770	Itapetim	14107
PE	26	775	Itapissuma	22857
PE	26	780	Itaquitinga	15632
PE	26	790	Jaboatão dos Guararapes	651355
PE	26	795	Jaqueira	12635
PE	26	800	Jataúba	14803
PE	26	805	Jatobá	14603
PE	26	810	João Alfredo	26730
PE	26	820	Joaquim Nabuco	16090
PE	26	825	Jucati	10892
PE	26	830	Jupi	12727
PE	26	840	Jurema	14519
PE	26	845	Lagoa do Carro	14599
PE	26	850	Lagoa do Itaenga	22880
PE	26	860	Lagoa do Ouro	10683
PE	26	870	Lagoa dos Gatos	15611
PE	26	875	Lagoa Grande	22379
PE	26	880	Lajedo	34050
PE	26	890	Limoeiro	57403
PE	26	900	Macaparana	23706
PE	26	910	Machados	10816
PE	26	915	Manari	13665
PE	26	920	Maraial	16124
PE	26	930	Mirandiba	13310
PE	26	1430	Moreilândia	10552
PE	26	940	Moreno	56650
PE	26	950	Nazaré da Mata	31261
PE	26	960	Olinda	387494
PE	26	970	Orobó	23261
PE	26	980	Orocó	10894
PE	26	990	Ouricuri	59499
PE	26	1000	Palmares	54355
PE	26	1010	Palmeirina	10441
PE	26	1020	Panelas	24793
PE	26	1030	Paranatama	9559
PE	26	1040	Parnamirim	19690
PE	26	1050	Passira	29130
PE	26	1060	Paudalho	49225
PE	26	1070	Paulista	299744
PE	26	1080	Pedra	20710
PE	26	1090	Pesqueira	57794
PE	26	1100	Petrolândia	31412
PE	26	1110	Petrolina	260004
PE	26	1120	Poção	12356
PE	26	1130	Pombos	24904
PE	26	1140	Primavera	11937
PE	26	1150	Quipapá	22894
PE	26	1153	Quixaba	6417
PE	26	1160	Recife	1515052
PE	26	1170	Riacho das Almas	18291
PE	26	1180	Ribeirão	41765
PE	26	1190	Rio Formoso	22049
PE	26	1200	Sairé	15523
PE	26	1210	Salgadinho	8038
PE	26	1220	Salgueiro	54794
PE	26	1230	Saloá	15131
PE	26	1240	Sanharó	16511
PE	26	1245	Santa Cruz	11914
PE	26	1247	Santa Cruz da Baixa Verde	10018
PE	26	1250	Santa Cruz do Capibaribe	74359
PE	26	1255	Santa Filomena	13567
PE	26	1260	Santa Maria da Boa Vista	44053
PE	26	1270	Santa Maria do Cambucá	11978
PE	26	1280	Santa Terezinha	10623
PE	26	1290	São Benedito do Sul	10915
PE	26	1300	São Bento do Una	47669
PE	26	1310	São Caitano	36255
PE	26	1320	São João	20359
PE	26	1330	São Joaquim do Monte	21727
PE	26	1340	São José da Coroa Grande	15773
PE	26	1350	São José do Belmonte	32123
PE	26	1360	São José do Egito	30053
PE	26	1370	São Lourenço da Mata	93758
PE	26	1380	São Vicente Ferrer	17358
PE	26	1390	Serra Talhada	69856
PE	26	1400	Serrita	16990
PE	26	1410	Sertânia	31766
PE	26	1420	Sirinhaém	32889
PE	26	1440	Solidão	5349
PE	26	1450	Surubim	53210
PE	26	1460	Tabira	25055
PE	26	1470	Tacaimbó	13856
PE	26	1480	Tacaratu	16907
PE	26	1485	Tamandaré	19110
PE	26	1500	Taquaritinga do Norte	21726
PE	26	1510	Terezinha	5939
PE	26	1520	Terra Nova	8140
PE	26	1530	Timbaúba	56647
PE	26	1540	Toritama	26895
PE	26	1550	Tracunhaém	12734
PE	26	1560	Trindade	24244
PE	26	1570	Triunfo	14794
PE	26	1580	Tupanatinga	22023
PE	26	1590	Tuparetama	8251
PE	26	1600	Venturosa	14491
PE	26	1610	Verdejante	9374
PE	26	1618	Vertente do Lério	8508
PE	26	1620	Vertentes	15475
PE	26	1630	Vicência	29413
PE	26	1640	Vitória de Santo Antão	125563
PE	26	1650	Xexéu	15752
AL	27	10	Água Branca	19032
AL	27	20	Anadia	18967
AL	27	30	Arapiraca	202390
AL	27	40	Atalaia	42022
AL	27	50	Barra de Santo Antônio	14254
AL	27	60	Barra de São Miguel	7435
AL	27	70	Batalha	16104
AL	27	80	Belém	5919
AL	27	90	Belo Monte	6641
AL	27	100	Boca da Mata	25734
AL	27	110	Branquinha	13557
AL	27	120	Cacimbinhas	8180
AL	27	130	Cajueiro	19254
AL	27	135	Campestre	4168
AL	27	140	Campo Alegre	44175
AL	27	150	Campo Grande	8464
AL	27	160	Canapi	16376
AL	27	170	Capela	18631
AL	27	180	Carneiros	7249
AL	27	190	Chã Preta	7438
AL	27	200	Coité do Nóia	13615
AL	27	210	Colônia Leopoldina	18050
AL	27	220	Coqueiro Seco	5393
AL	27	230	Coruripe	44232
AL	27	235	Craíbas	22986
AL	27	240	Delmiro Gouveia	44311
AL	27	250	Dois Riachos	11846
AL	27	255	Estrela de Alagoas	16900
AL	27	260	Feira Grande	22909
AL	27	270	Feliz Deserto	4130
AL	27	280	Flexeiras	11892
AL	27	290	Girau do Ponciano	30884
AL	27	300	Ibateguara	14724
AL	27	310	Igaci	25183
AL	27	320	Igreja Nova	22635
AL	27	330	Inhapi	19968
AL	27	340	Jacaré dos Homens	6440
AL	27	350	Jacuípe	7189
AL	27	360	Japaratinga	6702
AL	27	370	Jaramataia	6835
AL	27	375	Jequiá da Praia	12937
AL	27	380	Joaquim Gomes	19483
AL	27	390	Jundiá	3652
AL	27	400	Junqueiro	25023
AL	27	410	Lagoa da Canoa	23009
AL	27	420	Limoeiro de Anadia	27823
AL	27	430	Maceió	922458
AL	27	440	Major Isidoro	17921
AL	27	490	Mar Vermelho	4162
AL	27	450	Maragogi	25845
AL	27	460	Maravilha	15392
AL	27	470	Marechal Deodoro	44038
AL	27	480	Maribondo	15277
AL	27	500	Mata Grande	23965
AL	27	510	Matriz de Camaragibe	26139
AL	27	520	Messias	13044
AL	27	530	Minador do Negrão	3868
AL	27	540	Monteirópolis	8053
AL	27	550	Murici	21675
AL	27	560	Novo Lino	7287
AL	27	570	Olho d'Água das Flores	22199
AL	27	580	Olho d'Água do Casado	7536
AL	27	590	Olho d'Água Grande	5168
AL	27	600	Olivença	10546
AL	27	610	Ouro Branco	10617
AL	27	620	Palestina	5185
AL	27	630	Palmeira dos Índios	69719
AL	27	640	Pão de Açúcar	26454
AL	27	642	Pariconha	11330
AL	27	644	Paripueira	8890
AL	27	650	Passo de Camaragibe	13507
AL	27	660	Paulo Jacinto	7757
AL	27	670	Penedo	60502
AL	27	680	Piaçabuçu	16672
AL	27	690	Pilar	32640
AL	27	700	Pindoba	2318
AL	27	710	Piranhas	24108
AL	27	720	Poço das Trincheiras	14503
AL	27	740	Porto de Pedras	10698
AL	27	730	Porto Calvo	24907
AL	27	750	Porto Real do Colégio	18945
AL	27	760	Quebrangulo	12272
AL	27	770	Rio Largo	68856
AL	27	780	Roteiro	6645
AL	27	790	Santa Luzia do Norte	6826
AL	27	800	Santana do Ipanema	45474
AL	27	810	Santana do Mundaú	11181
AL	27	820	São Brás	6727
AL	27	830	São José da Laje	20387
AL	27	840	São José da Tapera	27672
AL	27	850	São Luís do Quitunde	28290
AL	27	860	São Miguel dos Campos	43409
AL	27	870	São Miguel dos Milagres	6572
AL	27	880	São Sebastião	32397
AL	27	890	Satuba	15045
AL	27	895	Senador Rui Palmeira	13876
AL	27	900	Tanque d'Arca	5765
AL	27	910	Taquarana	17221
AL	27	915	Teotônio Vilela	42215
AL	27	920	Traipu	24000
AL	27	930	União dos Palmares	59503
AL	27	940	Viçosa	28253
SE	28	10	Amparo de São Francisco	2397
SE	28	20	Aquidabã	19873
SE	28	30	Aracaju	505286
SE	28	40	Arauá	11061
SE	28	50	Areia Branca	17989
SE	28	60	Barra dos Coqueiros	21562
SE	28	67	Boquim	25055
SE	28	70	Brejo Grande	7398
SE	28	100	Campo do Brito	16472
SE	28	110	Canhoba	4040
SE	28	120	Canindé de São Francisco	22396
SE	28	130	Capela	27562
SE	28	140	Carira	19508
SE	28	150	Carmópolis	11252
SE	28	160	Cedro de São João	5567
SE	28	170	Cristinápolis	16734
SE	28	190	Cumbe	3883
SE	28	200	Divina Pastora	3725
SE	28	210	Estância	62796
SE	28	220	Feira Nova	5549
SE	28	230	Frei Paulo	13226
SE	28	240	Gararu	12027
SE	28	250	General Maynard	2586
SE	28	260	Gracho Cardoso	5773
SE	28	270	Ilha das Flores	9135
SE	28	280	Indiaroba	14294
SE	28	290	Itabaiana	85664
SE	28	300	Itabaianinha	38831
SE	28	310	Itabi	5425
SE	28	320	Itaporanga d'Ajuda	29294
SE	28	330	Japaratuba	15703
SE	28	340	Japoatã	14846
SE	28	350	Lagarto	91605
SE	28	360	Laranjeiras	26972
SE	28	370	Macambira	6418
SE	28	380	Malhada dos Bois	3694
SE	28	390	Malhador	12589
SE	28	400	Maruim	16024
SE	28	410	Moita Bonita	11886
SE	28	420	Monte Alegre de Sergipe	13064
SE	28	430	Muribeca	7411
SE	28	440	Neópolis	20823
SE	28	450	Nossa Senhora da Glória	29447
SE	28	460	Nossa Senhora das Dores	24109
SE	28	470	Nossa Senhora de Lourdes	7024
SE	28	480	Nossa Senhora do Socorro	179060
SE	28	445	Nossa Senhora Aparecida	8054
SE	28	490	Pacatuba	11563
SE	28	500	Pedra Mole	2989
SE	28	510	Pedrinhas	8389
SE	28	520	Pinhão	5846
SE	28	530	Pirambu	9041
SE	28	540	Poço Redondo	30358
SE	28	550	Poço Verde	21678
SE	28	560	Porto da Folha	27281
SE	28	570	Propriá	29081
SE	28	580	Riachão do Dantas	20835
SE	28	590	Riachuelo	8918
SE	28	600	Ribeirópolis	16479
SE	28	610	Rosário do Catete	8183
SE	28	620	Salgado	20472
SE	28	630	Santa Luzia do Itanhy	15336
SE	28	650	Santa Rosa de Lima	3766
SE	28	640	Santana do São Francisco	6357
SE	28	660	Santo Amaro das Brotas	10704
SE	28	670	São Cristóvão	77278
SE	28	680	São Domingos	10375
SE	28	690	São Francisco	2761
SE	28	700	São Miguel do Aleixo	3680
SE	28	710	Simão Dias	40225
SE	28	720	Siriri	7370
SE	28	730	Telha	2958
SE	28	740	Tobias Barreto	47307
SE	28	750	Tomar do Geru	13994
SE	28	760	Umbaúba	22425
BA	29	10	Abaíra	9298
BA	29	20	Abaré	15268
BA	29	30	Acajutiba	15374
BA	29	35	Adustina	14735
BA	29	40	Água Fria	15140
BA	29	60	Aiquara	4360
BA	29	70	Alagoinhas	139818
BA	29	80	Alcobaça	24378
BA	29	90	Almadina	6284
BA	29	100	Amargosa	33378
BA	29	110	Amélia Rodrigues	25132
BA	29	115	América Dourada	15955
BA	29	120	Anagé	23338
BA	29	130	Andaraí	13589
BA	29	135	Andorinha	14746
BA	29	140	Angical	13706
BA	29	150	Anguera	9552
BA	29	160	Antas	11816
BA	29	170	Antônio Cardoso	11835
BA	29	180	Antônio Gonçalves	6500
BA	29	190	Aporá	17525
BA	29	195	Apuarema	6829
BA	29	205	Araças	12549
BA	29	200	Aracatu	15511
BA	29	210	Araci	49236
BA	29	220	Aramari	10453
BA	29	225	Arataca	9468
BA	29	230	Aratuípe	8801
BA	29	240	Aurelino Leal	18189
BA	29	250	Baianópolis	10968
BA	29	260	Baixa Grande	19562
BA	29	265	Banzaê	10911
BA	29	270	Barra	47441
BA	29	280	Barra da Estiva	29738
BA	29	290	Barra do Choça	52583
BA	29	300	Barra do Mendes	13634
BA	29	310	Barra do Rocha	6884
BA	29	320	Barreiras	138037
BA	29	323	Barro Alto	12127
BA	29	330	Barro Preto	7130
BA	29	327	Barrocas	12960
BA	29	340	Belmonte	18531
BA	29	350	Belo Campo	20125
BA	29	360	Biritinga	14656
BA	29	370	Boa Nova	25728
BA	29	380	Boa Vista do Tupim	19327
BA	29	390	Bom Jesus da Lapa	58480
BA	29	395	Bom Jesus da Serra	10705
BA	29	400	Boninal	11590
BA	29	405	Bonito	14240
BA	29	410	Boquira	24093
BA	29	420	Botuporã	13516
BA	29	430	Brejões	17040
BA	29	440	Brejolândia	6916
BA	29	450	Brotas de Macaúbas	11418
BA	29	460	Brumado	64980
BA	29	470	Buerarema	17850
BA	29	475	Buritirama	21670
BA	29	480	Caatiba	19780
BA	29	485	Cabaceiras do Paraguaçu	16301
BA	29	490	Cachoeira	31982
BA	29	500	Caculé	22200
BA	29	510	Caém	9210
BA	29	515	Caetanos	14859
BA	29	520	Caetité	48559
BA	29	530	Cafarnaum	17065
BA	29	540	Cairu	8606
BA	29	550	Caldeirão Grande	8140
BA	29	560	Camacan	26660
BA	29	570	Camaçari	197144
BA	29	580	Camamu	34258
BA	29	590	Campo Alegre de Lourdes	28699
BA	29	600	Campo Formoso	61823
BA	29	610	Canápolis	9940
BA	29	620	Canarana	21713
BA	29	630	Canavieiras	37018
BA	29	640	Candeal	9674
BA	29	650	Candeias	83295
BA	29	660	Candiba	11766
BA	29	670	Cândido Sales	32160
BA	29	680	Cansanção	32716
BA	29	682	Canudos	13760
BA	29	685	Capela do Alto Alegre	8036
BA	29	687	Capim Grosso	27037
BA	29	689	Caraíbas	9165
BA	29	690	Caravelas	21007
BA	29	700	Cardeal da Silva	9237
BA	29	710	Carinhanha	28529
BA	29	720	Casa Nova	62279
BA	29	730	Castro Alves	24668
BA	29	740	Catolândia	2958
BA	29	750	Catu	49162
BA	29	755	Caturama	8482
BA	29	760	Central	15829
BA	29	770	Chorrochó	10589
BA	29	780	Cícero Dantas	33683
BA	29	790	Cipó	15767
BA	29	800	Coaraci	25486
BA	29	810	Cocos	18810
BA	29	820	Conceição da Feira	18580
BA	29	830	Conceição do Almeida	19185
BA	29	840	Conceição do Coité	59248
BA	29	850	Conceição do Jacuípe	28616
BA	29	860	Conde	23576
BA	29	870	Condeúba	18157
BA	29	880	Contendas do Sincorá	3896
BA	29	890	Coração de Maria	25203
BA	29	900	Cordeiros	6373
BA	29	910	Coribe	15871
BA	29	920	Coronel João Sá	21530
BA	29	930	Correntina	32482
BA	29	940	Cotegipe	14032
BA	29	950	Cravolândia	5208
BA	29	960	Crisópolis	20701
BA	29	970	Cristópolis	12670
BA	29	980	Cruz das Almas	58345
BA	29	990	Curaçá	31747
BA	29	1000	Dário Meira	16485
BA	29	1005	Dias d'Ávila	55698
BA	29	1010	Dom Basílio	10940
BA	29	1020	Dom Macedo Costa	3633
BA	29	1030	Elísio Medrado	7875
BA	29	1040	Encruzilhada	41439
BA	29	1050	Entre Rios	44727
BA	29	50	Érico Cardoso	12504
BA	29	1060	Esplanada	30194
BA	29	1070	Euclides da Cunha	55412
BA	29	1072	Eunápolis	94118
BA	29	1075	Fátima	18751
BA	29	1077	Feira da Mata	6155
BA	29	1080	Feira de Santana	535820
BA	29	1085	Filadélfia	17341
BA	29	1090	Firmino Alves	4910
BA	29	1100	Floresta Azul	9901
BA	29	1110	Formosa do Rio Preto	20402
BA	29	1120	Gandu	27675
BA	29	1125	Gavião	3079
BA	29	1130	Gentio do Ouro	9495
BA	29	1140	Glória	15843
BA	29	1150	Gongogi	11679
BA	29	1160	Governador Mangabeira	18883
BA	29	1165	Guajeru	16004
BA	29	1170	Guanambi	76247
BA	29	1180	Guaratinga	23493
BA	29	1185	Heliópolis	14384
BA	29	1190	Iaçu	30295
BA	29	1200	Ibiassucê	13513
BA	29	1210	Ibicaraí	27610
BA	29	1220	Ibicoara	17578
BA	29	1230	Ibicuí	14756
BA	29	1240	Ibipeba	13825
BA	29	1250	Ibipitanga	13547
BA	29	1260	Ibiquera	3506
BA	29	1270	Ibirapitanga	18784
BA	29	1280	Ibirapuã	6217
BA	29	1290	Ibirataia	26249
BA	29	1300	Ibitiara	12554
BA	29	1310	Ibititá	18362
BA	29	1320	Ibotirama	24796
BA	29	1330	Ichu	3381
BA	29	1340	Igaporã	14920
BA	29	1345	Igrapiúna	16628
BA	29	1350	Iguaí	26717
BA	29	1360	Ilhéus	220932
BA	29	1370	Inhambupe	32397
BA	29	1380	Ipecaetá	19861
BA	29	1390	Ipiaú	42425
BA	29	1400	Ipirá	61064
BA	29	1410	Ipupiara	8914
BA	29	1420	Irajuba	6368
BA	29	1430	Iramaia	17814
[truncated: 3,570 more rows]
