# Supplementary material for: Forecasting dengue fever in Brazil: An assessment of climate conditions
Source: PLoS One. 2019 Aug 8;14(8):e0220106. doi: 10.1371/journal.pone.0220106 (PMC6687106; doi:10.1371/journal.pone.0220106)
Supplement: S1 File — (ZIP) [file pone.0220106.s003.zip › data and codes_submit/training dataset analysis/data/data sinan/Rio de Janeiro/Rio de Janeiro_2001_2006.csv]

DENGUE - Notificações registradas no Sistema de Informação de Agravos de Notificação - Rio de Janeiro
Notificações por Ano 1º Sintoma(s)
Município de notificação: 330455 Rio de Janeiro
Período:2001-2006
Ano 1º Sintoma(s)	Notificações
2001	28703
2002	149874
2003	1610
2004	607
2005	980
2006	14435
Total	196209
Fonte: Ministério da Saúde/SVS - Sistema de Informação de Agravos de Notificação - Sinan
Notas:
Incluídas notificações de indivíduos residentes no Brasil, independente de sua confirmação, exceto os descartados,
pois em situações de epidemia nem sempre é possível confirmar todos os casos.
Períodos Disponíveis ou período - Correspondem aos anos de notificação dos casos.
Para tabular dados em série histórica selecione na linha a variável de interesse, na Coluna Ano dos 1ºs sintomas
em Períodos Disponíveis assinale o ano inicial da série e todos os posteriores até o ano atual (p/ incluir casos notificados
com atraso) e em Seleções Disponíveis assinale os anos dos 1ºs sintomas (ex: série histórica de nº de casos, 2001 a 2005:
selecione na linha UF de residência, na Coluna Ano de 1ºs sintomas, em Períodos disponíveis-2001 até o ano atual e
em Seleções assinale Ano de 1ºs sintomas de 2001 a 2005).
Para cálculo da incidência utilize locais de residência.
