# Supplementary material for: Forecasting dengue fever in Brazil: An assessment of climate conditions
Source: PLoS One. 2019 Aug 8;14(8):e0220106. doi: 10.1371/journal.pone.0220106 (PMC6687106; doi:10.1371/journal.pone.0220106)
Supplement: S1 File — (ZIP) [file pone.0220106.s003.zip › data and codes_submit/training dataset analysis/data/Data INMET/Aracajú_raw.ods]

## Sheet: Planilha1
--------------------
BDMEP - INMET
--------------------
Estação : ARACAJU - SE (OMM: 83096)
Latitude (graus) : -10.95
Longitude (graus) : -37.04
Altitude (metros): 4.72
Estação Operante
Inicio de operação: 01/03/1910
Periodo solicitado dos dados: 01/01/2001 a 31/12/2012
Os dados listados abaixo são os que encontram-se digitados no BDMEP
Hora em UTC
--------------------
Obs.: Os dados aparecem separados por	(ponto e vírgula) no formato txt.
Para o formato planilha XLS, siga as instruções
--------------------
Estacao	Data	Hora	Precipitacao	TempMaxima	TempMinima	Temp Comp Media	Umidade Relativa Media
83096	01/01/2001	0		29.3		25.94	75.25
83096	01/01/2001	1200	0		20.3
83096	02/01/2001	0		29.8		26.36	76.75
83096	02/01/2001	1200	0		21.5
83096	03/01/2001	0		30.1		26.18	79.25
83096	03/01/2001	1200	0		21.9
83096	04/01/2001	0		29.5		25.86	78.5
83096	04/01/2001	1200	5.6		20.9
83096	05/01/2001	0		28.9		25.78	78.5
83096	05/01/2001	1200	0		20.5
83096	06/01/2001	0		30.1		26.22	77.25
83096	06/01/2001	1200	0		19.7
83096	07/01/2001	0		30.1		26.98	70.75
83096	07/01/2001	1200	0		23.5
83096	08/01/2001	0		30.1		26.5	74.75
83096	08/01/2001	1200	0		22.5
83096	09/01/2001	0		29.6		25.8	73
83096	09/01/2001	1200	8		20.5
83096	10/01/2001	0		30.3		27.14	73
83096	10/01/2001	1200	0		23.1
83096	11/01/2001	0		30.1		26.9	72.5
83096	11/01/2001	1200	0		23.1
83096	12/01/2001	0		30		26.56	74.75
83096	12/01/2001	1200	4.4		20.5
83096	13/01/2001	0		29.7		26.66	73.25
83096	13/01/2001	1200	1.4		22.1
83096	14/01/2001	0		29.3		26.86	76
83096	14/01/2001	1200	0		22.9
83096	15/01/2001	0		30.1		27.06	68.5
83096	15/01/2001	1200	0		22.9
83096	16/01/2001	0		30.1		26.98	70.75
83096	16/01/2001	1200	0		22.9
83096	17/01/2001	0		30.1		26.58	68.25
83096	17/01/2001	1200	1.4		20.9
83096	18/01/2001	0		29.3		26.1	77
83096	18/01/2001	1200	0		20.9
83096	19/01/2001	0		30.3		26.62	71.25
83096	19/01/2001	1200	0		20.9
83096	20/01/2001	0		30.1		26.38	72.75
83096	20/01/2001	1200	0		20.5
83096	21/01/2001	0		29.7		26.1	73
83096	21/01/2001	1200	3.4		21.1
83096	22/01/2001	0		29.9		26.38	71.75
83096	22/01/2001	1200	0		20.3
83096	23/01/2001	0		30.1		22.8	71.25
83096	23/01/2001	1200	0
83096	24/01/2001	0		29.9		26.38	70.5
83096	24/01/2001	1200	0		20.3
83096	25/01/2001	0		29.7		22.7	70.5
83096	25/01/2001	1200	0
83096	26/01/2001	0		30.3		26.94	70.75
83096	26/01/2001	1200	0		21.9
83096	27/01/2001	0		30.3		27.14	74.5
83096	27/01/2001	1200	0		22.9
83096	28/01/2001	0		30.3		27.54	74
83096	28/01/2001	1200	0		24.5
83096	29/01/2001	0		30		26.78	72.5
83096	29/01/2001	1200	0.4		22.6
83096	30/01/2001	0		30.3		26.58	73
83096	30/01/2001	1200	0		21.1
83096	31/01/2001	0		30.2		27.08	67.25
83096	31/01/2001	1200	0		22.9
83096	01/02/2001	0		30.3		27.7	75.25
83096	01/02/2001	1200	0		25.1
83096	02/02/2001	0		33.1		28.54	76.75
83096	02/02/2001	1200	0		26.1
83096	03/02/2001	0		30.3		26.86	78
83096	03/02/2001	1200	0		22.3
83096	04/02/2001	0		30.1		26.9	78.5
83096	04/02/2001	1200	0		23.1
83096	05/02/2001	0		29.9		27.02	73
83096	05/02/2001	1200	0		23.3
83096	06/02/2001	0		30.3		27.26	78
83096	06/02/2001	1200	0		23.9
83096	07/02/2001	0		30.5		26.94	76.5
83096	07/02/2001	1200	0		21.7
83096	08/02/2001	0		30.2		27.14	74.25
83096	08/02/2001	1200	0		23.3
83096	09/02/2001	0		30.5		27.3	69
83096	09/02/2001	1200	0		23.5
83096	10/02/2001	0		30.3		27.34	62.5
83096	10/02/2001	1200	0		23.1
83096	11/02/2001	0		30.4		27.22	68.25
83096	11/02/2001	1200	0		22.7
83096	12/02/2001	0		30.4		27.24	71.75
83096	12/02/2001	1200	0		21.7
83096	13/02/2001	0		30.3		27.22	78.25
83096	13/02/2001	1200	0		23.5
83096	14/02/2001	0		30.5		27.74	71.25
83096	14/02/2001	1200	0		24.9
83096	15/02/2001	0		30.7		27.44	72.75
83096	15/02/2001	1200	0		23.4
83096	16/02/2001	0		30.6		27.56	71.5
83096	16/02/2001	1200	0		24.1
83096	17/02/2001	0		30.9		28.1	72
83096	17/02/2001	1200	0		25.3
83096	18/02/2001	0		30.7		26.86	74.25
83096	18/02/2001	1200	0		24.1
83096	19/02/2001	0		27.7		25.22	84.5
83096	19/02/2001	1200	50.1		20.9
83096	20/02/2001	0		29.7		26.98	78.5
83096	20/02/2001	1200	16.1		24.1
83096	21/02/2001	0		29.9		27.3	75.75
83096	21/02/2001	1200	2		23.9
83096	22/02/2001	0		30.1		27.54	76.5
83096	22/02/2001	1200	0		23.9
83096	23/02/2001	0		30.6		27.4	73
83096	23/02/2001	1200	0		22.7
83096	24/02/2001	0		30.5		27.18	73.25
83096	24/02/2001	1200	0		22.3
83096	25/02/2001	0		30.3		27.38	73.25
83096	25/02/2001	1200	0		22.5
83096	26/02/2001	0		29.9		26.38	78.5
83096	26/02/2001	1200	2		20.7
83096	27/02/2001	0		30.5		27.02	74
83096	27/02/2001	1200	1		21.1
83096	28/02/2001	0		29.7		26.62	80.5
83096	28/02/2001	1200	0		21.7
83096	01/03/2001	0		30.5		27.34	76.75
83096	01/03/2001	1200	1.4		21.9
83096	02/03/2001	0		30.7		26.98	78.5
83096	02/03/2001	1200	0		23.7
83096	03/03/2001	0		30.4		27.76	73.75
83096	03/03/2001	1200	0		23.9
83096	04/03/2001	0		30.7		27.66	73.25
83096	04/03/2001	1200	0		23.3
83096	05/03/2001	0		30.7		26.94	75.5
83096	05/03/2001	1200	0		19.5
83096	06/03/2001	0		30.7		27.42	73
83096	06/03/2001	1200	1.2		23.1
83096	07/03/2001	0		30.7		27.68	74.25
83096	07/03/2001	1200	0		24.7
83096	08/03/2001	0		30.9		27.66	72.75
83096	08/03/2001	1200	0		23.1
83096	09/03/2001	0		30.9		27.46	70.75
83096	09/03/2001	1200	0		21.9
83096	10/03/2001	0		30.5		27.46	73.25
83096	10/03/2001	1200	0		22.3
83096	11/03/2001	0		30.7		27.66	73.75
83096	11/03/2001	1200	0		23.3
83096	12/03/2001	0		30.5		27.52	77.75
83096	12/03/2001	1200	0		23.4
83096	13/03/2001	0		28.7		26.38	82.25
83096	13/03/2001	1200	10.4		22.7
83096	14/03/2001	0		29.3		24.94	87
83096	14/03/2001	1200	13		20.7
83096	15/03/2001	0		28.9		25.88	79.5
83096	15/03/2001	1200	18		20.7
83096	16/03/2001	0		28.9		25.92	86.75
83096	16/03/2001	1200	6.6		22.4
83096	17/03/2001	0		29.9		26.74	78.25
83096	17/03/2001	1200	4.4		21.3
83096	18/03/2001	0		30.1		27.3	72
83096	18/03/2001	1200	0		22.7
83096	19/03/2001	0		30.3		26.98	74.5
83096	19/03/2001	1200	0		22
83096	20/03/2001	0		30.2		27.4	77.25
83096	20/03/2001	1200	0		23.1
83096	21/03/2001	0		29.5		27.02	77.25
83096	21/03/2001	1200	5.8		21.7
83096	22/03/2001	0		30.2		27.28	72.75
83096	22/03/2001	1200	0.4		22.9
83096	23/03/2001	0		30.5		27.38	71.5
83096	23/03/2001	1200	0		22.3
83096	24/03/2001	0		30.3		27.2	76.25
83096	24/03/2001	1200	1.6		22.2
83096	25/03/2001	0		30.1		27.18	73.25
83096	25/03/2001	1200	0		23.1
83096	26/03/2001	0		30.7		27.26	75
83096	26/03/2001	1200	0		21.9
83096	27/03/2001	0		30.5		27.54	73
83096	27/03/2001	1200	0		22.9
83096	28/03/2001	0		30.5		27.34	75.75
83096	28/03/2001	1200	0		22.1
83096	29/03/2001	0		31.1		27.78	75.75
83096	29/03/2001	1200	0		23.1
83096	30/03/2001	0		28.7		25.62	86.5
83096	30/03/2001	1200	5.2		21.7
83096	31/03/2001	0		30.3		27.18	75.25
83096	31/03/2001	1200	5.1		21.9
83096	01/04/2001	0		30.1		27.1	72
83096	01/04/2001	1200	0		21.7
83096	02/04/2001	0		30.4		27.32	74.75
83096	02/04/2001	1200	0.9		23.3
83096	03/04/2001	0		30.5		27.46	79.75
83096	03/04/2001	1200	4.8		23.1
83096	04/04/2001	0		29.5		25.1	83.25
83096	04/04/2001	1200	17.8		20.1
83096	05/04/2001	0		30.3		26.98	67.5
83096	05/04/2001	1200	3.4		22.1
83096	06/04/2001	0		29.7		27.66	73.5
83096	06/04/2001	1200	0		25.1
83096	07/04/2001	0		30.3		27.22	68
83096	07/04/2001	1200	4.2		22.9
83096	08/04/2001	0		30.1		26.82	74.75
83096	08/04/2001	1200	1.4		22.9
83096	09/04/2001	0		30.3		27.6	69.25
83096	09/04/2001	1200	0		23.7
83096	10/04/2001	0		30.7		27.3	72.5
83096	10/04/2001	1200	0.9		22.5
83096	11/04/2001	0		30.3		27.56	75.25
83096	11/04/2001	1200	1.4		23.9
83096	12/04/2001	0		30.1		27.2	67.75
83096	12/04/2001	1200	0		24
83096	13/04/2001	0		29.6		26.16	75.25
83096	13/04/2001	1200	15.1		20.9
83096	14/04/2001	0		29.1		26.5	74.5
83096	14/04/2001	1200	2.8		21.9
83096	15/04/2001	0		29.8		26.84	74.75
83096	15/04/2001	1200	6.8		21.7
83096	16/04/2001	0		30.1		27.46	77
83096	16/04/2001	1200	0.1		23.5
83096	17/04/2001	0		29.7		27.06	71.5
83096	17/04/2001	1200	1.6		23.1
83096	18/04/2001	0		30		27.28	73.25
83096	18/04/2001	1200	0		23.3
83096	19/04/2001	0		30.1		27.02	68.25
83096	19/04/2001	1200	0		21.3
83096	20/04/2001	0		30.1		26.66	78.75
83096	20/04/2001	1200	0.7		21.5
83096	21/04/2001	0		30.3		27.14	78.5
83096	21/04/2001	1200	2.8		22.5
83096	22/04/2001	0		30.5		27.82	72.25
83096	22/04/2001	1200	1		24.1
83096	23/04/2001	0		30.5		27.44	66.5
83096	23/04/2001	1200	0		22.8
83096	24/04/2001	0		30.1		26.8	70.5
83096	24/04/2001	1200	2.4		21.9
83096	25/04/2001	0		30.1		27.68	67.5
83096	25/04/2001	1200	1.2		24.7
83096	26/04/2001	0		29.9		27.26	73.75
83096	26/04/2001	1200	0		24.1
83096	27/04/2001	0		28.5		25.34	72
83096	27/04/2001	1200	79.2		20.7
83096	28/04/2001	0		29.1		27.02	73.75
83096	28/04/2001	1200	17.2		23.3
83096	29/04/2001	0		29.5		26.78	71.75
83096	29/04/2001	1200	0.6		23.1
83096	30/04/2001	0		29.5		26.78	77.5
83096	30/04/2001	1200	4		23.1
83096	01/05/2001	0		28.4		25.98	83
83096	01/05/2001	1200	10.3		21.5
83096	02/05/2001	0		29.1		25.46	86.75
83096	02/05/2001	1200	10.4		21.9
83096	03/05/2001	0		29.5		26.62	74.75
83096	03/05/2001	1200	19.3		22.3
83096	04/05/2001	0		29.1		26.14	79.75
83096	04/05/2001	1200	3.8		21.3
83096	05/05/2001	0		28.7		25.6	82
83096	05/05/2001	1200	6.5		22
83096	06/05/2001	0		29.5		26.78	76.5
83096	06/05/2001	1200	2.3		21.7
83096	07/05/2001	0		29.5		26.32	79.25
83096	07/05/2001	1200	0		20.2
83096	08/05/2001	0		30.3		27.1	77.5
83096	08/05/2001	1200	0		22.5
83096	09/05/2001	0		30.3		27.46	77.25
83096	09/05/2001	1200	0		23.7
83096	10/05/2001	0		29.9		27.22	79.25
83096	10/05/2001	1200	0		23.1
83096	11/05/2001	0		29.9		26.22	79.75
83096	11/05/2001	1200	0		19.7
83096	12/05/2001	0		29.3		26.68	79.5
83096	12/05/2001	1200	0		22.3
83096	13/05/2001	0		29.7		27.14	81.25
83096	13/05/2001	1200	0		23.3
83096	14/05/2001	0		29.7		27.02	78.5
83096	14/05/2001	1200	0		22.7
83096	15/05/2001	0		29.7		26.7	75.5
83096	15/05/2001	1200	0		20.9
83096	16/05/2001	0		29.3		26.12	79.75
83096	16/05/2001	1200	0.4		22.2
83096	17/05/2001	0		29.3		26.26	74.5
83096	17/05/2001	1200	0		20.3
83096	18/05/2001	0		29.1		26.22	78.25
83096	18/05/2001	1200	0		21.1
83096	19/05/2001	0		29.1		26.14	72.75
83096	19/05/2001	1200	0		21.1
83096	20/05/2001	0		29.7		26.62	70.75
83096	20/05/2001	1200	0		22.9
83096	21/05/2001	0		29.5		25.7	70.75
83096	21/05/2001	1200	1.9		19.5
83096	22/05/2001	0		27.9		25.1	78.5
83096	22/05/2001	1200	16.7		20.3
83096	23/05/2001	0		29.3		26.16	71.5
83096	23/05/2001	1200	0		21.3
83096	24/05/2001	0		29.5		27.1	72
83096	24/05/2001	1200	0		23.9
83096	25/05/2001	0		29.1		25.92	78.25
83096	25/05/2001	1200	17.2		20.1
83096	26/05/2001	0		29.1		26.18	77.75
83096	26/05/2001	1200	4.8		21.9
83096	27/05/2001	0		29.3		26.66	74.75
83096	27/05/2001	1200	0		20.7
83096	28/05/2001	0		29.3		26.4	79.5
83096	28/05/2001	1200	0		21.1
83096	29/05/2001	0		28.7		26.5	80.5
83096	29/05/2001	1200	1.5		23.3
83096	30/05/2001	0		29.5		26.62	77.25
83096	30/05/2001	1200	2.2		21.7
83096	31/05/2001	0		27.1		23.54	91.5
83096	31/05/2001	1200	4		21.3
83096	01/06/2001	0		28.9		25.58	80.25
83096	01/06/2001	1200	71.8		21.1
83096	02/06/2001	0		29.1		25.22	87
83096	02/06/2001	1200	11.2		21.7
83096	03/06/2001	0		29.5		25.18	80.25
83096	03/06/2001	1200	5.8		20.7
83096	04/06/2001	0		28.8		26.08	70.5
83096	04/06/2001	1200	10.1		21.3
83096	05/06/2001	0		28.9		26.16	76.5
83096	05/06/2001	1200	1.2		22.3
83096	06/06/2001	0		26.7		25.02	81.75
83096	06/06/2001	1200	0		21.1
83096	07/06/2001	0		28.7		26.08	71.5
83096	07/06/2001	1200	47.5		22
83096	08/06/2001	0		28.1		25.06	85.75
83096	08/06/2001	1200	0		22.9
83096	09/06/2001	0		27.3		23.64	91.5
83096	09/06/2001	1200	63		19.6
83096	10/06/2001	0		28.3		25.78	74.5
83096	10/06/2001	1200	21.6		20.5
83096	11/06/2001	0		28.1		24.16	74
83096	11/06/2001	1200	34.4		19.4
83096	12/06/2001	0		28.3		25.86	69.25
83096	12/06/2001	1200	0		22.3
83096	13/06/2001	0		28.2		25.82	70.25
83096	13/06/2001	1200	0		22.1
83096	14/06/2001	0		27.1		23.96	76.75
83096	14/06/2001	1200	2.9		18.4
83096	15/06/2001	0		27.7		23.88	81
83096	15/06/2001	1200	3.6		19
83096	16/06/2001	0		27.1		24.3	86.5
83096	16/06/2001	1200	13.2		20.9
83096	17/06/2001	0		28		25.16	74.5
83096	17/06/2001	1200	6.4		20.9
83096	18/06/2001	0		28.1		25.08	74
83096	18/06/2001	1200	1.2		20
83096	19/06/2001	0		28.3		25.22	74.25
83096	19/06/2001	1200	0		22.1
83096	20/06/2001	0		28.3		25.44	71.75
83096	20/06/2001	1200	0.4		21.8
83096	21/06/2001	0		28.1		24.44	78.75
83096	21/06/2001	1200	0		18.8
83096	22/06/2001	0		27		24.54	83.75
83096	22/06/2001	1200	1.3		20
83096	23/06/2001	0		28.1		24.78	80
83096	23/06/2001	1200	8		20.9
83096	24/06/2001	0		27.7		25	72
83096	24/06/2001	1200	8.1		19.6
83096	25/06/2001	0		28.1		25.74	71.75
83096	25/06/2001	1200	0		22.7
83096	26/06/2001	0		27.8		23.96	85.5
83096	26/06/2001	1200	0		19.3
83096	27/06/2001	0		26.7		23.84	90
83096	27/06/2001	1200	6.4		20.3
83096	28/06/2001	0		27.5		24.6	81.25
83096	28/06/2001	1200	5.6		20
83096	29/06/2001	0		28.1		25.68	73.5
83096	29/06/2001	1200	1.4		22.1
83096	30/06/2001	0		27.9		25.22	80.25
83096	30/06/2001	1200	0		21.5
83096	01/07/2001	0		26.7		23.48	84.75
83096	01/07/2001	1200	4.8		20
83096	02/07/2001	0		27.9		25	74.5
83096	02/07/2001	1200	36.9		19.8
83096	03/07/2001	0		26.9		23.7	84
83096	03/07/2001	1200	6.2		20.5
83096	04/07/2001	0		27.5		24.12	82.25
83096	04/07/2001	1200	3.2		18.6
83096	05/07/2001	0		27.3		24.74	83.25
83096	05/07/2001	1200	2.3		20.7
83096	06/07/2001	0		27.5		24.3	82
83096	06/07/2001	1200	10.4		20.2
83096	07/07/2001	0		27.6		23.7	92.5
83096	07/07/2001	1200	14.4		19.2
83096	08/07/2001	0		27.6		24.88	76.75
83096	08/07/2001	1200	34.7		20.5
83096	09/07/2001	0		27.7		24.46	71.5
83096	09/07/2001	1200	2.6		20.7
83096	10/07/2001	0		26.9		23.78	79.75
83096	10/07/2001	1200	3.2		18.9
83096	11/07/2001	0		27.9		24.28	83.25
83096	11/07/2001	1200	1.7		18.9
83096	12/07/2001	0		28		24.72	84.25
83096	12/07/2001	1200	0		19.3
83096	13/07/2001	0		28.3		25.38	82.5
83096	13/07/2001	1200	0		21.3
83096	14/07/2001	0		27.5		23.54	83
83096	14/07/2001	1200	7.2		19.7
83096	15/07/2001	0		26.7		23.94	70.75
83096	15/07/2001	1200	6.8		20.3
83096	16/07/2001	0		27.1		24.12	81.25
83096	16/07/2001	1200	2.4		21.3
83096	17/07/2001	0		26.8		23.64	86
83096	17/07/2001	1200	18.5		19.9
83096	18/07/2001	0		27.1		24.28	91.75
83096	18/07/2001	1200	0		21.7
83096	19/07/2001	0		27.9		24.98	76.75
83096	19/07/2001	1200	17.1		20.5
83096	20/07/2001	0		27.6		25.26	72.75
83096	20/07/2001	1200	0		22.1
83096	21/07/2001	0		27.8		25.2	84.5
83096	21/07/2001	1200	0.5		22.1
83096	22/07/2001	0		27.9		25.26	80.5
83096	22/07/2001	1200	24.3		19.3
83096	23/07/2001	0		28.1		25.38	71
83096	23/07/2001	1200	1.2		20.1
83096	24/07/2001	0		27.5		25.14	69.25
83096	24/07/2001	1200	9.6		22.7
83096	25/07/2001	0		27.5		25.18	73.25
83096	25/07/2001	1200	7.1		21.8
83096	26/07/2001	0		26.9		24.6	73.25
83096	26/07/2001	1200	5.6		22
83096	27/07/2001	0		27.9		25.72	65.75
83096	27/07/2001	1200	3.1		24.2
83096	28/07/2001	0		27.7		25.72	66
83096	28/07/2001	1200	0		24.4
83096	29/07/2001	0		27.7		24.34	78
83096	29/07/2001	1200	4		21.4
83096	30/07/2001	0		28.1		25.56	68
83096	30/07/2001	1200	0		21.4
83096	31/07/2001	0		27.5		24.28	73.25
83096	31/07/2001	1200	0.4		22
83096	01/08/2001	0		27.5		25.06	65.25
83096	01/08/2001	1200	3.4		21.9
83096	02/08/2001	0		27.7		25.08	68.25
83096	02/08/2001	1200	0		21.2
83096	03/08/2001	0		29.5		25.86	64.75
83096	03/08/2001	1200	0		24.1
83096	04/08/2001	0		26.9		23.84	82.75
83096	04/08/2001	1200	1.3		22.2
83096	05/08/2001	0		27.5		24.66	68.25
83096	05/08/2001	1200	6.1		21.8
83096	06/08/2001	0		27.5		24.2	75.75
83096	06/08/2001	1200	0		22.2
83096	07/08/2001	0		28		25.06	63.25
83096	07/08/2001	1200	5.4		21.8
83096	08/08/2001	0		27.3		23.42	82.75
83096	08/08/2001	1200	4.1		20.2
83096	09/08/2001	0		27.4		24.5	72.75
83096	09/08/2001	1200	12.7		21.4
83096	10/08/2001	0		27.7		24.52	76.25
83096	10/08/2001	1200	0.4		23
83096	11/08/2001	0		27.7		23.06	93
83096	11/08/2001	1200	7.7		19.7
83096	12/08/2001	0		26.7		23.78	70
83096	12/08/2001	1200	53.6		20.2
83096	13/08/2001	0		26.9		24.84	67.25
83096	13/08/2001	1200	0		23
83096	14/08/2001	0		26.1		22.94	87
83096	14/08/2001	1200	8.8		21.2
83096	15/08/2001	0		26.9		22.8	81.75
83096	15/08/2001	1200	6.2		20.8
83096	16/08/2001	0		26.9		23.46	77
83096	16/08/2001	1200	15.8		20.2
83096	17/08/2001	0		26.9		24.44	72.75
83096	17/08/2001	1200	1.4		21
83096	18/08/2001	0		27.1		24.44	78.75
83096	18/08/2001	1200	4.1		22
83096	19/08/2001	0		26.8		24.44	80
83096	19/08/2001	1200	4.6		23.3
83096	20/08/2001	0		27.1		24.72	73
83096	20/08/2001	1200	7.2		22.6
83096	21/08/2001	0		26.9		24.02	85
83096	21/08/2001	1200	4.8		21.2
83096	22/08/2001	0		27.7		24.9	76.5
83096	22/08/2001	1200	6.1		22.3
83096	23/08/2001	0		27.3		24.36	85
83096	23/08/2001	1200	3.1		22.4
83096	24/08/2001	0		27.3		24.94	77.25
83096	24/08/2001	1200	0.8		22.6
83096	25/08/2001	0		27.5		25.32	76
83096	25/08/2001	1200	0.6		23.9
83096	26/08/2001	0		27.6		25.26	79.5
83096	26/08/2001	1200	0		24.2
83096	27/08/2001	0		27.1		25.02	79.5
83096	27/08/2001	1200	0		23.7
83096	28/08/2001	0		27.9		25.2	79
83096	28/08/2001	1200	1.4		22.4
83096	29/08/2001	0		27.5		25.42	75.75
83096	29/08/2001	1200	0		23.7
83096	30/08/2001	0		27.7		25.34	78.5
83096	30/08/2001	1200	0.6		23.7
83096	31/08/2001	0		27.5		24.88	81
83096	31/08/2001	1200	3.1		22.8
83096	01/09/2001	0		27.1		25.34	74.25
83096	01/09/2001	1200	3.8		23.3
83096	02/09/2001	0		27.9		25.56	79
83096	02/09/2001	1200	0		24
83096	03/09/2001	0		27.3		23.92	85
83096	03/09/2001	1200	3		22
83096	04/09/2001	0		27.3		24.58	82
83096	04/09/2001	1200	31.6		21.3
83096	05/09/2001	0		27.5		24.8	75.25
83096	05/09/2001	1200	0		22
83096	06/09/2001	0		27.1		24.34	74.5
83096	06/09/2001	1200	1.5		21.8
83096	07/09/2001	0		27.9		25.32	70.5
83096	07/09/2001	1200	0		23.3
83096	08/09/2001	0		27.3		24.2	76.75
83096	08/09/2001	1200	2.2		21.3
83096	09/09/2001	0		27.7		24.82	79
83096	09/09/2001	1200	1.2		21
83096	10/09/2001	0		28.1		25.64	79.25
83096	10/09/2001	1200	0		22.8
83096	11/09/2001	0		27.9		25.68	78.75
83096	11/09/2001	1200	0		23
83096	12/09/2001	0		28.3		25.6	80.5
83096	12/09/2001	1200	0		22.8
83096	13/09/2001	0		28.3		26.22	74.25
83096	13/09/2001	1200	0.2		25.1
83096	14/09/2001	0		27.9		24.8	73.25
83096	14/09/2001	1200	0		19.7
83096	15/09/2001	0		27.9		25.04	73.75
83096	15/09/2001	1200	0		21.2
83096	16/09/2001	0		28.1		24.92	79.5
83096	16/09/2001	1200	0		20.4
83096	17/09/2001	0		28.3		25.38	83.25
83096	17/09/2001	1200	0		21.1
83096	18/09/2001	0		28.7		26.18	78.25
83096	18/09/2001	1200	0		24.1
83096	19/09/2001	0		28.4		25.74	73.75
83096	19/09/2001	1200	7.7		22.6
83096	20/09/2001	0		27.8		25.24	81.25
83096	20/09/2001	1200	1.6		23.7
83096	21/09/2001	0		28.1		24.68	81
83096	21/09/2001	1200	4		22.8
83096	22/09/2001	0		28		25.26	73.5
83096	22/09/2001	1200	27.8		21.6
83096	23/09/2001	0		30		25.76	82.5
83096	23/09/2001	1200	0		21.8
83096	24/09/2001	0		28.3		26.6
83096	24/09/2001	1200	0		21.6
83096	25/09/2001	0		28.3		25.38	78
83096	25/09/2001	1200	6.2		23.4
83096	26/09/2001	0		27.9		25.82	72
83096	26/09/2001	1200	0.8		24.1
83096	27/09/2001	0		28.1		25.52	76.75
83096	27/09/2001	1200	0		21.8
83096	28/09/2001	0		28.3		26.34	74
83096	28/09/2001	1200	0		24.9
83096	29/09/2001	0		28.3		26.22	74.5
83096	29/09/2001	1200	0.2		24.9
83096	30/09/2001	0		28.3		26.14	73.75
83096	30/09/2001	1200	0		24.9
83096	01/10/2001	0		28.3		25.84	72.25
83096	01/10/2001	1200	0		23
83096	02/10/2001	0		28.5		25.96	72.5
83096	02/10/2001	1200	0		22
83096	03/10/2001	0		28.9		26.16	77.5
83096	03/10/2001	1200	0		23
83096	04/10/2001	0		28.6		26.1	75.75
83096	04/10/2001	1200	0		23
83096	05/10/2001	0		29.5		25.8	76.75
83096	05/10/2001	1200	0		21.6
83096	06/10/2001	0		30.4		26.18	77.75
83096	06/10/2001	1200	0		22
83096	07/10/2001	0		28.9		25.96	80.5
83096	07/10/2001	1200	0		22.8
83096	08/10/2001	0		28.4		25.82	83.25
83096	08/10/2001	1200	0.7		22.2
83096	09/10/2001	0		28.7		25.96	74
83096	09/10/2001	1200	0		23
83096	10/10/2001	0		28.9		26.04	75.5
83096	10/10/2001	1200	0		22.8
83096	11/10/2001	0		28.5		25.46	85.5
83096	11/10/2001	1200	7.6		23.3
83096	12/10/2001	0		28.1		25.4	70
83096	12/10/2001	1200	8.6		23
83096	13/10/2001	0		28.6		25.1	82.75
83096	13/10/2001	1200	0		23.4
83096	14/10/2001	0		28.1		25.24	85.75
83096	14/10/2001	1200	8.4		23
83096	15/10/2001	0		27.3		23.84	91.75
83096	15/10/2001	1200	12.5		22.6
83096	16/10/2001	0		28.8		25.6	79.5
83096	16/10/2001	1200	30.2		21.5
83096	17/10/2001	0		28.1		24.98	82.75
83096	17/10/2001	1200	3.4		21.8
83096	18/10/2001	0		28.7		26	78.75
83096	18/10/2001	1200	1.4		22.2
83096	19/10/2001	0		28.7		26.1	81
83096	19/10/2001	1200	0		23.9
83096	20/10/2001	0		28.9		26.14	83.5
83096	20/10/2001	1200	0		24.1
83096	21/10/2001	0		28.6		25.92	80.25
83096	21/10/2001	1200	0		23.8
83096	22/10/2001	0		28.7		25.94	81.75
83096	22/10/2001	1200	0		23
83096	23/10/2001	0		28.7		26.2	82.25
83096	23/10/2001	1200	0		23
83096	24/10/2001	0		28.9		26.5	78.75
83096	24/10/2001	1200	0		25.3
83096	25/10/2001	0		28.7		25.72	77.75
83096	25/10/2001	1200	7.6		23
83096	26/10/2001	0		28.9		25.76	77.25
83096	26/10/2001	1200	1.8		21.8
83096	27/10/2001	0		28.8		24.82	82.5
83096	27/10/2001	1200	35.6		21.4
83096	28/10/2001	0		28.5		25.9	79.5
83096	28/10/2001	1200	0		23.3
83096	29/10/2001	0		28.3		25.84	81.25
83096	29/10/2001	1200	0		23.9
83096	30/10/2001	0		28.7		26.02	78
83096	30/10/2001	1200	0		22.8
83096	31/10/2001	0		28.9		25.96	74
83096	31/10/2001	1200	0		22.2
83096	01/11/2001	0		28.7		25.94	77
83096	01/11/2001	1200	0		23.7
83096	02/11/2001	0		28.7		26.34	76.75
83096	02/11/2001	1200	0		24.1
83096	03/11/2001	0		29.1		26.4	78.75
83096	03/11/2001	1200	0		23.1
83096	04/11/2001	0		29.3		26.54	76
83096	04/11/2001	1200	0		23.3
83096	05/11/2001	0		29.3		26.16	79.25
83096	05/11/2001	1200	0		21.8
83096	06/11/2001	0		29.3		26.68	77.75
83096	06/11/2001	1200	0		24.2
83096	07/11/2001	0		29.1		25.96	77.25
83096	07/11/2001	1200	0		23
83096	08/11/2001	0		29.3		25.76	76.25
83096	08/11/2001	1200	0		21
83096	09/11/2001	0		28.9		25.68	82
83096	09/11/2001	1200	11.8		23.4
83096	10/11/2001	0		29.1		26.66	73.25
83096	10/11/2001	1200	0		24.7
83096	11/11/2001	0		28.9		26.62	77
83096	11/11/2001	1200	0		25.1
83096	12/11/2001	0		29.5		26.66	77.5
83096	12/11/2001	1200	0		23.5
83096	13/11/2001	0		29.3		26.04	78.25
83096	13/11/2001	1200	0		22.2
83096	14/11/2001	0		29.3		26.62	77
83096	14/11/2001	1200	0		23.7
83096	15/11/2001	0		29.4		26.54	77
83096	15/11/2001	1200	0		23
83096	16/11/2001	0		29.4		26.5	77
83096	16/11/2001	1200	0		22.6
83096	17/11/2001	0		29.2		26.38	77.5
83096	17/11/2001	1200	0		22.6
83096	18/11/2001	0		29.5		26.46	80.5
83096	18/11/2001	1200	0		22.4
83096	19/11/2001	0		29.4		26.34	73.5
83096	19/11/2001	1200	0		22
83096	20/11/2001	0		29.4		26.28	69.5
83096	20/11/2001	1200	0		22
83096	21/11/2001	0		29.1		26.12	75
83096	21/11/2001	1200	0		22
83096	22/11/2001	0		29.5		26.62	76.25
83096	22/11/2001	1200	0		24.7
83096	23/11/2001	0		29.3		26.36	75.75
83096	23/11/2001	1200	0.2		23
83096	24/11/2001	0		29.5		26.82	80.25
83096	24/11/2001	1200	0		24.5
83096	25/11/2001	0		29.1		26.66	87
83096	25/11/2001	1200	0		25.1
83096	26/11/2001	0		29.5		25.72	88.25
83096	26/11/2001	1200	21.8		23.3
83096	27/11/2001	0		29.3		26.28	81.25
83096	27/11/2001	1200	20.2		23.6
83096	28/11/2001	0		29.3		26.68	76.5
83096	28/11/2001	1200	0		23
83096	29/11/2001	0		29.7		26.64	85.5
83096	29/11/2001	1200	0.4		22
83096	30/11/2001	0		29.7		27.22	79.25
83096	30/11/2001	1200	1.6		25.1
83096	01/12/2001	0		29.5		27.52	83.5
83096	01/12/2001	1200	0.6		25.2
83096	02/12/2001	0		29.4		27.02	77.75
83096	02/12/2001	1200	0		25.3
83096	03/12/2001	0		29.4		27.3	77.5
83096	03/12/2001	1200	0		25.9
83096	04/12/2001	0		29.5		26.62	79.75
83096	04/12/2001	1200	0		23.5
83096	05/12/2001	0		29.7		27.1	77
83096	05/12/2001	1200	0		25.5
83096	06/12/2001	0		29.9		27.28	76
83096	06/12/2001	1200	0		25
83096	07/12/2001	0		29.9		26.6	80.5
83096	07/12/2001	1200	0		22.6
83096	08/12/2001	0		28.7		26.18	90.5
83096	08/12/2001	1200	4.7		23.5
83096	09/12/2001	0		29.5		27	83.75
83096	09/12/2001	1200	6		25
83096	10/12/2001	0		29.3		26.04	80.5
83096	10/12/2001	1200	13		24.2
83096	11/12/2001	0		29.7		26.86	77.5
83096	11/12/2001	1200	0		24.3
83096	12/12/2001	0		28.5		25.68	88.5
83096	12/12/2001	1200	19.8		23.2
83096	13/12/2001	0		29.7		26.76	77.75
83096	13/12/2001	1200	0		23
83096	14/12/2001	0		30		26.96	75.25
83096	14/12/2001	1200	1.8		23.1
83096	15/12/2001	0		29.9		27.28	79.5
83096	15/12/2001	1200	0		25.2
83096	16/12/2001	0		29.9		27.44	80.25
83096	16/12/2001	1200	0.3		25.4
83096	17/12/2001	0		29.8		27.32	81.25
83096	17/12/2001	1200	0		25.5
83096	18/12/2001	0		29.7		27.24	75.25
83096	18/12/2001	1200	0		25.3
83096	19/12/2001	0		29.7		27.14	77.5
83096	19/12/2001	1200	0		25.3
83096	20/12/2001	0		29.9		27.36	79.5
83096	20/12/2001	1200	0		25.4
83096	21/12/2001	0		30		27.4	80.25
83096	21/12/2001	1200	0		25.5
83096	22/12/2001	0		30		27.32	73.25
83096	22/12/2001	1200	0		25.5
83096	23/12/2001	0		30.1		27.3	72.25
83096	23/12/2001	1200	0.2		25.3
83096	24/12/2001	0		30.1		27.34	75.5
83096	24/12/2001	1200	0.7		25.4
83096	25/12/2001	0		30.1		27.08	76
83096	25/12/2001	1200	0		24.3
83096	26/12/2001	0		29.9		27	70.25
83096	26/12/2001	1200	1.2		24.3
83096	27/12/2001	0		28.9		26.62	77
83096	27/12/2001	1200	0.7		25.1
83096	28/12/2001	0		29.9		27.06	77.25
83096	28/12/2001	1200	6.9		24.1
83096	29/12/2001	0		30.1		27.68	76.75
83096	29/12/2001	1200	0		25.6
83096	30/12/2001	0		30.1		27.14	78.5
83096	30/12/2001	1200	0.2		25.1
83096	31/12/2001	0		28		25.64	83.5
83096	31/12/2001	1200	0		23.8
83096	01/01/2002	0		27.7		25.88	83.75
83096	01/01/2002	1200	19.9		23.7
83096	02/01/2002	0		29.7		26.54	84.5
83096	02/01/2002	1200	2.2		24.5
83096	03/01/2002	0		29.7		26.28	86.5
83096	03/01/2002	1200	10.3		23
83096	04/01/2002	0		30.7		26.04	92.25
83096	04/01/2002	1200	0		22.8
83096	05/01/2002	0		29.5		26.34	83.25
83096	05/01/2002	1200	9.2		23.3
83096	06/01/2002	0		28.1		25.3	88
83096	06/01/2002	1200	27.1		24.1
83096	07/01/2002	0		29.1		24.98	86.5
83096	07/01/2002	1200	6.6		22.4
83096	08/01/2002	0		29.8		26.1	89
83096	08/01/2002	1200	0.2		22.6
83096	09/01/2002	0		28.7		26.34	82.75
83096	09/01/2002	1200	8.2		23.3
83096	10/01/2002	0		29.1		26.12	83.75
83096	10/01/2002	1200	2		23.6
83096	11/01/2002	0		28.7		25.94	87.75
83096	11/01/2002	1200	20.1		23.5
83096	12/01/2002	0		29.9		26.62	80.5
83096	12/01/2002	1200	0.4		22.3
83096	13/01/2002	0		29.7		26.74	77
83096	13/01/2002	1200	1		22.5
83096	14/01/2002	0		29.7		26.68	78.5
83096	14/01/2002	1200	0		23
83096	15/01/2002	0		29.4		24.94	90.25
83096	15/01/2002	1200	0		21.8
83096	16/01/2002	0		27.8		25.22	91
83096	16/01/2002	1200	38.1		21.6
83096	17/01/2002	0		29.6		26.34	84.5
83096	17/01/2002	1200	9		22
83096	18/01/2002	0		29.9		26.5	81.5
83096	18/01/2002	1200	0		24.1
83096	19/01/2002	0		29.8		26.08	87.25
83096	19/01/2002	1200	1.6		23.5
83096	20/01/2002	0		30.1		27.14	81.5
83096	20/01/2002	1200	8.6		23.3
83096	21/01/2002	0		29.5		26.2	81.5
83096	21/01/2002	1200	0.4		22.4
83096	22/01/2002	0		30		26.94	73.5
83096	22/01/2002	1200	2		23.5
83096	23/01/2002	0		29.9		27.04	77.25
83096	23/01/2002	1200	0		23
83096	24/01/2002	0		30.4		27.26	78.25
83096	24/01/2002	1200	0		23
83096	25/01/2002	0		29.9		26.96	78
83096	25/01/2002	1200	0		22.8
83096	26/01/2002	0		30.1		26.9	77.5
83096	26/01/2002	1200	0.8		22.2
83096	27/01/2002	0		30.1		27.82	71.5
83096	27/01/2002	1200	0		25.1
83096	28/01/2002	0		29.7		26.2	77
83096	28/01/2002	1200	0.8		22.8
83096	29/01/2002	0		30.1		26.36	75.5
83096	29/01/2002	1200	0.3		22
83096	30/01/2002	0		30.1		26.6	75.75
83096	30/01/2002	1200	0		22
83096	31/01/2002	0		30.2		26.94	81.25
83096	31/01/2002	1200	0.4		24.1
83096	01/02/2002	0		30.1		27.38	77.75
83096	01/02/2002	1200	2.6		24.1
83096	02/02/2002	0		30		27.48	71.75
83096	02/02/2002	1200	0		23.3
83096	03/02/2002	0		30		26.7	77
83096	03/02/2002	1200	0		22.4
83096	04/02/2002	0		30.1		27	82.5
83096	04/02/2002	1200	0		24.2
83096	05/02/2002	0		29.6		25.44	90.25
83096	05/02/2002	1200	2.7		23.5
83096	06/02/2002	0		29.9		26.68	86.75
83096	06/02/2002	1200	23.7		23.3
83096	07/02/2002	0		30.1		26.56	76.25
83096	07/02/2002	1200	0		21.3
83096	08/02/2002	0		30.2		27.52	70.75
83096	08/02/2002	1200	1		24.9
83096	09/02/2002	0		29.7		26.78	78.25
83096	09/02/2002	1200	1.6		23
83096	10/02/2002	0		30.1		26.92	78.25
83096	10/02/2002	1200	2		22.6
83096	11/02/2002	0		30		26.64	79.75
83096	11/02/2002	1200	5.2		23.5
83096	12/02/2002	0		30.2		27.3	70.5
83096	12/02/2002	1200	0		24.5
83096	13/02/2002	0		29.5		26.44	81
83096	13/02/2002	1200	0		22.6
83096	14/02/2002	0		30.1		27	84
83096	14/02/2002	1200	0		23.9
83096	15/02/2002	0		30.1		26.48	80.75
83096	15/02/2002	1200	9.9		22.4
83096	16/02/2002	0		30.2		27.44	71.75
83096	16/02/2002	1200	3		24.7
83096	17/02/2002	0		30.1		27.3	76
83096	17/02/2002	1200	0		23.9
83096	18/02/2002	0		30.8		27.64	75.25
83096	18/02/2002	1200	0		23.5
83096	19/02/2002	0		30.4		26.36	75.75
83096	19/02/2002	1200	0.3		20.2
83096	20/02/2002	0		30.4		27.62	77.5
83096	20/02/2002	1200	0		24.5
83096	21/02/2002	0		30.4		27.48	79
83096	21/02/2002	1200	0		25.3
83096	22/02/2002	0		30.6		27.4	74.75
83096	22/02/2002	1200	0		23.9
83096	23/02/2002	0		30.5		27.4	72
83096	23/02/2002	1200	0		23
83096	24/02/2002	0		30.8		27.46	62.75
83096	24/02/2002	1200	0		23.7
83096	25/02/2002	0		30.7		27.4	73.25
83096	25/02/2002	1200	0		23
83096	26/02/2002	0		31		27.6	77.75
83096	26/02/2002	1200	0		23.8
83096	27/02/2002	0		31		27.7	72
83096	27/02/2002	1200	0		23
83096	28/02/2002	0		30.6		27.42	69.75
83096	28/02/2002	1200	0		23
83096	01/03/2002	0		31		28.16	76.75
83096	01/03/2002	1200	0		25.3
83096	02/03/2002	0		31		27.82	78.5
83096	02/03/2002	1200	0.7		25.4
83096	03/03/2002	0		30.2		27.04	79
83096	03/03/2002	1200	4		24.1
83096	04/03/2002	0		31		28.08	70.25
83096	04/03/2002	1200	1.5		24.1
83096	05/03/2002	0		30.6		26.68	81.25
83096	05/03/2002	1200	14.6		23.3
83096	06/03/2002	0		29.9		27.62	78.5
83096	06/03/2002	1200	2.6		24.3
83096	07/03/2002	0		30.8		27.88	71.25
83096	07/03/2002	1200	0		24.1
83096	08/03/2002	0		30.9		27.56	70
83096	08/03/2002	1200	0		23.4
83096	09/03/2002	0		30.4		27.2	73.25
83096	09/03/2002	1200	4.1		23.7
83096	10/03/2002	0		30.8		27.56	73.25
83096	10/03/2002	1200	0.2		24.2
83096	11/03/2002	0		30.8		27.62	75.75
83096	11/03/2002	1200	0		24.6
83096	12/03/2002	0		30.7		27.66	77.25
83096	12/03/2002	1200	0		23.9
83096	13/03/2002	0		31		27.74	70
83096	13/03/2002	1200	1.7		23.6
83096	14/03/2002	0		30.2		26.72	77
83096	14/03/2002	1200	0		23.3
83096	15/03/2002	0		30.9		27.8	74.75
83096	15/03/2002	1200	0		24.1
83096	16/03/2002	0		30.8		27.32	78.75
83096	16/03/2002	1200	0		23
83096	17/03/2002	0		30.9		27.94	77.25
83096	17/03/2002	1200	0		24.1
83096	18/03/2002	0		30.6		27.58	82
83096	18/03/2002	1200	0		24.5
83096	19/03/2002	0		31		27.44	76.75
83096	19/03/2002	1200	0		24.5
83096	20/03/2002	0		31.1		28.14	72
83096	20/03/2002	1200	0		24.7
83096	21/03/2002	0		31.3		27.98	75.5
83096	21/03/2002	1200	0		23.7
83096	22/03/2002	0		31		28.04	73.25
83096	22/03/2002	1200	0		24.5
83096	23/03/2002	0		33.6		28.38	71
83096	23/03/2002	1200	0		23.3
83096	24/03/2002	0		31.2		27.8	70.25
83096	24/03/2002	1200	1		23.3
83096	25/03/2002	0		31.4		27.92	66
83096	25/03/2002	1200	0		23.3
83096	26/03/2002	0		31.4		28.04	74.5
83096	26/03/2002	1200	0.4		23.2
83096	27/03/2002	0		31.4		28.18	73.25
83096	27/03/2002	1200	0		24.6
83096	28/03/2002	0		30.1		27.26	78
83096	28/03/2002	1200	0		23.3
83096	29/03/2002	0		30.4		26.5	77.25
83096	29/03/2002	1200	10.6		22.8
83096	30/03/2002	0		30.8		27.56	76
83096	30/03/2002	1200	15.1		23.9
83096	31/03/2002	0		31.1		28.06	73
83096	31/03/2002	1200	0.8		24.7
83096	01/04/2002	0		30.6		27.6	78.5
83096	01/04/2002	1200	0.5		24.5
83096	02/04/2002	0		30.7		27.72	75.25
83096	02/04/2002	1200	6.2		23.7
83096	03/04/2002	0		30.8		27.44	72.75
83096	03/04/2002	1200	0		23.3
83096	04/04/2002	0		29.1		26.14	83
83096	04/04/2002	1200	6.7		23.5
83096	05/04/2002	0		30.5		27.52	71.25
83096	05/04/2002	1200	0.4		23.6
83096	06/04/2002	0		30.4		27.16	75.5
83096	06/04/2002	1200	0		22.8
83096	07/04/2002	0		30.4		27.3	75
83096	07/04/2002	1200	0		23
83096	08/04/2002	0		30.8		27.68	73.75
83096	08/04/2002	1200	0.2		23.7
83096	09/04/2002	0		30.6		27.72	75
83096	09/04/2002	1200	0		24.5
83096	10/04/2002	0		30.8		27.78	70
83096	10/04/2002	1200	0		23
83096	11/04/2002	0		30.5		27.3	78.25
83096	11/04/2002	1200	0		23.4
83096	12/04/2002	0		31		27.42	75.75
83096	12/04/2002	1200	0		23.6
83096	13/04/2002	0		31		27.6	76.75
83096	13/04/2002	1200	0		24.1
83096	14/04/2002	0		30.2		27.66	73
83096	14/04/2002	1200	0		24.2
83096	15/04/2002	0		30.2		26.58	81.75
83096	15/04/2002	1200	9.4		23
83096	16/04/2002	0		30.2		27.1	74
83096	16/04/2002	1200	0.2		23
83096	17/04/2002	0		30.6		27.68	75.75
83096	17/04/2002	1200	2		23.7
83096	18/04/2002	0		30.6		27.66	68.5
83096	18/04/2002	1200	0		23
83096	19/04/2002	0		30.8		27.68	65.5
83096	19/04/2002	1200	0		22.9
83096	20/04/2002	0		30.8		27.16	74.25
83096	20/04/2002	1200	0		23.2
83096	21/04/2002	0		30.4		27.24	73
83096	21/04/2002	1200	5.7		24.7
83096	22/04/2002	0		30.1		27.06	77.25
83096	22/04/2002	1200	3.5		23.9
83096	23/04/2002	0		29.9		27.06	71.75
83096	23/04/2002	1200	5.8		23.6
83096	24/04/2002	0		29.7		26.52	77
83096	24/04/2002	1200	1.2		22.8
83096	25/04/2002	0		29.1		27.06	78
83096	25/04/2002	1200	3.1		24.3
83096	26/04/2002	0		30.2		27.34	71.5
83096	26/04/2002	1200	0		23.2
83096	27/04/2002	0		30.2		27.12	67.25
83096	27/04/2002	1200	0		23.7
83096	28/04/2002	0		30.4		27.34	61.75
83096	28/04/2002	1200	0		23
83096	29/04/2002	0		30.4		26.74	64.5
83096	29/04/2002	1200	0		21.6
83096	30/04/2002	0		30.6		27.76	72
83096	30/04/2002	1200	0		24.5
83096	01/05/2002	0		29.5		26.36	84
83096	01/05/2002	1200	0		23
83096	02/05/2002	0		30.5		26.92	81.75
83096	02/05/2002	1200	2.1		23.8
83096	03/05/2002	0		28.1		25.74	83.5
83096	03/05/2002	1200	9.6		23.5
83096	04/05/2002	0		29.5		26.94	76
83096	04/05/2002	1200	0.4		23.5
83096	05/05/2002	0		28.9		26.04	77.5
83096	05/05/2002	1200	0		22.4
83096	06/05/2002	0		28.3		24.82	96.25
83096	06/05/2002	1200	17.6		23.7
83096	07/05/2002	0		28.7		26.62	76
83096	07/05/2002	1200	64.7		23.3
83096	08/05/2002	0		29.1		25.9	82.5
83096	08/05/2002	1200	2.3		23.5
83096	09/05/2002	0		29		26.92	71.75
83096	09/05/2002	1200	0		23.3
83096	10/05/2002	0		30		26.46	87.5
83096	10/05/2002	1200	0		23.4
83096	11/05/2002	0		28.9		27.14	75
83096	11/05/2002	1200	41.4		24.1
83096	12/05/2002	0		29.7		27.1	74.75
83096	12/05/2002	1200	0.2		24.5
83096	13/05/2002	0		29.5		26.94	73.25
83096	13/05/2002	1200	0		24.5
83096	14/05/2002	0		29.3		26.86	81.25
83096	14/05/2002	1200	6		24.1
83096	15/05/2002	0		29.1		26.78	74.75
83096	15/05/2002	1200	3.5		23.3
83096	16/05/2002	0		27.3		24.54	90
83096	16/05/2002	1200	16.2		23.5
83096	17/05/2002	0		29.1		26.42	80.25
83096	17/05/2002	1200	11.6		23.3
83096	18/05/2002	0		29.3		26.2	83
83096	18/05/2002	1200	0		22.8
83096	19/05/2002	0		28.5		25.44	90.75
83096	19/05/2002	1200	10.7		23
83096	20/05/2002	0		29.1		26.3	81.75
83096	20/05/2002	1200	9.6		23.2
83096	21/05/2002	0		29.3		26.9	78.25
83096	21/05/2002	1200	0		23.9
83096	22/05/2002	0		29.4		26.84	80.75
83096	22/05/2002	1200	1.2		24.1
83096	23/05/2002	0		29.5		25.4	86.5
83096	23/05/2002	1200	1.1		23.4
83096	24/05/2002	0		28.7		24.96	85.75
83096	24/05/2002	1200	27.6		22.4
83096	25/05/2002	0		27.3		24.42	84.75
83096	25/05/2002	1200	25.6		22.8
83096	26/05/2002	0		26.3		22.98	85.5
83096	26/05/2002	1200	14.8		21.6
83096	27/05/2002	0		28.9		25.2	78.25
83096	27/05/2002	1200	7.5		21.2
83096	28/05/2002	0		28.9		25.2	76
83096	28/05/2002	1200	3.5		21.6
83096	29/05/2002	0		28.9		25.92	75
83096	29/05/2002	1200	0		21.8
83096	30/05/2002	0		28.9		26.36	78.5
83096	30/05/2002	1200	0		23
83096	31/05/2002	0		29.3		26.42	77.75
83096	31/05/2002	1200	1.9		23.5
83096	01/06/2002	0		28.8		26.26	73
83096	01/06/2002	1200	0.7		23
83096	02/06/2002	0		29.4		26.7	73
83096	02/06/2002	1200	0		23.9
83096	03/06/2002	0		28		25.62	77.5
83096	03/06/2002	1200	13		22.2
83096	04/06/2002	0		28.8		25.9	78.25
83096	04/06/2002	1200	4.4		22
83096	05/06/2002	0		29		26.3	72.5
83096	05/06/2002	1200	1.2		22.8
83096	06/06/2002	0		28.6		26.44	74.25
83096	06/06/2002	1200	0		24.3
83096	07/06/2002	0		29		26.6	70.75
83096	07/06/2002	1200	0		24.1
83096	08/06/2002	0		28.7		26.54	71.25
83096	08/06/2002	1200	0		23.5
83096	09/06/2002	0		29		26.48	70
83096	09/06/2002	1200	0		23.3
83096	10/06/2002	0		28.1		24.96	99.5
83096	10/06/2002	1200	6.2		22
83096	11/06/2002	0		28.4		25.38	89
83096	11/06/2002	1200	3.2		23
83096	12/06/2002	0		27.7		24.94	88.5
83096	12/06/2002	1200	17		23.2
83096	13/06/2002	0		28.4		24.66	83.75
83096	13/06/2002	1200	19.8		23
83096	14/06/2002	0		28.6		25.46	77.75
83096	14/06/2002	1200	9.6		22.4
83096	15/06/2002	0		28		26.04	75.25
83096	15/06/2002	1200	0.4		23.7
83096	16/06/2002	0		28.2		26	74.75
83096	16/06/2002	1200	2.1		23.3
83096	17/06/2002	0		28		26.1	71.75
83096	17/06/2002	1200	3.8		23.7
83096	18/06/2002	0		28.2		25.82	65.75
83096	18/06/2002	1200	2.1		22.8
83096	19/06/2002	0		27.2		25.3	77.5
83096	19/06/2002	1200	5.6		22.6
83096	20/06/2002	0		26.8		23.58	80.25
83096	20/06/2002	1200	22.6		21.8
83096	21/06/2002	0		28.2		25.58	74.25
83096	21/06/2002	1200	32.5		21.8
83096	22/06/2002	0		27.8		25.18	78
83096	22/06/2002	1200	6.1		22
83096	23/06/2002	0		27.6		25.88	67.75
83096	23/06/2002	1200	9.3		24.3
83096	24/06/2002	0		27.2		24.52	79.25
83096	24/06/2002	1200	9.2		21.6
83096	25/06/2002	0		27.6		25.1	80.5
83096	25/06/2002	1200	9.4		22
83096	26/06/2002	0		27.6		25.34	73.5
83096	26/06/2002	1200	0		22.4
83096	27/06/2002	0		27.6		25.68	73.25
83096	27/06/2002	1200	0.8		23.7
83096	28/06/2002	0		26.1		24.26	89
83096	28/06/2002	1200	1		22.6
83096	29/06/2002	0		27.8		25.46	74.25
83096	29/06/2002	1200	21.2		22.4
83096	30/06/2002	0		27.6		24.1	75.5
83096	30/06/2002	1200	0.6		22
83096	01/07/2002	0		27.8		25	75.25
83096	01/07/2002	1200	4.6		23.2
83096	02/07/2002	0		28		25.18	71.25
83096	02/07/2002	1200	2.8		22.8
83096	03/07/2002	0		28		25.26	76.5
83096	03/07/2002	1200	2.4		23.5
83096	04/07/2002	0		27.8		24.3	87
83096	04/07/2002	1200	2.4		22.6
83096	05/07/2002	0		27.4		24.72	71
83096	05/07/2002	1200	9.2		22
83096	06/07/2002	0		27.6		25.14	67.5
83096	06/07/2002	1200	0		22.2
83096	07/07/2002	0		27.6		24.3	69
83096	07/07/2002	1200	6.5		20.6
83096	08/07/2002	0		27.4		24.72	75.5
83096	08/07/2002	1200	0		21.8
83096	09/07/2002	0		28.1		24.16	82.75
83096	09/07/2002	1200	0		19.9
83096	10/07/2002	0		26.6		24.7	79
83096	10/07/2002	1200	7.8		22.7
83096	11/07/2002	0		27.6		23.86	85
83096	11/07/2002	1200	7.8		22
83096	12/07/2002	0		27.5		24.72	84
83096	12/07/2002	1200	23.5		22
83096	13/07/2002	0		28		24.9	80.25
83096	13/07/2002	1200	0.2		21.2
83096	14/07/2002	0		28		25.08	80.25
83096	14/07/2002	1200	0		21.6
83096	15/07/2002	0		27.6		25.3	75.25
83096	15/07/2002	1200	2		23.7
83096	16/07/2002	0		27.8		24.94	81.5
83096	16/07/2002	1200	0		23
83096	17/07/2002	0		27.8		25.72	74.25
83096	17/07/2002	1200	4.5		23.5
83096	18/07/2002	0		28		25.06	75.5
83096	18/07/2002	1200	0		21.8
83096	19/07/2002	0		28.2		25.28	74.25
83096	19/07/2002	1200	0		23.7
83096	20/07/2002	0		27.1		23.54	87.25
83096	20/07/2002	1200	6.4		21.6
83096	21/07/2002	0		27.8		24	81.25
83096	21/07/2002	1200	0.8		20.2
83096	22/07/2002	0		27.3		24.74
83096	22/07/2002	1200	3.5		21.8
83096	23/07/2002	0		28		25.3	72.75
83096	23/07/2002	1200	0		21.8
83096	24/07/2002	0		28.1		25.98	74.5
83096	24/07/2002	1200	0.4		23.9
83096	25/07/2002	0		28		25.56	73.5
83096	25/07/2002	1200	0.2		23
83096	26/07/2002	0		26.9		25.58	77.5
83096	26/07/2002	1200	0		23.9
83096	27/07/2002	0		26.9		25.14	79
83096	27/07/2002	1200	0		23.3
83096	28/07/2002	0		27.8		24.94	79.25
83096	28/07/2002	1200	1		22.2
83096	29/07/2002	0		28.2		25.26	80.5
83096	29/07/2002	1200	0		22
83096	30/07/2002	0		28.2		25.1	85
83096	30/07/2002	1200	0.4		22
83096	31/07/2002	0		28		25.52	74.5
83096	31/07/2002	1200	9.2		23.9
83096	01/08/2002	0		28.1		24.72	79.25
83096	01/08/2002	1200	0		21.2
83096	02/08/2002	0		27.8		24.78	85.25
83096	02/08/2002	1200	2.4		21.4
83096	03/08/2002	0		28		25.68	72.75
83096	03/08/2002	1200	0		24.7
83096	04/08/2002	0		27.8		24.12	74.75
83096	04/08/2002	1200	1		20.2
83096	05/08/2002	0		27.6		24.3	72.75
83096	05/08/2002	1200	0		20.2
83096	06/08/2002	0		27.8		24.22	76.25
83096	06/08/2002	1200	0.4		19.5
83096	07/08/2002	0		28		24.36	73.75
83096	07/08/2002	1200	4.8		20.1
83096	08/08/2002	0		27.6		25.34	67.75
83096	08/08/2002	1200	0		23
83096	09/08/2002	0		28.3		24.52	75
83096	09/08/2002	1200	1		22
83096	10/08/2002	0		27.9		25.32	72.25
83096	10/08/2002	1200	0.6		21.8
83096	11/08/2002	0		27.6		24.82	76.25
83096	11/08/2002	1200	0		22.6
83096	12/08/2002	0		28		24.98	75.25
83096	12/08/2002	1200	3.7		22
83096	13/08/2002	0		27.4		25.48	76.25
83096	13/08/2002	1200	0		24.1
83096	14/08/2002	0		28		25.58	76.25
83096	14/08/2002	1200	8.4		23
83096	15/08/2002	0		28.2		25.28	82.5
83096	15/08/2002	1200	0		23.2
83096	16/08/2002	0		28		25.68	69.25
83096	16/08/2002	1200	2		23.9
83096	17/08/2002	0		27.8		24.98	71
83096	17/08/2002	1200	0		22.8
83096	18/08/2002	0		27.8		25.2	77
83096	18/08/2002	1200	1		23.5
83096	19/08/2002	0		27.9		25.4	74.5
83096	19/08/2002	1200	2.2		22.4
83096	20/08/2002	0		28.2		25.46	67.5
83096	20/08/2002	1200	3		22.8
83096	21/08/2002	0		28		25.42	68.5
83096	21/08/2002	1200	0		23
83096	22/08/2002	0		26.2		24.62	77.5
83096	22/08/2002	1200	14.2		22
83096	23/08/2002	0		27.8		25.08	67.5
83096	23/08/2002	1200	0.9		22.1
83096	24/08/2002	0		27		24.7	76.75
83096	24/08/2002	1200	2		21.2
83096	25/08/2002	0		26.8		24.04	79.75
83096	25/08/2002	1200	2.6		21
83096	26/08/2002	0		27.2		24.38	72.5
83096	26/08/2002	1200	5.8		20.2
83096	27/08/2002	0		27.6		25.44	72.75
83096	27/08/2002	1200	0.4		23.3
83096	28/08/2002	0		27.4		24.06	81
83096	28/08/2002	1200	2.9		22.1
83096	29/08/2002	0		27.8		25.4	73
83096	29/08/2002	1200	0		23.5
83096	30/08/2002	0		27.4		24.94	74.75
83096	30/08/2002	1200	0		22
83096	31/08/2002	0		27.8		25.26	75.75
83096	31/08/2002	1200	0.2		21.4
83096	01/09/2002	0		27.8		25.54	75.25
83096	01/09/2002	1200	0		22.6
83096	02/09/2002	0		28.6		26.22	79
83096	02/09/2002	1200	0		22.8
83096	03/09/2002	0		28.2		25.92	78.25
83096	03/09/2002	1200	0		23.5
83096	04/09/2002	0		28.2		25.38	79
83096	04/09/2002	1200	0		22.8
83096	05/09/2002	0		28.4		25.5	75
83096	05/09/2002	1200	0		22.6
83096	06/09/2002	0		28.6		25.82	72.25
83096	06/09/2002	1200	0		23
83096	07/09/2002	0		27.8		25.54	76.25
83096	07/09/2002	1200	1		23.5
83096	08/09/2002	0		28.2		25.32	84.75
83096	08/09/2002	1200	1.8		22.4
83096	09/09/2002	0		27.3		25.16	82.5
83096	09/09/2002	1200	2		22.6
83096	10/09/2002	0		26.9		23.98	78.75
83096	10/09/2002	1200	16.6		21.6
83096	11/09/2002	0		28		25.68	69.5
83096	11/09/2002	1200	4.8		23.9
83096	12/09/2002	0		28.1		25.44	69.25
83096	12/09/2002	1200	1		22.6
83096	13/09/2002	0		28.3		24.94	72.5
83096	13/09/2002	1200	0		21.2
83096	14/09/2002	0		28.2		25.2	76.25
83096	14/09/2002	1200	0		21.4
83096	15/09/2002	0		28.3		25.64	64
83096	15/09/2002	1200	0		22.4
83096	16/09/2002	0		28.8		25.92	70.25
83096	16/09/2002	1200	0		23.7
83096	17/09/2002	0		28.1		25.72	70.5
83096	17/09/2002	1200	0		22.6
83096	18/09/2002	0		27.6		25.36	66.25
83096	18/09/2002	1200	0.3		22.2
83096	19/09/2002	0		28.4		25.18	68
83096	19/09/2002	1200	2.4		22
83096	20/09/2002	0		28.5		25.86	77
83096	20/09/2002	1200	0.4		23.7
83096	21/09/2002	0		28.5		25.72	75.75
83096	21/09/2002	1200	0.9		22.4
83096	22/09/2002	0		29.1		25.36	76.75
83096	22/09/2002	1200	0		22.6
83096	23/09/2002	0		28.8		25.98	74.75
83096	23/09/2002	1200	0		22.8
83096	24/09/2002	0		29		26.48	76.25
83096	24/09/2002	1200	0		24.1
83096	25/09/2002	0		29		26.26	74.5
83096	25/09/2002	1200	0		23.3
83096	26/09/2002	0		28.9		26.26	78.25
83096	26/09/2002	1200	0		23.3
83096	27/09/2002	0		29		26	77.75
83096	27/09/2002	1200	0		23.7
83096	28/09/2002	0		29		26.36	72.25
83096	28/09/2002	1200	0		24.5
83096	29/09/2002	0		29		26.2	70
83096	29/09/2002	1200	0		23.7
83096	30/09/2002	0		27.4		24.92	76.25
83096	30/09/2002	1200	3.4		22.6
83096	01/10/2002	0		28.8		25.78	71.75
83096	01/10/2002	1200	0		22.4
83096	02/10/2002	0		28.6		25.74	72.5
83096	02/10/2002	1200	0		21.6
83096	03/10/2002	0		29.4		26.36	71.75
83096	03/10/2002	1200	0		23.7
83096	04/10/2002	0		29.2		26.14	71.25
83096	04/10/2002	1200	0		22.8
83096	05/10/2002	0		29.2		26.42	74
83096	05/10/2002	1200	0		22.8
83096	06/10/2002	0		29.4		26.34	70.75
83096	06/10/2002	1200	0		22.6
83096	07/10/2002	0		29		26.52	72
83096	07/10/2002	1200	0		24.5
83096	08/10/2002	0		29		25.9	71.75
83096	08/10/2002	1200	0.6		22.8
83096	09/10/2002	0		29		25.86	75.25
83096	09/10/2002	1200	0.2		22.8
83096	10/10/2002	0		28.8		25.78	76.75
83096	10/10/2002	1200	0.4		23
83096	11/10/2002	0		28.9		26.08	67.25
83096	11/10/2002	1200	2.2		23
83096	12/10/2002	0		29.6		26.3	66.25
83096	12/10/2002	1200	0		22.8
83096	13/10/2002	0		29.8		26.22	70
83096	13/10/2002	1200	1		23
83096	14/10/2002	0		29.3		26.14	69.5
83096	14/10/2002	1200	0		22.8
83096	15/10/2002	0		29.2		26.22	68.25
83096	15/10/2002	1200	0		23.6
83096	16/10/2002	0		28.9		25.94	72
83096	16/10/2002	1200	0		23
83096	17/10/2002	0		29		26.04	70.75
83096	17/10/2002	1200	0.6		23.5
83096	18/10/2002	0		29.2		26.52	74
83096	18/10/2002	1200	0		23.7
83096	19/10/2002	0		29.1		26.54	73.5
83096	19/10/2002	1200	1.5		24.1
83096	20/10/2002	0		29.1		26.18	69
83096	20/10/2002	1200	0		23.5
83096	21/10/2002	0		29		26.06	71
83096	21/10/2002	1200	5		23
83096	22/10/2002	0		29.2		26.3	77
83096	22/10/2002	1200	0		22.8
83096	23/10/2002	0		29.4		26.6	70.5
83096	23/10/2002	1200	0		23.5
83096	24/10/2002	0		29.6		26.5	71
83096	24/10/2002	1200	0		23
83096	25/10/2002	0		29.8		26.06	72.25
83096	25/10/2002	1200	0		23.3
83096	26/10/2002	0		29.2		26.12	70.25
83096	26/10/2002	1200	0		23.7
83096	27/10/2002	0		29.5		26.82	78
83096	27/10/2002	1200	0		24.7
83096	28/10/2002	0		29.5		26.78	79.75
83096	28/10/2002	1200	0		24.5
83096	29/10/2002	0		29.7		26.64	74.75
83096	29/10/2002	1200	0		23
83096	30/10/2002	0		29.2		26.22	80.75
83096	30/10/2002	1200	1		22.6
83096	31/10/2002	0		29.4		26.64	80
83096	31/10/2002	1200	0		24.5
83096	01/11/2002	0		29.3		26.74	79
83096	01/11/2002	1200	0		24.5
83096	02/11/2002	0		29.4		26.64	75.25
83096	02/11/2002	1200	0		24.3
83096	03/11/2002	0		29.1		26.3	75
83096	03/11/2002	1200	0		23.9
83096	04/11/2002	0		29.3		26.38	78.75
83096	04/11/2002	1200	0		24.1
83096	05/11/2002	0		29.1		26.5	75.5
83096	05/11/2002	1200	0		24.5
83096	06/11/2002	0		29.3		26.44	76.25
83096	06/11/2002	1200	0		23.6
83096	07/11/2002	0		29.4		26.62	74.25
83096	07/11/2002	1200	0		23.7
83096	08/11/2002	0		29.3		26.6	78
83096	08/11/2002	1200	0		23.5
83096	09/11/2002	0		29.5		26.36	75
83096	09/11/2002	1200	4.4		22.8
83096	10/11/2002	0		29.4		26.2	75.75
83096	10/11/2002	1200	0		23.3
83096	11/11/2002	0		29.9		26.8	75.5
83096	11/11/2002	1200	3.9		23.4
83096	12/11/2002	0		30		26.5	70
83096	12/11/2002	1200	0		23.2
83096	13/11/2002	0		29.3		26.5	70.25
83096	13/11/2002	1200	2.5		23.5
83096	14/11/2002	0		29.5		26.46	76.75
83096	14/11/2002	1200	0		23.3
83096	15/11/2002	0		29.6		26.48	70.75
83096	15/11/2002	1200	3.2		23.3
83096	16/11/2002	0		29.5		26.38	67.5
83096	16/11/2002	1200	0		23.7
83096	17/11/2002	0		29.7		26.54	74.75
83096	17/11/2002	1200	0		23.3
83096	18/11/2002	0		30		26.82	73.75
83096	18/11/2002	1200	0		23
83096	19/11/2002	0		29.9		26.82	72.75
83096	19/11/2002	1200	0		23.5
83096	20/11/2002	0		29.7		26.68	76.5
83096	20/11/2002	1200	0		23.9
83096	21/11/2002	0		29.9		26.66	73.75
83096	21/11/2002	1200	0		23.9
83096	22/11/2002	0		29.9		26.88	76.25
83096	22/11/2002	1200	0		23
83096	23/11/2002	0		30.1		26.22	84.5
83096	23/11/2002	1200	1.6		23.4
83096	24/11/2002	0		30.1		26.86	80.25
83096	24/11/2002	1200	1.5		23.5
83096	25/11/2002	0		30.1		26.68	73.75
83096	25/11/2002	1200	1		22.8
83096	26/11/2002	0		30.1		26.8	69.75
83096	26/11/2002	1200	0.3		23.6
83096	27/11/2002	0		30.1		26.72	77.25
83096	27/11/2002	1200	0.2		23
83096	28/11/2002	0		30.4		26.86	75.75
83096	28/11/2002	1200	1.5		23.2
83096	29/11/2002	0		30		26.76	75
83096	29/11/2002	1200	0		23.5
83096	30/11/2002	0		29.5		25.98	79.5
83096	30/11/2002	1200	2.7		23.3
83096	01/12/2002	0		29.7		26.82	77.25
83096	01/12/2002	1200	0.2		24.3
83096	02/12/2002	0		29.8		26.62	73.5
83096	02/12/2002	1200	1		23
83096	03/12/2002	0		29.8		26.8	78
83096	03/12/2002	1200	0		22.7
83096	04/12/2002	0		30.2		27.06	78.25
83096	04/12/2002	1200	0		24
83096	05/12/2002	0		30		26.68	77
83096	05/12/2002	1200	0		23.3
83096	06/12/2002	0		30.1		26.3	74
83096	06/12/2002	1200	0		22.1
83096	07/12/2002	0		30		26.76	76.75
83096	07/12/2002	1200	0		23.3
83096	08/12/2002	0		30.8		27.6	72
83096	08/12/2002	1200	0		24.7
83096	09/12/2002	0		31.2		27.64	79.25
83096	09/12/2002	1200	0		24.7
83096	10/12/2002	0		30.2		27.06	81.25
83096	10/12/2002	1200	0		23
83096	11/12/2002	0		30.2		26.8	80
83096	11/12/2002	1200	0		23.3
83096	12/12/2002	0		30.1		27.06	76.75
83096	12/12/2002	1200	0		24.5
83096	13/12/2002	0		30.5		27.06	77.75
83096	13/12/2002	1200	0		23.3
83096	14/12/2002	0		30.7		26.9	82.25
83096	14/12/2002	1200	0		23.7
83096	15/12/2002	0		30.1		27.02	79.5
83096	15/12/2002	1200	0.4		23.3
83096	16/12/2002	0		30.2		25.48	76
83096	16/12/2002	1200	0		15.9
83096	17/12/2002	0		30.1		27.26	77.75
83096	17/12/2002	1200	0.8		24.5
83096	18/12/2002	0		30.8		26.94	78.75
83096	18/12/2002	1200	0		23.4
83096	19/12/2002	0		30.6		27.24	79
83096	19/12/2002	1200	0		23.5
83096	20/12/2002	0		30.1		26.92	74.75
83096	20/12/2002	1200	0		23.6
83096	21/12/2002	0		30.1		27.16	70.75
83096	21/12/2002	1200	0		23.6
83096	22/12/2002	0		30.6		27.56	74.75
83096	22/12/2002	1200	0		24.1
83096	23/12/2002	0		30.9		27.56	76.75
83096	23/12/2002	1200	0		23.6
83096	24/12/2002	0		30.8		27.48	78.75
83096	24/12/2002	1200	0		23.5
83096	25/12/2002	0		31.4		28.68	74.25
83096	25/12/2002	1200	0		24.5
83096	26/12/2002	0		30.4		25.96	89.25
83096	26/12/2002	1200	0.8		23.7
83096	27/12/2002	0		30.1		26.18	77.75
83096	27/12/2002	1200	1		23.7
83096	28/12/2002	0		30.4		24.54	81.5
83096	28/12/2002	1200	0		23.7
83096	29/12/2002	0		30.4		27.06	79
83096	29/12/2002	1200	0		24.2
83096	30/12/2002	0		30.3		27.24	79.75
83096	30/12/2002	1200	0		24.4
83096	31/12/2002	0		30.6		27.32	76.75
83096	31/12/2002	1200	0		24.1
83096	01/01/2003	0		30.4		27.44	77.25
83096	01/01/2003	1200	0		24.5
83096	02/01/2003	0		30.7		27.5	76.75
83096	02/01/2003	1200	0		24.1
83096	03/01/2003	0		30.1		27.02	78.75
83096	03/01/2003	1200	0		23.7
83096	04/01/2003	0		30.3		27.46	80.25
83096	04/01/2003	1200	0		24.5
83096	05/01/2003	0		30.4		27.42	76.75
83096	05/01/2003	1200	0		24.6
83096	06/01/2003	0		30.4		27.4	91.75
83096	06/01/2003	1200	0		24.1
83096	07/01/2003	0		30.6		27.5	80.75
83096	07/01/2003	1200	0		24.3
83096	08/01/2003	0		31.2		27.74	78.75
83096	08/01/2003	1200	0		24.3
83096	09/01/2003	0		30.6		27.56	79
83096	09/01/2003	1200	0		24.1
83096	10/01/2003	0		30.7		27.72	77
83096	10/01/2003	1200	0		24.1
83096	11/01/2003	0		30.8		27.5	76.75
83096	11/01/2003	1200	0		23.8
83096	12/01/2003	0		30.7		27.54	78.25
83096	12/01/2003	1200	0		23.5
83096	13/01/2003	0		31		27.56	75.5
83096	13/01/2003	1200	0		23.3
83096	14/01/2003	0		30.6		27.64	72.25
83096	14/01/2003	1200	0		23.7
83096	15/01/2003	0		31.2		27.64	73.75
83096	15/01/2003	1200	0		24.5
83096	16/01/2003	0		30.4		27.36	78
83096	16/01/2003	1200	0		24.1
83096	17/01/2003	0		30.6		27.48	76.75
83096	17/01/2003	1200	0		24.1
83096	18/01/2003	0		31		27.6	78.5
83096	18/01/2003	1200	0		24.3
83096	19/01/2003	0		31.2		27.88	74.75
83096	19/01/2003	1200	0		24.5
83096	20/01/2003	0		31		27.92	78.25
83096	20/01/2003	1200	0		24.4
83096	21/01/2003	0		30.4		27.66	79.25
83096	21/01/2003	1200	0		24.4
83096	22/01/2003	0		31.2		27.9	75.25
83096	22/01/2003	1200	0		24.1
83096	23/01/2003	0		30.1		26.74	81
83096	23/01/2003	1200	0.9		23.9
83096	24/01/2003	0		31.7		28.22	70.5
83096	24/01/2003	1200	0		24.1
83096	25/01/2003	0		31.4		27.92	74
83096	25/01/2003	1200	0		24.3
83096	26/01/2003	0		31		27.9	70.5
83096	26/01/2003	1200	0		24.1
83096	27/01/2003	0		30.8		27.88	73.5
83096	27/01/2003	1200	0		23.9
83096	28/01/2003	0		31		27.18	80.25
83096	28/01/2003	1200	7		22.8
83096	29/01/2003	0		31		27.68	78.25
83096	29/01/2003	1200	0		23.5
83096	30/01/2003	0		30.4		27.72	74.5
83096	30/01/2003	1200	0		24.1
83096	31/01/2003	0		30.6		27.84	74.25
83096	31/01/2003	1200	2.8		24.3
83096	01/02/2003	0		31.4		27.88	78.25
83096	01/02/2003	1200	0.6		24.1
83096	02/02/2003	0		31.4		27.88	76.25
83096	02/02/2003	1200	0		23.7
83096	03/02/2003	0		31.8		27.46	80.75
83096	03/02/2003	1200	0		25.2
83096	04/02/2003	0		31.2		27.98	74.75
83096	04/02/2003	1200	4.8		24.1
83096	05/02/2003	0		30.8		27.76	70.5
83096	05/02/2003	1200	0		24.3
83096	06/02/2003	0		31.7		27.74	74.75
83096	06/02/2003	1200	0.2		23.5
83096	07/02/2003	0		31.4		28.12	71.25
83096	07/02/2003	1200	0		24.3
83096	08/02/2003	0		31.5		28.06	72.5
83096	08/02/2003	1200	0		24.3
83096	09/02/2003	0		31.2		28.04	71.5
83096	09/02/2003	1200	0.6		24.1
83096	10/02/2003	0		31.2		27.28	71.5
83096	10/02/2003	1200	1.6		24.3
83096	11/02/2003	0		31.3		27.86	74.5
83096	11/02/2003	1200	0		24.3
83096	12/02/2003	0		30.3		27.72	75.5
83096	12/02/2003	1200	0		24.2
83096	13/02/2003	0		31.4		28.16	71
83096	13/02/2003	1200	0		24.5
83096	14/02/2003	0		30.6		27.36	69.75
83096	14/02/2003	1200	0		24.7
83096	15/02/2003	0		31.2		28.32	71
83096	15/02/2003	1200	0.2		26.3
83096	16/02/2003	0		31.5		28.34	68.25
83096	16/02/2003	1200	0		26.1
83096	17/02/2003	0		31.6		28.68	72
83096	17/02/2003	1200	0		26.3
83096	18/02/2003	0		31		28.32	72.5
83096	18/02/2003	1200	2		25.1
83096	19/02/2003	0		31.8		28.24	83.25
83096	19/02/2003	1200	4.3		26.1
83096	20/02/2003	0		31		28.44	71.75
83096	20/02/2003	1200	0.2		26.7
83096	21/02/2003	0		30.4		27.12	77.75
83096	21/02/2003	1200	2.4		23.9
83096	22/02/2003	0		31.2		28.12	72.5
83096	22/02/2003	1200	3.2		24.7
83096	23/02/2003	0		31.6		28.16	72.75
83096	23/02/2003	1200	1		24.5
83096	24/02/2003	0		29.5		26.6	80.25
83096	24/02/2003	1200	18.4		24.1
83096	25/02/2003	0		30.4		26.64	80.75
83096	25/02/2003	1200	26		23.5
83096	26/02/2003	0		30.6		27.54	65
83096	26/02/2003	1200	8.4		23
83096	27/02/2003	0		31.4		27.86	74.25
83096	27/02/2003	1200	0		24.8
83096	28/02/2003	0		30.9		28	75.5
83096	28/02/2003	1200	4.2		25.1
83096	01/03/2003	0		31.2		28.6	66
83096	01/03/2003	1200	0		26.1
83096	02/03/2003	0		30.6		27.76	71.75
83096	02/03/2003	1200	5.4		24.1
83096	03/03/2003	0		31		27.44	73.25
83096	03/03/2003	1200	0		24.1
83096	04/03/2003	0		31		27.92	70.5
83096	04/03/2003	1200	0		24.3
83096	05/03/2003	0		30.8		27.94	69
83096	05/03/2003	1200	0		24.4
83096	06/03/2003	0		31		28.48	72
83096	06/03/2003	1200	0.4		26.3
83096	07/03/2003	0		31.1		28.28	73.75
83096	07/03/2003	1200	0		25.5
83096	08/03/2003	0		31		28.08	71
83096	08/03/2003	1200	0		25.1
83096	09/03/2003	0		31		28.24	70.75
83096	09/03/2003	1200	0		25.9
83096	10/03/2003	0		30.2		27.9	78
83096	10/03/2003	1200	3		25.3
83096	11/03/2003	0		31.2		27.96	77.25
83096	11/03/2003	1200	0		24.7
83096	12/03/2003	0		31.2		28.14	74.75
83096	12/03/2003	1200	0.7		25.1
83096	13/03/2003	0		31.6		28.38	77
83096	13/03/2003	1200	0		24.8
83096	14/03/2003	0		31.6		28.68	78.75
83096	14/03/2003	1200	0.4		26.9
83096	15/03/2003	0		31.7		28.22	81.5
83096	15/03/2003	1200	1.6		25.7
83096	16/03/2003	0		30.9		27	80
83096	16/03/2003	1200	6		24.2
83096	17/03/2003	0		29.6		26.78	77.75
83096	17/03/2003	1200	13.2		23.9
83096	18/03/2003	0		29.8		27.48	78
83096	18/03/2003	1200	0		23.9
83096	19/03/2003	0		30.2		26.4	81
83096	19/03/2003	1200	2.6		23.7
83096	20/03/2003	0		29.3		27.14	77.25
83096	20/03/2003	1200	6.2		24.1
83096	21/03/2003	0		29.5		26.9	79.25
83096	21/03/2003	1200	3.8		23.7
83096	22/03/2003	0		30.6		27.74	81.75
83096	22/03/2003	1200	0.4		24.5
83096	23/03/2003	0		31.1		28.16	75.75
83096	23/03/2003	1200	3		24.5
83096	24/03/2003	0		31		28.02	78.25
83096	24/03/2003	1200	0.8		25.1
83096	25/03/2003	0		31.2		28.32	72.5
83096	25/03/2003	1200	1.5		25.3
83096	26/03/2003	0		31.1		28.4	69.25
83096	26/03/2003	1200	0.3		25.1
83096	27/03/2003	0		31.2		28.24	68.5
83096	27/03/2003	1200	0		25.5
83096	28/03/2003	0		30.4		27.88	71.25
83096	28/03/2003	1200	0		25.3
83096	29/03/2003	0		31		27.78	66.5
83096	29/03/2003	1200	0		23
83096	30/03/2003	0		31.2		27.72	73.5
83096	30/03/2003	1200	0.2		24.9
83096	31/03/2003	0		31.6		28.6	69.75
83096	31/03/2003	1200	0		25.3
83096	01/04/2003	0		30.4		28.08	70.5
83096	01/04/2003	1200	0		24.5
83096	02/04/2003	0		31.2		28.06	71.25
83096	02/04/2003	1200	0		23.7
83096	03/04/2003	0		31.8		28.6	68.25
83096	03/04/2003	1200	0		24.9
83096	04/04/2003	0		31.4		28.24	64.75
83096	04/04/2003	1200	0		23.3
83096	05/04/2003	0		31.2		28.06	67
83096	05/04/2003	1200	0		23.8
83096	06/04/2003	0		31.2		28	68.25
83096	06/04/2003	1200	0		23.7
83096	07/04/2003	0		31.4		28.24	72.75
83096	07/04/2003	1200	0		24.7
83096	08/04/2003	0		32.9		29.18	70.5
83096	08/04/2003	1200	0		25.3
83096	09/04/2003	0		31.5		28.48	70.25
83096	09/04/2003	1200	0		24.4
83096	10/04/2003	0		31.4		27.78	73.5
83096	10/04/2003	1200	0		24.2
83096	11/04/2003	0		31.6		28.32	70
83096	11/04/2003	1200	0		24.3
83096	12/04/2003	0		31.4		28.38	69.25
83096	12/04/2003	1200	0		24.1
83096	13/04/2003	0		31.8		28.66	68
83096	13/04/2003	1200	0		24.7
83096	14/04/2003	0		31.2		28.38	70.75
83096	14/04/2003	1200	0.2		23.9
83096	15/04/2003	0		30.8		27.44	75
83096	15/04/2003	1200	16.3		24.2
83096	16/04/2003	0		31		27.8	67.75
83096	16/04/2003	1200	0		23
83096	17/04/2003	0		31.2		28.16	67.5
83096	17/04/2003	1200	0		23.7
83096	18/04/2003	0		31.2		27.96	70.25
83096	18/04/2003	1200	0		23.7
83096	19/04/2003	0		31.4		28.4	68.5
83096	19/04/2003	1200	0		26.9
83096	20/04/2003	0		31.1		27.3	80.25
83096	20/04/2003	1200	5.6		24.1
83096	21/04/2003	0		31.5		28.74	65.25
83096	21/04/2003	1200	0		25.9
83096	22/04/2003	0		31.4		27.6	71.75
83096	22/04/2003	1200	0		24.9
83096	23/04/2003	0		29.7		26.52	78.25
83096	23/04/2003	1200	8.2		24.5
83096	24/04/2003	0		29.8		26.78	73.5
83096	24/04/2003	1200	6.5		22.8
83096	25/04/2003	0		31		27.88	68
83096	25/04/2003	1200	0		24.1
83096	26/04/2003	0		30.1		27.06	75.25
83096	26/04/2003	1200	0.6		23.9
83096	27/04/2003	0		28.7		26.98	76.5
83096	27/04/2003	1200	5.5		24.5
83096	28/04/2003	0		30.4		27.04	77
83096	28/04/2003	1200	3.5		23.9
83096	29/04/2003	0		30.6		27.4	75
83096	29/04/2003	1200	0		23.9
83096	30/04/2003	0		30.6		27.08	75.75
83096	30/04/2003	1200	0.4		24.3
83096	01/05/2003	0		30.7		27.48	75
83096	01/05/2003	1200	4.8		24.2
83096	02/05/2003	0		30.7		27.7	75
83096	02/05/2003	1200	0		23.9
83096	03/05/2003	0		31.5		28.6	74.5
83096	03/05/2003	1200	0		25.4
83096	04/05/2003	0		29.3		26.62	79.5
83096	04/05/2003	1200	0		24.9
83096	05/05/2003	0		27.3		25.58	87
83096	05/05/2003	1200	13.4		23.9
83096	06/05/2003	0		29.8		26.2	83.75
83096	06/05/2003	1200	43.9		23.5
83096	07/05/2003	0		29.7		26.62	81.5
83096	07/05/2003	1200	3.1		23.7
83096	08/05/2003	0		30.4		27.22	77.75
83096	08/05/2003	1200	0		23
83096	09/05/2003	0		30.3		27.36	72
83096	09/05/2003	1200	0		23.4
83096	10/05/2003	0		30.2		26.92	75
83096	10/05/2003	1200	2.4		23.5
83096	11/05/2003	0		29.5		25.62	85.75
83096	11/05/2003	1200	18.5		22.9
83096	12/05/2003	0		29.9		26.38	81.25
83096	12/05/2003	1200	62		23.3
83096	13/05/2003	0		29.5		26.28	77.5
83096	13/05/2003	1200	6.8		23
83096	14/05/2003	0		30.2		26.64	73.75
83096	14/05/2003	1200	5.4		22.6
83096	15/05/2003	0		30.3		27.14	76
83096	15/05/2003	1200	1.3		24.3
83096	16/05/2003	0		29.3		26.26	83
83096	16/05/2003	1200	5.3		23.9
83096	17/05/2003	0		28		26.16	78.5
83096	17/05/2003	1200	29.4		23.5
83096	18/05/2003	0		30.2		26.58	76
83096	18/05/2003	1200	3.2		22.6
83096	19/05/2003	0		30.2		27.04	76.25
83096	19/05/2003	1200	0.5		24.1
83096	20/05/2003	0		29.2		25.8	81
83096	20/05/2003	1200	4		24.3
83096	21/05/2003	0		29.5		26	79.5
83096	21/05/2003	1200	11.5		23
83096	22/05/2003	0		29.7		26.7	71
83096	22/05/2003	1200	0		23.3
83096	23/05/2003	0		29.7		26.4	78
83096	23/05/2003	1200	0		22.4
83096	24/05/2003	0		29.3		26.76	76.75
83096	24/05/2003	1200	0		23
83096	25/05/2003	0		30.1		27.22	79
83096	25/05/2003	1200	0		23
83096	26/05/2003	0		30.1		27.38	80.75
83096	26/05/2003	1200	0		23.5
83096	27/05/2003	0		30.5		27.6	75.25
83096	27/05/2003	1200	0		25.1
83096	28/05/2003	0		29.6		26.62	81.25
83096	28/05/2003	1200	3.8		24.3
83096	29/05/2003	0		27.8		25.6	85
83096	29/05/2003	1200	2.9		23.9
83096	30/05/2003	0		29.7		26.68	73.25
83096	30/05/2003	1200	12.3		23
83096	31/05/2003	0		29.5		25.84	75.75
83096	31/05/2003	1200	7		22.8
83096	01/06/2003	0		29.7		26.3	79.5
83096	01/06/2003	1200	10.5		22.8
83096	02/06/2003	0		29.7		26.82	75.75
83096	02/06/2003	1200	1.1		24.5
83096	03/06/2003	0		29.9		26.86	73.75
83096	03/06/2003	1200	0		24.7
83096	04/06/2003	0		29.9		27	70.75
83096	04/06/2003	1200	1		23
83096	05/06/2003	0		29.9		27.26	67.5
83096	05/06/2003	1200	1		24.7
83096	06/06/2003	0		29.3		26.3	76.75
83096	06/06/2003	1200	1.8		23.3
83096	07/06/2003	0		29.7		26.6	69.5
83096	07/06/2003	1200	0.4		23
83096	08/06/2003	0		29.3		26.36	71.75
83096	08/06/2003	1200	3.2		22.4
83096	09/06/2003	0		29.7		26.56	68.25
83096	09/06/2003	1200	1.3		24.1
83096	10/06/2003	0		28.3		26.14	78
83096	10/06/2003	1200	3.8		23.9
83096	11/06/2003	0		28.1		26.02	82.25
83096	11/06/2003	1200	3.4		23.9
83096	12/06/2003	0		29.3		25.64	74.75
83096	12/06/2003	1200	1.7		24.1
83096	13/06/2003	0		28.4		25.86	76.25
83096	13/06/2003	1200	0		22.4
83096	14/06/2003	0		29.1		26.38	67.25
83096	14/06/2003	1200	10.2		23.7
83096	15/06/2003	0		29.1		26.52	68.25
83096	15/06/2003	1200	0		23.9
83096	16/06/2003	0		28.9		26.34	67.75
83096	16/06/2003	1200	1		23.5
83096	17/06/2003	0		29.3		26.5	69.75
83096	17/06/2003	1200	0		24.7
83096	18/06/2003	0		28.1		25.24	77.25
83096	18/06/2003	1200	0		22
83096	19/06/2003	0		29.5		25.76	77.25
83096	19/06/2003	1200	0		22
83096	20/06/2003	0		27.9		24.54	92.75
83096	20/06/2003	1200	1.8		23.9
83096	21/06/2003	0		28.1		25.2	77.25
83096	21/06/2003	1200	3.6		22.4
83096	22/06/2003	0		28.5		25.18	74.25
83096	22/06/2003	1200	0		21.6
83096	23/06/2003	0		29.4		25.4	81.25
83096	23/06/2003	1200	0		20.8
83096	24/06/2003	0		27.5		24.44	92.5
83096	24/06/2003	1200	24.4		22.8
83096	25/06/2003	0		28.5		25.42	76.75
83096	25/06/2003	1200	43.2		22.3
83096	26/06/2003	0		28.5		26.18	65
83096	26/06/2003	1200	4		24.7
83096	27/06/2003	0		28.2		24.28	83.75
83096	27/06/2003	1200	15		22.6
83096	28/06/2003	0		26.5		24.84	77.5
83096	28/06/2003	1200	12.1		22
83096	29/06/2003	0		26.3		23.46	85.75
83096	29/06/2003	1200	8.8		21.6
83096	30/06/2003	0		28.5		24.5	77.25
83096	30/06/2003	1200	16.2		22
83096	01/07/2003	0		28.7		26.1	63.5
83096	01/07/2003	1200	0.5		23.3
83096	02/07/2003	0		27.1		24.12	85.75
83096	02/07/2003	1200	3.2		23.3
83096	03/07/2003	0		27.9		24.9	76.75
83096	03/07/2003	1200	3.1		22.8
83096	04/07/2003	0		28.4		25.32	60
83096	04/07/2003	1200	0		23.5
83096	05/07/2003	0		28.4		25.26	60
83096	05/07/2003	1200	0		21
83096	06/07/2003	0		28.1		24.78	74.25
83096	06/07/2003	1200	0.4		19.9
83096	07/07/2003	0		28.3		25.4	65.25
83096	07/07/2003	1200	1.2		21.4
83096	08/07/2003	0		28.6		25.7	64.5
83096	08/07/2003	1200	0		22.2
83096	09/07/2003	0		28.9		25.18	67.75
83096	09/07/2003	1200	0		21.6
83096	10/07/2003	0		27.5		24.4	91.5
83096	10/07/2003	1200	0.2		22.4
83096	11/07/2003	0		26.7		23.7	91.25
83096	11/07/2003	1200	35.5		22
83096	12/07/2003	0		28.3		25.86	72.75
83096	12/07/2003	1200	7.8		22.5
83096	13/07/2003	0		28.3		25.04	73.5
83096	13/07/2003	1200	0.3		22.4
83096	14/07/2003	0		28.4		25.62	67.75
83096	14/07/2003	1200	24.4		21.6
83096	15/07/2003	0		28.3		24.88	77.25
83096	15/07/2003	1200	0.6		21.4
83096	16/07/2003	0		28.3		26.1	78.5
83096	16/07/2003	1200	0		24.1
83096	17/07/2003	0		28.1		24.92	76
83096	17/07/2003	1200	7.5		22
83096	18/07/2003	0		27.7		23.92	91
83096	18/07/2003	1200	19.1		22.2
83096	19/07/2003	0		27.7		24.36	76.25
83096	19/07/2003	1200	24		22.5
83096	20/07/2003	0		28.1		24.8	72.25
83096	20/07/2003	1200	10.6		22
83096	21/07/2003	0		28.1		25.2	73.5
83096	21/07/2003	1200	0		22.2
83096	22/07/2003	0		28.5		26.04	71.25
83096	22/07/2003	1200	0		24.1
83096	23/07/2003	0		27.7		25.52	70.5
83096	23/07/2003	1200	0.7		22.6
83096	24/07/2003	0		28.2		25.06	83.75
83096	24/07/2003	1200	1.2		23.8
83096	25/07/2003	0		28.1		25.56	79
83096	25/07/2003	1200	7.8		23.5
83096	26/07/2003	0		28		24.9	77
83096	26/07/2003	1200	10.7		22.3
83096	27/07/2003	0		27.9		24.84	72.75
83096	27/07/2003	1200	8.4		21.8
83096	28/07/2003	0		27.4		25.2	73
83096	28/07/2003	1200	0.5		22.2
83096	29/07/2003	0		27.9		25.24	69.75
83096	29/07/2003	1200	3.6		22.8
83096	30/07/2003	0		27.9		24.76	72.25
83096	30/07/2003	1200	0		20.4
83096	31/07/2003	0		28		25.1	64.75
83096	31/07/2003	1200	0		21.4
83096	01/08/2003	0		27.9		25.5	65.5
83096	01/08/2003	1200	0		23.9
83096	02/08/2003	0		28.1		25.7	67.5
83096	02/08/2003	1200	0		23.5
83096	03/08/2003	0		26.9		24.74	80.5
83096	03/08/2003	1200	2		22.8
83096	04/08/2003	0		28.1		25.16	72.5
83096	04/08/2003	1200	2.3		23
83096	05/08/2003	0		27.7		25.08	76.5
83096	05/08/2003	1200	1.4		22.6
83096	06/08/2003	0		27.1		24.22	80
83096	06/08/2003	1200	2		22.4
83096	07/08/2003	0		26.3		23.7	86.25
83096	07/08/2003	1200	3.1		20.4
83096	08/08/2003	0		27.9		25.28	68.75
83096	08/08/2003	1200	2.5		22.8
83096	09/08/2003	0		26.7		24.14	75.5
83096	09/08/2003	1200	20.8		21.8
83096	10/08/2003	0		27.7		24.34	80.25
83096	10/08/2003	1200	8.6		21.2
83096	11/08/2003	0		28.1		24.7	83
83096	11/08/2003	1200	0		22
83096	12/08/2003	0		27.5		24.02	86.25
83096	12/08/2003	1200	3.6		22.2
83096	13/08/2003	0		28		25.26	70.75
83096	13/08/2003	1200	10		22
83096	14/08/2003	0		27.8		25.34	73
83096	14/08/2003	1200	4		22.4
83096	15/08/2003	0		28		25.16	81.5
83096	15/08/2003	1200	0		22.5
83096	16/08/2003	0		27.7		25.32	82.25
83096	16/08/2003	1200	3.2		22.8
83096	17/08/2003	0		28.3		25.52	81.75
83096	17/08/2003	1200	0		23
83096	18/08/2003	0		28.3		25.6	71.75
83096	18/08/2003	1200	0		23
83096	19/08/2003	0		27.7		24.76	81.75
83096	19/08/2003	1200	0.8		23
83096	20/08/2003	0		27.1		24.22	87.75
83096	20/08/2003	1200	10		22.4
83096	21/08/2003	0		27.7		25.54	72.5
83096	21/08/2003	1200	4.7		23.3
83096	22/08/2003	0		28.1		25.06	76.75
83096	22/08/2003	1200	0.5		22.5
83096	23/08/2003	0		27.9		25.44	67.75
83096	23/08/2003	1200	1		22.8
83096	24/08/2003	0		28.1		24.58	83.5
83096	24/08/2003	1200	0.5		21.5
83096	25/08/2003	0		27.5		24.74	79.75
83096	25/08/2003	1200	2.6		21.8
83096	26/08/2003	0		28.1		25.68	78.5
83096	26/08/2003	1200	0		22.2
83096	27/08/2003	0		27.9		24.48	92.5
83096	27/08/2003	1200	0.2		22.2
83096	28/08/2003	0		28.3		25.44	76.75
83096	28/08/2003	1200	5.2		22.6
83096	29/08/2003	0		28.1		25.42	75.75
83096	29/08/2003	1200	1.1		22.5
83096	30/08/2003	0		28.2		25.72	74
83096	30/08/2003	1200	0		22.6
83096	31/08/2003	0		28.5		25.64	75.5
83096	31/08/2003	1200	0		22.2
83096	01/09/2003	0		27.6		25.18	73.75
83096	01/09/2003	1200	4.2		22
83096	02/09/2003	0		27.6		23.74	90.75
83096	02/09/2003	1200	12.1		21.6
83096	03/09/2003	0		28.1		24.84	80.5
83096	03/09/2003	1200	15.8		21.4
83096	04/09/2003	0		27.8		25.52	74.5
83096	04/09/2003	1200	6.6		23.3
83096	05/09/2003	0		28		25.7	76
83096	05/09/2003	1200	1.2		23.4
83096	06/09/2003	0		28		25.1	76
83096	06/09/2003	1200	2.7		22.8
83096	07/09/2003	0		27.7		25.44	70.25
83096	07/09/2003	1200	0		24
83096	08/09/2003	0		28.2		24.6	86
83096	08/09/2003	1200	0.2		22.6
83096	09/09/2003	0		28.3		25	83.25
83096	09/09/2003	1200	9.5		22.2
83096	10/09/2003	0		28.2		25.4	78.5
83096	10/09/2003	1200	2.8		22.4
83096	11/09/2003	0		28.1		25.78	74.5
83096	11/09/2003	1200	0		22.8
83096	12/09/2003	0		28.4		25.32	82
83096	12/09/2003	1200	0		23
83096	13/09/2003	0		28.1		25.54	70.75
83096	13/09/2003	1200	0.6		22.4
83096	14/09/2003	0		28.3		25.8	72.75
83096	14/09/2003	1200	0		22.8
83096	15/09/2003	0		28.1		25.4	68
83096	15/09/2003	1200	0		22.6
83096	16/09/2003	0		28.3		25.36	74
83096	16/09/2003	1200	0.4		22.4
83096	17/09/2003	0		28.3		26.02	75.75
83096	17/09/2003	1200	0		24.3
83096	18/09/2003	0		28.6		25.88	76.25
83096	18/09/2003	1200	0.3		23.9
83096	19/09/2003	0		28.6		26.28	69.25
[truncated: 6,783 more rows]
