# Supplementary material for: Forecasting dengue fever in Brazil: An assessment of climate conditions
Source: PLoS One. 2019 Aug 8;14(8):e0220106. doi: 10.1371/journal.pone.0220106 (PMC6687106; doi:10.1371/journal.pone.0220106)
Supplement: S1 File — (ZIP) [file pone.0220106.s003.zip › data and codes_submit/training dataset analysis/codes/prediction codes_capitals/Figures Generator/RUN ME_Script_Results_Figure_v2_AA.m]

clear all; %close all; clc

%% Choose Capital, Kernel and Alpha value
Capital_name = 'Salvador';
kernel       = 'rbf';
alfa         = 0.95;

%% LOAD DATA 
% Heatmaps data
load(['Heatmaps_results_' kernel  '_training10_' Capital_name '.mat']) % Choose data for the analysis

%Climate and epidemic data
load(['climate_and_epidemic_data_' Capital_name  '.mat']) % Choose data for the analysis

load Days_tot.mat % Load Days vector

%% SET PARAMETERS
% Define last year and pick up dengue and no dengue year until last_year.
%last_year            = 2013;                                       % last year of the analysis
%years_vec            = years_vec(1:find(years_vec == last_year));  % re-define years vector
%ind_dengue           = ind_dengue(find(ind_dengue<=find(years_vec==last_year)));
%ind_no_dengue        = ind_no_dengue(find(ind_no_dengue<=find(years_vec==last_year)));

% define cut_t0, num_of years and num_of_heatmaps
cut_t0               = vec_t0(end);                                % cut date for selected rectangles ( vec_t0(end) means no constraint)

 %% DEFINE PARAMETERS 
 pred_year =2012;
 j1=find(years_vec==pred_year);
 s1=15;
  

 
 % Open SVM heatmap matrix, define train year and test years vector
SVM_heatmap_matrix            = Heatmaps_info{j1}.SVM_heatmap_matrix;
years_train                   = Heatmaps_info{j1}.years_train;
ind_last_p                    =  R1*floor(length(vec_p)/R1);
ind_last_t0                   =  R2*floor(length(vec_t0)/R2);
th_score                      = alfa*max(max(SVM_heatmap_matrix(1:ind_last_p,1:ind_last_t0)));                                        % minimum SVM score
 
 
% Define Training years index vector
 ind_train = zeros(length(years_train),1);
 for j2 = 1: length(ind_train)
 ind_train(j2) = find(years_vec == years_train(j2));
 end
 clear j2
 
% Define Dengue and No dengue years index vectors 
ind_train_dengue    = intersect(ind_dengue,ind_train);          % Dengue years indexes
ind_train_no_dengue = intersect(ind_no_dengue,ind_train);       % No Dengue years indexes


 
 %% PLOT Heatmap: PAPER VERSION
%figure
fig = figure(1);
subplot(4,4,s1) 
pcolor(SVM_heatmap_matrix)

%Label X axis and XTick Labels
ax = gca;
ax.XTick(1) = find(vec_t0 == 1062001); ax.XTick(2) = find(vec_t0 == 1082001);
ax.XTick(3) = find(vec_t0 == 1102001); ax.XTick(4) = find(vec_t0 == 1122001); ax.XTick(5) = find(vec_t0 == 1022002);
ax.XTickLabel = {'Jun','Aug',...
                 'Oct',...
                 'Dec','Feb',...
                 };
ax.XTickLabelRotation = 45;
%set(ax,'xtick',[])
%set(ax,'xticklabel',[])


%Label Y axis and YTick Labels
ax.YTick      = [find(vec_p==30);find(vec_p==60);find(vec_p==90)];
ax.YTickLabel = {'30','60','90'};
set(ax,'Ytick',[])
set(ax,'Yticklabel',[])


% Title and font size
str = sprintf('%d', pred_year);
title(str)
a = get(gca,'XTickLabel');
set(gca,'XTickLabel',a,'FontName','Times','fontsize',16)

% Colormap, color bar and title
 colormap(fig,gray)
 shading flat
 caxis([th_score-0.0001 th_score]) % Manually adjust according to th_score value
