# Supplementary material for: Forecasting dengue fever in Brazil: An assessment of climate conditions
Source: PLoS One. 2019 Aug 8;14(8):e0220106. doi: 10.1371/journal.pone.0220106 (PMC6687106; doi:10.1371/journal.pone.0220106)
Supplement: S1 File — (ZIP) [file pone.0220106.s003.zip › data and codes_submit/holdout dataset analysis/completed_climate_data/preprocessing data/dados_aracaju.xlsx]

## Sheet: climdata_Aracaju
1	1	2001	0		25.94
1	1	2001	1200	0
2	1	2001	0		26.36
2	1	2001	1200	0
3	1	2001	0		26.18
3	1	2001	1200	0
4	1	2001	0		25.86
4	1	2001	1200	5.6
5	1	2001	0		25.78
5	1	2001	1200	0
6	1	2001	0		26.22
6	1	2001	1200	0
7	1	2001	0		26.98
7	1	2001	1200	0
8	1	2001	0		26.5
8	1	2001	1200	0
9	1	2001	0		25.8
9	1	2001	1200	8
10	1	2001	0		27.14
10	1	2001	1200	0
11	1	2001	0		26.9
11	1	2001	1200	0
12	1	2001	0		26.56
12	1	2001	1200	4.4
13	1	2001	0		26.66
13	1	2001	1200	1.4
14	1	2001	0		26.86
14	1	2001	1200	0
15	1	2001	0		27.06
15	1	2001	1200	0
16	1	2001	0		26.98
16	1	2001	1200	0
17	1	2001	0		26.58
17	1	2001	1200	1.4
18	1	2001	0		26.1
18	1	2001	1200	0
19	1	2001	0		26.62
19	1	2001	1200	0
20	1	2001	0		26.38
20	1	2001	1200	0
21	1	2001	0		26.1
21	1	2001	1200	3.4
22	1	2001	0		26.38
22	1	2001	1200	0
23	1	2001	0		22.8
23	1	2001	1200	0
24	1	2001	0		26.38
24	1	2001	1200	0
25	1	2001	0		22.7
25	1	2001	1200	0
26	1	2001	0		26.94
26	1	2001	1200	0
27	1	2001	0		27.14
27	1	2001	1200	0
28	1	2001	0		27.54
28	1	2001	1200	0
29	1	2001	0		26.78
29	1	2001	1200	0.4
30	1	2001	0		26.58
30	1	2001	1200	0
31	1	2001	0		27.08
31	1	2001	1200	0
1	2	2001	0		27.7
1	2	2001	1200	0
2	2	2001	0		28.54
2	2	2001	1200	0
3	2	2001	0		26.86
3	2	2001	1200	0
4	2	2001	0		26.9
4	2	2001	1200	0
5	2	2001	0		27.02
5	2	2001	1200	0
6	2	2001	0		27.26
6	2	2001	1200	0
7	2	2001	0		26.94
7	2	2001	1200	0
8	2	2001	0		27.14
8	2	2001	1200	0
9	2	2001	0		27.3
9	2	2001	1200	0
10	2	2001	0		27.34
10	2	2001	1200	0
11	2	2001	0		27.22
11	2	2001	1200	0
12	2	2001	0		27.24
12	2	2001	1200	0
13	2	2001	0		27.22
13	2	2001	1200	0
14	2	2001	0		27.74
14	2	2001	1200	0
15	2	2001	0		27.44
15	2	2001	1200	0
16	2	2001	0		27.56
16	2	2001	1200	0
17	2	2001	0		28.1
17	2	2001	1200	0
18	2	2001	0		26.86
18	2	2001	1200	0
19	2	2001	0		25.22
19	2	2001	1200	50.1
20	2	2001	0		26.98
20	2	2001	1200	16.1
21	2	2001	0		27.3
21	2	2001	1200	2
22	2	2001	0		27.54
22	2	2001	1200	0
23	2	2001	0		27.4
23	2	2001	1200	0
24	2	2001	0		27.18
24	2	2001	1200	0
25	2	2001	0		27.38
25	2	2001	1200	0
26	2	2001	0		26.38
26	2	2001	1200	2
27	2	2001	0		27.02
27	2	2001	1200	1
28	2	2001	0		26.62
28	2	2001	1200	0
1	3	2001	0		27.34
1	3	2001	1200	1.4
2	3	2001	0		26.98
2	3	2001	1200	0
3	3	2001	0		27.76
3	3	2001	1200	0
4	3	2001	0		27.66
4	3	2001	1200	0
5	3	2001	0		26.94
5	3	2001	1200	0
6	3	2001	0		27.42
6	3	2001	1200	1.2
7	3	2001	0		27.68
7	3	2001	1200	0
8	3	2001	0		27.66
8	3	2001	1200	0
9	3	2001	0		27.46
9	3	2001	1200	0
10	3	2001	0		27.46
10	3	2001	1200	0
11	3	2001	0		27.66
11	3	2001	1200	0
12	3	2001	0		27.52
12	3	2001	1200	0
13	3	2001	0		26.38
13	3	2001	1200	10.4
14	3	2001	0		24.94
14	3	2001	1200	13
15	3	2001	0		25.88
15	3	2001	1200	18
16	3	2001	0		25.92
16	3	2001	1200	6.6
17	3	2001	0		26.74
17	3	2001	1200	4.4
18	3	2001	0		27.3
18	3	2001	1200	0
19	3	2001	0		26.98
19	3	2001	1200	0
20	3	2001	0		27.4
20	3	2001	1200	0
21	3	2001	0		27.02
21	3	2001	1200	5.8
22	3	2001	0		27.28
22	3	2001	1200	0.4
23	3	2001	0		27.38
23	3	2001	1200	0
24	3	2001	0		27.2
24	3	2001	1200	1.6
25	3	2001	0		27.18
25	3	2001	1200	0
26	3	2001	0		27.26
26	3	2001	1200	0
27	3	2001	0		27.54
27	3	2001	1200	0
28	3	2001	0		27.34
28	3	2001	1200	0
29	3	2001	0		27.78
29	3	2001	1200	0
30	3	2001	0		25.62
30	3	2001	1200	5.2
31	3	2001	0		27.18
31	3	2001	1200	5.1
1	4	2001	0		27.1
1	4	2001	1200	0
2	4	2001	0		27.32
2	4	2001	1200	0.9
3	4	2001	0		27.46
3	4	2001	1200	4.8
4	4	2001	0		25.1
4	4	2001	1200	17.8
5	4	2001	0		26.98
5	4	2001	1200	3.4
6	4	2001	0		27.66
6	4	2001	1200	0
7	4	2001	0		27.22
7	4	2001	1200	4.2
8	4	2001	0		26.82
8	4	2001	1200	1.4
9	4	2001	0		27.6
9	4	2001	1200	0
10	4	2001	0		27.3
10	4	2001	1200	0.9
11	4	2001	0		27.56
11	4	2001	1200	1.4
12	4	2001	0		27.2
12	4	2001	1200	0
13	4	2001	0		26.16
13	4	2001	1200	15.1
14	4	2001	0		26.5
14	4	2001	1200	2.8
15	4	2001	0		26.84
15	4	2001	1200	6.8
16	4	2001	0		27.46
16	4	2001	1200	0.1
17	4	2001	0		27.06
17	4	2001	1200	1.6
18	4	2001	0		27.28
18	4	2001	1200	0
19	4	2001	0		27.02
19	4	2001	1200	0
20	4	2001	0		26.66
20	4	2001	1200	0.7
21	4	2001	0		27.14
21	4	2001	1200	2.8
22	4	2001	0		27.82
22	4	2001	1200	1
23	4	2001	0		27.44
23	4	2001	1200	0
24	4	2001	0		26.8
24	4	2001	1200	2.4
25	4	2001	0		27.68
25	4	2001	1200	1.2
26	4	2001	0		27.26
26	4	2001	1200	0
27	4	2001	0		25.34
27	4	2001	1200	79.2
28	4	2001	0		27.02
28	4	2001	1200	17.2
29	4	2001	0		26.78
29	4	2001	1200	0.6
30	4	2001	0		26.78
30	4	2001	1200	4
1	5	2001	0		25.98
1	5	2001	1200	10.3
2	5	2001	0		25.46
2	5	2001	1200	10.4
3	5	2001	0		26.62
3	5	2001	1200	19.3
4	5	2001	0		26.14
4	5	2001	1200	3.8
5	5	2001	0		25.6
5	5	2001	1200	6.5
6	5	2001	0		26.78
6	5	2001	1200	2.3
7	5	2001	0		26.32
7	5	2001	1200	0
8	5	2001	0		27.1
8	5	2001	1200	0
9	5	2001	0		27.46
9	5	2001	1200	0
10	5	2001	0		27.22
10	5	2001	1200	0
11	5	2001	0		26.22
11	5	2001	1200	0
12	5	2001	0		26.68
12	5	2001	1200	0
13	5	2001	0		27.14
13	5	2001	1200	0
14	5	2001	0		27.02
14	5	2001	1200	0
15	5	2001	0		26.7
15	5	2001	1200	0
16	5	2001	0		26.12
16	5	2001	1200	0.4
17	5	2001	0		26.26
17	5	2001	1200	0
18	5	2001	0		26.22
18	5	2001	1200	0
19	5	2001	0		26.14
19	5	2001	1200	0
20	5	2001	0		26.62
20	5	2001	1200	0
21	5	2001	0		25.7
21	5	2001	1200	1.9
22	5	2001	0		25.1
22	5	2001	1200	16.7
23	5	2001	0		26.16
23	5	2001	1200	0
24	5	2001	0		27.1
24	5	2001	1200	0
25	5	2001	0		25.92
25	5	2001	1200	17.2
26	5	2001	0		26.18
26	5	2001	1200	4.8
27	5	2001	0		26.66
27	5	2001	1200	0
28	5	2001	0		26.4
28	5	2001	1200	0
29	5	2001	0		26.5
29	5	2001	1200	1.5
30	5	2001	0		26.62
30	5	2001	1200	2.2
31	5	2001	0		23.54
31	5	2001	1200	4
1	6	2001	0		25.58
1	6	2001	1200	71.8
2	6	2001	0		25.22
2	6	2001	1200	11.2
3	6	2001	0		25.18
3	6	2001	1200	5.8
4	6	2001	0		26.08
4	6	2001	1200	10.1
5	6	2001	0		26.16
5	6	2001	1200	1.2
6	6	2001	0		25.02
6	6	2001	1200	0
7	6	2001	0		26.08
7	6	2001	1200	47.5
8	6	2001	0		25.06
8	6	2001	1200	0
9	6	2001	0		23.64
9	6	2001	1200	63
10	6	2001	0		25.78
10	6	2001	1200	21.6
11	6	2001	0		24.16
11	6	2001	1200	34.4
12	6	2001	0		25.86
12	6	2001	1200	0
13	6	2001	0		25.82
13	6	2001	1200	0
14	6	2001	0		23.96
14	6	2001	1200	2.9
15	6	2001	0		23.88
15	6	2001	1200	3.6
16	6	2001	0		24.3
16	6	2001	1200	13.2
17	6	2001	0		25.16
17	6	2001	1200	6.4
18	6	2001	0		25.08
18	6	2001	1200	1.2
19	6	2001	0		25.22
19	6	2001	1200	0
20	6	2001	0		25.44
20	6	2001	1200	0.4
21	6	2001	0		24.44
21	6	2001	1200	0
22	6	2001	0		24.54
22	6	2001	1200	1.3
23	6	2001	0		24.78
23	6	2001	1200	8
24	6	2001	0		25
24	6	2001	1200	8.1
25	6	2001	0		25.74
25	6	2001	1200	0
26	6	2001	0		23.96
26	6	2001	1200	0
27	6	2001	0		23.84
27	6	2001	1200	6.4
28	6	2001	0		24.6
28	6	2001	1200	5.6
29	6	2001	0		25.68
29	6	2001	1200	1.4
30	6	2001	0		25.22
30	6	2001	1200	0
1	7	2001	0		23.48
1	7	2001	1200	4.8
2	7	2001	0		25
2	7	2001	1200	36.9
3	7	2001	0		23.7
3	7	2001	1200	6.2
4	7	2001	0		24.12
4	7	2001	1200	3.2
5	7	2001	0		24.74
5	7	2001	1200	2.3
6	7	2001	0		24.3
6	7	2001	1200	10.4
7	7	2001	0		23.7
7	7	2001	1200	14.4
8	7	2001	0		24.88
8	7	2001	1200	34.7
9	7	2001	0		24.46
9	7	2001	1200	2.6
10	7	2001	0		23.78
10	7	2001	1200	3.2
11	7	2001	0		24.28
11	7	2001	1200	1.7
12	7	2001	0		24.72
12	7	2001	1200	0
13	7	2001	0		25.38
13	7	2001	1200	0
14	7	2001	0		23.54
14	7	2001	1200	7.2
15	7	2001	0		23.94
15	7	2001	1200	6.8
16	7	2001	0		24.12
16	7	2001	1200	2.4
17	7	2001	0		23.64
17	7	2001	1200	18.5
18	7	2001	0		24.28
18	7	2001	1200	0
19	7	2001	0		24.98
19	7	2001	1200	17.1
20	7	2001	0		25.26
20	7	2001	1200	0
21	7	2001	0		25.2
21	7	2001	1200	0.5
22	7	2001	0		25.26
22	7	2001	1200	24.3
23	7	2001	0		25.38
23	7	2001	1200	1.2
24	7	2001	0		25.14
24	7	2001	1200	9.6
25	7	2001	0		25.18
25	7	2001	1200	7.1
26	7	2001	0		24.6
26	7	2001	1200	5.6
27	7	2001	0		25.72
27	7	2001	1200	3.1
28	7	2001	0		25.72
28	7	2001	1200	0
29	7	2001	0		24.34
29	7	2001	1200	4
30	7	2001	0		25.56
30	7	2001	1200	0
31	7	2001	0		24.28
31	7	2001	1200	0.4
1	8	2001	0		25.06
1	8	2001	1200	3.4
2	8	2001	0		25.08
2	8	2001	1200	0
3	8	2001	0		25.86
3	8	2001	1200	0
4	8	2001	0		23.84
4	8	2001	1200	1.3
5	8	2001	0		24.66
5	8	2001	1200	6.1
6	8	2001	0		24.2
6	8	2001	1200	0
7	8	2001	0		25.06
7	8	2001	1200	5.4
8	8	2001	0		23.42
8	8	2001	1200	4.1
9	8	2001	0		24.5
9	8	2001	1200	12.7
10	8	2001	0		24.52
10	8	2001	1200	0.4
11	8	2001	0		23.06
11	8	2001	1200	7.7
12	8	2001	0		23.78
12	8	2001	1200	53.6
13	8	2001	0		24.84
13	8	2001	1200	0
14	8	2001	0		22.94
14	8	2001	1200	8.8
15	8	2001	0		22.8
15	8	2001	1200	6.2
16	8	2001	0		23.46
16	8	2001	1200	15.8
17	8	2001	0		24.44
17	8	2001	1200	1.4
18	8	2001	0		24.44
18	8	2001	1200	4.1
19	8	2001	0		24.44
19	8	2001	1200	4.6
20	8	2001	0		24.72
20	8	2001	1200	7.2
21	8	2001	0		24.02
21	8	2001	1200	4.8
22	8	2001	0		24.9
22	8	2001	1200	6.1
23	8	2001	0		24.36
23	8	2001	1200	3.1
24	8	2001	0		24.94
24	8	2001	1200	0.8
25	8	2001	0		25.32
25	8	2001	1200	0.6
26	8	2001	0		25.26
26	8	2001	1200	0
27	8	2001	0		25.02
27	8	2001	1200	0
28	8	2001	0		25.2
28	8	2001	1200	1.4
29	8	2001	0		25.42
29	8	2001	1200	0
30	8	2001	0		25.34
30	8	2001	1200	0.6
31	8	2001	0		24.88
31	8	2001	1200	3.1
1	9	2001	0		25.34
1	9	2001	1200	3.8
2	9	2001	0		25.56
2	9	2001	1200	0
3	9	2001	0		23.92
3	9	2001	1200	3
4	9	2001	0		24.58
4	9	2001	1200	31.6
5	9	2001	0		24.8
5	9	2001	1200	0
6	9	2001	0		24.34
6	9	2001	1200	1.5
7	9	2001	0		25.32
7	9	2001	1200	0
8	9	2001	0		24.2
8	9	2001	1200	2.2
9	9	2001	0		24.82
9	9	2001	1200	1.2
10	9	2001	0		25.64
10	9	2001	1200	0
11	9	2001	0		25.68
11	9	2001	1200	0
12	9	2001	0		25.6
12	9	2001	1200	0
13	9	2001	0		26.22
13	9	2001	1200	0.2
14	9	2001	0		24.8
14	9	2001	1200	0
15	9	2001	0		25.04
15	9	2001	1200	0
16	9	2001	0		24.92
16	9	2001	1200	0
17	9	2001	0		25.38
17	9	2001	1200	0
18	9	2001	0		26.18
18	9	2001	1200	0
19	9	2001	0		25.74
19	9	2001	1200	7.7
20	9	2001	0		25.24
20	9	2001	1200	1.6
21	9	2001	0		24.68
21	9	2001	1200	4
22	9	2001	0		25.26
22	9	2001	1200	27.8
23	9	2001	0		25.76
23	9	2001	1200	0
24	9	2001	0		26.6
24	9	2001	1200	0
25	9	2001	0		25.38
25	9	2001	1200	6.2
26	9	2001	0		25.82
26	9	2001	1200	0.8
27	9	2001	0		25.52
27	9	2001	1200	0
28	9	2001	0		26.34
28	9	2001	1200	0
29	9	2001	0		26.22
29	9	2001	1200	0.2
30	9	2001	0		26.14
30	9	2001	1200	0
1	10	2001	0		25.84
1	10	2001	1200	0
2	10	2001	0		25.96
2	10	2001	1200	0
3	10	2001	0		26.16
3	10	2001	1200	0
4	10	2001	0		26.1
4	10	2001	1200	0
5	10	2001	0		25.8
5	10	2001	1200	0
6	10	2001	0		26.18
6	10	2001	1200	0
7	10	2001	0		25.96
7	10	2001	1200	0
8	10	2001	0		25.82
8	10	2001	1200	0.7
9	10	2001	0		25.96
9	10	2001	1200	0
10	10	2001	0		26.04
10	10	2001	1200	0
11	10	2001	0		25.46
11	10	2001	1200	7.6
12	10	2001	0		25.4
12	10	2001	1200	8.6
13	10	2001	0		25.1
13	10	2001	1200	0
14	10	2001	0		25.24
14	10	2001	1200	8.4
15	10	2001	0		23.84
15	10	2001	1200	12.5
16	10	2001	0		25.6
16	10	2001	1200	30.2
17	10	2001	0		24.98
17	10	2001	1200	3.4
18	10	2001	0		26
18	10	2001	1200	1.4
19	10	2001	0		26.1
19	10	2001	1200	0
20	10	2001	0		26.14
20	10	2001	1200	0
21	10	2001	0		25.92
21	10	2001	1200	0
22	10	2001	0		25.94
22	10	2001	1200	0
23	10	2001	0		26.2
23	10	2001	1200	0
24	10	2001	0		26.5
24	10	2001	1200	0
25	10	2001	0		25.72
25	10	2001	1200	7.6
26	10	2001	0		25.76
26	10	2001	1200	1.8
27	10	2001	0		24.82
27	10	2001	1200	35.6
28	10	2001	0		25.9
28	10	2001	1200	0
29	10	2001	0		25.84
29	10	2001	1200	0
30	10	2001	0		26.02
30	10	2001	1200	0
31	10	2001	0		25.96
31	10	2001	1200	0
1	11	2001	0		25.94
1	11	2001	1200	0
2	11	2001	0		26.34
2	11	2001	1200	0
3	11	2001	0		26.4
3	11	2001	1200	0
4	11	2001	0		26.54
4	11	2001	1200	0
5	11	2001	0		26.16
5	11	2001	1200	0
6	11	2001	0		26.68
6	11	2001	1200	0
7	11	2001	0		25.96
7	11	2001	1200	0
8	11	2001	0		25.76
8	11	2001	1200	0
9	11	2001	0		25.68
9	11	2001	1200	11.8
10	11	2001	0		26.66
10	11	2001	1200	0
11	11	2001	0		26.62
11	11	2001	1200	0
12	11	2001	0		26.66
12	11	2001	1200	0
13	11	2001	0		26.04
13	11	2001	1200	0
14	11	2001	0		26.62
14	11	2001	1200	0
15	11	2001	0		26.54
15	11	2001	1200	0
16	11	2001	0		26.5
16	11	2001	1200	0
17	11	2001	0		26.38
17	11	2001	1200	0
18	11	2001	0		26.46
18	11	2001	1200	0
19	11	2001	0		26.34
19	11	2001	1200	0
20	11	2001	0		26.28
20	11	2001	1200	0
21	11	2001	0		26.12
21	11	2001	1200	0
22	11	2001	0		26.62
22	11	2001	1200	0
23	11	2001	0		26.36
23	11	2001	1200	0.2
24	11	2001	0		26.82
24	11	2001	1200	0
25	11	2001	0		26.66
25	11	2001	1200	0
26	11	2001	0		25.72
26	11	2001	1200	21.8
27	11	2001	0		26.28
27	11	2001	1200	20.2
28	11	2001	0		26.68
28	11	2001	1200	0
29	11	2001	0		26.64
29	11	2001	1200	0.4
30	11	2001	0		27.22
30	11	2001	1200	1.6
1	12	2001	0		27.52
1	12	2001	1200	0.6
2	12	2001	0		27.02
2	12	2001	1200	0
3	12	2001	0		27.3
3	12	2001	1200	0
4	12	2001	0		26.62
4	12	2001	1200	0
5	12	2001	0		27.1
5	12	2001	1200	0
6	12	2001	0		27.28
6	12	2001	1200	0
7	12	2001	0		26.6
7	12	2001	1200	0
8	12	2001	0		26.18
8	12	2001	1200	4.7
9	12	2001	0		27
9	12	2001	1200	6
10	12	2001	0		26.04
10	12	2001	1200	13
11	12	2001	0		26.86
11	12	2001	1200	0
12	12	2001	0		25.68
12	12	2001	1200	19.8
13	12	2001	0		26.76
13	12	2001	1200	0
14	12	2001	0		26.96
14	12	2001	1200	1.8
15	12	2001	0		27.28
15	12	2001	1200	0
16	12	2001	0		27.44
16	12	2001	1200	0.3
17	12	2001	0		27.32
17	12	2001	1200	0
18	12	2001	0		27.24
18	12	2001	1200	0
19	12	2001	0		27.14
19	12	2001	1200	0
20	12	2001	0		27.36
20	12	2001	1200	0
21	12	2001	0		27.4
21	12	2001	1200	0
22	12	2001	0		27.32
22	12	2001	1200	0
23	12	2001	0		27.3
23	12	2001	1200	0.2
24	12	2001	0		27.34
24	12	2001	1200	0.7
25	12	2001	0		27.08
25	12	2001	1200	0
26	12	2001	0		27
26	12	2001	1200	1.2
27	12	2001	0		26.62
27	12	2001	1200	0.7
28	12	2001	0		27.06
28	12	2001	1200	6.9
29	12	2001	0		27.68
29	12	2001	1200	0
30	12	2001	0		27.14
30	12	2001	1200	0.2
31	12	2001	0		25.64
31	12	2001	1200	0
1	1	2002	0		25.88
1	1	2002	1200	19.9
2	1	2002	0		26.54
2	1	2002	1200	2.2
3	1	2002	0		26.28
3	1	2002	1200	10.3
4	1	2002	0		26.04
4	1	2002	1200	0
5	1	2002	0		26.34
5	1	2002	1200	9.2
6	1	2002	0		25.3
6	1	2002	1200	27.1
7	1	2002	0		24.98
7	1	2002	1200	6.6
8	1	2002	0		26.1
8	1	2002	1200	0.2
9	1	2002	0		26.34
9	1	2002	1200	8.2
10	1	2002	0		26.12
10	1	2002	1200	2
11	1	2002	0		25.94
11	1	2002	1200	20.1
12	1	2002	0		26.62
12	1	2002	1200	0.4
13	1	2002	0		26.74
13	1	2002	1200	1
14	1	2002	0		26.68
14	1	2002	1200	0
15	1	2002	0		24.94
15	1	2002	1200	0
16	1	2002	0		25.22
16	1	2002	1200	38.1
17	1	2002	0		26.34
17	1	2002	1200	9
18	1	2002	0		26.5
18	1	2002	1200	0
19	1	2002	0		26.08
19	1	2002	1200	1.6
20	1	2002	0		27.14
20	1	2002	1200	8.6
21	1	2002	0		26.2
21	1	2002	1200	0.4
22	1	2002	0		26.94
22	1	2002	1200	2
23	1	2002	0		27.04
23	1	2002	1200	0
24	1	2002	0		27.26
24	1	2002	1200	0
25	1	2002	0		26.96
25	1	2002	1200	0
26	1	2002	0		26.9
26	1	2002	1200	0.8
27	1	2002	0		27.82
27	1	2002	1200	0
28	1	2002	0		26.2
28	1	2002	1200	0.8
29	1	2002	0		26.36
29	1	2002	1200	0.3
30	1	2002	0		26.6
30	1	2002	1200	0
31	1	2002	0		26.94
31	1	2002	1200	0.4
1	2	2002	0		27.38
1	2	2002	1200	2.6
2	2	2002	0		27.48
2	2	2002	1200	0
3	2	2002	0		26.7
3	2	2002	1200	0
4	2	2002	0		27
4	2	2002	1200	0
5	2	2002	0		25.44
5	2	2002	1200	2.7
6	2	2002	0		26.68
6	2	2002	1200	23.7
7	2	2002	0		26.56
7	2	2002	1200	0
8	2	2002	0		27.52
8	2	2002	1200	1
9	2	2002	0		26.78
9	2	2002	1200	1.6
10	2	2002	0		26.92
10	2	2002	1200	2
11	2	2002	0		26.64
11	2	2002	1200	5.2
12	2	2002	0		27.3
12	2	2002	1200	0
13	2	2002	0		26.44
13	2	2002	1200	0
14	2	2002	0		27
14	2	2002	1200	0
15	2	2002	0		26.48
15	2	2002	1200	9.9
16	2	2002	0		27.44
16	2	2002	1200	3
17	2	2002	0		27.3
17	2	2002	1200	0
18	2	2002	0		27.64
18	2	2002	1200	0
19	2	2002	0		26.36
19	2	2002	1200	0.3
20	2	2002	0		27.62
20	2	2002	1200	0
21	2	2002	0		27.48
21	2	2002	1200	0
22	2	2002	0		27.4
22	2	2002	1200	0
23	2	2002	0		27.4
23	2	2002	1200	0
24	2	2002	0		27.46
24	2	2002	1200	0
25	2	2002	0		27.4
25	2	2002	1200	0
26	2	2002	0		27.6
26	2	2002	1200	0
27	2	2002	0		27.7
27	2	2002	1200	0
28	2	2002	0		27.42
28	2	2002	1200	0
1	3	2002	0		28.16
1	3	2002	1200	0
2	3	2002	0		27.82
2	3	2002	1200	0.7
3	3	2002	0		27.04
3	3	2002	1200	4
4	3	2002	0		28.08
4	3	2002	1200	1.5
5	3	2002	0		26.68
5	3	2002	1200	14.6
6	3	2002	0		27.62
6	3	2002	1200	2.6
7	3	2002	0		27.88
7	3	2002	1200	0
8	3	2002	0		27.56
8	3	2002	1200	0
9	3	2002	0		27.2
9	3	2002	1200	4.1
10	3	2002	0		27.56
10	3	2002	1200	0.2
11	3	2002	0		27.62
11	3	2002	1200	0
12	3	2002	0		27.66
12	3	2002	1200	0
13	3	2002	0		27.74
13	3	2002	1200	1.7
14	3	2002	0		26.72
14	3	2002	1200	0
15	3	2002	0		27.8
15	3	2002	1200	0
16	3	2002	0		27.32
16	3	2002	1200	0
17	3	2002	0		27.94
17	3	2002	1200	0
18	3	2002	0		27.58
18	3	2002	1200	0
19	3	2002	0		27.44
19	3	2002	1200	0
20	3	2002	0		28.14
20	3	2002	1200	0
21	3	2002	0		27.98
21	3	2002	1200	0
22	3	2002	0		28.04
22	3	2002	1200	0
23	3	2002	0		28.38
23	3	2002	1200	0
24	3	2002	0		27.8
24	3	2002	1200	1
25	3	2002	0		27.92
25	3	2002	1200	0
26	3	2002	0		28.04
26	3	2002	1200	0.4
27	3	2002	0		28.18
27	3	2002	1200	0
28	3	2002	0		27.26
28	3	2002	1200	0
29	3	2002	0		26.5
29	3	2002	1200	10.6
30	3	2002	0		27.56
30	3	2002	1200	15.1
31	3	2002	0		28.06
31	3	2002	1200	0.8
1	4	2002	0		27.6
1	4	2002	1200	0.5
2	4	2002	0		27.72
2	4	2002	1200	6.2
3	4	2002	0		27.44
3	4	2002	1200	0
4	4	2002	0		26.14
4	4	2002	1200	6.7
5	4	2002	0		27.52
5	4	2002	1200	0.4
6	4	2002	0		27.16
6	4	2002	1200	0
7	4	2002	0		27.3
7	4	2002	1200	0
8	4	2002	0		27.68
8	4	2002	1200	0.2
9	4	2002	0		27.72
9	4	2002	1200	0
10	4	2002	0		27.78
10	4	2002	1200	0
11	4	2002	0		27.3
11	4	2002	1200	0
12	4	2002	0		27.42
12	4	2002	1200	0
13	4	2002	0		27.6
13	4	2002	1200	0
14	4	2002	0		27.66
14	4	2002	1200	0
15	4	2002	0		26.58
15	4	2002	1200	9.4
16	4	2002	0		27.1
16	4	2002	1200	0.2
17	4	2002	0		27.68
17	4	2002	1200	2
18	4	2002	0		27.66
18	4	2002	1200	0
19	4	2002	0		27.68
19	4	2002	1200	0
20	4	2002	0		27.16
20	4	2002	1200	0
21	4	2002	0		27.24
21	4	2002	1200	5.7
22	4	2002	0		27.06
22	4	2002	1200	3.5
23	4	2002	0		27.06
23	4	2002	1200	5.8
24	4	2002	0		26.52
24	4	2002	1200	1.2
25	4	2002	0		27.06
25	4	2002	1200	3.1
26	4	2002	0		27.34
26	4	2002	1200	0
27	4	2002	0		27.12
27	4	2002	1200	0
28	4	2002	0		27.34
28	4	2002	1200	0
29	4	2002	0		26.74
29	4	2002	1200	0
30	4	2002	0		27.76
30	4	2002	1200	0
1	5	2002	0		26.36
1	5	2002	1200	0
2	5	2002	0		26.92
2	5	2002	1200	2.1
3	5	2002	0		25.74
3	5	2002	1200	9.6
4	5	2002	0		26.94
4	5	2002	1200	0.4
5	5	2002	0		26.04
5	5	2002	1200	0
6	5	2002	0		24.82
6	5	2002	1200	17.6
7	5	2002	0		26.62
7	5	2002	1200	64.7
8	5	2002	0		25.9
8	5	2002	1200	2.3
9	5	2002	0		26.92
9	5	2002	1200	0
10	5	2002	0		26.46
10	5	2002	1200	0
11	5	2002	0		27.14
11	5	2002	1200	41.4
12	5	2002	0		27.1
12	5	2002	1200	0.2
13	5	2002	0		26.94
13	5	2002	1200	0
14	5	2002	0		26.86
14	5	2002	1200	6
15	5	2002	0		26.78
15	5	2002	1200	3.5
16	5	2002	0		24.54
16	5	2002	1200	16.2
17	5	2002	0		26.42
17	5	2002	1200	11.6
18	5	2002	0		26.2
18	5	2002	1200	0
19	5	2002	0		25.44
19	5	2002	1200	10.7
20	5	2002	0		26.3
20	5	2002	1200	9.6
21	5	2002	0		26.9
21	5	2002	1200	0
22	5	2002	0		26.84
22	5	2002	1200	1.2
23	5	2002	0		25.4
23	5	2002	1200	1.1
24	5	2002	0		24.96
24	5	2002	1200	27.6
25	5	2002	0		24.42
25	5	2002	1200	25.6
26	5	2002	0		22.98
26	5	2002	1200	14.8
27	5	2002	0		25.2
27	5	2002	1200	7.5
28	5	2002	0		25.2
28	5	2002	1200	3.5
29	5	2002	0		25.92
29	5	2002	1200	0
30	5	2002	0		26.36
30	5	2002	1200	0
31	5	2002	0		26.42
31	5	2002	1200	1.9
1	6	2002	0		26.26
1	6	2002	1200	0.7
2	6	2002	0		26.7
2	6	2002	1200	0
3	6	2002	0		25.62
3	6	2002	1200	13
4	6	2002	0		25.9
4	6	2002	1200	4.4
5	6	2002	0		26.3
5	6	2002	1200	1.2
6	6	2002	0		26.44
6	6	2002	1200	0
7	6	2002	0		26.6
7	6	2002	1200	0
8	6	2002	0		26.54
8	6	2002	1200	0
9	6	2002	0		26.48
9	6	2002	1200	0
10	6	2002	0		24.96
10	6	2002	1200	6.2
11	6	2002	0		25.38
11	6	2002	1200	3.2
12	6	2002	0		24.94
12	6	2002	1200	17
13	6	2002	0		24.66
13	6	2002	1200	19.8
14	6	2002	0		25.46
14	6	2002	1200	9.6
15	6	2002	0		26.04
15	6	2002	1200	0.4
16	6	2002	0		26
16	6	2002	1200	2.1
17	6	2002	0		26.1
17	6	2002	1200	3.8
18	6	2002	0		25.82
18	6	2002	1200	2.1
19	6	2002	0		25.3
19	6	2002	1200	5.6
20	6	2002	0		23.58
20	6	2002	1200	22.6
21	6	2002	0		25.58
21	6	2002	1200	32.5
22	6	2002	0		25.18
22	6	2002	1200	6.1
23	6	2002	0		25.88
23	6	2002	1200	9.3
24	6	2002	0		24.52
24	6	2002	1200	9.2
25	6	2002	0		25.1
25	6	2002	1200	9.4
26	6	2002	0		25.34
26	6	2002	1200	0
27	6	2002	0		25.68
27	6	2002	1200	0.8
28	6	2002	0		24.26
28	6	2002	1200	1
29	6	2002	0		25.46
29	6	2002	1200	21.2
30	6	2002	0		24.1
30	6	2002	1200	0.6
1	7	2002	0		25
1	7	2002	1200	4.6
2	7	2002	0		25.18
2	7	2002	1200	2.8
3	7	2002	0		25.26
3	7	2002	1200	2.4
4	7	2002	0		24.3
4	7	2002	1200	2.4
5	7	2002	0		24.72
5	7	2002	1200	9.2
6	7	2002	0		25.14
6	7	2002	1200	0
7	7	2002	0		24.3
7	7	2002	1200	6.5
8	7	2002	0		24.72
8	7	2002	1200	0
9	7	2002	0		24.16
9	7	2002	1200	0
10	7	2002	0		24.7
10	7	2002	1200	7.8
11	7	2002	0		23.86
11	7	2002	1200	7.8
12	7	2002	0		24.72
12	7	2002	1200	23.5
13	7	2002	0		24.9
13	7	2002	1200	0.2
14	7	2002	0		25.08
14	7	2002	1200	0
15	7	2002	0		25.3
15	7	2002	1200	2
16	7	2002	0		24.94
16	7	2002	1200	0
17	7	2002	0		25.72
17	7	2002	1200	4.5
18	7	2002	0		25.06
18	7	2002	1200	0
19	7	2002	0		25.28
19	7	2002	1200	0
20	7	2002	0		23.54
20	7	2002	1200	6.4
21	7	2002	0		24
21	7	2002	1200	0.8
22	7	2002	0		24.74
22	7	2002	1200	3.5
23	7	2002	0		25.3
23	7	2002	1200	0
24	7	2002	0		25.98
24	7	2002	1200	0.4
25	7	2002	0		25.56
25	7	2002	1200	0.2
26	7	2002	0		25.58
26	7	2002	1200	0
27	7	2002	0		25.14
27	7	2002	1200	0
28	7	2002	0		24.94
28	7	2002	1200	1
29	7	2002	0		25.26
29	7	2002	1200	0
30	7	2002	0		25.1
30	7	2002	1200	0.4
31	7	2002	0		25.52
31	7	2002	1200	9.2
1	8	2002	0		24.72
1	8	2002	1200	0
2	8	2002	0		24.78
2	8	2002	1200	2.4
3	8	2002	0		25.68
3	8	2002	1200	0
4	8	2002	0		24.12
4	8	2002	1200	1
5	8	2002	0		24.3
5	8	2002	1200	0
6	8	2002	0		24.22
6	8	2002	1200	0.4
7	8	2002	0		24.36
7	8	2002	1200	4.8
8	8	2002	0		25.34
8	8	2002	1200	0
9	8	2002	0		24.52
9	8	2002	1200	1
10	8	2002	0		25.32
10	8	2002	1200	0.6
11	8	2002	0		24.82
11	8	2002	1200	0
12	8	2002	0		24.98
12	8	2002	1200	3.7
13	8	2002	0		25.48
13	8	2002	1200	0
14	8	2002	0		25.58
14	8	2002	1200	8.4
15	8	2002	0		25.28
15	8	2002	1200	0
16	8	2002	0		25.68
16	8	2002	1200	2
17	8	2002	0		24.98
17	8	2002	1200	0
18	8	2002	0		25.2
18	8	2002	1200	1
19	8	2002	0		25.4
19	8	2002	1200	2.2
20	8	2002	0		25.46
20	8	2002	1200	3
21	8	2002	0		25.42
21	8	2002	1200	0
22	8	2002	0		24.62
22	8	2002	1200	14.2
23	8	2002	0		25.08
23	8	2002	1200	0.9
24	8	2002	0		24.7
24	8	2002	1200	2
25	8	2002	0		24.04
25	8	2002	1200	2.6
26	8	2002	0		24.38
26	8	2002	1200	5.8
27	8	2002	0		25.44
27	8	2002	1200	0.4
28	8	2002	0		24.06
28	8	2002	1200	2.9
29	8	2002	0		25.4
29	8	2002	1200	0
30	8	2002	0		24.94
30	8	2002	1200	0
31	8	2002	0		25.26
31	8	2002	1200	0.2
1	9	2002	0		25.54
1	9	2002	1200	0
2	9	2002	0		26.22
2	9	2002	1200	0
3	9	2002	0		25.92
3	9	2002	1200	0
4	9	2002	0		25.38
4	9	2002	1200	0
5	9	2002	0		25.5
5	9	2002	1200	0
6	9	2002	0		25.82
6	9	2002	1200	0
7	9	2002	0		25.54
7	9	2002	1200	1
8	9	2002	0		25.32
8	9	2002	1200	1.8
9	9	2002	0		25.16
9	9	2002	1200	2
10	9	2002	0		23.98
10	9	2002	1200	16.6
11	9	2002	0		25.68
11	9	2002	1200	4.8
12	9	2002	0		25.44
12	9	2002	1200	1
13	9	2002	0		24.94
13	9	2002	1200	0
14	9	2002	0		25.2
14	9	2002	1200	0
15	9	2002	0		25.64
15	9	2002	1200	0
16	9	2002	0		25.92
16	9	2002	1200	0
17	9	2002	0		25.72
17	9	2002	1200	0
18	9	2002	0		25.36
18	9	2002	1200	0.3
19	9	2002	0		25.18
19	9	2002	1200	2.4
20	9	2002	0		25.86
20	9	2002	1200	0.4
21	9	2002	0		25.72
21	9	2002	1200	0.9
22	9	2002	0		25.36
22	9	2002	1200	0
23	9	2002	0		25.98
23	9	2002	1200	0
24	9	2002	0		26.48
24	9	2002	1200	0
25	9	2002	0		26.26
25	9	2002	1200	0
26	9	2002	0		26.26
26	9	2002	1200	0
27	9	2002	0		26
27	9	2002	1200	0
28	9	2002	0		26.36
28	9	2002	1200	0
29	9	2002	0		26.2
29	9	2002	1200	0
30	9	2002	0		24.92
30	9	2002	1200	3.4
1	10	2002	0		25.78
1	10	2002	1200	0
2	10	2002	0		25.74
2	10	2002	1200	0
3	10	2002	0		26.36
3	10	2002	1200	0
4	10	2002	0		26.14
4	10	2002	1200	0
5	10	2002	0		26.42
5	10	2002	1200	0
6	10	2002	0		26.34
6	10	2002	1200	0
7	10	2002	0		26.52
7	10	2002	1200	0
8	10	2002	0		25.9
8	10	2002	1200	0.6
9	10	2002	0		25.86
9	10	2002	1200	0.2
10	10	2002	0		25.78
10	10	2002	1200	0.4
11	10	2002	0		26.08
11	10	2002	1200	2.2
12	10	2002	0		26.3
12	10	2002	1200	0
13	10	2002	0		26.22
13	10	2002	1200	1
14	10	2002	0		26.14
14	10	2002	1200	0
15	10	2002	0		26.22
15	10	2002	1200	0
16	10	2002	0		25.94
16	10	2002	1200	0
17	10	2002	0		26.04
17	10	2002	1200	0.6
18	10	2002	0		26.52
18	10	2002	1200	0
19	10	2002	0		26.54
19	10	2002	1200	1.5
20	10	2002	0		26.18
20	10	2002	1200	0
21	10	2002	0		26.06
21	10	2002	1200	5
22	10	2002	0		26.3
22	10	2002	1200	0
23	10	2002	0		26.6
23	10	2002	1200	0
24	10	2002	0		26.5
24	10	2002	1200	0
25	10	2002	0		26.06
25	10	2002	1200	0
26	10	2002	0		26.12
26	10	2002	1200	0
27	10	2002	0		26.82
27	10	2002	1200	0
28	10	2002	0		26.78
28	10	2002	1200	0
29	10	2002	0		26.64
29	10	2002	1200	0
30	10	2002	0		26.22
30	10	2002	1200	1
31	10	2002	0		26.64
31	10	2002	1200	0
1	11	2002	0		26.74
1	11	2002	1200	0
2	11	2002	0		26.64
2	11	2002	1200	0
3	11	2002	0		26.3
3	11	2002	1200	0
4	11	2002	0		26.38
4	11	2002	1200	0
5	11	2002	0		26.5
5	11	2002	1200	0
6	11	2002	0		26.44
6	11	2002	1200	0
7	11	2002	0		26.62
7	11	2002	1200	0
8	11	2002	0		26.6
8	11	2002	1200	0
9	11	2002	0		26.36
9	11	2002	1200	4.4
10	11	2002	0		26.2
10	11	2002	1200	0
11	11	2002	0		26.8
11	11	2002	1200	3.9
12	11	2002	0		26.5
12	11	2002	1200	0
13	11	2002	0		26.5
13	11	2002	1200	2.5
14	11	2002	0		26.46
14	11	2002	1200	0
15	11	2002	0		26.48
15	11	2002	1200	3.2
16	11	2002	0		26.38
16	11	2002	1200	0
17	11	2002	0		26.54
17	11	2002	1200	0
18	11	2002	0		26.82
18	11	2002	1200	0
19	11	2002	0		26.82
19	11	2002	1200	0
20	11	2002	0		26.68
20	11	2002	1200	0
21	11	2002	0		26.66
21	11	2002	1200	0
22	11	2002	0		26.88
22	11	2002	1200	0
23	11	2002	0		26.22
23	11	2002	1200	1.6
24	11	2002	0		26.86
24	11	2002	1200	1.5
25	11	2002	0		26.68
25	11	2002	1200	1
26	11	2002	0		26.8
26	11	2002	1200	0.3
27	11	2002	0		26.72
27	11	2002	1200	0.2
28	11	2002	0		26.86
28	11	2002	1200	1.5
29	11	2002	0		26.76
29	11	2002	1200	0
30	11	2002	0		25.98
30	11	2002	1200	2.7
1	12	2002	0		26.82
1	12	2002	1200	0.2
2	12	2002	0		26.62
2	12	2002	1200	1
3	12	2002	0		26.8
3	12	2002	1200	0
4	12	2002	0		27.06
4	12	2002	1200	0
5	12	2002	0		26.68
5	12	2002	1200	0
6	12	2002	0		26.3
6	12	2002	1200	0
7	12	2002	0		26.76
7	12	2002	1200	0
8	12	2002	0		27.6
8	12	2002	1200	0
9	12	2002	0		27.64
9	12	2002	1200	0
10	12	2002	0		27.06
10	12	2002	1200	0
11	12	2002	0		26.8
11	12	2002	1200	0
12	12	2002	0		27.06
12	12	2002	1200	0
13	12	2002	0		27.06
13	12	2002	1200	0
14	12	2002	0		26.9
14	12	2002	1200	0
15	12	2002	0		27.02
15	12	2002	1200	0.4
16	12	2002	0		25.48
16	12	2002	1200	0
17	12	2002	0		27.26
17	12	2002	1200	0.8
18	12	2002	0		26.94
18	12	2002	1200	0
19	12	2002	0		27.24
19	12	2002	1200	0
20	12	2002	0		26.92
20	12	2002	1200	0
21	12	2002	0		27.16
21	12	2002	1200	0
22	12	2002	0		27.56
22	12	2002	1200	0
23	12	2002	0		27.56
23	12	2002	1200	0
24	12	2002	0		27.48
24	12	2002	1200	0
25	12	2002	0		28.68
25	12	2002	1200	0
26	12	2002	0		25.96
26	12	2002	1200	0.8
27	12	2002	0		26.18
27	12	2002	1200	1
28	12	2002	0		24.54
28	12	2002	1200	0
29	12	2002	0		27.06
29	12	2002	1200	0
30	12	2002	0		27.24
30	12	2002	1200	0
31	12	2002	0		27.32
31	12	2002	1200	0
1	1	2003	0		27.44
1	1	2003	1200	0
2	1	2003	0		27.5
2	1	2003	1200	0
3	1	2003	0		27.02
3	1	2003	1200	0
4	1	2003	0		27.46
4	1	2003	1200	0
5	1	2003	0		27.42
5	1	2003	1200	0
6	1	2003	0		27.4
6	1	2003	1200	0
7	1	2003	0		27.5
7	1	2003	1200	0
8	1	2003	0		27.74
8	1	2003	1200	0
9	1	2003	0		27.56
9	1	2003	1200	0
10	1	2003	0		27.72
10	1	2003	1200	0
11	1	2003	0		27.5
11	1	2003	1200	0
12	1	2003	0		27.54
12	1	2003	1200	0
13	1	2003	0		27.56
13	1	2003	1200	0
14	1	2003	0		27.64
14	1	2003	1200	0
15	1	2003	0		27.64
15	1	2003	1200	0
16	1	2003	0		27.36
16	1	2003	1200	0
17	1	2003	0		27.48
17	1	2003	1200	0
18	1	2003	0		27.6
18	1	2003	1200	0
19	1	2003	0		27.88
19	1	2003	1200	0
20	1	2003	0		27.92
20	1	2003	1200	0
21	1	2003	0		27.66
21	1	2003	1200	0
22	1	2003	0		27.9
22	1	2003	1200	0
23	1	2003	0		26.74
23	1	2003	1200	0.9
24	1	2003	0		28.22
24	1	2003	1200	0
25	1	2003	0		27.92
25	1	2003	1200	0
26	1	2003	0		27.9
26	1	2003	1200	0
27	1	2003	0		27.88
27	1	2003	1200	0
28	1	2003	0		27.18
28	1	2003	1200	7
29	1	2003	0		27.68
29	1	2003	1200	0
30	1	2003	0		27.72
30	1	2003	1200	0
31	1	2003	0		27.84
31	1	2003	1200	2.8
1	2	2003	0		27.88
1	2	2003	1200	0.6
2	2	2003	0		27.88
2	2	2003	1200	0
3	2	2003	0		27.46
3	2	2003	1200	0
4	2	2003	0		27.98
4	2	2003	1200	4.8
5	2	2003	0		27.76
5	2	2003	1200	0
6	2	2003	0		27.74
6	2	2003	1200	0.2
7	2	2003	0		28.12
7	2	2003	1200	0
8	2	2003	0		28.06
8	2	2003	1200	0
9	2	2003	0		28.04
9	2	2003	1200	0.6
10	2	2003	0		27.28
10	2	2003	1200	1.6
11	2	2003	0		27.86
11	2	2003	1200	0
12	2	2003	0		27.72
12	2	2003	1200	0
13	2	2003	0		28.16
13	2	2003	1200	0
14	2	2003	0		27.36
14	2	2003	1200	0
15	2	2003	0		28.32
15	2	2003	1200	0.2
16	2	2003	0		28.34
16	2	2003	1200	0
17	2	2003	0		28.68
17	2	2003	1200	0
18	2	2003	0		28.32
18	2	2003	1200	2
19	2	2003	0		28.24
19	2	2003	1200	4.3
20	2	2003	0		28.44
20	2	2003	1200	0.2
21	2	2003	0		27.12
21	2	2003	1200	2.4
22	2	2003	0		28.12
22	2	2003	1200	3.2
23	2	2003	0		28.16
23	2	2003	1200	1
24	2	2003	0		26.6
24	2	2003	1200	18.4
25	2	2003	0		26.64
25	2	2003	1200	26
26	2	2003	0		27.54
26	2	2003	1200	8.4
27	2	2003	0		27.86
27	2	2003	1200	0
28	2	2003	0		28
28	2	2003	1200	4.2
1	3	2003	0		28.6
1	3	2003	1200	0
2	3	2003	0		27.76
2	3	2003	1200	5.4
3	3	2003	0		27.44
3	3	2003	1200	0
4	3	2003	0		27.92
4	3	2003	1200	0
5	3	2003	0		27.94
5	3	2003	1200	0
6	3	2003	0		28.48
6	3	2003	1200	0.4
7	3	2003	0		28.28
7	3	2003	1200	0
8	3	2003	0		28.08
8	3	2003	1200	0
9	3	2003	0		28.24
9	3	2003	1200	0
10	3	2003	0		27.9
10	3	2003	1200	3
11	3	2003	0		27.96
11	3	2003	1200	0
12	3	2003	0		28.14
12	3	2003	1200	0.7
13	3	2003	0		28.38
13	3	2003	1200	0
14	3	2003	0		28.68
14	3	2003	1200	0.4
15	3	2003	0		28.22
15	3	2003	1200	1.6
16	3	2003	0		27
16	3	2003	1200	6
17	3	2003	0		26.78
17	3	2003	1200	13.2
18	3	2003	0		27.48
18	3	2003	1200	0
19	3	2003	0		26.4
19	3	2003	1200	2.6
20	3	2003	0		27.14
20	3	2003	1200	6.2
21	3	2003	0		26.9
21	3	2003	1200	3.8
22	3	2003	0		27.74
22	3	2003	1200	0.4
23	3	2003	0		28.16
23	3	2003	1200	3
24	3	2003	0		28.02
24	3	2003	1200	0.8
25	3	2003	0		28.32
25	3	2003	1200	1.5
26	3	2003	0		28.4
26	3	2003	1200	0.3
27	3	2003	0		28.24
27	3	2003	1200	0
28	3	2003	0		27.88
28	3	2003	1200	0
29	3	2003	0		27.78
29	3	2003	1200	0
30	3	2003	0		27.72
30	3	2003	1200	0.2
31	3	2003	0		28.6
31	3	2003	1200	0
1	4	2003	0		28.08
1	4	2003	1200	0
2	4	2003	0		28.06
2	4	2003	1200	0
3	4	2003	0		28.6
3	4	2003	1200	0
4	4	2003	0		28.24
4	4	2003	1200	0
5	4	2003	0		28.06
5	4	2003	1200	0
6	4	2003	0		28
6	4	2003	1200	0
7	4	2003	0		28.24
7	4	2003	1200	0
8	4	2003	0		29.18
8	4	2003	1200	0
9	4	2003	0		28.48
9	4	2003	1200	0
10	4	2003	0		27.78
10	4	2003	1200	0
11	4	2003	0		28.32
11	4	2003	1200	0
12	4	2003	0		28.38
12	4	2003	1200	0
13	4	2003	0		28.66
13	4	2003	1200	0
14	4	2003	0		28.38
14	4	2003	1200	0.2
15	4	2003	0		27.44
15	4	2003	1200	16.3
16	4	2003	0		27.8
16	4	2003	1200	0
17	4	2003	0		28.16
17	4	2003	1200	0
18	4	2003	0		27.96
18	4	2003	1200	0
19	4	2003	0		28.4
19	4	2003	1200	0
20	4	2003	0		27.3
20	4	2003	1200	5.6
21	4	2003	0		28.74
21	4	2003	1200	0
22	4	2003	0		27.6
22	4	2003	1200	0
23	4	2003	0		26.52
23	4	2003	1200	8.2
24	4	2003	0		26.78
24	4	2003	1200	6.5
25	4	2003	0		27.88
25	4	2003	1200	0
26	4	2003	0		27.06
26	4	2003	1200	0.6
27	4	2003	0		26.98
27	4	2003	1200	5.5
28	4	2003	0		27.04
28	4	2003	1200	3.5
29	4	2003	0		27.4
29	4	2003	1200	0
30	4	2003	0		27.08
30	4	2003	1200	0.4
1	5	2003	0		27.48
1	5	2003	1200	4.8
2	5	2003	0		27.7
2	5	2003	1200	0
3	5	2003	0		28.6
3	5	2003	1200	0
4	5	2003	0		26.62
4	5	2003	1200	0
5	5	2003	0		25.58
5	5	2003	1200	13.4
6	5	2003	0		26.2
6	5	2003	1200	43.9
7	5	2003	0		26.62
7	5	2003	1200	3.1
8	5	2003	0		27.22
8	5	2003	1200	0
9	5	2003	0		27.36
9	5	2003	1200	0
10	5	2003	0		26.92
10	5	2003	1200	2.4
11	5	2003	0		25.62
11	5	2003	1200	18.5
12	5	2003	0		26.38
12	5	2003	1200	62
13	5	2003	0		26.28
13	5	2003	1200	6.8
14	5	2003	0		26.64
14	5	2003	1200	5.4
15	5	2003	0		27.14
15	5	2003	1200	1.3
16	5	2003	0		26.26
16	5	2003	1200	5.3
17	5	2003	0		26.16
17	5	2003	1200	29.4
18	5	2003	0		26.58
18	5	2003	1200	3.2
19	5	2003	0		27.04
19	5	2003	1200	0.5
20	5	2003	0		25.8
20	5	2003	1200	4
21	5	2003	0		26
21	5	2003	1200	11.5
22	5	2003	0		26.7
22	5	2003	1200	0
23	5	2003	0		26.4
23	5	2003	1200	0
24	5	2003	0		26.76
24	5	2003	1200	0
25	5	2003	0		27.22
25	5	2003	1200	0
26	5	2003	0		27.38
26	5	2003	1200	0
27	5	2003	0		27.6
27	5	2003	1200	0
28	5	2003	0		26.62
28	5	2003	1200	3.8
29	5	2003	0		25.6
29	5	2003	1200	2.9
30	5	2003	0		26.68
30	5	2003	1200	12.3
31	5	2003	0		25.84
31	5	2003	1200	7
1	6	2003	0		26.3
1	6	2003	1200	10.5
2	6	2003	0		26.82
2	6	2003	1200	1.1
3	6	2003	0		26.86
3	6	2003	1200	0
4	6	2003	0		27
4	6	2003	1200	1
5	6	2003	0		27.26
5	6	2003	1200	1
6	6	2003	0		26.3
6	6	2003	1200	1.8
7	6	2003	0		26.6
7	6	2003	1200	0.4
8	6	2003	0		26.36
8	6	2003	1200	3.2
9	6	2003	0		26.56
9	6	2003	1200	1.3
10	6	2003	0		26.14
10	6	2003	1200	3.8
11	6	2003	0		26.02
11	6	2003	1200	3.4
12	6	2003	0		25.64
12	6	2003	1200	1.7
13	6	2003	0		25.86
13	6	2003	1200	0
14	6	2003	0		26.38
14	6	2003	1200	10.2
15	6	2003	0		26.52
15	6	2003	1200	0
16	6	2003	0		26.34
16	6	2003	1200	1
17	6	2003	0		26.5
17	6	2003	1200	0
18	6	2003	0		25.24
18	6	2003	1200	0
19	6	2003	0		25.76
19	6	2003	1200	0
20	6	2003	0		24.54
20	6	2003	1200	1.8
21	6	2003	0		25.2
21	6	2003	1200	3.6
22	6	2003	0		25.18
22	6	2003	1200	0
23	6	2003	0		25.4
23	6	2003	1200	0
24	6	2003	0		24.44
24	6	2003	1200	24.4
25	6	2003	0		25.42
25	6	2003	1200	43.2
26	6	2003	0		26.18
26	6	2003	1200	4
27	6	2003	0		24.28
27	6	2003	1200	15
28	6	2003	0		24.84
28	6	2003	1200	12.1
29	6	2003	0		23.46
29	6	2003	1200	8.8
30	6	2003	0		24.5
30	6	2003	1200	16.2
1	7	2003	0		26.1
1	7	2003	1200	0.5
2	7	2003	0		24.12
2	7	2003	1200	3.2
3	7	2003	0		24.9
3	7	2003	1200	3.1
4	7	2003	0		25.32
4	7	2003	1200	0
5	7	2003	0		25.26
5	7	2003	1200	0
6	7	2003	0		24.78
6	7	2003	1200	0.4
7	7	2003	0		25.4
7	7	2003	1200	1.2
8	7	2003	0		25.7
8	7	2003	1200	0
9	7	2003	0		25.18
9	7	2003	1200	0
10	7	2003	0		24.4
10	7	2003	1200	0.2
11	7	2003	0		23.7
11	7	2003	1200	35.5
12	7	2003	0		25.86
12	7	2003	1200	7.8
13	7	2003	0		25.04
13	7	2003	1200	0.3
14	7	2003	0		25.62
14	7	2003	1200	24.4
15	7	2003	0		24.88
15	7	2003	1200	0.6
16	7	2003	0		26.1
16	7	2003	1200	0
17	7	2003	0		24.92
17	7	2003	1200	7.5
18	7	2003	0		23.92
18	7	2003	1200	19.1
19	7	2003	0		24.36
19	7	2003	1200	24
20	7	2003	0		24.8
20	7	2003	1200	10.6
21	7	2003	0		25.2
21	7	2003	1200	0
22	7	2003	0		26.04
22	7	2003	1200	0
23	7	2003	0		25.52
23	7	2003	1200	0.7
24	7	2003	0		25.06
24	7	2003	1200	1.2
25	7	2003	0		25.56
25	7	2003	1200	7.8
26	7	2003	0		24.9
26	7	2003	1200	10.7
27	7	2003	0		24.84
27	7	2003	1200	8.4
28	7	2003	0		25.2
28	7	2003	1200	0.5
29	7	2003	0		25.24
29	7	2003	1200	3.6
30	7	2003	0		24.76
30	7	2003	1200	0
31	7	2003	0		25.1
31	7	2003	1200	0
1	8	2003	0		25.5
1	8	2003	1200	0
2	8	2003	0		25.7
2	8	2003	1200	0
3	8	2003	0		24.74
3	8	2003	1200	2
4	8	2003	0		25.16
4	8	2003	1200	2.3
5	8	2003	0		25.08
5	8	2003	1200	1.4
6	8	2003	0		24.22
6	8	2003	1200	2
7	8	2003	0		23.7
7	8	2003	1200	3.1
8	8	2003	0		25.28
8	8	2003	1200	2.5
9	8	2003	0		24.14
9	8	2003	1200	20.8
10	8	2003	0		24.34
10	8	2003	1200	8.6
11	8	2003	0		24.7
11	8	2003	1200	0
12	8	2003	0		24.02
12	8	2003	1200	3.6
13	8	2003	0		25.26
13	8	2003	1200	10
14	8	2003	0		25.34
14	8	2003	1200	4
15	8	2003	0		25.16
15	8	2003	1200	0
16	8	2003	0		25.32
16	8	2003	1200	3.2
17	8	2003	0		25.52
17	8	2003	1200	0
18	8	2003	0		25.6
18	8	2003	1200	0
19	8	2003	0		24.76
19	8	2003	1200	0.8
20	8	2003	0		24.22
20	8	2003	1200	10
21	8	2003	0		25.54
21	8	2003	1200	4.7
22	8	2003	0		25.06
22	8	2003	1200	0.5
23	8	2003	0		25.44
23	8	2003	1200	1
24	8	2003	0		24.58
24	8	2003	1200	0.5
25	8	2003	0		24.74
25	8	2003	1200	2.6
26	8	2003	0		25.68
26	8	2003	1200	0
27	8	2003	0		24.48
27	8	2003	1200	0.2
28	8	2003	0		25.44
28	8	2003	1200	5.2
29	8	2003	0		25.42
29	8	2003	1200	1.1
30	8	2003	0		25.72
30	8	2003	1200	0
31	8	2003	0		25.64
31	8	2003	1200	0
1	9	2003	0		25.18
1	9	2003	1200	4.2
2	9	2003	0		23.74
2	9	2003	1200	12.1
3	9	2003	0		24.84
3	9	2003	1200	15.8
4	9	2003	0		25.52
4	9	2003	1200	6.6
5	9	2003	0		25.7
5	9	2003	1200	1.2
6	9	2003	0		25.1
6	9	2003	1200	2.7
7	9	2003	0		25.44
7	9	2003	1200	0
8	9	2003	0		24.6
8	9	2003	1200	0.2
9	9	2003	0		25
9	9	2003	1200	9.5
10	9	2003	0		25.4
10	9	2003	1200	2.8
11	9	2003	0		25.78
11	9	2003	1200	0
12	9	2003	0		25.32
12	9	2003	1200	0
13	9	2003	0		25.54
13	9	2003	1200	0.6
14	9	2003	0		25.8
14	9	2003	1200	0
15	9	2003	0		25.4
15	9	2003	1200	0
16	9	2003	0		25.36
16	9	2003	1200	0.4
17	9	2003	0		26.02
17	9	2003	1200	0
18	9	2003	0		25.88
18	9	2003	1200	0.3
19	9	2003	0		26.28
19	9	2003	1200	0
20	9	2003	0		26.08
20	9	2003	1200	0
21	9	2003	0		25.92
21	9	2003	1200	0.8
22	9	2003	0		27.22
22	9	2003	1200	0.2
23	9	2003	0		25.56
23	9	2003	1200	0
24	9	2003	0		24.84
24	9	2003	1200	0
25	9	2003	0		25.68
25	9	2003	1200	0
26	9	2003	0		25.76
26	9	2003	1200	0
27	9	2003	0		26.06
27	9	2003	1200	0
[truncated: 11,304 more rows]
