# Supplementary material for: Forecasting dengue fever in Brazil: An assessment of climate conditions
Source: PLoS One. 2019 Aug 8;14(8):e0220106. doi: 10.1371/journal.pone.0220106 (PMC6687106; doi:10.1371/journal.pone.0220106)
Supplement: S1 File — (ZIP) [file pone.0220106.s003.zip › data and codes_submit/training dataset analysis/data/Data IBGE/POP2004-TCU.xls]

## Sheet: P5564
ESTIMATIVAS DAS POPULAÇÕES (*) RESIDENTES, EM 01.07.2004,
SEGUNDO OS MUNICÍPIOS
SIGLA	COD	COD	MUNICÍPIOS	POP-2004
U.F	U.F.	MUNIC
RO	11	1	Alta Floresta D'Oeste	29001
RO	11	37	Alto Alegre dos Parecis	15449
RO	11	40	Alto Paraíso	16504
RO	11	34	Alvorada D'Oeste	19543
RO	11	2	Ariquemes	86901
RO	11	45	Buritis	42686
RO	11	3	Cabixi	7421
RO	11	60	Cacaulândia	5464
RO	11	4	Cacoal	76417
RO	11	70	Campo Novo de Rondônia	18606
RO	11	80	Candeias do Jamari	17338
RO	11	90	Castanheiras	4092
RO	11	5	Cerejeiras	17217
RO	11	92	Chupinguaia	6647
RO	11	6	Colorado do Oeste	18349
RO	11	7	Corumbiara	9411
RO	11	8	Costa Marques	11731
RO	11	94	Cujubim	9233
RO	11	9	Espigão D'Oeste	27556
RO	11	100	Governador Jorge Teixeira	18777
RO	11	10	Guajará-Mirim	42075
RO	11	110	Itapuã do Oeste	8695
RO	11	11	Jaru	56238
RO	11	12	Ji-Paraná	113441
RO	11	13	Machadinho D'Oeste	29698
RO	11	120	Ministro Andreazza	11223
RO	11	130	Mirante da Serra	14150
RO	11	140	Monte Negro	16874
RO	11	14	Nova Brasilândia D'Oeste	18003
RO	11	33	Nova Mamoré	20333
RO	11	143	Nova União	9524
RO	11	50	Novo Horizonte do Oeste	12915
RO	11	15	Ouro Preto do Oeste	40735
RO	11	145	Parecis	3205
RO	11	18	Pimenta Bueno	31416
RO	11	146	Pimenteiras do Oeste	2633
RO	11	20	Porto Velho	380884
RO	11	25	Presidente Médici	25314
RO	11	147	Primavera de Rondônia	4393
RO	11	26	Rio Crespo	3602
RO	11	28	Rolim de Moura	49902
RO	11	29	Santa Luzia D'Oeste	11068
RO	11	148	São Felipe D'Oeste	7266
RO	11	149	São Francisco do Guaporé	17600
RO	11	32	São Miguel do Guaporé	31185
RO	11	150	Seringueiras	16217
RO	11	155	Teixeirópolis	5894
RO	11	160	Theobroma	14320
RO	11	170	Urupá	17756
RO	11	175	Vale do Anari	10957
RO	11	180	Vale do Paraíso	10441
RO	11	30	Vilhena	65785
AC	12	1	Acrelândia	10668
AC	12	5	Assis Brasil	4852
AC	12	10	Brasiléia	16940
AC	12	13	Bujari	7654
AC	12	17	Capixaba	6287
AC	12	20	Cruzeiro do Sul	78785
AC	12	25	Epitaciolândia	12820
AC	12	30	Feijó	35713
AC	12	32	Jordão	4564
AC	12	33	Mâncio Lima	11883
AC	12	34	Manoel Urbano	7152
AC	12	35	Marechal Thaumaturgo	8394
AC	12	38	Plácido de Castro	15931
AC	12	80	Porto Acre	11497
AC	12	39	Porto Walter	5220
AC	12	40	Rio Branco	286082
AC	12	42	Rodrigues Alves	9347
AC	12	43	Santa Rosa do Purus	2954
AC	12	50	Sena Madureira	31530
AC	12	45	Senador Guiomard	19343
AC	12	60	Tarauacá	29490
AC	12	70	Xapuri	13222
AM	13	2	Alvarães	13884
AM	13	6	Amaturá	8525
AM	13	8	Anamã	6818
AM	13	10	Anori	12423
AM	13	14	Apuí	17715
AM	13	20	Atalaia do Norte	11023
AM	13	30	Autazes	27772
AM	13	40	Barcelos	30429
AM	13	50	Barreirinha	25545
AM	13	60	Benjamin Constant	25542
AM	13	63	Beruri	12744
AM	13	68	Boa Vista do Ramos	11892
AM	13	70	Boca do Acre	27997
AM	13	80	Borba	34018
AM	13	83	Caapiranga	9736
AM	13	90	Canutama	10067
AM	13	100	Carauari	25373
AM	13	110	Careiro	25536
AM	13	115	Careiro da Várzea	16844
AM	13	120	Coari	80552
AM	13	130	Codajás	19422
AM	13	140	Eirunepé	28739
AM	13	150	Envira	13312
AM	13	160	Fonte Boa	35752
AM	13	165	Guajará	11873
AM	13	170	Humaitá	29957
AM	13	180	Ipixuna	16605
AM	13	185	Iranduba	38661
AM	13	190	Itacoatiara	78425
AM	13	195	Itamarati	8084
AM	13	200	Itapiranga	8337
AM	13	210	Japurá	12942
AM	13	220	Juruá	7313
AM	13	230	Jutaí	26103
AM	13	240	Lábrea	27017
AM	13	250	Manacapuru	81518
AM	13	255	Manaquiri	13655
AM	13	260	Manaus	1592555
AM	13	270	Manicoré	38124
AM	13	280	Maraã	19561
AM	13	290	Maués	44552
AM	13	300	Nhamundá	16352
AM	13	310	Nova Olinda do Norte	28827
AM	13	320	Novo Airão	7580
AM	13	330	Novo Aripuanã	19716
AM	13	340	Parintins	105002
AM	13	350	Pauini	17118
AM	13	353	Presidente Figueiredo	22273
AM	13	356	Rio Preto da Eva	22820
AM	13	360	Santa Isabel do Rio Negro	8260
AM	13	370	Santo Antônio do Içá	33421
AM	13	380	São Gabriel da Cachoeira	33170
AM	13	390	São Paulo de Olivença	27607
AM	13	395	São Sebastião do Uatumã	8401
AM	13	400	Silves	8771
AM	13	406	Tabatinga	42652
AM	13	410	Tapauá	18326
AM	13	420	Tefé	69423
AM	13	423	Tonantins	18106
AM	13	426	Uarini	12549
AM	13	430	Urucará	21707
AM	13	440	Urucurituba	9703
RR	14	5	Alto Alegre	21512
RR	14	2	Amajari	5975
RR	14	10	Boa Vista	236319
RR	14	15	Bonfim	12162
RR	14	17	Cantá	10213
RR	14	20	Caracaraí	17259
RR	14	23	Caroebe	5844
RR	14	28	Iracema	5880
RR	14	30	Mucajaí	11593
RR	14	40	Normandia	5448
RR	14	45	Pacaraima	8042
RR	14	47	Rorainópolis	23599
RR	14	50	São João da Baliza	5384
RR	14	60	São Luiz	6324
RR	14	70	Uiramutã	6342
PA	15	10	Abaetetuba	129300
PA	15	13	Abel Figueiredo	6798
PA	15	20	Acará	60039
PA	15	30	Afuá	34534
PA	15	34	Água Azul do Norte	30156
PA	15	40	Alenquer	40289
PA	15	50	Almeirim	34230
PA	15	60	Altamira	83322
PA	15	70	Anajás	20460
PA	15	80	Ananindeua	468463
PA	15	85	Anapu	7271
PA	15	90	Augusto Corrêa	34435
PA	15	95	Aurora do Pará	23630
PA	15	100	Aveiro	17976
PA	15	110	Bagre	13636
PA	15	120	Baião	21673
PA	15	125	Bannach	3469
PA	15	130	Barcarena	72441
PA	15	140	Belém	1386482
PA	15	145	Belterra	16790
PA	15	150	Benevides	42874
PA	15	157	Bom Jesus do Tocantins	13913
PA	15	160	Bonito	10493
PA	15	170	Bragança	100924
PA	15	172	Brasil Novo	20197
PA	15	175	Brejo Grande do Araguaia	8022
PA	15	178	Breu Branco	42337
PA	15	180	Breves	84404
PA	15	190	Bujaru	24694
PA	15	200	Cachoeira do Arari	17127
PA	15	195	Cachoeira do Piriá	19250
PA	15	210	Cametá	104210
PA	15	215	Canaã dos Carajás	13035
PA	15	220	Capanema	60272
PA	15	230	Capitão Poço	52055
PA	15	240	Castanhal	151668
PA	15	250	Chaves	17324
PA	15	260	Colares	11847
PA	15	270	Conceição do Araguaia	44095
PA	15	275	Concórdia do Pará	23979
PA	15	276	Cumaru do Norte	6142
PA	15	277	Curionópolis	15401
PA	15	280	Curralinho	22564
PA	15	285	Curuá	9740
PA	15	290	Curuçá	29157
PA	15	293	Dom Eliseu	47561
PA	15	295	Eldorado dos Carajás	39213
PA	15	300	Faro	13624
PA	15	304	Floresta do Araguaia	15042
PA	15	307	Garrafão do Norte	26206
PA	15	309	Goianésia do Pará	28853
PA	15	310	Gurupá	25285
PA	15	320	Igarapé-Açu	35097
PA	15	330	Igarapé-Miri	58303
PA	15	340	Inhangapi	8217
PA	15	345	Ipixuna do Pará	33531
PA	15	350	Irituia	30204
PA	15	360	Itaituba	96015
PA	15	370	Itupiranga	60814
PA	15	375	Jacareacanga	31661
PA	15	380	Jacundá	46151
PA	15	390	Juruti	35401
PA	15	400	Limoeiro do Ajuru	21200
PA	15	405	Mãe do Rio	23366
PA	15	410	Magalhães Barata	7885
PA	15	420	Marabá	191508
PA	15	430	Maracanã	28628
PA	15	440	Marapanim	27171
PA	15	442	Marituba	93723
PA	15	445	Medicilândia	22276
PA	15	450	Melgaço	24520
PA	15	460	Mocajuba	21626
PA	15	470	Moju	59592
PA	15	480	Monte Alegre	66467
PA	15	490	Muaná	27109
PA	15	495	Nova Esperança do Piriá	25377
PA	15	497	Nova Ipixuna	13644
PA	15	500	Nova Timboteua	12454
PA	15	503	Novo Progresso	35192
PA	15	506	Novo Repartimento	48846
PA	15	510	Óbidos	48705
PA	15	520	Oeiras do Pará	25619
PA	15	530	Oriximiná	52392
PA	15	540	Ourém	15262
PA	15	543	Ourilândia do Norte	19889
PA	15	548	Pacajá	30529
PA	15	549	Palestina do Pará	8611
PA	15	550	Paragominas	85354
PA	15	553	Parauapebas	88519
PA	15	555	Pau D'Arco	8424
PA	15	560	Peixe-Boi	8710
PA	15	563	Piçarra	13902
PA	15	565	Placas	14984
PA	15	570	Ponta de Pedras	19856
PA	15	580	Portel	42593
PA	15	590	Porto de Moz	28091
PA	15	600	Prainha	30060
PA	15	610	Primavera	10647
PA	15	611	Quatipuru	11825
PA	15	613	Redenção	69581
PA	15	616	Rio Maria	12712
PA	15	618	Rondon do Pará	44485
PA	15	619	Rurópolis	27410
PA	15	620	Salinópolis	39157
PA	15	630	Salvaterra	16828
PA	15	635	Santa Bárbara do Pará	12764
PA	15	640	Santa Cruz do Arari	5510
PA	15	650	Santa Isabel do Pará	48469
PA	15	655	Santa Luzia do Pará	19700
PA	15	658	Santa Maria das Barreiras	12929
PA	15	660	Santa Maria do Pará	22388
PA	15	670	Santana do Araguaia	39318
PA	15	680	Santarém	272237
PA	15	690	Santarém Novo	5936
PA	15	700	Santo Antônio do Tauá	21269
PA	15	710	São Caetano de Odivelas	14888
PA	15	715	São Domingos do Araguaia	23033
PA	15	720	São Domingos do Capim	30863
PA	15	730	São Félix do Xingu	39774
PA	15	740	São Francisco do Pará	15636
PA	15	745	São Geraldo do Araguaia	27356
PA	15	746	São João da Ponta	3950
PA	15	747	São João de Pirabas	18133
PA	15	750	São João do Araguaia	15801
PA	15	760	São Miguel do Guamá	45832
PA	15	770	São Sebastião da Boa Vista	19114
PA	15	775	Sapucaia	3048
PA	15	780	Senador José Porfírio	11826
PA	15	790	Soure	21270
PA	15	795	Tailândia	49412
PA	15	796	Terra Alta	9842
PA	15	797	Terra Santa	16601
PA	15	800	Tomé-Açu	50382
PA	15	803	Tracuateua	25857
PA	15	805	Trairão	16801
PA	15	808	Tucumã	22097
PA	15	810	Tucuruí	83689
PA	15	812	Ulianópolis	25511
PA	15	815	Uruará	55720
PA	15	820	Vigia	41637
PA	15	830	Viseu	52893
PA	15	835	Vitória do Xingu	10472
PA	15	840	Xinguara	31198
AP	16	10	Amapá	7296
AP	16	20	Calçoene	7312
AP	16	21	Cutias	3882
AP	16	23	Ferreira Gomes	4017
AP	16	25	Itaubal	3487
AP	16	27	Laranjal do Jari	32919
AP	16	30	Macapá	326466
AP	16	40	Mazagão	13139
AP	16	50	Oiapoque	14885
AP	16	15	Pedra Branca do Amaparí	4965
AP	16	53	Porto Grande	13217
AP	16	55	Pracuúba	2611
AP	16	60	Santana	91310
AP	16	5	Serra do Navio	3817
AP	16	70	Tartarugalzinho	8032
AP	16	80	Vitória do Jari	10045
TO	17	25	Abreulândia	2311
TO	17	30	Aguiarnópolis	3449
TO	17	35	Aliança do Tocantins	6366
TO	17	40	Almas	8840
TO	17	70	Alvorada	8371
TO	17	100	Ananás	11501
TO	17	105	Angico	2894
TO	17	110	Aparecida do Rio Negro	3629
TO	17	130	Aragominas	7645
TO	17	190	Araguacema	5830
TO	17	200	Araguaçu	9108
TO	17	210	Araguaína	123353
TO	17	215	Araguanã	5095
TO	17	220	Araguatins	28373
TO	17	230	Arapoema	6794
TO	17	240	Arraias	10970
TO	17	255	Augustinópolis	14143
TO	17	270	Aurora do Tocantins	2936
TO	17	290	Axixá do Tocantins	8314
TO	17	300	Babaçulândia	10888
TO	17	305	Bandeirantes do Tocantins	2628
TO	17	307	Barra do Ouro	3697
TO	17	310	Barrolândia	4731
TO	17	320	Bernardo Sayão	4656
TO	17	330	Bom Jesus do Tocantins	2251
TO	17	360	Brasilândia do Tocantins	2019
TO	17	370	Brejinho de Nazaré	4407
TO	17	380	Buriti do Tocantins	7942
TO	17	382	Cachoeirinha	2268
TO	17	384	Campos Lindos	6643
TO	17	386	Cariri do Tocantins	3100
TO	17	388	Carmolândia	2105
TO	17	389	Carrasco Bonito	3973
TO	17	390	Caseara	4054
TO	17	410	Centenário	2264
TO	17	510	Chapada da Natividade	3540
TO	17	460	Chapada de Areia	1218
TO	17	550	Colinas do Tocantins	27207
TO	17	1670	Colméia	9628
TO	17	555	Combinado	4370
TO	17	560	Conceição do Tocantins	4495
TO	17	600	Couto de Magalhães	4069
TO	17	610	Cristalândia	7043
TO	17	625	Crixás do Tocantins	1497
TO	17	650	Darcinópolis	4710
TO	17	700	Dianópolis	16537
TO	17	710	Divinópolis do Tocantins	5994
TO	17	720	Dois Irmãos do Tocantins	6966
TO	17	730	Dueré	4649
TO	17	740	Esperantina	8800
TO	17	755	Fátima	3824
TO	17	765	Figueirópolis	5323
TO	17	770	Filadélfia	8541
TO	17	820	Formoso do Araguaia	19710
TO	17	825	Fortaleza do Tabocão	2630
TO	17	830	Goianorte	4700
TO	17	900	Goiatins	10880
TO	17	930	Guaraí	20715
TO	17	950	Gurupi	69727
TO	17	980	Ipueiras	1177
TO	17	1050	Itacajá	6667
TO	17	1070	Itaguatins	6579
TO	17	1090	Itapiratins	3479
TO	17	1110	Itaporã do Tocantins	2019
TO	17	1150	Jaú do Tocantins	3227
TO	17	1180	Juarina	2535
TO	17	1190	Lagoa da Confusão	7934
TO	17	1195	Lagoa do Tocantins	2769
TO	17	1200	Lajeado	3047
TO	17	1215	Lavandeira	1217
TO	17	1240	Lizarda	3618
TO	17	1245	Luzinópolis	2302
TO	17	1250	Marianópolis do Tocantins	3776
TO	17	1270	Mateiros	1831
TO	17	1280	Maurilândia do Tocantins	3257
TO	17	1320	Miracema do Tocantins	26729
TO	17	1330	Miranorte	12200
TO	17	1360	Monte do Carmo	4593
TO	17	1370	Monte Santo do Tocantins	1917
TO	17	1395	Muricilândia	2648
TO	17	1420	Natividade	9407
TO	17	1430	Nazaré	5594
TO	17	1488	Nova Olinda	10148
TO	17	1500	Nova Rosalândia	3240
TO	17	1510	Novo Acordo	3323
TO	17	1515	Novo Alegre	2455
TO	17	1525	Novo Jardim	2432
TO	17	1550	Oliveira de Fátima	1006
TO	17	2100	Palmas	187639
TO	17	1570	Palmeirante	3643
TO	17	1380	Palmeiras do Tocantins	5409
TO	17	1575	Palmeirópolis	6068
TO	17	1610	Paraíso do Tocantins	39856
TO	17	1620	Paranã	10171
TO	17	1630	Pau D'Arco	4548
TO	17	1650	Pedro Afonso	9021
TO	17	1660	Peixe	8711
TO	17	1665	Pequizeiro	5170
TO	17	1700	Pindorama do Tocantins	4568
TO	17	1720	Piraquê	3371
TO	17	1750	Pium	4677
TO	17	1780	Ponte Alta do Bom Jesus	4377
TO	17	1790	Ponte Alta do Tocantins	6135
TO	17	1800	Porto Alegre do Tocantins	2522
TO	17	1820	Porto Nacional	46285
TO	17	1830	Praia Norte	7832
TO	17	1840	Presidente Kennedy	3844
TO	17	1845	Pugmil	2398
TO	17	1850	Recursolândia	3594
TO	17	1855	Riachinho	3718
TO	17	1865	Rio da Conceição	1395
TO	17	1870	Rio dos Bois	2608
TO	17	1875	Rio Sono	5686
TO	17	1880	Sampaio	2589
TO	17	1884	Sandolândia	3554
TO	17	1886	Santa Fé do Araguaia	6387
TO	17	1888	Santa Maria do Tocantins	2369
TO	17	1889	Santa Rita do Tocantins	1904
TO	17	1890	Santa Rosa do Tocantins	4536
TO	17	1900	Santa Tereza do Tocantins	2301
TO	17	2000	Santa Terezinha do Tocantins	2691
TO	17	2010	São Bento do Tocantins	3227
TO	17	2015	São Félix do Tocantins	1465
TO	17	2020	São Miguel do Tocantins	9164
TO	17	2025	São Salvador do Tocantins	2802
TO	17	2030	São Sebastião do Tocantins	4190
TO	17	2049	São Valério da Natividade	5679
TO	17	2065	Silvanópolis	4212
TO	17	2080	Sítio Novo do Tocantins	10534
TO	17	2085	Sucupira	1331
TO	17	2090	Taguatinga	13956
TO	17	2093	Taipas do Tocantins	1506
TO	17	2097	Talismã	2609
TO	17	2110	Tocantínia	5872
TO	17	2120	Tocantinópolis	25316
TO	17	2125	Tupirama	1259
TO	17	2130	Tupiratins	1429
TO	17	2208	Wanderlândia	10724
TO	17	2210	Xambioá	12345
MA	21	5	Açailândia	100841
MA	21	10	Afonso Cunha	4731
MA	21	15	Água Doce do Maranhão	9788
MA	21	20	Alcântara	22165
MA	21	30	Aldeias Altas	18471
MA	21	40	Altamira do Maranhão	6488
MA	21	43	Alto Alegre do Maranhão	22910
MA	21	47	Alto Alegre do Pindaré	34007
MA	21	50	Alto Parnaíba	10091
MA	21	55	Amapá do Maranhão	6261
MA	21	60	Amarante do Maranhão	35494
MA	21	70	Anajatuba	22504
MA	21	80	Anapurus	10296
MA	21	83	Apicum-Açu	12471
MA	21	87	Araguanã	8804
MA	21	90	Araioses	35118
MA	21	95	Arame	27750
MA	21	100	Arari	27156
MA	21	110	Axixá	10544
MA	21	120	Bacabal	95335
MA	21	125	Bacabeira	11126
MA	21	130	Bacuri	16429
MA	21	135	Bacurituba	4966
MA	21	140	Balsas	69662
MA	21	150	Barão de Grajaú	16298
MA	21	160	Barra do Corda	78154
MA	21	170	Barreirinhas	43927
MA	21	177	Bela Vista do Maranhão	10185
MA	21	173	Belágua	5361
MA	21	180	Benedito Leite	5498
MA	21	190	Bequimão	18840
MA	21	193	Bernardo do Mearim	5800
MA	21	197	Boa Vista do Gurupi	5963
MA	21	200	Bom Jardim	37164
MA	21	203	Bom Jesus das Selvas	18651
MA	21	207	Bom Lugar	12838
MA	21	210	Brejo	29290
MA	21	215	Brejo de Areia	8550
MA	21	220	Buriti	24778
MA	21	230	Buriti Bravo	21602
MA	21	232	Buriticupu	61657
MA	21	235	Buritirana	15087
MA	21	237	Cachoeira Grande	8167
MA	21	240	Cajapió	10484
MA	21	250	Cajari	12064
MA	21	255	Campestre do Maranhão	12728
MA	21	260	Cândido Mendes	19405
MA	21	270	Cantanhede	17762
MA	21	275	Capinzal do Norte	10694
MA	21	280	Carolina	23645
MA	21	290	Carutapera	20030
MA	21	300	Caxias	142971
MA	21	310	Cedral	10636
MA	21	312	Central do Maranhão	8305
MA	21	315	Centro do Guilherme	6777
MA	21	317	Centro Novo do Maranhão	15880
MA	21	320	Chapadinha	63610
MA	21	325	Cidelândia	12201
MA	21	330	Codó	113889
MA	21	340	Coelho Neto	43520
MA	21	350	Colinas	39297
MA	21	355	Conceição do Lago-Açu	9861
MA	21	360	Coroatá	59116
MA	21	370	Cururupu	38108
MA	21	375	Davinópolis	11890
MA	21	380	Dom Pedro	23100
MA	21	390	Duque Bacelar	10374
MA	21	400	Esperantinópolis	22109
MA	21	405	Estreito	24728
MA	21	407	Feira Nova do Maranhão	7516
MA	21	408	Fernando Falcão	4907
MA	21	409	Formosa da Serra Negra	16779
MA	21	410	Fortaleza dos Nogueiras	12257
MA	21	420	Fortuna	14096
MA	21	430	Godofredo Viana	6801
MA	21	440	Gonçalves Dias	16922
MA	21	450	Governador Archer	8501
MA	21	455	Governador Edison Lobão	12416
MA	21	460	Governador Eugênio Barros	15488
MA	21	462	Governador Luiz Rocha	6398
MA	21	465	Governador Newton Bello	12717
MA	21	467	Governador Nunes Freire	31250
MA	21	470	Graça Aranha	6177
MA	21	480	Grajaú	52303
MA	21	490	Guimarães	12785
MA	21	500	Humberto de Campos	21879
MA	21	510	Icatu	21905
MA	21	515	Igarapé do Meio	10986
MA	21	520	Igarapé Grande	9295
MA	21	530	Imperatriz	231950
MA	21	535	Itaipava do Grajaú	12236
MA	21	540	Itapecuru Mirim	50994
MA	21	542	Itinga do Maranhão	27283
MA	21	545	Jatobá	4482
MA	21	547	Jenipapo dos Vieiras	14348
MA	21	550	João Lisboa	21647
MA	21	560	Joselândia	14271
MA	21	565	Junco do Maranhão	6193
MA	21	570	Lago da Pedra	41764
MA	21	580	Lago do Junco	9680
MA	21	594	Lago dos Rodrigues	8083
MA	21	590	Lago Verde	14053
MA	21	592	Lagoa do Mato	9938
MA	21	596	Lagoa Grande do Maranhão	8135
MA	21	598	Lajeado Novo	6331
MA	21	600	Lima Campos	10900
MA	21	610	Loreto	10311
MA	21	620	Luís Domingues	5708
MA	21	630	Magalhães de Almeida	13804
MA	21	632	Maracaçumé	16327
MA	21	635	Marajá do Sena	7027
MA	21	637	Maranhãozinho	9865
MA	21	640	Mata Roma	12411
MA	21	650	Matinha	21207
MA	21	660	Matões	27005
MA	21	663	Matões do Norte	7855
MA	21	667	Milagres do Maranhão	7540
MA	21	670	Mirador	21327
MA	21	675	Miranda do Norte	17070
MA	21	680	Mirinzal	13597
MA	21	690	Monção	26392
MA	21	700	Montes Altos	10814
MA	21	710	Morros	15476
MA	21	720	Nina Rodrigues	8695
MA	21	725	Nova Colinas	4372
MA	21	730	Nova Iorque	4342
MA	21	735	Nova Olinda do Maranhão	14568
MA	21	740	Olho d'Água das Cunhãs	17064
MA	21	745	Olinda Nova do Maranhão	10091
MA	21	750	Paço do Lumiar	93796
MA	21	760	Palmeirândia	18136
MA	21	770	Paraibano	18920
MA	21	780	Parnarama	33052
MA	21	790	Passagem Franca	15153
MA	21	800	Pastos Bons	16251
MA	21	805	Paulino Neves	11994
MA	21	810	Paulo Ramos	19154
MA	21	820	Pedreiras	42390
MA	21	825	Pedro do Rosário	22304
MA	21	830	Penalva	30818
MA	21	840	Peri Mirim	12915
MA	21	845	Peritoró	19365
MA	21	850	Pindaré-Mirim	28923
MA	21	860	Pinheiro	71828
MA	21	870	Pio XII	27384
MA	21	880	Pirapemas	14405
MA	21	890	Poção de Pedras	21299
MA	21	900	Porto Franco	17854
MA	21	905	Porto Rico do Maranhão	6085
MA	21	910	Presidente Dutra	41539
MA	21	920	Presidente Juscelino	11064
MA	21	923	Presidente Médici	5134
MA	21	927	Presidente Sarney	14431
MA	21	930	Presidente Vargas	10252
MA	21	940	Primeira Cruz	12078
MA	21	945	Raposa	20044
MA	21	950	Riachão	21250
MA	21	955	Ribamar Fiquene	6962
MA	21	960	Rosário	34730
MA	21	970	Sambaíba	5014
MA	21	975	Santa Filomena do Maranhão	5340
MA	21	980	Santa Helena	33131
MA	21	990	Santa Inês	75188
MA	21	1000	Santa Luzia	78716
MA	21	1003	Santa Luzia do Paruá	19512
MA	21	1010	Santa Quitéria do Maranhão	30509
MA	21	1020	Santa Rita	24280
MA	21	1023	Santana do Maranhão	10458
MA	21	1027	Santo Amaro do Maranhão	9688
MA	21	1030	Santo Antônio dos Lopes	14165
MA	21	1040	São Benedito do Rio Preto	17153
MA	21	1050	São Bento	33760
MA	21	1060	São Bernardo	25034
MA	21	1065	São Domingos do Azeitão	7275
MA	21	1070	São Domingos do Maranhão	35811
MA	21	1080	São Félix de Balsas	4580
MA	21	1085	São Francisco do Brejão	8000
MA	21	1090	São Francisco do Maranhão	12822
MA	21	1102	São João do Carú	14600
MA	21	1105	São João do Paraíso	11388
MA	21	1107	São João do Soter	16167
MA	21	1110	São João dos Patos	23794
MA	21	1100	São João Batista	20616
MA	21	1120	São José de Ribamar	126271
MA	21	1125	São José dos Basílios	7615
MA	21	1130	São Luís	959124
MA	21	1140	São Luís Gonzaga do Maranhão	21533
MA	21	1150	São Mateus do Maranhão	37203
MA	21	1153	São Pedro da Água Branca	11115
MA	21	1157	São Pedro dos Crentes	4239
MA	21	1160	São Raimundo das Mangabeiras	15241
MA	21	1163	São Raimundo do Doca Bezerra	6560
MA	21	1167	São Roberto	4513
MA	21	1170	São Vicente Ferrer	19448
MA	21	1172	Satubinha	9559
MA	21	1174	Senador Alexandre Costa	7946
MA	21	1176	Senador La Rocque	18654
MA	21	1178	Serrano do Maranhão	5547
MA	21	1180	Sítio Novo	15871
MA	21	1190	Sucupira do Norte	10443
MA	21	1195	Sucupira do Riachão	4658
MA	21	1200	Tasso Fragoso	6494
MA	21	1210	Timbiras	28166
MA	21	1220	Timon	141109
MA	21	1223	Trizidela do Vale	16727
MA	21	1227	Tufilândia	5506
MA	21	1230	Tuntum	36827
MA	21	1240	Turiaçu	34279
MA	21	1245	Turilândia	17589
MA	21	1250	Tutóia	43983
MA	21	1260	Urbano Santos	17222
MA	21	1270	Vargem Grande	35636
MA	21	1280	Viana	45395
MA	21	1285	Vila Nova dos Martírios	7218
MA	21	1290	Vitória do Mearim	33283
MA	21	1300	Vitorino Freire	28900
MA	21	1400	Zé Doca	50183
PI	22	5	Acauã	5594
PI	22	10	Agricolândia	5257
PI	22	20	Água Branca	15669
PI	22	25	Alagoinha do Piauí	6249
PI	22	27	Alegrete do Piauí	4827
PI	22	30	Alto Longá	11808
PI	22	40	Altos	38087
PI	22	45	Alvorada do Gurguéia	4229
PI	22	50	Amarante	17067
PI	22	60	Angical do Piauí	7126
PI	22	70	Anísio de Abreu	7588
PI	22	80	Antônio Almeida	2633
PI	22	90	Aroazes	6122
PI	22	95	Aroeiras do Itaim	2561
PI	22	100	Arraial	4760
PI	22	105	Assunção do Piauí	7303
PI	22	110	Avelino Lopes	10373
PI	22	115	Baixa Grande do Ribeiro	8605
PI	22	117	Barra D'Alcântara	3679
PI	22	120	Barras	42288
PI	22	130	Barreiras do Piauí	3210
PI	22	140	Barro Duro	7162
PI	22	150	Batalha	25800
PI	22	155	Bela Vista do Piauí	2896
PI	22	157	Belém do Piauí	2473
PI	22	160	Beneditinos	9544
PI	22	170	Bertolínia	4841
PI	22	173	Betânia do Piauí	9525
PI	22	177	Boa Hora	5771
PI	22	180	Bocaina	4371
PI	22	190	Bom Jesus	16777
PI	22	191	Bom Princípio do Piauí	4307
PI	22	192	Bonfim do Piauí	4832
PI	22	194	Boqueirão do Piauí	5228
PI	22	196	Brasileira	6983
PI	22	198	Brejo do Piauí	4411
PI	22	200	Buriti dos Lopes	18445
PI	22	202	Buriti dos Montes	7853
PI	22	205	Cabeceiras do Piauí	8944
PI	22	207	Cajazeiras do Piauí	2987
PI	22	208	Cajueiro da Praia	6143
PI	22	209	Caldeirão Grande do Piauí	5499
PI	22	210	Campinas do Piauí	4755
PI	22	211	Campo Alegre do Fidalgo	4039
PI	22	213	Campo Grande do Piauí	5308
PI	22	217	Campo Largo do Piauí	6222
PI	22	220	Campo Maior	41958
PI	22	225	Canavieira	4141
PI	22	230	Canto do Buriti	18569
PI	22	240	Capitão de Campos	9972
PI	22	245	Capitão Gervásio Oliveira	2788
PI	22	250	Caracol	9170
PI	22	253	Caraúbas do Piauí	5315
PI	22	255	Caridade do Piauí	4113
PI	22	260	Castelo do Piauí	18550
PI	22	265	Caxingó	4809
PI	22	270	Cocal	24866
PI	22	271	Cocal de Telha	4192
PI	22	272	Cocal dos Alves	5628
PI	22	273	Coivaras	3325
PI	22	275	Colônia do Gurguéia	5439
PI	22	277	Colônia do Piauí	7414
PI	22	280	Conceição do Canindé	5318
PI	22	285	Coronel José Dias	4506
PI	22	290	Corrente	24372
PI	22	300	Cristalândia do Piauí	6765
PI	22	310	Cristino Castro	9766
PI	22	320	Curimatá	10281
PI	22	323	Currais	4420
PI	22	327	Curral Novo do Piauí	3978
PI	22	325	Curralinhos	4035
PI	22	330	Demerval Lobão	13514
PI	22	335	Dirceu Arcoverde	6045
PI	22	340	Dom Expedito Lopes	6414
PI	22	345	Dom Inocêncio	9620
PI	22	342	Domingos Mourão	4290
PI	22	350	Elesbão Veloso	15261
PI	22	360	Eliseu Martins	3994
PI	22	370	Esperantina	35353
PI	22	375	Fartura do Piauí	4604
PI	22	380	Flores do Piauí	4127
PI	22	385	Floresta do Piauí	2464
PI	22	390	Floriano	56180
PI	22	400	Francinópolis	5225
PI	22	410	Francisco Ayres	5343
PI	22	415	Francisco Macedo	2450
PI	22	420	Francisco Santos	7040
PI	22	430	Fronteiras	10358
PI	22	435	Geminiano	5063
PI	22	440	Gilbués	10886
PI	22	450	Guadalupe	10751
PI	22	455	Guaribas	4460
PI	22	460	Hugo Napoleão	3739
PI	22	465	Ilha Grande	8422
PI	22	470	Inhuma	15068
PI	22	480	Ipiranga do Piauí	8891
PI	22	490	Isaías Coelho	7669
PI	22	500	Itainópolis	10208
PI	22	510	Itaueira	10007
PI	22	515	Jacobina do Piauí	5694
PI	22	520	Jaicós	16837
PI	22	525	Jardim do Mulato	3939
PI	22	527	Jatobá do Piauí	4495
PI	22	530	Jerumenha	4737
PI	22	535	João Costa	3134
PI	22	540	Joaquim Pires	13230
PI	22	545	Joca Marques	4491
PI	22	550	José de Freitas	34606
PI	22	551	Juazeiro do Piauí	4462
PI	22	552	Júlio Borges	5280
PI	22	553	Jurema	4121
PI	22	557	Lagoa de São Francisco	6094
PI	22	556	Lagoa do Barro do Piauí	4893
PI	22	558	Lagoa do Piauí	3847
PI	22	559	Lagoa do Sítio	4456
PI	22	555	Lagoa Alegre	7582
PI	22	554	Lagoinha do Piauí	2282
PI	22	560	Landri Sales	5601
PI	22	570	Luís Correia	25243
PI	22	580	Luzilândia	23241
PI	22	585	Madeiro	7280
PI	22	590	Manoel Emídio	5042
PI	22	595	Marcolândia	6888
PI	22	600	Marcos Parente	4430
PI	22	605	Massapê do Piauí	6326
PI	22	610	Matias Olímpio	10353
PI	22	620	Miguel Alves	30962
PI	22	630	Miguel Leão	1430
PI	22	635	Milton Brandão	7721
PI	22	640	Monsenhor Gil	10696
PI	22	650	Monsenhor Hipólito	7014
PI	22	660	Monte Alegre do Piauí	10632
PI	22	667	Morro do Chapéu do Piauí	6742
PI	22	665	Morro Cabeça no Tempo	4358
PI	22	669	Murici dos Portelas	6436
PI	22	670	Nazaré do Piauí	7792
PI	22	675	Nossa Senhora de Nazaré	3960
PI	22	680	Nossa Senhora dos Remédios	7797
PI	22	795	Nova Santa Rita	4404
PI	22	690	Novo Oriente do Piauí	6782
PI	22	695	Novo Santo Antônio	3129
PI	22	700	Oeiras	34760
PI	22	710	Olho D'Água do Piauí	2113
PI	22	720	Padre Marcos	7453
PI	22	730	Paes Landim	4117
PI	22	735	Pajeú do Piauí	2670
PI	22	740	Palmeira do Piauí	5586
PI	22	750	Palmeirais	12622
PI	22	755	Paquetá	4417
PI	22	760	Parnaguá	9719
PI	22	770	Parnaíba	140190
PI	22	775	Passagem Franca do Piauí	4165
PI	22	777	Patos do Piauí	5756
PI	22	779	Pau D'Arco do Piauí	3154
PI	22	780	Paulistana	17436
PI	22	785	Pavussu	3939
PI	22	790	Pedro II	37158
PI	22	793	Pedro Laurentino	2260
PI	22	800	Picos	70211
PI	22	810	Pimenteiras	12138
PI	22	820	Pio IX	16699
PI	22	830	Piracuruca	26754
PI	22	840	Piripiri	61637
PI	22	850	Porto	11116
PI	22	855	Porto Alegre do Piauí	2520
PI	22	860	Prata do Piauí	3326
PI	22	865	Queimada Nova	8774
PI	22	870	Redenção do Gurguéia	8242
PI	22	880	Regeneração	17996
PI	22	885	Riacho Frio	4461
PI	22	887	Ribeira do Piauí	3991
PI	22	890	Ribeiro Gonçalves	5711
PI	22	900	Rio Grande do Piauí	6326
PI	22	910	Santa Cruz do Piauí	5682
PI	22	915	Santa Cruz dos Milagres	3463
PI	22	920	Santa Filomena	6244
PI	22	930	Santa Luz	4945
PI	22	937	Santa Rosa do Piauí	5376
PI	22	935	Santana do Piauí	4864
PI	22	940	Santo Antônio de Lisboa	5196
PI	22	945	Santo Antônio dos Milagres	2004
PI	22	950	Santo Inácio do Piauí	3523
PI	22	955	São Braz do Piauí	4385
PI	22	960	São Félix do Piauí	3185
PI	22	965	São Francisco de Assis do Piauí	4652
PI	22	970	São Francisco do Piauí	6192
PI	22	975	São Gonçalo do Gurguéia	2387
PI	22	980	São Gonçalo do Piauí	4596
PI	22	985	São João da Canabrava	4144
PI	22	987	São João da Fronteira	5117
PI	22	990	São João da Serra	6360
PI	22	995	São João da Varjota	4450
PI	22	997	São João do Arraial	6628
PI	22	1000	São João do Piauí	18571
PI	22	1005	São José do Divino	5330
PI	22	1010	São José do Peixe	3792
PI	22	1020	São José do Piauí	6799
PI	22	1030	São Julião	5937
PI	22	1035	São Lourenço do Piauí	4398
PI	22	1037	São Luis do Piauí	2527
PI	22	1038	São Miguel da Baixa Grande	2054
PI	22	1039	São Miguel do Fidalgo	2906
PI	22	1040	São Miguel do Tapuio	18905
PI	22	1050	São Pedro do Piauí	13018
PI	22	1060	São Raimundo Nonato	28612
PI	22	1062	Sebastião Barros	4808
PI	22	1063	Sebastião Leal	3882
PI	22	1065	Sigefredo Pacheco	9258
PI	22	1070	Simões	13687
PI	22	1080	Simplício Mendes	11278
PI	22	1090	Socorro do Piauí	4488
PI	22	1093	Sussuapara	5483
PI	22	1095	Tamboril do Piauí	2287
PI	22	1097	Tanque do Piauí	2584
PI	22	1100	Teresina	775477
PI	22	1110	União	41617
PI	22	1120	Uruçuí	17904
PI	22	1130	Valença do Piauí	20863
PI	22	1135	Várzea Branca	5715
PI	22	1140	Várzea Grande	4500
PI	22	1150	Vera Mendes	2968
PI	22	1160	Vila Nova do Piauí	2945
PI	22	1170	Wall Ferraz	4130
CE	23	10	Abaiara	8639
CE	23	15	Acarapé	14331
CE	23	20	Acaraú	50745
CE	23	30	Acopiara	46048
CE	23	40	Aiuaba	15085
CE	23	50	Alcântaras	10031
CE	23	60	Altaneira	6139
CE	23	70	Alto Santo	16309
CE	23	75	Amontada	36013
CE	23	80	Antonina do Norte	7239
CE	23	90	Apuiarés	14091
CE	23	100	Aquiraz	67736
CE	23	110	Aracati	66384
CE	23	120	Aracoiaba	24862
CE	23	125	Ararendá	10361
CE	23	130	Araripe	20733
CE	23	140	Aratuba	13273
CE	23	150	Arneiroz	7615
CE	23	160	Assaré	21535
CE	23	170	Aurora	25574
CE	23	180	Baixio	5884
CE	23	185	Banabuiú	17101
CE	23	190	Barbalha	51444
CE	23	195	Barreira	18186
CE	23	200	Barro	20331
CE	23	205	Barroquinha	14430
CE	23	210	Baturité	31124
CE	23	220	Beberibe	45186
CE	23	230	Bela Cruz	29585
CE	23	240	Boa Viagem	51531
CE	23	250	Brejo Santo	40928
CE	23	260	Camocim	57712
CE	23	270	Campos Sales	26738
CE	23	280	Canindé	73590
CE	23	290	Capistrano	16301
CE	23	300	Caridade	17231
CE	23	310	Cariré	19063
CE	23	320	Caririaçu	27998
CE	23	330	Cariús	18892
CE	23	340	Carnaubal	16053
CE	23	350	Cascavel	62076
CE	23	360	Catarina	17401
CE	23	365	Catunda	9499
CE	23	370	Caucaia	294284
CE	23	380	Cedro	24643
CE	23	390	Chaval	12985
CE	23	393	Choró	12631
CE	23	395	Chorozinho	20356
CE	23	400	Coreaú	21221
CE	23	410	Crateús	73076
CE	23	420	Crato	111894
CE	23	423	Croatá	16669
CE	23	425	Cruz	22645
CE	23	426	Deputado Irapuan Pinheiro	8583
CE	23	427	Ererê	6233
CE	23	428	Eusébio	37190
CE	23	430	Farias Brito	21695
CE	23	435	Forquilha	18639
CE	23	440	Fortaleza	2332657
CE	23	445	Fortim	13316
CE	23	450	Frecheirinha	12924
CE	23	460	General Sampaio	4507
CE	23	465	Graça	15043
CE	23	470	Granja	52067
CE	23	480	Granjeiro	5578
CE	23	490	Groaíras	9081
CE	23	495	Guaiúba	21075
CE	23	500	Guaraciaba do Norte	37461
CE	23	510	Guaramiranga	5930
CE	23	520	Hidrolândia	17578
CE	23	523	Horizonte	41746
CE	23	526	Ibaretama	13232
CE	23	530	Ibiapina	23248
CE	23	533	Ibicuitinga	9864
CE	23	535	Icapuí	17279
CE	23	540	Icó	63575
CE	23	550	Iguatu	90728
CE	23	560	Independência	25894
CE	23	565	Ipaporanga	11451
CE	23	570	Ipaumirim	11670
CE	23	580	Ipu	40817
CE	23	590	Ipueiras	39820
CE	23	600	Iracema	12714
CE	23	610	Irauçuba	20794
CE	23	620	Itaiçaba	7029
CE	23	625	Itaitinga	32496
CE	23	630	Itapagé	44914
CE	23	640	Itapipoca	103145
CE	23	650	Itapiúna	17829
CE	23	655	Itarema	32809
CE	23	660	Itatira	16407
CE	23	670	Jaguaretama	18252
CE	23	680	Jaguaribara	9249
CE	23	690	Jaguaribe	36417
CE	23	700	Jaguaruana	31694
CE	23	710	Jardim	27671
CE	23	720	Jati	7471
CE	23	725	Jijoca de Jericoacoara	15261
CE	23	730	Juazeiro do Norte	231920
CE	23	740	Jucás	23418
CE	23	750	Lavras da Mangabeira	31435
CE	23	760	Limoeiro do Norte	53683
CE	23	763	Madalena	15995
CE	23	765	Maracanaú	191317
CE	23	770	Maranguape	96565
CE	23	780	Marco	20285
CE	23	790	Martinópole	9708
CE	23	800	Massapê	32593
CE	23	810	Mauriti	42852
CE	23	820	Meruoca	11797
CE	23	830	Milagres	30620
CE	23	835	Milhã	13766
CE	23	837	Miraíma	12117
CE	23	840	Missão Velha	34309
CE	23	850	Mombaça	41411
CE	23	860	Monsenhor Tabosa	16763
CE	23	870	Morada Nova	67216
CE	23	880	Moraújo	7443
CE	23	890	Morrinhos	19673
CE	23	900	Mucambo	14765
CE	23	910	Mulungu	9438
CE	23	920	Nova Olinda	12448
CE	23	930	Nova Russas	29775
CE	23	940	Novo Oriente	25693
CE	23	945	Ocara	22485
CE	23	950	Orós	22028
CE	23	960	Pacajus	50365
CE	23	970	Pacatuba	59071
CE	23	980	Pacoti	11354
CE	23	990	Pacujá	5985
CE	23	1000	Palhano	8279
CE	23	1010	Palmácia	9666
CE	23	1020	Paracuru	30927
CE	23	1025	Paraipaba	28372
CE	23	1030	Parambu	33443
CE	23	1040	Paramoti	11238
CE	23	1050	Pedra Branca	41738
CE	23	1060	Penaforte	7316
CE	23	1070	Pentecoste	32779
CE	23	1080	Pereiro	15447
CE	23	1085	Pindoretama	16741
CE	23	1090	Piquet Carneiro	13148
CE	23	1095	Pires Ferreira	8218
CE	23	1100	Poranga	12086
CE	23	1110	Porteiras	15982
CE	23	1120	Potengi	9646
CE	23	1123	Potiretama	5760
CE	23	1126	Quiterianópolis	19197
CE	23	1130	Quixadá	73863
CE	23	1135	Quixelô	15553
CE	23	1140	Quixeramobim	59213
CE	23	1150	Quixeré	18432
CE	23	1160	Redenção	26140
CE	23	1170	Reriutaba	23235
CE	23	1180	Russas	62837
CE	23	1190	Saboeiro	16618
CE	23	1195	Salitre	14582
CE	23	1220	Santa Quitéria	43351
CE	23	1200	Santana do Acaraú	28122
CE	23	1210	Santana do Cariri	17588
CE	23	1230	São Benedito	41533
CE	23	1240	São Gonçalo do Amarante	38852
CE	23	1250	São João do Jaguaribe	8974
CE	23	1260	São Luís do Curu	11953
CE	23	1270	Senador Pompeu	27371
CE	23	1280	Senador Sá	5826
CE	23	1290	Sobral	169532
CE	23	1300	Solonópole	17314
CE	23	1310	Tabuleiro do Norte	28120
CE	23	1320	Tamboril	25826
CE	23	1325	Tarrafas	8751
CE	23	1330	Tauá	52260
CE	23	1335	Tejuçuoca	14398
CE	23	1340	Tianguá	65285
CE	23	1350	Trairi	48725
CE	23	1355	Tururu	12310
CE	23	1360	Ubajara	29004
CE	23	1370	Umari	7198
CE	23	1375	Umirim	18375
CE	23	1380	Uruburetama	17945
CE	23	1390	Uruoca	12125
CE	23	1395	Varjota	18198
CE	23	1400	Várzea Alegre	36646
CE	23	1410	Viçosa do Ceará	47768
RN	24	10	Acari	11282
RN	24	20	Açu	50117
RN	24	30	Afonso Bezerra	10936
RN	24	40	Água Nova	2867
RN	24	50	Alexandria	13357
RN	24	60	Almino Afonso	4937
RN	24	70	Alto do Rodrigues	10141
RN	24	80	Angicos	11596
RN	24	90	Antônio Martins	6343
RN	24	100	Apodi	35713
RN	24	110	Areia Branca	23204
RN	24	120	Arês	11417
RN	24	130	Augusto Severo	9082
RN	24	140	Baía Formosa	8128
RN	24	145	Baraúna	20693
RN	24	150	Barcelona	4162
RN	24	160	Bento Fernandes	4835
RN	24	165	Bodó	2775
RN	24	170	Bom Jesus	9332
RN	24	180	Brejinho	11489
RN	24	185	Caiçara do Norte	5881
RN	24	190	Caiçara do Rio do Vento	2996
RN	24	200	Caicó	60266
RN	24	210	Campo Redondo	9125
RN	24	220	Canguaretama	29110
RN	24	230	Caraúbas	18072
RN	24	240	Carnaúba dos Dantas	7073
RN	24	250	Carnaubais	8527
RN	24	260	Ceará-Mirim	67692
RN	24	270	Cerro Corá	11000
RN	24	280	Coronel Ezequiel	5152
RN	24	290	Coronel João Pessoa	4692
RN	24	300	Cruzeta	8273
RN	24	310	Currais Novos	41080
RN	24	320	Doutor Severiano	6605
RN	24	330	Encanto	4838
RN	24	340	Equador	5752
RN	24	350	Espírito Santo	11020
RN	24	360	Extremoz	21948
RN	24	370	Felipe Guerra	5273
RN	24	375	Fernando Pedroza	2577
RN	24	380	Florânia	8945
RN	24	390	Francisco Dantas	2895
RN	24	400	Frutuoso Gomes	4548
RN	24	410	Galinhos	2025
RN	24	420	Goianinha	17746
RN	24	430	Governador Dix-Sept Rosado	12452
RN	24	440	Grossos	8743
RN	24	450	Guamaré	9209
RN	24	460	Ielmo Marinho	10835
RN	24	470	Ipanguaçu	12264
RN	24	480	Ipueira	2005
RN	24	485	Itajá	7013
RN	24	490	Itaú	5461
RN	24	500	Jaçanã	8097
RN	24	510	Jandaíra	6473
RN	24	520	Janduís	5399
RN	24	530	Januário Cicco	8214
RN	24	540	Japi	6459
RN	24	550	Jardim de Angicos	2789
RN	24	560	Jardim de Piranhas	13039
RN	24	570	Jardim do Seridó	12144
RN	24	580	João Câmara	30989
RN	24	590	João Dias	2566
RN	24	600	José da Penha	6101
RN	24	610	Jucurutu	18671
RN	24	615	Jundiá	3175
RN	24	620	Lagoa d'Anta	5915
RN	24	630	Lagoa de Pedras	7086
RN	24	640	Lagoa de Velhos	3001
RN	24	650	Lagoa Nova	12711
RN	24	660	Lagoa Salgada	7156
RN	24	670	Lajes	9764
RN	24	680	Lajes Pintadas	4566
RN	24	690	Lucrécia	3347
RN	24	700	Luís Gomes	9445
RN	24	710	Macaíba	60749
RN	24	720	Macau	25554
RN	24	725	Major Sales	3050
RN	24	730	Marcelino Vieira	8147
RN	24	740	Martins	7604
RN	24	750	Maxaranguape	9046
RN	24	760	Messias Targino	3874
RN	24	770	Montanhas	13140
RN	24	790	Monte das Gameleiras	2428
RN	24	780	Monte Alegre	20415
RN	24	800	Mossoró	224910
RN	24	810	Natal	766081
RN	24	820	Nísia Floresta	21660
RN	24	830	Nova Cruz	35774
RN	24	840	Olho-d'Água do Borges	4402
RN	24	850	Ouro Branco	4730
RN	24	860	Paraná	3696
RN	24	870	Paraú	4135
RN	24	880	Parazinho	4502
RN	24	890	Parelhas	20214
RN	24	325	Parnamirim	156181
RN	24	910	Passa e Fica	9256
RN	24	920	Passagem	2815
RN	24	930	Patu	10879
RN	24	940	Pau dos Ferros	26775
RN	24	950	Pedra Grande	4288
RN	24	960	Pedra Preta	2917
RN	24	970	Pedro Avelino	6241
RN	24	980	Pedro Velho	13909
RN	24	990	Pendências	11579
RN	24	1000	Pilões	3433
RN	24	1010	Poço Branco	13188
RN	24	1020	Portalegre	6946
RN	24	1025	Porto do Mangue	4650
RN	24	1030	Presidente Juscelino	7523
RN	24	1040	Pureza	7044
RN	24	1050	Rafael Fernandes	4716
RN	24	1060	Rafael Godeiro	2940
RN	24	1070	Riacho da Cruz	2723
RN	24	1080	Riacho de Santana	4313
RN	24	1090	Riachuelo	5731
RN	24	895	Rio do Fogo	10071
RN	24	1100	Rodolfo Fernandes	4062
RN	24	1110	Ruy Barbosa	3882
RN	24	1120	Santa Cruz	32648
RN	24	933	Santa Maria	4265
RN	24	1140	Santana do Matos	16795
RN	24	1142	Santana do Seridó	2309
RN	24	1150	Santo Antônio	20564
RN	24	1160	São Bento do Norte	3481
RN	24	1170	São Bento do Trairí	3247
RN	24	1180	São Fernando	3095
RN	24	1190	São Francisco do Oeste	3831
RN	24	1200	São Gonçalo do Amarante	82063
RN	24	1210	São João do Sabugi	5808
RN	24	1220	São José de Mipibu	38381
RN	24	1230	São José do Campestre	12062
RN	24	1240	São José do Seridó	4085
RN	24	1250	São Miguel	21014
RN	24	1255	São Miguel de Touros	8481
RN	24	1260	São Paulo do Potengi	14895
RN	24	1270	São Pedro	6651
RN	24	1280	São Rafael	8385
RN	24	1290	São Tomé	10456
RN	24	1300	São Vicente	5968
RN	24	1310	Senador Elói de Souza	5397
RN	24	1320	Senador Georgino Avelino	3630
RN	24	1330	Serra de São Bento	5652
RN	24	1335	Serra do Mel	8350
RN	24	1340	Serra Negra do Norte	7562
RN	24	1350	Serrinha	7509
RN	24	1355	Serrinha dos Pintos	4273
RN	24	1360	Severiano Melo	10672
RN	24	1370	Sítio Novo	4370
RN	24	1380	Taboleiro Grande	2007
RN	24	1390	Taipu	12086
RN	24	1400	Tangará	13095
RN	24	1410	Tenente Ananias	8539
RN	24	1415	Tenente Laurentino Cruz	4941
RN	24	1105	Tibau	3801
RN	24	1420	Tibau do Sul	8665
RN	24	1430	Timbaúba dos Batistas	2319
RN	24	1440	Touros	31296
RN	24	1445	Triunfo Potiguar	3702
RN	24	1450	Umarizal	11096
RN	24	1460	Upanema	12196
RN	24	1470	Várzea	4913
RN	24	1475	Venha-Ver	3691
RN	24	1480	Vera Cruz	8805
RN	24	1490	Viçosa	1630
RN	24	1500	Vila Flor	2647
PB	25	10	Água Branca	8466
PB	25	20	Aguiar	4806
PB	25	30	Alagoa Grande	28677
PB	25	40	Alagoa Nova	18971
PB	25	50	Alagoinha	12822
PB	25	53	Alcantil	5317
PB	25	57	Algodão de Jandaíra	2331
PB	25	60	Alhandra	17271
PB	25	73	Amparo	2019
PB	25	77	Aparecida	7067
PB	25	80	Araçagi	17954
PB	25	90	Arara	12375
PB	25	100	Araruna	17196
PB	25	110	Areia	25105
PB	25	115	Areia de Baraúnas	2268
PB	25	120	Areial	6021
PB	25	130	Aroeiras	19241
PB	25	135	Assunção	3201
PB	25	140	Baía da Traição	7060
PB	25	150	Bananeiras	21119
PB	25	153	Baraúna	3525
PB	25	160	Barra de Santa Rosa	12239
PB	25	157	Barra de Santana	8417
PB	25	170	Barra de São Miguel	5222
PB	25	180	Bayeux	92728
PB	25	190	Belém	17098
PB	25	200	Belém do Brejo do Cruz	6431
PB	25	205	Bernardino Batista	2739
PB	25	210	Boa Ventura	6905
PB	25	215	Boa Vista	5396
PB	25	220	Bom Jesus	2428
PB	25	230	Bom Sucesso	4776
PB	25	240	Bonito de Santa Fé	9326
PB	25	250	Boqueirão	15868
PB	25	270	Borborema	5010
PB	25	280	Brejo do Cruz	11607
PB	25	290	Brejo dos Santos	5802
PB	25	300	Caaporã	20203
PB	25	310	Cabaceiras	4264
PB	25	320	Cabedelo	49902
PB	25	330	Cachoeira dos Índios	8100
PB	25	340	Cacimba de Areia	3921
PB	25	350	Cacimba de Dentro	16378
PB	25	355	Cacimbas	6815
PB	25	360	Caiçara	7323
PB	25	370	Cajazeiras	56481
PB	25	375	Cajazeirinhas	2725
PB	25	380	Caldas Brandão	5282
PB	25	390	Camalaú	5499
PB	25	400	Campina Grande	372366
PB	25	1640	Campo de Santana	8865
PB	25	403	Capim	4266
PB	25	407	Caraúbas	3568
PB	25	410	Carrapateira	2308
PB	25	415	Casserengue	7092
PB	25	420	Catingueira	4517
PB	25	430	Catolé do Rocha	27370
PB	25	435	Caturité	4385
PB	25	440	Conceição	17296
PB	25	450	Condado	6031
PB	25	460	Conde	19503
PB	25	470	Congo	4723
PB	25	480	Coremas	15461
PB	25	485	Coxixola	1529
PB	25	490	Cruz do Espírito Santo	14815
PB	25	500	Cubati	6444
PB	25	510	Cuité	19527
PB	25	523	Cuité de Mamanguape	6307
PB	25	520	Cuitegi	7390
PB	25	527	Curral de Cima	5558
PB	25	530	Curral Velho	2569
PB	25	535	Damião	4406
PB	25	540	Desterro	8223
PB	25	560	Diamante	6696
PB	25	570	Dona Inês	11292
PB	25	580	Duas Estradas	3174
PB	25	590	Emas	3026
PB	25	600	Esperança	28459
PB	25	610	Fagundes	11223
PB	25	620	Frei Martinho	3046
PB	25	625	Gado Bravo	8411
PB	25	630	Guarabira	52457
PB	25	640	Gurinhém	13304
PB	25	650	Gurjão	2636
PB	25	660	Ibiara	6280
PB	25	260	Igaracy	6591
PB	25	670	Imaculada	11536
PB	25	680	Ingá	17234
PB	25	690	Itabaiana	24562
PB	25	700	Itaporanga	21795
PB	25	710	Itapororoca	15248
PB	25	720	Itatuba	9494
PB	25	730	Jacaraú	14412
PB	25	740	Jericó	7501
PB	25	750	João Pessoa	649410
PB	25	760	Juarez Távora	7010
PB	25	770	Juazeirinho	15466
PB	25	780	Junco do Seridó	6071
PB	25	790	Juripiranga	9771
PB	25	800	Juru	9800
PB	25	810	Lagoa	4376
PB	25	820	Lagoa de Dentro	6965
PB	25	830	Lagoa Seca	25434
PB	25	840	Lastro	3036
PB	25	850	Livramento	7275
PB	25	855	Logradouro	3486
PB	25	860	Lucena	10810
PB	25	870	Mãe d'Água	3549
PB	25	880	Malta	5522
PB	25	890	Mamanguape	40206
PB	25	900	Manaíra	10010
PB	25	905	Marcação	6617
PB	25	910	Mari	20643
PB	25	915	Marizópolis	5477
PB	25	920	Massaranduba	11526
PB	25	930	Mataraca	6139
PB	25	933	Matinhas	3856
PB	25	937	Mato Grosso	2539
PB	25	939	Maturéia	5166
PB	25	940	Mogeiro	13198
PB	25	950	Montadas	4037
PB	25	960	Monte Horebe	4142
PB	25	970	Monteiro	28013
PB	25	980	Mulungu	8176
PB	25	990	Natuba	10017
PB	25	1000	Nazarezinho	7196
PB	25	1010	Nova Floresta	10531
PB	25	1020	Nova Olinda	6590
PB	25	1030	Nova Palmeira	3703
PB	25	1040	Olho d'Água	7175
PB	25	1050	Olivedos	3092
PB	25	1060	Ouro Velho	2821
PB	25	1065	Parari	1458
PB	25	1070	Passagem	2143
PB	25	1080	Patos	97129
PB	25	1090	Paulista	11400
PB	25	1100	Pedra Branca	3757
PB	25	1110	Pedra Lavrada	6586
PB	25	1120	Pedras de Fogo	26034
PB	25	1272	Pedro Régis	4925
PB	25	1130	Piancó	14314
PB	25	1140	Picuí	18653
PB	25	1150	Pilar	10657
PB	25	1160	Pilões	7752
PB	25	1170	Pilõezinhos	5450
PB	25	1180	Pirpirituba	10124
PB	25	1190	Pitimbu	16217
PB	25	1200	Pocinhos	15074
PB	25	1207	Poço de José de Moura	3221
PB	25	1203	Poço Dantas	4058
PB	25	1210	Pombal	32827
PB	25	1220	Prata	3483
PB	25	1230	Princesa Isabel	18868
PB	25	1240	Puxinanã	12190
PB	25	1250	Queimadas	37816
PB	25	1260	Quixabá	1129
PB	25	1270	Remígio	14769
PB	25	1274	Riachão	2973
PB	25	1275	Riachão do Bacamarte	4033
PB	25	1276	Riachão do Poço	4226
PB	25	1278	Riacho de Santo Antônio	1384
PB	25	1280	Riacho dos Cavalos	7347
PB	25	1290	Rio Tinto	22609
PB	25	1300	Salgadinho	2881
PB	25	1310	Salgado de São Félix	11796
PB	25	1315	Santa Cecília	6746
PB	25	1320	Santa Cruz	5989
PB	25	1330	Santa Helena	6192
PB	25	1335	Santa Inês	3291
PB	25	1340	Santa Luzia	14511
PB	25	1370	Santa Rita	126839
PB	25	1380	Santa Teresinha	4629
PB	25	1350	Santana de Mangueira	5399
PB	25	1360	Santana dos Garrotes	7789
PB	25	1365	Santarém	2594
PB	25	1385	Santo André	2706
PB	25	1392	São Bentinho	3796
PB	25	1390	São Bento	28609
PB	25	1396	São Domingos de Pombal	2248
PB	25	1394	São Domingos do Cariri	2368
PB	25	1398	São Francisco	3563
PB	25	1400	São João do Cariri	4827
PB	25	70	São João do Rio do Peixe	17784
PB	25	1410	São João do Tigre	4653
PB	25	1420	São José da Lagoa Tapada	6945
PB	25	1430	São José de Caiana	5946
PB	25	1440	São José de Espinharas	4653
PB	25	1450	São José de Piranhas	18005
PB	25	1455	São José de Princesa	4829
PB	25	1460	São José do Bonfim	2853
PB	25	1465	São José do Brejo do Cruz	1545
PB	25	1470	São José do Sabugi	3853
PB	25	1480	São José dos Cordeiros	3804
PB	25	1445	São José dos Ramos	4974
PB	25	1490	São Mamede	7760
PB	25	1500	São Miguel de Taipu	6487
PB	25	1510	São Sebastião de Lagoa de Roça	10658
PB	25	1520	São Sebastião do Umbuzeiro	2967
PB	25	1530	Sapé	47261
PB	25	1540	Seridó	9740
PB	25	1560	Serra da Raiz	3299
PB	25	1550	Serra Branca	12221
PB	25	1570	Serra Grande	2987
PB	25	1580	Serra Redonda	7308
PB	25	1590	Serraria	5316
PB	25	1593	Sertãozinho	3909
PB	25	1597	Sobrado	6508
PB	25	1600	Solânea	31573
PB	25	1610	Soledade	12516
PB	25	1615	Sossêgo	2704
PB	25	1620	Sousa	63091
PB	25	1630	Sumé	14743
PB	25	1650	Taperoá	13568
PB	25	1660	Tavares	13195
PB	25	1670	Teixeira	12149
PB	25	1675	Tenório	2543
PB	25	1680	Triunfo	9389
PB	25	1690	Uiraúna	13396
PB	25	1700	Umbuzeiro	8637
PB	25	1710	Várzea	1969
PB	25	1720	Vieirópolis	4700
PB	25	550	Vista Serrana	3156
PB	25	1740	Zabelê	1933
PE	26	5	Abreu e Lima	95198
PE	26	10	Afogados da Ingazeira	34618
PE	26	20	Afrânio	15891
PE	26	30	Agrestina	21084
PE	26	40	Água Preta	29866
PE	26	50	Águas Belas	35762
PE	26	60	Alagoinha	13288
PE	26	70	Aliança	37053
PE	26	80	Altinho	21611
PE	26	90	Amaraji	21982
PE	26	100	Angelim	9261
PE	26	105	Araçoiaba	17046
PE	26	110	Araripina	76189
PE	26	120	Arcoverde	64588
PE	26	130	Barra de Guabiraba	11154
PE	26	140	Barreiros	38405
PE	26	150	Belém de Maria	9816
PE	26	160	Belém de São Francisco	18775
PE	26	170	Belo Jardim	72823
PE	26	180	Betânia	11346
PE	26	190	Bezerros	60058
PE	26	200	Bodocó	33385
PE	26	210	Bom Conselho	42551
PE	26	220	Bom Jardim	37123
PE	26	230	Bonito	39177
PE	26	240	Brejão	9023
PE	26	250	Brejinho	7214
PE	26	260	Brejo da Madre de Deus	41651
PE	26	270	Buenos Aires	11774
PE	26	280	Buíque	47271
PE	26	290	Cabo de Santo Agostinho	166286
PE	26	300	Cabrobó	28165
PE	26	310	Cachoeirinha	17653
PE	26	320	Caetés	25938
PE	26	330	Calçado	12881
PE	26	340	Calumbi	7182
PE	26	345	Camaragibe	143732
PE	26	350	Camocim de São Félix	15776
PE	26	360	Camutanga	8027
PE	26	370	Canhotinho	25096
PE	26	380	Capoeiras	19545
PE	26	390	Carnaíba	17292
PE	26	392	Carnaubeira da Penha	10007
PE	26	400	Carpina	68341
PE	26	410	Caruaru	274124
PE	26	415	Casinhas	13747
PE	26	420	Catende	31123
PE	26	430	Cedro	9831
PE	26	440	Chã de Alegria	11206
PE	26	450	Chã Grande	19899
PE	26	460	Condado	23514
PE	26	470	Correntes	17468
PE	26	480	Cortês	12780
PE	26	490	Cumaru	32355
PE	26	500	Cupira	22564
PE	26	510	Custódia	30544
PE	26	515	Dormentes	15150
PE	26	520	Escada	58111
PE	26	530	Exu	32670
PE	26	540	Feira Nova	19027
PE	26	545	Fernando de Noronha	2238
PE	26	550	Ferreiros	10624
PE	26	560	Flores	20317
PE	26	570	Floresta	26561
PE	26	580	Frei Miguelinho	12403
PE	26	590	Gameleira	26241
PE	26	600	Garanhuns	125141
PE	26	610	Glória do Goitá	27937
PE	26	620	Goiana	74782
PE	26	630	Granito	6194
PE	26	640	Gravatá	70243
PE	26	650	Iati	17232
PE	26	660	Ibimirim	22410
PE	26	670	Ibirajuba	7382
PE	26	680	Igarassu	89342
PE	26	690	Iguaraci	11613
PE	26	760	Ilha de Itamaracá	18040
PE	26	700	Inajá	14433
PE	26	710	Ingazeira	4637
PE	26	720	Ipojuca	66390
PE	26	730	Ipubi	23971
PE	26	740	Itacuruba	3885
PE	26	750	Itaíba	26623
PE	26	765	Itambé	35358
PE	26	770	Itapetim	14308
PE	26	775	Itapissuma	22018
PE	26	780	Itaquitinga	15424
PE	26	790	Jaboatão dos Guararapes	630008
PE	26	795	Jaqueira	12334
PE	26	800	Jataúba	14757
PE	26	805	Jatobá	14158
PE	26	810	João Alfredo	26820
PE	26	820	Joaquim Nabuco	16039
PE	26	825	Jucati	10526
PE	26	830	Jupi	12606
PE	26	840	Jurema	14281
PE	26	845	Lagoa do Carro	14143
PE	26	850	Lagoa do Itaenga	22052
PE	26	860	Lagoa do Ouro	10773
PE	26	870	Lagoa dos Gatos	15760
PE	26	875	Lagoa Grande	21387
PE	26	880	Lajedo	33487
PE	26	890	Limoeiro	57072
PE	26	900	Macaparana	23335
PE	26	910	Machados	10628
PE	26	915	Manari	13470
PE	26	920	Maraial	15480
PE	26	930	Mirandiba	13253
PE	26	1430	Moreilândia	10725
PE	26	940	Moreno	54373
PE	26	950	Nazaré da Mata	30647
PE	26	960	Olinda	381502
PE	26	970	Orobó	22906
PE	26	980	Orocó	10873
PE	26	990	Ouricuri	58653
PE	26	1000	Palmares	54794
PE	26	1010	Palmeirina	10164
PE	26	1020	Panelas	25123
PE	26	1030	Paranatama	9801
PE	26	1040	Parnamirim	19568
PE	26	1050	Passira	29130
PE	26	1060	Paudalho	47975
PE	26	1070	Paulista	288273
PE	26	1080	Pedra	20567
PE	26	1090	Pesqueira	57772
PE	26	1100	Petrolândia	30160
PE	26	1110	Petrolina	247322
PE	26	1120	Poção	11996
PE	26	1130	Pombos	24429
PE	26	1140	Primavera	11797
PE	26	1150	Quipapá	22665
PE	26	1153	Quixaba	6551
PE	26	1160	Recife	1486869
PE	26	1170	Riacho das Almas	18245
PE	26	1180	Ribeirão	41668
PE	26	1190	Rio Formoso	21656
PE	26	1200	Sairé	14950
PE	26	1210	Salgadinho	7763
PE	26	1220	Salgueiro	53808
PE	26	1230	Saloá	15093
PE	26	1240	Sanharó	16318
PE	26	1245	Santa Cruz	11715
PE	26	1247	Santa Cruz da Baixa Verde	10286
PE	26	1250	Santa Cruz do Capibaribe	69677
PE	26	1255	Santa Filomena	13123
PE	26	1260	Santa Maria da Boa Vista	41870
PE	26	1270	Santa Maria do Cambucá	11905
PE	26	1280	Santa Terezinha	10509
PE	26	1290	São Benedito do Sul	10781
PE	26	1300	São Bento do Una	46963
PE	26	1310	São Caitano	35390
PE	26	1320	São João	20171
PE	26	1330	São Joaquim do Monte	21151
PE	26	1340	São José da Coroa Grande	15222
PE	26	1350	São José do Belmonte	31979
PE	26	1360	São José do Egito	29874
PE	26	1370	São Lourenço da Mata	92732
PE	26	1380	São Vicente Ferrer	16944
PE	26	1390	Serra Talhada	70179
PE	26	1400	Serrita	17252
PE	26	1410	Sertânia	31732
PE	26	1420	Sirinhaém	32937
PE	26	1440	Solidão	5405
PE	26	1450	Surubim	52329
PE	26	1460	Tabira	24752
PE	26	1470	Tacaimbó	13572
PE	26	1480	Tacaratu	16965
PE	26	1485	Tamandaré	18550
PE	26	1500	Taquaritinga do Norte	21124
PE	26	1510	Terezinha	6049
PE	26	1520	Terra Nova	7949
PE	26	1530	Timbaúba	56726
PE	26	1540	Toritama	25337
PE	26	1550	Tracunhaém	12630
PE	26	1560	Trindade	23536
PE	26	1570	Triunfo	14898
PE	26	1580	Tupanatinga	21649
PE	26	1590	Tuparetama	8103
PE	26	1600	Venturosa	14176
PE	26	1610	Verdejante	9212
PE	26	1618	Vertente do Lério	8517
PE	26	1620	Vertentes	15317
PE	26	1630	Vicência	29231
PE	26	1640	Vitória de Santo Antão	123130
PE	26	1650	Xexéu	15093
AL	27	10	Água Branca	18918
AL	27	20	Anadia	18625
AL	27	30	Arapiraca	197520
AL	27	40	Atalaia	41572
AL	27	50	Barra de Santo Antônio	13366
AL	27	60	Barra de São Miguel	7112
AL	27	70	Batalha	15705
AL	27	80	Belém	5919
AL	27	90	Belo Monte	6696
AL	27	100	Boca da Mata	25273
AL	27	110	Branquinha	12874
AL	27	120	Cacimbinhas	8600
AL	27	130	Cajueiro	19169
AL	27	135	Campestre	4797
AL	27	140	Campo Alegre	43213
AL	27	150	Campo Grande	8669
AL	27	160	Canapi	16669
AL	27	170	Capela	18650
AL	27	180	Carneiros	7046
AL	27	190	Chã Preta	7536
AL	27	200	Coité do Nóia	13119
AL	27	210	Colônia Leopoldina	17880
AL	27	220	Coqueiro Seco	5314
AL	27	230	Coruripe	44313
AL	27	235	Craíbas	22314
AL	27	240	Delmiro Gouveia	43909
AL	27	250	Dois Riachos	11607
AL	27	255	Estrela de Alagoas	16729
AL	27	260	Feira Grande	22408
AL	27	270	Feliz Deserto	4040
AL	27	280	Flexeiras	11918
AL	27	290	Girau do Ponciano	30405
AL	27	300	Ibateguara	14841
AL	27	310	Igaci	25305
AL	27	320	Igreja Nova	22273
AL	27	330	Inhapi	19295
AL	27	340	Jacaré dos Homens	6220
AL	27	350	Jacuípe	7227
AL	27	360	Japaratinga	6753
AL	27	370	Jaramataia	6514
AL	27	375	Jequiá da Praia	12916
AL	27	380	Joaquim Gomes	20096
AL	27	390	Jundiá	3966
AL	27	400	Junqueiro	24659
AL	27	410	Lagoa da Canoa	22085
AL	27	420	Limoeiro de Anadia	26734
AL	27	430	Maceió	884320
AL	27	440	Major Isidoro	17835
AL	27	490	Mar Vermelho	4136
AL	27	450	Maragogi	24617
AL	27	460	Maravilha	14871
AL	27	470	Marechal Deodoro	41538
AL	27	480	Maribondo	15237
AL	27	500	Mata Grande	24292
AL	27	510	Matriz de Camaragibe	25490
AL	27	520	Messias	12722
AL	27	530	Minador do Negrão	4336
AL	27	540	Monteirópolis	7804
AL	27	550	Murici	22592
AL	27	560	Novo Lino	8231
AL	27	570	Olho d'Água das Flores	21348
AL	27	580	Olho d'Água do Casado	7390
AL	27	590	Olho d'Água Grande	5070
AL	27	600	Olivença	10492
AL	27	610	Ouro Branco	10452
AL	27	620	Palestina	4982
AL	27	630	Palmeira dos Índios	69211
AL	27	640	Pão de Açúcar	25811
AL	27	642	Pariconha	10949
AL	27	644	Paripueira	8633
AL	27	650	Passo de Camaragibe	13583
AL	27	660	Paulo Jacinto	7674
AL	27	670	Penedo	59429
AL	27	680	Piaçabuçu	16704
AL	27	690	Pilar	32200
AL	27	700	Pindoba	2504
AL	27	710	Piranhas	22854
AL	27	720	Poço das Trincheiras	14111
AL	27	740	Porto de Pedras	10558
AL	27	730	Porto Calvo	24614
AL	27	750	Porto Real do Colégio	18764
AL	27	760	Quebrangulo	12159
AL	27	770	Rio Largo	66915
AL	27	780	Roteiro	6749
AL	27	790	Santa Luzia do Norte	6692
AL	27	800	Santana do Ipanema	44254
AL	27	810	Santana do Mundaú	11289
AL	27	820	São Brás	6673
AL	27	830	São José da Laje	20596
AL	27	840	São José da Tapera	27638
AL	27	850	São Luís do Quitunde	28673
AL	27	860	São Miguel dos Campos	43265
AL	27	870	São Miguel dos Milagres	6354
AL	27	880	São Sebastião	31396
AL	27	890	Satuba	14283
AL	27	895	Senador Rui Palmeira	13296
AL	27	900	Tanque d'Arca	6019
AL	27	910	Taquarana	17168
AL	27	915	Teotônio Vilela	40584
AL	27	920	Traipu	23907
AL	27	930	União dos Palmares	59233
AL	27	940	Viçosa	27644
SE	28	10	Amparo de São Francisco	2331
SE	28	20	Aquidabã	19406
SE	28	30	Aracaju	491898
SE	28	40	Arauá	11124
SE	28	50	Areia Branca	17021
SE	28	60	Barra dos Coqueiros	20413
SE	28	67	Boquim	24790
SE	28	70	Brejo Grande	7308
SE	28	100	Campo do Brito	16075
SE	28	110	Canhoba	4017
SE	28	120	Canindé de São Francisco	20977
SE	28	130	Capela	27243
SE	28	140	Carira	18977
SE	28	150	Carmópolis	10671
SE	28	160	Cedro de São João	5509
SE	28	170	Cristinápolis	15980
SE	28	190	Cumbe	3811
SE	28	200	Divina Pastora	3585
SE	28	210	Estância	61636
SE	28	220	Feira Nova	5402
SE	28	230	Frei Paulo	12843
SE	28	240	Gararu	11824
SE	28	250	General Maynard	2529
SE	28	260	Gracho Cardoso	5695
SE	28	270	Ilha das Flores	8874
SE	28	280	Indiaroba	13945
SE	28	290	Itabaiana	82957
SE	28	300	Itabaianinha	37798
SE	28	310	Itabi	5348
SE	28	320	Itaporanga d'Ajuda	28128
SE	28	330	Japaratuba	15352
SE	28	340	Japoatã	14288
SE	28	350	Lagarto	89075
SE	28	360	Laranjeiras	25928
SE	28	370	Macambira	6230
SE	28	380	Malhada dos Bois	3546
SE	28	390	Malhador	12250
SE	28	400	Maruim	15850
SE	28	410	Moita Bonita	11541
SE	28	420	Monte Alegre de Sergipe	12612
SE	28	430	Muribeca	7316
SE	28	440	Neópolis	20141
SE	28	450	Nossa Senhora da Glória	28671
SE	28	460	Nossa Senhora das Dores	23523
SE	28	470	Nossa Senhora de Lourdes	6718
SE	28	480	Nossa Senhora do Socorro	164569
SE	28	445	Nossa Senhora Aparecida	8123
SE	28	490	Pacatuba	11554
SE	28	500	Pedra Mole	2879
SE	28	510	Pedrinhas	8249
SE	28	520	Pinhão	5662
SE	28	530	Pirambu	8495
SE	28	540	Poço Redondo	29032
SE	28	550	Poço Verde	21157
SE	28	560	Porto da Folha	26787
SE	28	570	Propriá	28562
SE	28	580	Riachão do Dantas	20336
SE	28	590	Riachuelo	8740
SE	28	600	Ribeirópolis	16161
SE	28	610	Rosário do Catete	7853
SE	28	620	Salgado	19984
SE	28	630	Santa Luzia do Itanhy	14503
SE	28	650	Santa Rosa de Lima	3714
SE	28	640	Santana do São Francisco	6289
SE	28	660	Santo Amaro das Brotas	10694
SE	28	670	São Cristóvão	73415
SE	28	680	São Domingos	10034
SE	28	690	São Francisco	2691
SE	28	700	São Miguel do Aleixo	3609
SE	28	710	Simão Dias	39182
SE	28	720	Siriri	7231
SE	28	730	Telha	2860
SE	28	740	Tobias Barreto	46043
SE	28	750	Tomar do Geru	13641
SE	28	760	Umbaúba	21391
BA	29	10	Abaíra	9228
BA	29	20	Abaré	14776
BA	29	30	Acajutiba	15055
BA	29	35	Adustina	14604
BA	29	40	Água Fria	15012
BA	29	60	Aiquara	4650
BA	29	70	Alagoinhas	136868
BA	29	80	Alcobaça	23323
BA	29	90	Almadina	6763
BA	29	100	Amargosa	32689
BA	29	110	Amélia Rodrigues	24829
BA	29	115	América Dourada	15956
BA	29	120	Anagé	25681
BA	29	130	Andaraí	13678
BA	29	135	Andorinha	15058
BA	29	140	Angical	14008
BA	29	150	Anguera	9334
BA	29	160	Antas	12497
BA	29	170	Antônio Cardoso	11770
BA	29	180	Antônio Gonçalves	7476
BA	29	190	Aporá	17296
BA	29	195	Apuarema	7015
BA	29	205	Araças	12087
BA	29	200	Aracatu	15505
BA	29	210	Araci	48735
BA	29	220	Aramari	10090
BA	29	225	Arataca	9999
BA	29	230	Aratuípe	8673
BA	29	240	Aurelino Leal	17873
BA	29	250	Baianópolis	11336
BA	29	260	Baixa Grande	19829
BA	29	265	Banzaê	10985
BA	29	270	Barra	46459
BA	29	280	Barra da Estiva	28131
BA	29	290	Barra do Choça	49014
BA	29	300	Barra do Mendes	15301
BA	29	310	Barra do Rocha	7245
BA	29	320	Barreiras	130512
BA	29	323	Barro Alto	12118
BA	29	327	Barrocas	12725
BA	29	340	Belmonte	18986
BA	29	350	Belo Campo	19376
BA	29	360	Biritinga	14652
BA	29	370	Boa Nova	24155
BA	29	380	Boa Vista do Tupim	19048
BA	29	390	Bom Jesus da Lapa	57248
BA	29	395	Bom Jesus da Serra	10644
BA	29	400	Boninal	11855
BA	29	405	Bonito	13834
BA	29	410	Boquira	23494
BA	29	420	Botuporã	12851
BA	29	430	Brejões	16526
BA	29	440	Brejolândia	7476
BA	29	450	Brotas de Macaúbas	11685
BA	29	460	Brumado	63976
BA	29	470	Buerarema	18235
BA	29	475	Buritirama	20495
BA	29	480	Caatiba	18484
BA	29	485	Cabaceiras do Paraguaçu	16072
BA	29	490	Cachoeira	31507
BA	29	500	Caculé	21636
BA	29	510	Caém	10227
BA	29	515	Caetanos	14318
BA	29	520	Caetité	47507
BA	29	530	Cafarnaum	16760
BA	29	540	Cairu	9457
BA	29	550	Caldeirão Grande	9127
BA	29	560	Camacan	27993
BA	29	570	Camaçari	186399
BA	29	580	Camamu	34077
BA	29	590	Campo Alegre de Lourdes	28367
BA	29	600	Campo Formoso	61859
BA	29	610	Canápolis	9880
BA	29	620	Canarana	21698
BA	29	630	Canavieiras	36504
BA	29	640	Candeal	9810
BA	29	650	Candeias	81319
BA	29	660	Candiba	11875
BA	29	670	Cândido Sales	31055
BA	29	680	Cansanção	32483
BA	29	682	Canudos	13760
BA	29	685	Capela do Alto Alegre	9208
BA	29	687	Capim Grosso	26088
BA	29	689	Caraíbas	12641
BA	29	690	Caravelas	20733
BA	29	700	Cardeal da Silva	8872
BA	29	710	Carinhanha	28148
BA	29	720	Casa Nova	60292
BA	29	730	Castro Alves	24939
BA	29	740	Catolândia	2999
BA	29	750	Catu	48425
BA	29	755	Caturama	8689
BA	29	760	Central	16121
BA	29	770	Chorrochó	10462
BA	29	780	Cícero Dantas	32849
BA	29	790	Cipó	15317
BA	29	800	Coaraci	26204
BA	29	810	Cocos	18446
BA	29	820	Conceição da Feira	18256
BA	29	830	Conceição do Almeida	19102
BA	29	840	Conceição do Coité	58358
BA	29	850	Conceição do Jacuípe	27881
BA	29	860	Conde	22620
BA	29	870	Condeúba	18123
BA	29	880	Contendas do Sincorá	4008
BA	29	890	Coração de Maria	24783
BA	29	900	Cordeiros	6925
BA	29	910	Coribe	15651
BA	29	920	Coronel João Sá	20964
BA	29	930	Correntina	31906
BA	29	940	Cotegipe	13833
BA	29	950	Cravolândia	5145
BA	29	960	Crisópolis	20196
BA	29	970	Cristópolis	12668
BA	29	980	Cruz das Almas	56738
BA	29	990	Curaçá	30866
BA	29	1000	Dário Meira	16102
BA	29	1005	Dias d'Ávila	52553
BA	29	1010	Dom Basílio	10785
BA	29	1020	Dom Macedo Costa	3668
BA	29	1030	Elísio Medrado	7871
BA	29	1040	Encruzilhada	38856
BA	29	1050	Entre Rios	42538
BA	29	50	Érico Cardoso	12814
BA	29	1060	Esplanada	29295
BA	29	1070	Euclides da Cunha	54949
BA	29	1072	Eunápolis	91085
BA	29	1075	Fátima	18614
BA	29	1077	Feira da Mata	6180
BA	29	1080	Feira de Santana	519173
BA	29	1085	Filadélfia	17297
BA	29	1090	Firmino Alves	4989
BA	29	1100	Floresta Azul	10421
BA	29	1110	Formosa do Rio Preto	19760
BA	29	1120	Gandu	27519
BA	29	1125	Gavião	3599
BA	29	1130	Gentio do Ouro	9701
BA	29	1140	Glória	15454
BA	29	1150	Gongogi	11328
BA	29	330	Governador Lomanto Júnior	7576
BA	29	1160	Governador Mangabeira	16809
BA	29	1165	Guajeru	15043
BA	29	1170	Guanambi	74876
BA	29	1180	Guaratinga	23743
BA	29	1185	Heliópolis	13997
BA	29	1190	Iaçu	29751
BA	29	1200	Ibiassucê	13305
BA	29	1210	Ibicaraí	27989
BA	29	1220	Ibicoara	16373
BA	29	1230	Ibicuí	14869
BA	29	1240	Ibipeba	14291
BA	29	1250	Ibipitanga	13508
BA	29	1260	Ibiquera	3806
BA	29	1270	Ibirapitanga	19813
BA	29	1280	Ibirapuã	6483
BA	29	1290	Ibirataia	25791
BA	29	1300	Ibitiara	13127
BA	29	1310	Ibititá	18223
BA	29	1320	Ibotirama	24600
BA	29	1330	Ichu	4052
BA	29	1340	Igaporã	14810
BA	29	1345	Igrapiúna	16122
BA	29	1350	Iguaí	26237
BA	29	1360	Ilhéus	221294
BA	29	1370	Inhambupe	31545
BA	29	1380	Ipecaetá	19413
BA	29	1390	Ipiaú	42788
BA	29	1400	Ipirá	61271
BA	29	1410	Ipupiara	8801
BA	29	1420	Irajuba	6366
BA	29	1430	Iramaia	17735
[truncated: 3,572 more rows]
