# Supplementary material for: Forecasting dengue fever in Brazil: An assessment of climate conditions
Source: PLoS One. 2019 Aug 8;14(8):e0220106. doi: 10.1371/journal.pone.0220106 (PMC6687106; doi:10.1371/journal.pone.0220106)
Supplement: S1 File — (ZIP) [file pone.0220106.s003.zip › data and codes_submit/training dataset analysis/data/data sinan/Salvador/Salvador_2007_2012.csv]

DENGUE - Notificações registradas no Sistema de Informação de Agravos de Notificação - Bahia
Notificação por Ano 1º Sintoma(s)
Ano 1º Sintoma(s): 2007, 2008, 2009, 2010, 2011, 2012
Município de notificação: 292740 Salvador
Período:2007-2012
Ano 1º Sintoma(s)	Notificação
2007	1349
2008	2476
2009	6819
2010	6159
2011	5321
2012	5161
Total	27285
Fonte: Ministério da Saúde/SVS - Sistema de Informação de Agravos de Notificação - Sinan Net
Notas:
Incluídas notificações de indivíduos residentes no Brasil, independente de sua confirmação, exceto os descartados,
pois em situações de epidemia nem sempre é possível confirmar todos os casos.
Períodos Disponíveis ou período - Correspondem aos anos de notificação dos casos.
Para cálculo da incidência utilize locais de residência.
Dados de 2007 atualizados em 30/08/2009.
Dados de 2008 atualizados em 17/03/2011.
Dados de 2009 atualizados em 23/06/2011.
Dados de 2010 atualizados em 18/06/2011.
Dados de 2011 atualizados em 11/01/2012.
Dados de 2012 atualizados em 25/07/2013.
