# Supplementary material for: Forecasting dengue fever in Brazil: An assessment of climate conditions
Source: PLoS One. 2019 Aug 8;14(8):e0220106. doi: 10.1371/journal.pone.0220106 (PMC6687106; doi:10.1371/journal.pone.0220106)
Supplement: S1 File — (ZIP) [file pone.0220106.s003.zip › data and codes_submit/training dataset analysis/data/Data INMET/Belo Horizonte_raw.ods]

## Sheet: Planilha1
BDMEP - INMET
--------------------
Estação : BELO HORIZONTE - MG (OMM: 83587)
Latitude (graus) : -19.93
Longitude (graus) : -43.93
Altitude (metros): 915.00
Estação Operante
Inicio de operação: 03/03/1910
Periodo solicitado dos dados: 01/01/2001 a 31/12/2012
Os dados listados abaixo são os que encontram-se digitados no BDMEP
Hora em UTC
--------------------
Obs.: Os dados aparecem separados por	(ponto e vírgula) no formato txt.
Para o formato planilha XLS, siga as instruções
--------------------
Estacao	Data	Hora	Precipitacao	TempMaxima	TempMinima	Temp Comp Media	Umidade Relativa Media
83587	01/01/2001	0		23.2		20.86	93.25
83587	01/01/2001	1200	13.8		19.7
83587	02/01/2001	0		26.1		21.12	92.75
83587	02/01/2001	1200	35		19.4
83587	03/01/2001	0		23.9		21.12	87.5
83587	03/01/2001	1200	22.4		19.2
83587	04/01/2001	0		28.4		23.26	73.75
83587	04/01/2001	1200	8		19.4
83587	05/01/2001	0		29.3		23.92	49.75
83587	05/01/2001	1200	0		19.4
83587	06/01/2001	0		30.5		24.86	55.5
83587	06/01/2001	1200	0		19
83587	07/01/2001	0		32.1		25.68	57.25
83587	07/01/2001	1200	0		19.6
83587	08/01/2001	0		29.4		24.92	67
83587	08/01/2001	1200	0		20.9
83587	09/01/2001	0		25		21.28	77
83587	09/01/2001	1200	4		18.2
83587	10/01/2001	0		29.5		23.96	61
83587	10/01/2001	1200	3		18.2
83587	11/01/2001	0		30		24.66	58.75
83587	11/01/2001	1200	0		19.3
83587	12/01/2001	0		29.9		25.02	57.75
83587	12/01/2001	1200	0		20.8
83587	13/01/2001	0		29.1		23.7	61
83587	13/01/2001	1200	0		20.2
83587	14/01/2001	0		27.9		23.44	53.75
83587	14/01/2001	1200	0		19.3
83587	15/01/2001	0		27.4		23.06	51.5
83587	15/01/2001	1200	0		19.9
83587	16/01/2001	0		28.8		23.84	54.5
83587	16/01/2001	1200	0		19.8
83587	17/01/2001	0		29.7		24.5	52.5
83587	17/01/2001	1200	0		20
83587	18/01/2001	0		29.2		23.92	62.25
83587	18/01/2001	1200	0		20.2
83587	19/01/2001	0		29.5		24.6	55.5
83587	19/01/2001	1200	0		19.8
83587	20/01/2001	0		29.3		22.96	72
83587	20/01/2001	1200	0		20
83587	21/01/2001	0		28.3		21.9	77.75
83587	21/01/2001	1200	36.9		18.4
83587	22/01/2001	0		26.7		21.4	84.5
83587	22/01/2001	1200	28.1		18.8
83587	23/01/2001	0		27.6		23.16	83
83587	23/01/2001	1200	3.2		20.2
83587	24/01/2001	0		29.5		24.36	71.5
83587	24/01/2001	1200	7.4		19.2
83587	25/01/2001	0		28.3		24.54	59.25
83587	25/01/2001	1200	0		21
83587	26/01/2001	0		28.9		24.12	60.25
83587	26/01/2001	1200	0		20
83587	27/01/2001	0		30.8		25.84	59.25
83587	27/01/2001	1200	0		21
83587	28/01/2001	0		29.2		24.66	70.5
83587	28/01/2001	1200	2.2		21.9
83587	29/01/2001	0		29.1		23.54	74.5
83587	29/01/2001	1200	0		21
83587	30/01/2001	0		31.5		25.34	67.25
83587	30/01/2001	1200	1.9		21
83587	31/01/2001	0		31		25.68	65
83587	31/01/2001	1200	0		21.1
83587	01/02/2001	0		31.7		26.82	62.25
83587	01/02/2001	1200	0		22.2
83587	02/02/2001	0		32.8		25.72	65.5
83587	02/02/2001	1200	2		21.4
83587	03/02/2001	0		32.5		27	57.75
83587	03/02/2001	1200	7.8		21.3
83587	04/02/2001	0		33.3		28.18	44.75
83587	04/02/2001	1200	0		22.6
83587	05/02/2001	0		32		27.84	53.25
83587	05/02/2001	1200	0		24.6
83587	06/02/2001	0		32.5		26.18	57
83587	06/02/2001	1200	7.6		19.9
83587	07/02/2001	0		30.5		24.3	70.25
83587	07/02/2001	1200	17.4		20.3
83587	08/02/2001	0		30.5		24.94	65
83587	08/02/2001	1200	18.1		19.9
83587	09/02/2001	0		30.8		26.58	60
83587	09/02/2001	1200	0		23.3
83587	10/02/2001	0		31.5		27.06	49.75
83587	10/02/2001	1200	0		23.2
83587	11/02/2001	0		31.6		26.76	47.75
83587	11/02/2001	1200	0		22.2
83587	12/02/2001	0		30		24.16	76
83587	12/02/2001	1200	0		20.3
83587	13/02/2001	0		28.5		24.34	67.75
83587	13/02/2001	1200	11.8		20.4
83587	14/02/2001	0		31		25.04	58.25
83587	14/02/2001	1200	0		19.2
83587	15/02/2001	0		31		25.18	60.25
83587	15/02/2001	1200	0		21.4
83587	16/02/2001	0		31.5		26.28	60.25
83587	16/02/2001	1200	0		21.9
83587	17/02/2001	0		29.6		25.66	55.25
83587	17/02/2001	1200	0		23.4
83587	18/02/2001	0		30.3		25.52	48.75
83587	18/02/2001	1200	0		21.4
83587	19/02/2001	0		30.3		25.32	52
83587	19/02/2001	1200	0		21.4
83587	20/02/2001	0		31.2		25.62	53.25
83587	20/02/2001	1200	0		20.8
83587	21/02/2001	0		30.6		25.54	53.25
83587	21/02/2001	1200	0		21.5
83587	22/02/2001	0		29.9		25.54	52.75
83587	22/02/2001	1200	0		21.3
83587	23/02/2001	0		29.3		24.82	61
83587	23/02/2001	1200	0		22
83587	24/02/2001	0		29.7		25.28	57
83587	24/02/2001	1200	0		21.5
83587	25/02/2001	0		30.3		25.14	54.25
83587	25/02/2001	1200	0		20.8
83587	26/02/2001	0		29.8		25.16	54.5
83587	26/02/2001	1200	0		21.2
83587	27/02/2001	0		29.3		24.66	56
83587	27/02/2001	1200	0		21
83587	28/02/2001	0		28.6		23.46	60
83587	28/02/2001	1200	0		19.9
83587	01/03/2001	0		28		23.46	60.75
83587	01/03/2001	1200	0		19.2
83587	02/03/2001	0		28.1		23.04	62
83587	02/03/2001	1200	0		19.2
83587	03/03/2001	0		28.1		22.06	72.25
83587	03/03/2001	1200	0		19.6
83587	04/03/2001	0		29.9		24.4	59
83587	04/03/2001	1200	27.8		20.5
83587	05/03/2001	0		28		22	72.25
83587	05/03/2001	1200	0		19.5
83587	06/03/2001	0		28.1		23.14	78
83587	06/03/2001	1200	4.2		19.6
83587	07/03/2001	0		31.1		25.4	62.25
83587	07/03/2001	1200	2.4		20.2
83587	08/03/2001	0		32.4		25.8	58.5
83587	08/03/2001	1200	0		22.5
83587	09/03/2001	0		28.7		22.64	81
83587	09/03/2001	1200	0		19.2
83587	10/03/2001	0		26.3		22.44	78.75
83587	10/03/2001	1200	7.4		19.6
83587	11/03/2001	0		26		21.54	86
83587	11/03/2001	1200	51.6		19
83587	12/03/2001	0		23.4		21.44	84.25
83587	12/03/2001	1200	8.6		19.8
83587	13/03/2001	0		27.6		23.26	68.5
83587	13/03/2001	1200	1.4		20
83587	14/03/2001	0		27.7		23.56	66
83587	14/03/2001	1200	0		20.4
83587	15/03/2001	0		28.2		23.64	65.5
83587	15/03/2001	1200	0		20.2
83587	16/03/2001	0		28.6		23.92	58
83587	16/03/2001	1200	0		19.9
83587	17/03/2001	0		31.1		25.36	53
83587	17/03/2001	1200	0		19.6
83587	18/03/2001	0		31.8		26.14	54.75
83587	18/03/2001	1200	0		20.7
83587	19/03/2001	0		31		25.4	60.75
83587	19/03/2001	1200	0		22.2
83587	20/03/2001	0		29.9		25.1	58
83587	20/03/2001	1200	4.6		20.6
83587	21/03/2001	0		29.7		24.8	60.75
83587	21/03/2001	1200	0		21.6
83587	22/03/2001	0		29.3		24.4	54.5
83587	22/03/2001	1200	0		20.9
83587	23/03/2001	0		31		25.24	56.25
83587	23/03/2001	1200	0		20.9
83587	24/03/2001	0		30.9		25.84	52
83587	24/03/2001	1200	0		21.1
83587	25/03/2001	0		30.8		25.7	50
83587	25/03/2001	1200	0		20.5
83587	26/03/2001	0		30.4		25.64	59.75
83587	26/03/2001	1200	0		22.3
83587	27/03/2001	0		31.3		25.3	61
83587	27/03/2001	1200	0		21.9
83587	28/03/2001	0		30.4		24.6	66.75
83587	28/03/2001	1200	0.2		20.2
83587	29/03/2001	0		28.3		24.2	69.75
83587	29/03/2001	1200	0		22
83587	30/03/2001	0		29.5		24.34	63
83587	30/03/2001	1200	30.7		19.4
83587	31/03/2001	0		27.4		23.82	61
83587	31/03/2001	1200	0		20.9
83587	01/04/2001	0		28.7		24.2	54.75
83587	01/04/2001	1200	0		20.8
83587	02/04/2001	0		30.6		24.54	52
83587	02/04/2001	1200	0		19.8
83587	03/04/2001	0		29.7		25.18	56.75
83587	03/04/2001	1200	0		21
83587	04/04/2001	0		28.6		24.22	62.75
83587	04/04/2001	1200	0		20.8
83587	05/04/2001	0		28.2		24.38	62.5
83587	05/04/2001	1200	0		21
83587	06/04/2001	0		30.1		24.7	57
83587	06/04/2001	1200	0		20.2
83587	07/04/2001	0		30.4		25.12	53.75
83587	07/04/2001	1200	0		20.3
83587	08/04/2001	0		29.3		23.56	76.75
83587	08/04/2001	1200	0		21.2
83587	09/04/2001	0		29.3		24.16	62.5
83587	09/04/2001	1200	7.8		19.6
83587	10/04/2001	0		30.9		25.52	62
83587	10/04/2001	1200	0		21.2
83587	11/04/2001	0		30.6		25.66	59.75
83587	11/04/2001	1200	0		21.6
83587	12/04/2001	0		29.1		24.26	64.75
83587	12/04/2001	1200	0		21.2
83587	13/04/2001	0		26.3		21.74	59.25
83587	13/04/2001	1200	0		18
83587	14/04/2001	0		25.5		21.38	63.25
83587	14/04/2001	1200	0		17.3
83587	15/04/2001	0		27.3		21.12	69.75
83587	15/04/2001	1200	0		17.6
83587	16/04/2001	0		27		21.08	65.5
83587	16/04/2001	1200	11.2		16.6
83587	17/04/2001	0		27.3		22	62.25
83587	17/04/2001	1200	0		18.1
83587	18/04/2001	0		27.4		21.98	56
83587	18/04/2001	1200	0.2		17.7
83587	19/04/2001	0		28.5		22.96	51.25
83587	19/04/2001	1200	0		17
83587	20/04/2001	0		29.8		23.8	55
83587	20/04/2001	1200	0		18.8
83587	21/04/2001	0		29.1		23.46	61.75
83587	21/04/2001	1200	0		20.7
83587	22/04/2001	0		30.7		24.76	51.75
83587	22/04/2001	1200	0		19.6
83587	23/04/2001	0		28.4		24.44	55.75
83587	23/04/2001	1200	0		21.2
83587	24/04/2001	0		28.6		23.72	55.75
83587	24/04/2001	1200	0		20.3
83587	25/04/2001	0		28.4		23.3	51.5
83587	25/04/2001	1200	0		20
83587	26/04/2001	0		28.1		23.3	54.75
83587	26/04/2001	1200	0		19.3
83587	27/04/2001	0		27.9		23.28	51
83587	27/04/2001	1200	0		19.9
83587	28/04/2001	0		27.5		22.7	59.75
83587	28/04/2001	1200	0		18.3
83587	29/04/2001	0		28.1		23.04	55.25
83587	29/04/2001	1200	0		19.4
83587	30/04/2001	0		26.5		22.48	52.25
83587	30/04/2001	1200	0		18
83587	01/05/2001	0		27.2		23.12	59
83587	01/05/2001	1200	0		19.5
83587	02/05/2001	0		27.9		23.64	69.5
83587	02/05/2001	1200	0		19.8
83587	03/05/2001	0		28.1		23.36	56.5
83587	03/05/2001	1200	0		20.1
83587	04/05/2001	0		29.8		24.2	54
83587	04/05/2001	1200	0		18
83587	05/05/2001	0		28.2		23	62
83587	05/05/2001	1200	0		20
83587	06/05/2001	0		26.8		20.3	32
83587	06/05/2001	1200	0		15.3
83587	07/05/2001	0		26.1		20.08	38.75
83587	07/05/2001	1200	0		14
83587	08/05/2001	0		27.2		20.44	48
83587	08/05/2001	1200	0		15.1
83587	09/05/2001	0		29.2		22.2	42.75
83587	09/05/2001	1200	0		15.3
83587	10/05/2001	0		28.8		22.4	48
83587	10/05/2001	1200	0		17.3
83587	11/05/2001	0		30.1		23.42	47.5
83587	11/05/2001	1200	0		17.8
83587	12/05/2001	0		30.5		24.52	51.75
83587	12/05/2001	1200	0		19.2
83587	13/05/2001	0		23.9		20.78	73.25
83587	13/05/2001	1200	0		19.4
83587	14/05/2001	0		23.7		20.58	71.75
83587	14/05/2001	1200	0		18.8
83587	15/05/2001	0		24.1		19.7	73
83587	15/05/2001	1200	0		17.1
83587	16/05/2001	0		25.5		19.4	82.75
83587	16/05/2001	1200	0		17.2
83587	17/05/2001	0		21.3		18.8	82
83587	17/05/2001	1200	29.6		16
83587	18/05/2001	0		23.7		18.28	56.25
83587	18/05/2001	1200	0		16.2
83587	19/05/2001	0		25.7		18.96	51.25
83587	19/05/2001	1200	0		13.4
83587	20/05/2001	0		24.2		18.38	58.5
83587	20/05/2001	1200	0		14.6
83587	21/05/2001	0		21.8		17.76	67.25
83587	21/05/2001	1200	0		14.5
83587	22/05/2001	0		25.2		19.1	61.5
83587	22/05/2001	1200	0		13.4
83587	23/05/2001	0		24.2		19.98	65.5
83587	23/05/2001	1200	0		16.2
83587	24/05/2001	0		22.5		19.2	68
83587	24/05/2001	1200	0.5		17.2
83587	25/05/2001	0		22.7		19.36	74.75
83587	25/05/2001	1200	0		17
83587	26/05/2001	0		24.8		20.82	68.75
83587	26/05/2001	1200	0.3		17.8
83587	27/05/2001	0		26		20.9	76
83587	27/05/2001	1200	0		18.3
83587	28/05/2001	0		27.2		21.76	71.5
83587	28/05/2001	1200	6.5		18
83587	29/05/2001	0		29.4		23.16	58.5
83587	29/05/2001	1200	0		17.8
83587	30/05/2001	0		29.3		23.06	52
83587	30/05/2001	1200	10		17
83587	31/05/2001	0		26		21.72	66.25
83587	31/05/2001	1200	0		19
83587	01/06/2001	0		25.7		21.4	61.25
83587	01/06/2001	1200	0		18.6
83587	02/06/2001	0		23.7		20.1	66.5
83587	02/06/2001	1200	0		16.6
83587	03/06/2001	0		25.6		21.14	69.75
83587	03/06/2001	1200	0		17.6
83587	04/06/2001	0		25.3		20.7	68.75
83587	04/06/2001	1200	0		17.5
83587	05/06/2001	0		22.9		20.08	66.25
83587	05/06/2001	1200	0		17
83587	06/06/2001	0		26.7		20.92	69.25
83587	06/06/2001	1200	0		17.4
83587	07/06/2001	0		26.7		21.62	60.5
83587	07/06/2001	1200	0		16.7
83587	08/06/2001	0		26.6		20.34	60
83587	08/06/2001	1200	0		16.2
83587	09/06/2001	0		25.1		20	60
83587	09/06/2001	1200	0		16.4
83587	10/06/2001	0		25.3		20.26	58
83587	10/06/2001	1200	0		16.6
83587	11/06/2001	0		23.1		19.22	58
83587	11/06/2001	1200	0		15.6
83587	12/06/2001	0		22.9		19.16	61.25
83587	12/06/2001	1200	0		16.4
83587	13/06/2001	0		24.7		19.54	60.25
83587	13/06/2001	1200	0		15.8
83587	14/06/2001	0		26.3		20.14	56
83587	14/06/2001	1200	0		15.3
83587	15/06/2001	0		25.3		20.12	61
83587	15/06/2001	1200	0		16.2
83587	16/06/2001	0		26.8		20.54	53.75
83587	16/06/2001	1200	0		15.4
83587	17/06/2001	0		26.7		20.82	54.75
83587	17/06/2001	1200	0		16.2
83587	18/06/2001	0		26.5		21.62	53.75
83587	18/06/2001	1200	0		16.6
83587	19/06/2001	0		24.3		19.5	70.75
83587	19/06/2001	1200	0		16.8
83587	20/06/2001	0		25.5		20.38	62.75
83587	20/06/2001	1200	0		16
83587	21/06/2001	0		23.7		19.32	60.5
83587	21/06/2001	1200	0		16.4
83587	22/06/2001	0		23.7		18.68	72.5
83587	22/06/2001	1200	0		15.2
83587	23/06/2001	0		26.3		19.68	68
83587	23/06/2001	1200	0		15.6
83587	24/06/2001	0		24.1		19.6	64
83587	24/06/2001	1200	0		15.8
83587	25/06/2001	0		22.5		19	63
83587	25/06/2001	1200	0		15.6
83587	26/06/2001	0		20.2		19.14	58
83587	26/06/2001	1200	0		15.3
83587	27/06/2001	0		25.6		20.02	58.75
83587	27/06/2001	1200	0		16.2
83587	28/06/2001	0		25		19.06	61.75
83587	28/06/2001	1200	0		15
83587	29/06/2001	0		24.6		19.28	53.5
83587	29/06/2001	1200	0		14.6
83587	30/06/2001	0		25		18.88	54.25
83587	30/06/2001	1200	0		14.8
83587	01/07/2001	0		24.3		19.04	51.25
83587	01/07/2001	1200	0		14
83587	02/07/2001	0		23.9		18.6	53
83587	02/07/2001	1200	0		14.8
83587	03/07/2001	0		24.9		19.06	54.25
83587	03/07/2001	1200	0		14
83587	04/07/2001	0		25.4		19.04	51
83587	04/07/2001	1200	0		13.4
83587	05/07/2001	0		28.2		20.12	47.25
83587	05/07/2001	1200	0		14.1
83587	06/07/2001	0		25.1		19.04	55
83587	06/07/2001	1200	0		15
83587	07/07/2001	0		22		18.34	63.5
83587	07/07/2001	1200	0		14.4
83587	08/07/2001	0		23.9		18.84	57.5
83587	08/07/2001	1200	0		14.8
83587	09/07/2001	0		25.1		19.54	60.25
83587	09/07/2001	1200	0		15.6
83587	10/07/2001	0		25		19.56	52.5
83587	10/07/2001	1200	0		15.8
83587	11/07/2001	0		26.1		19.76	54.25
83587	11/07/2001	1200	0		14.6
83587	12/07/2001	0		27		21.78	49.25
83587	12/07/2001	1200	0		16.6
83587	13/07/2001	0		23.5		18.1	68.75
83587	13/07/2001	1200	0		15.7
83587	14/07/2001	0		22.3		17.4	66
83587	14/07/2001	1200	0		14.2
83587	15/07/2001	0		23.6		18.34	58
83587	15/07/2001	1200	0		14.6
83587	16/07/2001	0		23.7		18.54	54.5
83587	16/07/2001	1200	0		14.8
83587	17/07/2001	0		26.5		19.58	51
83587	17/07/2001	1200	0		13.2
83587	18/07/2001	0		28.1		19.68	70
83587	18/07/2001	1200	0		14.8
83587	19/07/2001	0		27		20.22	71.25
83587	19/07/2001	1200	10.9		16
83587	20/07/2001	0		28.6		21.82	58.25
83587	20/07/2001	1200	0		15.8
83587	21/07/2001	0		29.8		23.16	51.25
83587	21/07/2001	1200	0		17.8
83587	22/07/2001	0		30.1		24.08	48.75
83587	22/07/2001	1200	0		19.2
83587	23/07/2001	0		23.5		19.9	72
83587	23/07/2001	1200	0		17.6
83587	24/07/2001	0		21.2		18.68	75
83587	24/07/2001	1200	0		17.4
83587	25/07/2001	0		25.4		20.12	66.5
83587	25/07/2001	1200	0		16.4
83587	26/07/2001	0		27.1		21.1	56.5
83587	26/07/2001	1200	0		17
83587	27/07/2001	0		28.7		21.88	52
83587	27/07/2001	1200	0		16
83587	28/07/2001	0		27.6		22.48	48.5
83587	28/07/2001	1200	0		17.3
83587	29/07/2001	0		22.7		17.86	69.25
83587	29/07/2001	1200	0		15.4
83587	30/07/2001	0		22.2		17.88	66
83587	30/07/2001	1200	0		14.6
83587	31/07/2001	0		25.2		19.56	52.5
83587	31/07/2001	1200	0		15.4
83587	01/08/2001	0		25.6		19.86	46.25
83587	01/08/2001	1200	0		14.8
83587	02/08/2001	0		25.4		20.44	51.75
83587	02/08/2001	1200	0		15.5
83587	03/08/2001	0		25.7		20.76	58.5
83587	03/08/2001	1200	0		17.4
83587	04/08/2001	0		25.3		20.14	49.25
83587	04/08/2001	1200	0		15.8
83587	05/08/2001	0		25.8		20.14	49.25
83587	05/08/2001	1200	0		14.6
83587	06/08/2001	0		25		19.78	50
83587	06/08/2001	1200	0		16
83587	07/08/2001	0		25.4		19.22	49.5
83587	07/08/2001	1200	0		14.5
83587	08/08/2001	0		23.4		17.68	53.5
83587	08/08/2001	1200	0		14.2
83587	09/08/2001	0		22.5
83587	09/08/2001	1200	0		14.4
83587	10/08/2001	0		23.3		19.84	52.5
83587	10/08/2001	1200	0		17.9
83587	11/08/2001	0		25.7		19.62	56.25
83587	11/08/2001	1200	0		16.6
83587	12/08/2001	0		23.5		19.04	53
83587	12/08/2001	1200	0		15.8
83587	13/08/2001	0		22.9		18.5	50.5
83587	13/08/2001	1200	0		15.2
83587	14/08/2001	0		23.9		18.54	51.5
83587	14/08/2001	1200	0		14.8
83587	15/08/2001	0		24.4		18.8	53.25
83587	15/08/2001	1200	0		15.2
83587	16/08/2001	0		22.6		17.94	51.75
83587	16/08/2001	1200	0		14.6
83587	17/08/2001	0		24.2		18.9	51.5
83587	17/08/2001	1200	0		14.7
83587	18/08/2001	0		22.1		18.62	69.25
83587	18/08/2001	1200	0		14.8
83587	19/08/2001	0		24.9		20.08	51.75
83587	19/08/2001	1200	0		16.6
83587	20/08/2001	0		24		18.9	59.25
83587	20/08/2001	1200	0		15.4
83587	21/08/2001	0		26.5		20.48	49.75
83587	21/08/2001	1200	0		15.8
83587	22/08/2001	0		27.6		21.48	50.25
83587	22/08/2001	1200	0		15.8
83587	23/08/2001	0		26.2		20.96	70.25
83587	23/08/2001	1200	0		18
83587	24/08/2001	0		21.8		18.66	73.25
83587	24/08/2001	1200	25.2		14.6
83587	25/08/2001	0		26.7		20.26	65
83587	25/08/2001	1200	13.1		15.2
83587	26/08/2001	0		28.8		22.06	56.25
83587	26/08/2001	1200	0		17
83587	27/08/2001	0		22.9		20.54	70.25
83587	27/08/2001	1200	0		18.4
83587	28/08/2001	0		25.2		21.32	62.25
83587	28/08/2001	1200	4.2		16.7
83587	29/08/2001	0		25.3		20.84	62.5
83587	29/08/2001	1200	0		17.9
83587	30/08/2001	0		23.5		20.42	55.75
83587	30/08/2001	1200	0		17.7
83587	31/08/2001	0		25.6		20.96	57.75
83587	31/08/2001	1200	0		17.1
83587	01/09/2001	0		25.3		20.6	55.75
83587	01/09/2001	1200	0		17.4
83587	02/09/2001	0		25.7		20.38	54.25
83587	02/09/2001	1200	0		16.4
83587	03/09/2001	0		26		20.82	60.25
83587	03/09/2001	1200	0		16.8
83587	04/09/2001	0		28.1		22.16	52
83587	04/09/2001	1200	0		16.6
83587	05/09/2001	0		29.4		23.54	45.5
83587	05/09/2001	1200	0		18.2
83587	06/09/2001	0		29.4		23.54	45.5
83587	06/09/2001	1200	0		18.2
83587	07/09/2001	0		26.2		20.64	58.25
83587	07/09/2001	1200	0		17.5
83587	08/09/2001	0		29.7		22.3	51.25
83587	08/09/2001	1200	0		16.6
83587	09/09/2001	0		31.6		24.7	41.5
83587	09/09/2001	1200	0		18.2
83587	10/09/2001	0		31.7		25.48	44.75
83587	10/09/2001	1200	0		19.8
83587	11/09/2001	0		34.1		26.78	45.5
83587	11/09/2001	1200	0		20.1
83587	12/09/2001	0		26.8		21	72.25
83587	12/09/2001	1200	0		18.8
83587	13/09/2001	0		24.6		19.58	68.5
83587	13/09/2001	1200	0		17.4
83587	14/09/2001	0		27.1		21.68	69.25
83587	14/09/2001	1200	0		17.8
83587	15/09/2001	0		27		20.98	87.75
83587	15/09/2001	1200	29.2		17.8
83587	16/09/2001	0		22.2		18.16	76
83587	16/09/2001	1200	22		16.1
83587	17/09/2001	0		22.7		16.52	54.25
83587	17/09/2001	1200	0.5		14.2
83587	18/09/2001	0		22.5		16.66	43.75
83587	18/09/2001	1200	0		10.8
83587	19/09/2001	0		20.9		17.08	61.25
83587	19/09/2001	1200	0		12.8
83587	20/09/2001	0		23.7		18.68	58.5
83587	20/09/2001	1200	0		14.2
83587	21/09/2001	0		23.1		18.62	58
83587	21/09/2001	1200	0		15.2
83587	22/09/2001	0		22.8		18.76	56.5
83587	22/09/2001	1200	0		15.5
83587	23/09/2001	0		23.9		19.48	64.25
83587	23/09/2001	1200	0		16
83587	24/09/2001	0		27.1		21.64	62.25
83587	24/09/2001	1200	0		17.1
83587	25/09/2001	0		27.1		21.74	70.75
83587	25/09/2001	1200	0.8		18
83587	26/09/2001	0		26.5		22.46	67
83587	26/09/2001	1200	4		19
83587	27/09/2001	0		25.1		22.5	71
83587	27/09/2001	1200	0		20
83587	28/09/2001	0		22.9		20.74	74.25
83587	28/09/2001	1200	0		18.7
83587	29/09/2001	0		23.8		20.56	73.25
83587	29/09/2001	1200	0		18.8
83587	30/09/2001	0		24.2		19.92	72.75
83587	30/09/2001	1200	0		17.9
83587	01/10/2001	0		26.2		21.2	68.75
83587	01/10/2001	1200	0		17
83587	02/10/2001	0		23.2		19.9	86.5
83587	02/10/2001	1200	2.1		18.4
83587	03/10/2001	0		27.4		22.14	73
83587	03/10/2001	1200	23.3		17.6
83587	04/10/2001	0		31.7		25.5	56.25
83587	04/10/2001	1200	0		18.6
83587	05/10/2001	0		30.9		25.18	47.75
83587	05/10/2001	1200	0		19.8
83587	06/10/2001	0		32.1		25	56.5
83587	06/10/2001	1200	0		19.6
83587	07/10/2001	0		27.4		22.6	68.75
83587	07/10/2001	1200	0		20.1
83587	08/10/2001	0		23.5		19.54	80.25
83587	08/10/2001	1200	25.6		17.7
83587	09/10/2001	0		19.3		17.9	88.75
83587	09/10/2001	1200	9.6		17.1
83587	10/10/2001	0		22.7		19.46	77.75
83587	10/10/2001	1200	2		16.9
83587	11/10/2001	0		22.7		19.58	74.5
83587	11/10/2001	1200	0		17.7
83587	12/10/2001	0		25.7		20.6	56.75
83587	12/10/2001	1200	0		17.4
83587	13/10/2001	0		25.1		19.94	56.75
83587	13/10/2001	1200	0		16.5
83587	14/10/2001	0		24.8		20.52	66
83587	14/10/2001	1200	0		17
83587	15/10/2001	0		25.6		20.52	62
83587	15/10/2001	1200	0		17.5
83587	16/10/2001	0		26		21.4	48.5
83587	16/10/2001	1200	0		16.8
83587	17/10/2001	0		24.1		20.3	59.75
83587	17/10/2001	1200	0		17.2
83587	18/10/2001	0		28.1		22.52	49
83587	18/10/2001	1200	0		16.8
83587	19/10/2001	0		26.8		21.84	69.25
83587	19/10/2001	1200	0		19.4
83587	20/10/2001	0		25.6		20.26	91
83587	20/10/2001	1200	44.6		18.1
83587	21/10/2001	0		29.1		23.16	58.5
83587	21/10/2001	1200	37.1		18.4
83587	22/10/2001	0		27.3		22.16	76
83587	22/10/2001	1200	3.1		18.9
83587	23/10/2001	0		29.8		23.56	46.25
83587	23/10/2001	1200	9.2		17.6
83587	24/10/2001	0		29.5		23.48	60.75
83587	24/10/2001	1200	0		19.6
83587	25/10/2001	0		26.9		21.46	57
83587	25/10/2001	1200	0		18.1
83587	26/10/2001	0		27		21.56	49
83587	26/10/2001	1200	0		17.1
83587	27/10/2001	0		26.6		20.98	50.25
83587	27/10/2001	1200	0		16.4
83587	28/10/2001	0		28.8		22.66	44
83587	28/10/2001	1200	0		17.1
83587	29/10/2001	0		28.7		22.74	48.75
83587	29/10/2001	1200	0		17.2
83587	30/10/2001	0		29.2		22.7	61.25
83587	30/10/2001	1200	0		17.9
83587	31/10/2001	0		27		21.48	75.75
83587	31/10/2001	1200	5.8		17.8
83587	01/11/2001	0		29.1		20.92	73.5
83587	01/11/2001	1200	1		17.5
83587	02/11/2001	0		28.8		21.58	68.5
83587	02/11/2001	1200	15.6		17.2
83587	03/11/2001	0		26.4		20.26	84.5
83587	03/11/2001	1200	9.4		17.4
83587	04/11/2001	0		25.1		21.76	76.75
83587	04/11/2001	1200	9.3		18.4
83587	05/11/2001	0		27.6		22.5	76
83587	05/11/2001	1200	8.9		19.4
83587	06/11/2001	0		29.3		24.22	61.25
83587	06/11/2001	1200	0.9		19.2
83587	07/11/2001	0		30.5		25	59
83587	07/11/2001	1200	0		20.2
83587	08/11/2001	0		29.8		24.14	68
83587	08/11/2001	1200	0		21.2
83587	09/11/2001	0		29.4		25.18	55.25
83587	09/11/2001	1200	5.9		19.8
83587	10/11/2001	0		29.2		24.16	57.5
83587	10/11/2001	1200	0.3		20.8
83587	11/11/2001	0		30.7		25.16	52
83587	11/11/2001	1200	0		20.4
83587	12/11/2001	0		26.2		22.74	80.25
83587	12/11/2001	1200	11.4		20.2
83587	13/11/2001	0		25.6		21.92	90.5
83587	13/11/2001	1200	19.1		19.8
83587	14/11/2001	0		25.6		21.72	84.25
83587	14/11/2001	1200	28.7		18.3
83587	15/11/2001	0		28.9		23.52	74.5
83587	15/11/2001	1200	5.9		20.4
83587	16/11/2001	0		28		23.42	80.25
83587	16/11/2001	1200	4.9		20.3
83587	17/11/2001	0		29.5		23.66	74.5
83587	17/11/2001	1200	23.4		20.1
83587	18/11/2001	0		24.3		21.24	77.75
83587	18/11/2001	1200	63.7		18.7
83587	19/11/2001	0		23.5		20.94	88
83587	19/11/2001	1200	0		19.3
83587	20/11/2001	0		23		20.8	85
83587	20/11/2001	1200	6.7		19
83587	21/11/2001	0		25.8		21.28	72
83587	21/11/2001	1200	12		19
83587	22/11/2001	0		26.5		21.26	79.75
83587	22/11/2001	1200	0		18.4
83587	23/11/2001	0		28.9		21.52	77.25
83587	23/11/2001	1200	32.2		18.2
83587	24/11/2001	0		29.2		23.18	71
83587	24/11/2001	1200	9		17.8
83587	25/11/2001	0		29.2		24.12	62.25
83587	25/11/2001	1200	1.9		19.8
83587	26/11/2001	0		27.5		23.2	61
83587	26/11/2001	1200	3.8		19.5
83587	27/11/2001	0		29.2		24.24	56.75
83587	27/11/2001	1200	0		20
83587	28/11/2001	0		30.7		24.18	60.75
83587	28/11/2001	1200	0		19.9
83587	29/11/2001	0		25.8		22.08	78.5
83587	29/11/2001	1200	50.5		18.8
83587	30/11/2001	0		23.5		21	89.75
83587	30/11/2001	1200	5.4		19.8
83587	01/12/2001	0		24.5		21.28	91.25
83587	01/12/2001	1200	48.2		19.6
83587	02/12/2001	0		28.7		21.86	45.75
83587	02/12/2001	1200	25.9		15.8
83587	03/12/2001	0		27.5		21.88	50.5
83587	03/12/2001	1200	0		16.6
83587	04/12/2001	0		27.4		22.48	49.75
83587	04/12/2001	1200	0		18
83587	05/12/2001	0		28.8		23.26	63.5
83587	05/12/2001	1200	0		18.9
83587	06/12/2001	0		28.3		23.5	68.75
83587	06/12/2001	1200	0		20.4
83587	07/12/2001	0		27.8		23.66	66.25
83587	07/12/2001	1200	0.4		20.8
83587	08/12/2001	0		28.8		24	54.5
83587	08/12/2001	1200	0		20.3
83587	09/12/2001	0		30.6		24.96	54.25
83587	09/12/2001	1200	0		20.3
83587	10/12/2001	0		30.6		25.12	50.75
83587	10/12/2001	1200	0		21.5
83587	11/12/2001	0		29.3		24.04	52.25
83587	11/12/2001	1200	0		20
83587	12/12/2001	0		29.3		24.76	52
83587	12/12/2001	1200	0		20.4
83587	13/12/2001	0		27.9		24.08	67.25
83587	13/12/2001	1200	0		21
83587	14/12/2001	0		26.1		21.52	79.75
83587	14/12/2001	1200	0		19
83587	15/12/2001	0		23.1		21.16	84
83587	15/12/2001	1200	7.2		18.9
83587	16/12/2001	0		25.1		21.64	80.25
83587	16/12/2001	1200	20.6		18.5
83587	17/12/2001	0		24		21.28	95
83587	17/12/2001	1200	63.4		18.8
83587	18/12/2001	0		29.1		23.52	85.5
83587	18/12/2001	1200	39.8		19.7
83587	19/12/2001	0		25.9		22.76	88.25
83587	19/12/2001	1200	1.4		20.6
83587	20/12/2001	0		27.2		23.54	75.5
83587	20/12/2001	1200	46.3		20.2
83587	21/12/2001	0		28.8		24.04	64.5
83587	21/12/2001	1200	0		20.6
83587	22/12/2001	0		30.5		25.44	60.5
83587	22/12/2001	1200	1.4		21
83587	23/12/2001	0		27.2		23.66	78.25
83587	23/12/2001	1200	0		20.2
83587	24/12/2001	0		25.4		21.36	77
83587	24/12/2001	1200	7.3		19
83587	25/12/2001	0		21.4		19.64	85
83587	25/12/2001	1200	14.4		18.2
83587	26/12/2001	0		24.8		20.68	85.25
83587	26/12/2001	1200	8		18.6
83587	27/12/2001	0		26.8		21.4	80.5
83587	27/12/2001	1200	3.8		18.8
83587	28/12/2001	0		20.8		19.26	93.75
83587	28/12/2001	1200	25.1		18.6
83587	29/12/2001	0		20		18.88	96.25
83587	29/12/2001	1200	30.4		17.7
83587	30/12/2001	0		22.1		19.88	95
83587	30/12/2001	1200	59.3		18.1
83587	31/12/2001	0		27.2		21.76	86.75
83587	31/12/2001	1200	18.5		17.8
83587	01/01/2002	0		28.5		21.9	84.75
83587	01/01/2002	1200	28		19.2
83587	02/01/2002	0		29.3		23.6	77.5
83587	02/01/2002	1200	7		19.6
83587	03/01/2002	0		31.5		25.2	70.25
83587	03/01/2002	1200	6.7		19.6
83587	04/01/2002	0		31.5		25.24	61.75
83587	04/01/2002	1200	0		21
83587	05/01/2002	0		30.1		24.88	65.25
83587	05/01/2002	1200	0		20.8
83587	06/01/2002	0		29.6		24.78	59.5
83587	06/01/2002	1200	0		21.2
83587	07/01/2002	0		28.2		23.58	67.25
83587	07/01/2002	1200	0		20.5
83587	08/01/2002	0		28.7		23.84	63
83587	08/01/2002	1200	0.4		20
83587	09/01/2002	0		28.5		24.42	54.5
83587	09/01/2002	1200	0		21.2
83587	10/01/2002	0		25.2		22.18	58.5
83587	10/01/2002	1200	0		19.3
83587	11/01/2002	0		25.3		22.08	68.25
83587	11/01/2002	1200	0		19
83587	12/01/2002	0		24.5		21.7	70.5
83587	12/01/2002	1200	0		19.6
83587	13/01/2002	0		24		21.58	83
83587	13/01/2002	1200	0		20
83587	14/01/2002	0		24.1		20.84	93
83587	14/01/2002	1200	33.1		19.4
83587	15/01/2002	0		27.7		22.42	87
83587	15/01/2002	1200	29.3		19.7
83587	16/01/2002	0		30.7		24	67.5
83587	16/01/2002	1200	19.4		18.5
83587	17/01/2002	0		25.5		21.96	74.5
83587	17/01/2002	1200	0		18.9
83587	18/01/2002	0		23.9		20.92	87
83587	18/01/2002	1200	4.1		18.9
83587	19/01/2002	0		23.9		21.34	81.5
83587	19/01/2002	1200	48.9		18.6
83587	20/01/2002	0		28.6		23.74	59
83587	20/01/2002	1200	0		20.2
83587	21/01/2002	0		32.1		25.38	62.25
83587	21/01/2002	1200	0		19
83587	22/01/2002	0		31.7		26.02	55.25
83587	22/01/2002	1200	0		20.5
83587	23/01/2002	0		29.8		25.78	60.5
83587	23/01/2002	1200	0		21.4
83587	24/01/2002	0		30.2		25.48	67.5
83587	24/01/2002	1200	0		22.3
83587	25/01/2002	0		30.1		24.14	72.25
83587	25/01/2002	1200	50.2		19.2
83587	26/01/2002	0		29.5		22.9	78
83587	26/01/2002	1200	49.6		18.5
83587	27/01/2002	0		30.1		24.6	66.75
83587	27/01/2002	1200	0		20.7
83587	28/01/2002	0		30.1		24.52	78.25
83587	28/01/2002	1200	0.3		20.2
83587	29/01/2002	0		30.3		24.82	71.25
83587	29/01/2002	1200	0		21.1
83587	30/01/2002	0		30.1		23.84	83.5
83587	30/01/2002	1200	2.7		20.7
83587	31/01/2002	0		32.1		26	61.25
83587	31/01/2002	1200	5.8		20
83587	01/02/2002	0		30		23.34	73.75
83587	01/02/2002	1200	17.4		19.9
83587	02/02/2002	0		27.3		23.3	79
83587	02/02/2002	1200	7.2		20
83587	03/02/2002	0		26.1		21.68	75.75
83587	03/02/2002	1200	3.5		19.7
83587	04/02/2002	0		29.3		22.74	65.25
83587	04/02/2002	1200	0		17.3
83587	05/02/2002	0		27.5		23.32	66.5
83587	05/02/2002	1200	0		19.4
83587	06/02/2002	0		29.5		22.54	75
83587	06/02/2002	1200	0		19.7
83587	07/02/2002	0		27.3		22.38	73
83587	07/02/2002	1200	13.9		19.2
83587	08/02/2002	0		23.1		21	86.5
83587	08/02/2002	1200	11.4		18.8
83587	09/02/2002	0		24.3		20.44	96.25
83587	09/02/2002	1200	66.2		18.4
83587	10/02/2002	0		24.3		21.42	89.5
83587	10/02/2002	1200	9.6		19.3
83587	11/02/2002	0		27.8		23.28	70.75
83587	11/02/2002	1200	10.3		19.9
83587	12/02/2002	0		28.4		23.42	63.5
83587	12/02/2002	1200	0		20.1
83587	13/02/2002	0		29.5		23.96	59
83587	13/02/2002	1200	0		19.2
83587	14/02/2002	0		30.5		24.8	58.25
83587	14/02/2002	1200	0		18.9
83587	15/02/2002	0		29.5		22.44	81.75
83587	15/02/2002	1200	5.9		19.8
83587	16/02/2002	0		30.1		23.8	71.5
83587	16/02/2002	1200	23.2		19.6
83587	17/02/2002	0		27.1		21.66	84.25
83587	17/02/2002	1200	26.2		19.4
83587	18/02/2002	0		22.1		20.48	88.5
83587	18/02/2002	1200	31.2		19.2
83587	19/02/2002	0		24.5		21.24	83.75
83587	19/02/2002	1200	7.5		19.2
83587	20/02/2002	0		26.7		21.34	84.25
83587	20/02/2002	1200	4.2		19.1
83587	21/02/2002	0		26		22.4	83.25
83587	21/02/2002	1200	15.8		19.1
83587	22/02/2002	0		26.7		22.68	86.25
83587	22/02/2002	1200	2.4		20
83587	23/02/2002	0		28.1		21.94	86.75
83587	23/02/2002	1200	19.6		19.6
83587	24/02/2002	0		28.9		22.68	82.25
83587	24/02/2002	1200	25.4		19.6
83587	25/02/2002	0		26.8		22.64	64.75
83587	25/02/2002	1200	2.3		20.2
83587	26/02/2002	0		25.1		21.9	72.5
83587	26/02/2002	1200	0		19.2
83587	27/02/2002	0		26.1		22.72	72.25
83587	27/02/2002	1200	0		20.2
83587	28/02/2002	0		27.1		23.18	70.25
83587	28/02/2002	1200	0.5		20.4
83587	01/03/2002	0		29.1		23.54	62.25
83587	01/03/2002	1200	0		19.9
83587	02/03/2002	0		30.2		24.5	60.5
83587	02/03/2002	1200	0		19.1
83587	03/03/2002	0		28.7		24.48	54.25
83587	03/03/2002	1200	0		21
83587	04/03/2002	0		28.4		22.52	64.75
83587	04/03/2002	1200	0		19.8
83587	05/03/2002	0		28.9		23.3	63.5
83587	05/03/2002	1200	0		18.2
83587	06/03/2002	0		30.2		24.58	60.25
83587	06/03/2002	1200	0		19.6
83587	07/03/2002	0		30.2		24.82	59.25
83587	07/03/2002	1200	0		20
83587	08/03/2002	0		30		25	62.75
83587	08/03/2002	1200	0		21.2
83587	09/03/2002	0		29.5		24.64	60
83587	09/03/2002	1200	0.4		20.8
83587	10/03/2002	0		28.3		23.2	63.25
83587	10/03/2002	1200	5		19
83587	11/03/2002	0		28.1		23.64	64
83587	11/03/2002	1200	0		20
83587	12/03/2002	0		29.6		24.44	62.25
83587	12/03/2002	1200	0		20.3
83587	13/03/2002	0		29.5		25.12	60
83587	13/03/2002	1200	0		21
83587	14/03/2002	0		30.9		23.62	72.25
83587	14/03/2002	1200	0		20.4
83587	15/03/2002	0		30.8		24.78	62.75
83587	15/03/2002	1200	2.2		19.6
83587	16/03/2002	0		28.6		23.2	77.75
83587	16/03/2002	1200	6.6		19
83587	17/03/2002	0		29.1		23.38	75.25
83587	17/03/2002	1200	0.7		20.5
83587	18/03/2002	0		28.7		23.64	71.75
83587	18/03/2002	1200	22.6		20.3
83587	19/03/2002	0		30.1		25	65.75
83587	19/03/2002	1200	0		20.1
83587	20/03/2002	0		29		24.64	76.5
83587	20/03/2002	1200	0		21.2
83587	21/03/2002	0		29.6		23.9	69
83587	21/03/2002	1200	1.4		20.7
83587	22/03/2002	0		26.3		22.12	70.75
83587	22/03/2002	1200	0		19.6
83587	23/03/2002	0		25.7		22.32	72
83587	23/03/2002	1200	0		19.6
83587	24/03/2002	0		27.8		23.4	74.75
83587	24/03/2002	1200	0		20.4
83587	25/03/2002	0		25.1		21.36	85.75
83587	25/03/2002	1200	23.4		18.4
83587	26/03/2002	0		29.6		23.54	74
83587	26/03/2002	1200	1.8		20
83587	27/03/2002	0		28.6		24.36	61.75
83587	27/03/2002	1200	7.9		21.1
83587	28/03/2002	0		29.4		24.78	61
83587	28/03/2002	1200	0		20.4
83587	29/03/2002	0		28.4		23.34	60.25
83587	29/03/2002	1200	0		20.4
83587	30/03/2002	0		28.3		22.88	66.5
83587	30/03/2002	1200	0		19.6
83587	31/03/2002	0		28.5		23.18	61
83587	31/03/2002	1200	0		18.9
83587	01/04/2002	0		29.3		23.9	55
83587	01/04/2002	1200	0		18.7
83587	02/04/2002	0		31.1		24.7	58.75
83587	02/04/2002	1200	0		19.8
83587	03/04/2002	0		29.6		24.52	54.75
83587	03/04/2002	1200	0		19.8
83587	04/04/2002	0		28.8		23.76	60.5
83587	04/04/2002	1200	0		19.6
83587	05/04/2002	0		28.1		23.3	62.5
83587	05/04/2002	1200	0		19.6
83587	06/04/2002	0		28.7		22.84	65
83587	06/04/2002	1200	0		19
83587	07/04/2002	0		28.9		22.98	70.75
83587	07/04/2002	1200	0		20
83587	08/04/2002	0		29.2		21.9	71.75
83587	08/04/2002	1200	7		17.8
83587	09/04/2002	0		27.5		22.6	77
83587	09/04/2002	1200	7.6		18.4
83587	10/04/2002	0		25.9		22.04	70.5
83587	10/04/2002	1200	14.2		19.1
83587	11/04/2002	0		29.1		23.6	66
83587	11/04/2002	1200	0		19.4
83587	12/04/2002	0		29.9		24.82	62
83587	12/04/2002	1200	0		19.8
83587	13/04/2002	0		29.4		23.52	64
83587	13/04/2002	1200	0		18.7
83587	14/04/2002	0		27.5		22.72	64.25
83587	14/04/2002	1200	24.3		18.7
83587	15/04/2002	0		28		23.12	65.25
83587	15/04/2002	1200	0		20.5
83587	16/04/2002	0		28.1		23.42	61.75
83587	16/04/2002	1200	0		18.6
83587	17/04/2002	0		29.2		23.88	62.25
83587	17/04/2002	1200	0		20.2
83587	18/04/2002	0		30.6		25.04	50.5
83587	18/04/2002	1200	0		20
83587	19/04/2002	0		28.7		23.78	60.75
83587	19/04/2002	1200	0		20.1
83587	20/04/2002	0		28.4		23.5	64.5
83587	20/04/2002	1200	0		20.6
83587	21/04/2002	0		29.2		23.96	58.75
83587	21/04/2002	1200	0		19
83587	22/04/2002	0		27.2		23.24	58
83587	22/04/2002	1200	0		20.1
83587	23/04/2002	0		25.5		22.2	66
83587	23/04/2002	1200	0		19.2
83587	24/04/2002	0		27.4		22.6	63.75
83587	24/04/2002	1200	0		20.2
83587	25/04/2002	0		28.9		23.46	51.5
83587	25/04/2002	1200	0		18.2
83587	26/04/2002	0		30.3		24.2	59.5
83587	26/04/2002	1200	0		19.2
83587	27/04/2002	0		31.1		25.16	49
83587	27/04/2002	1200	0		19.2
83587	28/04/2002	0		28.5		23.46	57.75
83587	28/04/2002	1200	0		19.6
83587	29/04/2002	0		27.5		23.04	59
83587	29/04/2002	1200	0		19.4
83587	30/04/2002	0		29.5		23.7	58.5
83587	30/04/2002	1200	0		18.4
83587	01/05/2002	0		30.5		25.26	55
83587	01/05/2002	1200	0		19.7
83587	02/05/2002	0		28.8		23.66	64.75
83587	02/05/2002	1200	0		20.8
83587	03/05/2002	0		29.6		24.28	60
83587	03/05/2002	1200	0		19.5
83587	04/05/2002	0		30.1		24.38	61.5
83587	04/05/2002	1200	0		20.2
83587	05/05/2002	0		26.7		23.06	68.75
83587	05/05/2002	1200	0		20
83587	06/05/2002	0		26.9		21.38	77.75
83587	06/05/2002	1200	0		19.2
83587	07/05/2002	0		28.1		22.56	65.75
83587	07/05/2002	1200	10.6		18.4
83587	08/05/2002	0		28.3		22.68	64.75
83587	08/05/2002	1200	0		19.2
83587	09/05/2002	0		29.1		23.52	56.5
83587	09/05/2002	1200	0		18.3
83587	10/05/2002	0		26.7		22.52	65.5
83587	10/05/2002	1200	0		20.2
83587	11/05/2002	0		25.9		21.48	71.25
83587	11/05/2002	1200	0		18.6
83587	12/05/2002	0		25.8		21.36	66.75
83587	12/05/2002	1200	0		18.7
83587	13/05/2002	0		26.6		22.08	66
83587	13/05/2002	1200	0		19
83587	14/05/2002	0		25.7		21.66	63
83587	14/05/2002	1200	0		18.9
83587	15/05/2002	0		26.6		21.84	60
83587	15/05/2002	1200	0		18
83587	16/05/2002	0		28		22.56	53.75
83587	16/05/2002	1200	0		17.3
83587	17/05/2002	0		29.1		23.96	55.25
83587	17/05/2002	1200	0		18.3
83587	18/05/2002	0		27.4		22.74	67.75
83587	18/05/2002	1200	0		20
83587	19/05/2002	0		29		22.48	65.75
83587	19/05/2002	1200	0		19
83587	20/05/2002	0		29.7		23.64	64
83587	20/05/2002	1200	0		18.6
83587	21/05/2002	0		26.9		22.44	70
83587	21/05/2002	1200	0		19.4
83587	22/05/2002	0		25.8		20.18	76
83587	22/05/2002	1200	2.2		18.4
83587	23/05/2002	0		21.8		18.16	64.25
83587	23/05/2002	1200	0.6		15.9
83587	24/05/2002	0		22.5		17.16	55.75
83587	24/05/2002	1200	0		13.6
83587	25/05/2002	0		23.4		17.46	56.5
83587	25/05/2002	1200	0		12.5
83587	26/05/2002	0		23.7		17.6	56.75
83587	26/05/2002	1200	0		13.9
83587	27/05/2002	0		23.8		17.64	54.75
83587	27/05/2002	1200	0		12.8
83587	28/05/2002	0		23.7		18.56	62.75
83587	28/05/2002	1200	0		13.8
83587	29/05/2002	0		23.3		19.26	64.25
83587	29/05/2002	1200	0		16.8
83587	30/05/2002	0		25.6		20.64	57
83587	30/05/2002	1200	0		16.1
83587	31/05/2002	0		26.3		21.6	50
83587	31/05/2002	1200	0		17.5
83587	01/06/2002	0		26.5		21	58.25
83587	01/06/2002	1200	0		16.2
83587	02/06/2002	0		22.3		19.32	74.25
83587	02/06/2002	1200	0		17
83587	03/06/2002	0		25.9		20.2	64.25
83587	03/06/2002	1200	0		15.8
83587	04/06/2002	0		26.5		20.56	61
83587	04/06/2002	1200	0		15.8
83587	05/06/2002	0		26.7		20.54	64.75
83587	05/06/2002	1200	0		17.1
83587	06/06/2002	0		27.1		21.38	60
83587	06/06/2002	1200	0		16.9
83587	07/06/2002	0		26.5		21.06	70
83587	07/06/2002	1200	0		17.7
83587	08/06/2002	0		26.5		21.3	67.75
83587	08/06/2002	1200	0		16.9
83587	09/06/2002	0		25.8		20.88	69
83587	09/06/2002	1200	0		17.6
83587	10/06/2002	0		27.6		21.92	64.5
83587	10/06/2002	1200	0		17
83587	11/06/2002	0		25.2		20.62	66.5
83587	11/06/2002	1200	0		16.6
83587	12/06/2002	0		27.6		21.52	57.5
83587	12/06/2002	1200	0		15.6
83587	13/06/2002	0		27.9		21.22	63
83587	13/06/2002	1200	0		16.6
83587	14/06/2002	0		28		21.78	64
83587	14/06/2002	1200	0		16.6
83587	15/06/2002	0		24.9		20.74	62.75
83587	15/06/2002	1200	0		17.4
83587	16/06/2002	0		24.3		19.86	69
83587	16/06/2002	1200	0		17.3
83587	17/06/2002	0		25.3		20.28	63.75
83587	17/06/2002	1200	0		16.6
83587	18/06/2002	0		26.8		20.68	71
83587	18/06/2002	1200	0		17.5
83587	19/06/2002	0		27.4		21.52	57.25
83587	19/06/2002	1200	0		16.9
83587	20/06/2002	0		24.1		19.6	58.75
83587	20/06/2002	1200	0		16.8
83587	21/06/2002	0		24.9		19.68	59.5
83587	21/06/2002	1200	0		14.7
83587	22/06/2002	0		24.7		20.22	58.5
83587	22/06/2002	1200	0		16.3
83587	23/06/2002	0		21.8		18.3	72
83587	23/06/2002	1200	0		16.6
83587	24/06/2002	0		26.1		19.66	67.5
83587	24/06/2002	1200	0		15.4
83587	25/06/2002	0		25.2		20.3	62
83587	25/06/2002	1200	0		15.4
83587	26/06/2002	0		24.4		19.86	66.75
83587	26/06/2002	1200	0		16.7
83587	27/06/2002	0		24.4		20	63.5
83587	27/06/2002	1200	0		16.7
83587	28/06/2002	0		24.3		20.18	61.75
83587	28/06/2002	1200	0		15.6
83587	29/06/2002	0		24.5		20.02	68.25
83587	29/06/2002	1200	0		15.8
83587	30/06/2002	0		27.2		20.3	67.25
83587	30/06/2002	1200	0		16.9
83587	01/07/2002	0		25.1		20.36	61.5
83587	01/07/2002	1200	0		17.5
83587	02/07/2002	0		24.4		20.02	60
83587	02/07/2002	1200	0		16.3
83587	03/07/2002	0		23.3		19.46	71
83587	03/07/2002	1200	0		16.6
83587	04/07/2002	0		24.9		19.82	64.75
83587	04/07/2002	1200	0		15.4
83587	05/07/2002	0		25.4		19.84	64.5
83587	05/07/2002	1200	0		15.8
83587	06/07/2002	0		24.2		18.62	69.75
83587	06/07/2002	1200	0		14.6
83587	07/07/2002	0		27.1		20.68	55.75
83587	07/07/2002	1200	0		14.4
83587	08/07/2002	0		25.5		19.96	54
83587	08/07/2002	1200	0		16.9
83587	09/07/2002	0		26.1		20.4	64
83587	09/07/2002	1200	0		15.8
83587	10/07/2002	0		22.7		19.24	77
83587	10/07/2002	1200	0.6		17.2
83587	11/07/2002	0		26.2		20.62	58.25
83587	11/07/2002	1200	0		15.6
83587	12/07/2002	0		24.5		20.14	77
83587	12/07/2002	1200	0		17
83587	13/07/2002	0		25.3		19.92	71.5
83587	13/07/2002	1200	2		16.6
83587	14/07/2002	0		25.6		19.82	69
83587	14/07/2002	1200	0		16.4
83587	15/07/2002	0		26.1		20.46	66.75
83587	15/07/2002	1200	0		16.8
83587	16/07/2002	0		25.8		20.4	69.25
83587	16/07/2002	1200	0		16.8
83587	17/07/2002	0		26.7		21.38	61.5
83587	17/07/2002	1200	0		16.2
83587	18/07/2002	0		17.6		16.98	64.5
83587	18/07/2002	1200	0		15.6
83587	19/07/2002	0		21		16.78	69.25
83587	19/07/2002	1200	0		13.4
83587	20/07/2002	0		21.5		17.56	68.75
83587	20/07/2002	1200	0		14.7
83587	21/07/2002	0		20.4		17.38	69.75
83587	21/07/2002	1200	0		15
83587	22/07/2002	0		25		19.34	68
83587	22/07/2002	1200	0		15.2
83587	23/07/2002	0		18.9		18.4	77
83587	23/07/2002	1200	0.4		16.8
83587	24/07/2002	0		25.9		19.18	65.5
83587	24/07/2002	1200	0		12.4
83587	25/07/2002	0		25.4		19.56	65
83587	25/07/2002	1200	0		14.6
83587	26/07/2002	0		24.9		19.48	63.5
83587	26/07/2002	1200	0		15.9
83587	27/07/2002	0		26.6		20.9	66.25
83587	27/07/2002	1200	0		15
83587	28/07/2002	0		28.1		21.76	58.5
83587	28/07/2002	1200	2		16.4
83587	29/07/2002	0		24.7		19.72	71
83587	29/07/2002	1200	0		16.2
83587	30/07/2002	0		22.9		18.6	66.5
83587	30/07/2002	1200	0		16.5
83587	31/07/2002	0		28.8		20.26	69.5
83587	31/07/2002	1200	0		13.8
83587	01/08/2002	0		28.5		22.34	58
83587	01/08/2002	1200	0		15.6
83587	02/08/2002	0		29.1		23.44	59
83587	02/08/2002	1200	0		19.2
83587	03/08/2002	0		29.1		23.14	65
83587	03/08/2002	1200	0		19.3
83587	04/08/2002	0		31.1		24.2	60.5
83587	04/08/2002	1200	2		18.7
83587	05/08/2002	0		31.8		25.46	50.25
83587	05/08/2002	1200	0		19.8
83587	06/08/2002	0		32.1		24.7	47.5
83587	06/08/2002	1200	0		19
83587	07/08/2002	0		30.8		24.84	47
83587	07/08/2002	1200	0		20.5
83587	08/08/2002	0		28.8		23.22	50.25
83587	08/08/2002	1200	0		20.3
83587	09/08/2002	0		27.7		21.68	54
83587	09/08/2002	1200	0		17.6
83587	10/08/2002	0		28		21.72	60.75
83587	10/08/2002	1200	0		17.3
83587	11/08/2002	0		25.6		20.68	58.25
83587	11/08/2002	1200	0		17.8
83587	12/08/2002	0		27.7		21.68	51.25
83587	12/08/2002	1200	0		16.5
83587	13/08/2002	0		28.3		22.38	47.25
83587	13/08/2002	1200	0		17.3
83587	14/08/2002	0		28.8		22.86	46.5
83587	14/08/2002	1200	0		16.8
83587	15/08/2002	0		27.9		22.7	45.5
83587	15/08/2002	1200	0		17.9
83587	16/08/2002	0		25.7		20.42	53.75
83587	16/08/2002	1200	0		17
83587	17/08/2002	0		24.3		20.02	65.25
83587	17/08/2002	1200	0		17.4
83587	18/08/2002	0		24.3		19.6	58.75
83587	18/08/2002	1200	0		16.8
83587	19/08/2002	0		24.8		20.08	65.75
83587	19/08/2002	1200	0		16.8
83587	20/08/2002	0		23.1		19.12	57
83587	20/08/2002	1200	0		16
83587	21/08/2002	0		26		19.86	67.25
83587	21/08/2002	1200	0		15.4
83587	22/08/2002	0		26.4		20.68	55.25
83587	22/08/2002	1200	0		16.4
83587	23/08/2002	0		25.8		20.54	54.5
83587	23/08/2002	1200	0		17.1
83587	24/08/2002	0		25.3		20.24	53.25
83587	24/08/2002	1200	0		16.2
83587	25/08/2002	0		24.9		20.06	61.25
83587	25/08/2002	1200	0		16.2
83587	26/08/2002	0		25.2		20.26	59.5
83587	26/08/2002	1200	0		16.8
83587	27/08/2002	0		25		19.9	52
83587	27/08/2002	1200	0		16.2
83587	28/08/2002	0		23.8		19.52	63.25
83587	28/08/2002	1200	0		15.8
83587	29/08/2002	0		27.4		21.18	57.5
83587	29/08/2002	1200	0		16.2
83587	30/08/2002	0		27.1		21.94	60
83587	30/08/2002	1200	0		17.2
83587	31/08/2002	1200	0		18.8
83587	01/09/2002	0		24.6		21.08	71.75
83587	01/09/2002	1200	8		17.8
83587	02/09/2002	0		22.4		15.12	54
83587	02/09/2002	1200	7		10.6
83587	03/09/2002	0		27.7		18.2	62.25
83587	03/09/2002	1200	0		10.2
83587	04/09/2002	0		28		20.32	59.5
83587	04/09/2002	1200	0		14.2
83587	05/09/2002	0		25.3		20.28	70.25
83587	05/09/2002	1200	0		16.2
83587	06/09/2002	0		29.5		22.86	62.5
83587	06/09/2002	1200	0		18.2
83587	07/09/2002	0		24.2		21.14	74
83587	07/09/2002	1200	0		18
83587	08/09/2002	0		23.8		19.56	65.25
83587	08/09/2002	1200	8		17
83587	09/09/2002	0		25.3		21.82	58.5
83587	09/09/2002	1200	0		19
83587	10/09/2002	0		25.3		20.88	59.5
83587	10/09/2002	1200	0		17
83587	11/09/2002	0		24.1		19.88	62
83587	11/09/2002	1200	0		17.2
83587	12/09/2002	0		27.4		20.92	48.25
83587	12/09/2002	1200	0		15.1
83587	13/09/2002	0		31.1		23.52	42.75
83587	13/09/2002	1200	0		16.4
83587	14/09/2002	0		30.3		24.12	47
83587	14/09/2002	1200	0		20.4
83587	15/09/2002	0		32.8		25.02	47.75
83587	15/09/2002	1200	0		20.1
83587	16/09/2002	0		29.7		22.12	58.75
83587	16/09/2002	1200	0		18.8
83587	17/09/2002	0		26.2		21.42	61.5
83587	17/09/2002	1200	0		18.6
83587	18/09/2002	0		26.3		23.26	51.75
83587	18/09/2002	1200	0		17.8
83587	19/09/2002	0		26.9		20.96	60.5
83587	19/09/2002	1200	0		17.2
83587	20/09/2002	0		29.5		23	52.75
83587	20/09/2002	1200	0		17.4
83587	21/09/2002	0		29		23.14	61
83587	21/09/2002	1200	0		20.4
83587	22/09/2002	0		24.1		19.94	86.25
83587	22/09/2002	1200	5		17.8
83587	23/09/2002	0		22.6		19	78.25
83587	23/09/2002	1200	17		17.6
83587	24/09/2002	0		21.8		18.74	84.75
83587	24/09/2002	1200	27.9		16.6
83587	25/09/2002	0		19.1		15.9	81.75
83587	25/09/2002	1200	6.8		14.1
83587	26/09/2002	0		23.6		18.48	64
83587	26/09/2002	1200	0.8		13.4
83587	27/09/2002	0		26.4		20.76	46.5
83587	27/09/2002	1200	0		15.2
83587	28/09/2002	0		29.2		21.9	51.75
83587	28/09/2002	1200	0		16.6
83587	29/09/2002	0		28.8		22.5	56
83587	29/09/2002	1200	0		17.2
83587	30/09/2002	0		30.9		23.76	56.5
83587	30/09/2002	1200	0		18.4
83587	01/10/2002	0		33.6		24.08	56.25
83587	02/10/2002	0				23.22	58.5
83587	02/10/2002	1200	0.2		18.2
83587	03/10/2002	0		32.2		24.44	53.5
83587	04/10/2002	0				24.62	53.25
83587	04/10/2002	1200			19.6
83587	05/10/2002	0		28.6		23.92	54
83587	05/10/2002	1200	0		20.6
83587	06/10/2002	0		31.5		23.56	51
83587	06/10/2002	1200	0		20.1
83587	07/10/2002	0		30.4		23.9	55.75
83587	07/10/2002	1200	0		19.4
83587	08/10/2002	0		32.6		25.84	46.75
83587	08/10/2002	1200	0		20.2
83587	09/10/2002	0		31.6		25.58	36.25
83587	09/10/2002	1200	0		21
83587	10/10/2002	0		30.6		24.62	44.75
83587	10/10/2002	1200	0		20.8
83587	11/10/2002	0		31.3		24.74	46.5
83587	11/10/2002	1200	0		20
83587	12/10/2002	0		31.4		25.08	52
83587	12/10/2002	1200	0		20.7
83587	13/10/2002	0		31.7		25.22	40.5
83587	13/10/2002	1200	0		19.8
83587	14/10/2002	0		30.9		24.22	38
83587	14/10/2002	1200	0		20.1
83587	15/10/2002	0		30.7		24.72	38.75
83587	15/10/2002	1200	0		20
83587	16/10/2002	0		32.3		25.18	39.25
83587	16/10/2002	1200	0		20.1
83587	17/10/2002	0		34		26.78	38.25
83587	17/10/2002	1200	0		20
83587	18/10/2002	0		30.6		24.64	50.5
83587	18/10/2002	1200	0		20.2
83587	19/10/2002	0		28.4		22.48	55.75
83587	19/10/2002	1200	0		19.4
83587	20/10/2002	0		30		23.5	57.5
83587	20/10/2002	1200	0		18.4
83587	21/10/2002	0		34		26.58	47.25
83587	21/10/2002	1200	0		19.1
83587	22/10/2002	0		33.9		24.68	72
83587	22/10/2002	1200	0		22.6
83587	23/10/2002	0		27.9		21.88	73.25
83587	23/10/2002	1200	14		19
83587	24/10/2002	0		27.4		21.64	62.5
83587	24/10/2002	1200	0		18.3
83587	25/10/2002	0		31.3		23.64	56
83587	25/10/2002	1200	0		18
83587	26/10/2002	0		30.7		24.52	60.25
83587	26/10/2002	1200	0		19.9
83587	27/10/2002	0		34.3		26.46	53.5
83587	27/10/2002	1200	0.8		19.1
83587	28/10/2002	0		33.2		26.68	55.5
83587	28/10/2002	1200	0		21.6
83587	29/10/2002	0		29.3		24.72	64.5
83587	29/10/2002	1200	0		20.3
83587	30/10/2002	0		25.1		21.86	86.5
83587	30/10/2002	1200	2.4		20.8
83587	31/10/2002	0		28.4		22.66	80.75
83587	31/10/2002	1200	15.1		19.5
83587	01/11/2002	0		26.4		21.62	87.25
83587	01/11/2002	1200	9.4		19.1
83587	02/11/2002	0		29.7		22.92	74
83587	02/11/2002	1200	13.7		19.3
83587	03/11/2002	0		31.9		24.62	65.25
83587	03/11/2002	1200	11		20
83587	04/11/2002	0		28.8		23.98	65.5
83587	04/11/2002	1200	0		20.1
83587	05/11/2002	0		27.7		22.52	88.5
83587	05/11/2002	1200	14.8		20.9
83587	06/11/2002	0		21.9		18.18	85
83587	06/11/2002	1200	27.6		17.7
83587	07/11/2002	0		24.3		17.72	79
83587	07/11/2002	1200	7.2		15.3
83587	08/11/2002	0		25.2		19.34	62.5
83587	08/11/2002	1200	0		14.2
83587	09/11/2002	0		28.1		21.4	61.75
83587	09/11/2002	1200	0		15.9
83587	10/11/2002	0		30.9		24.16	66.5
83587	10/11/2002	1200	0		16.8
83587	11/11/2002	0		23		21.86	81.25
83587	11/11/2002	1200	0		21.1
83587	12/11/2002	0		29.7		23.4	61.5
83587	12/11/2002	1200	44.2		17.8
83587	13/11/2002	0		26.7		22.98	55.5
83587	13/11/2002	1200	0		20.5
83587	14/11/2002	0		27.1		23	59.5
83587	14/11/2002	1200	0		19
83587	15/11/2002	0		30.2		24.06	60.75
83587	15/11/2002	1200	0		19.5
83587	16/11/2002	0		32.2		25.56	56
83587	16/11/2002	1200	37.4		18.7
83587	17/11/2002	0		30.5		22.84	75.25
83587	17/11/2002	1200	0		19.5
83587	18/11/2002	0		29.5		23.02	80.5
83587	18/11/2002	1200	32.2		18.4
83587	19/11/2002	0		30.1		23.98	65.75
83587	19/11/2002	1200	29.6		18.5
83587	20/11/2002	0		32.3		25.94	59.5
83587	20/11/2002	1200	0		20.2
83587	21/11/2002	0		28.9		24.46	75.25
83587	21/11/2002	1200	1.6		21.7
83587	22/11/2002	0		27.6		23.84	74.25
83587	22/11/2002	1200	0.8		22
83587	23/11/2002	0		28.1		24.02	68
83587	23/11/2002	1200	0		21.3
83587	24/11/2002	0		30.8		23.08	74.25
83587	24/11/2002	1200	0.2		19.5
83587	25/11/2002	0		30.1		23.64	75.5
83587	25/11/2002	1200	4.9		19.4
83587	26/11/2002	0		31.5		26	55.5
83587	26/11/2002	1200	5.9		21.5
83587	27/11/2002	0		25.7		21.38	73.75
83587	27/11/2002	1200	0.8		20.5
83587	28/11/2002	0		31		24.76	52
83587	28/11/2002	1200	4.2		18.1
83587	29/11/2002	0		31.1		25.6	54.25
83587	29/11/2002	1200	0		20.8
83587	30/11/2002	0		33.3		26.86	47
83587	30/11/2002	1200	0		21.2
83587	01/12/2002	0		34		27.46	43.5
83587	01/12/2002	1200	0		21.9
83587	02/12/2002	0		34.8		28.04	45
83587	02/12/2002	1200	0		19.9
83587	03/12/2002	0		32.3		26.88	58.25
83587	03/12/2002	1200	0		22.8
83587	04/12/2002	0		31.1		25.98	61.25
83587	04/12/2002	1200	0		21.9
83587	05/12/2002	0		31.8		26.06	62
83587	05/12/2002	1200	0		22
83587	06/12/2002	0		31.4		25.2	77
83587	06/12/2002	1200	0		22.9
83587	07/12/2002	0		31.8		23.44	78.25
83587	07/12/2002	1200	11.7		20.6
83587	08/12/2002	0		30.1		23.94	75
83587	08/12/2002	1200	30		19.7
83587	09/12/2002	0		29.4		23.88	79.75
83587	09/12/2002	1200	5.7		20.7
83587	10/12/2002	0		28.6		23.16	75.25
83587	10/12/2002	1200	3.4		20.9
83587	11/12/2002	0		25.9		22.16	90.5
83587	11/12/2002	1200	10.2		20.3
83587	12/12/2002	0		21.9		20.38	95.75
83587	12/12/2002	1200	62.3		19.3
83587	13/12/2002	0		22.7		20.24	91.25
83587	13/12/2002	1200	75.9		18.6
83587	14/12/2002	0		22.1		19.92	94
83587	14/12/2002	1200	28		18.4
83587	15/12/2002	0		22.3		19.88	91
83587	15/12/2002	1200	20.8		18.1
83587	16/12/2002	0		21.7		19.54	92
83587	16/12/2002	1200	13.8		18.9
83587	17/12/2002	0		26.4		21.32	86.75
83587	17/12/2002	1200	26.8		17.7
83587	18/12/2002	0		31		24.94	60.5
83587	18/12/2002	1200	4.2		19.1
83587	19/12/2002	0		30.1		24.14	67.5
83587	19/12/2002	1200	0		20.5
83587	20/12/2002	0		31.5		26.14	58.25
83587	20/12/2002	1200	0		19.9
83587	21/12/2002	0		29.8		24.38	82
83587	21/12/2002	1200	0		21.6
83587	22/12/2002	0		29.1		24.3	72.25
83587	22/12/2002	1200	37.2		19.1
83587	23/12/2002	0		29		24.32	80
83587	23/12/2002	1200	0		21.3
83587	24/12/2002	0		29.9		24.3	79.75
83587	24/12/2002	1200	14.5		20
83587	25/12/2002	0		31.8		24.12	79
83587	25/12/2002	1200	4.7		21.1
83587	26/12/2002	0		27.2		23.18	81.25
83587	26/12/2002	1200	10.8		21
83587	27/12/2002	0		28.1		22.8	68
83587	27/12/2002	1200	20.6		18.7
83587	28/12/2002	0		27.4		23.08	68
83587	28/12/2002	1200	0		18.3
83587	29/12/2002	0		29.8		23.42	64.75
83587	29/12/2002	1200	0.6		18.5
83587	30/12/2002	0		25.8		22.22	87
83587	30/12/2002	1200	1.4		19.6
83587	31/12/2002	0		29.3		22.72	83.5
83587	31/12/2002	1200	12.7		19.8
83587	01/01/2003	0		27.6		22.88	85.75
83587	01/01/2003	1200	46.6		19.9
83587	02/01/2003	0		26.9		22.36	89.5
83587	02/01/2003	1200	12		20.2
83587	03/01/2003	0		26.1		22.38	87.5
83587	03/01/2003	1200	19.2		19.4
83587	04/01/2003	0		25.7		21.56	90.75
83587	04/01/2003	1200	25.1		19.6
83587	05/01/2003	0		23.3		22.02	92
83587	05/01/2003	1200	36.5		20.1
83587	06/01/2003	0		26.2		22.3	95.75
83587	06/01/2003	1200	22.6		20.9
83587	07/01/2003	0		23		20.48	88.25
83587	07/01/2003	1200	73.1		18.5
83587	08/01/2003	0		26.3		21.5	82
83587	08/01/2003	1200	56.2		17.3
83587	09/01/2003	0		30.3		23.9	84.75
83587	09/01/2003	1200	1		19.3
83587	10/01/2003	0		33.6		24.7	73
83587	10/01/2003	1200	29.4		20.4
83587	11/01/2003	0		31		22.92	80.5
83587	11/01/2003	1200	8.6		19.7
83587	12/01/2003	0		29.7		23.9	72.75
83587	12/01/2003	1200	21.8		19.9
83587	13/01/2003	0		30		23.56	76
83587	13/01/2003	1200	16.2		19.5
83587	14/01/2003	0		28.7		23.26	78.75
83587	14/01/2003	1200	8.3		19.9
83587	15/01/2003	0		27.3		23.14	88
83587	15/01/2003	1200	31.2		20.2
83587	16/01/2003	0		23.1		20.78	95.25
83587	16/01/2003	1200	83.4		19.5
83587	17/01/2003	0		21.6		19.86	94.5
83587	17/01/2003	1200	81.9		18.8
83587	18/01/2003	0		29.6		22.76	81
83587	18/01/2003	1200	27.6		18.8
83587	19/01/2003	0		27.8		22.96	80
83587	19/01/2003	1200	16		18.9
83587	20/01/2003	0		27.7		22.52	82
83587	20/01/2003	1200	4.6		19.4
83587	21/01/2003	0		28.7		22.54	84
83587	21/01/2003	1200	72.9		19.1
83587	22/01/2003	0		28.1		22.86	77
83587	22/01/2003	1200	24.8		18.7
83587	23/01/2003	0		31.2		25.46	56.25
83587	23/01/2003	1200	1.7		20.7
83587	24/01/2003	0		32.1		26.02	50.25
83587	24/01/2003	1200	0		19.7
83587	25/01/2003	0		31.6		25.76	55.75
83587	25/01/2003	1200	0		21.7
83587	26/01/2003	0		30.4		24.7	64.25
83587	26/01/2003	1200	0		21.5
83587	27/01/2003	0		30		24.98	57.75
83587	27/01/2003	1200	0		21.3
83587	28/01/2003	0		27.6		24.06	75.75
83587	28/01/2003	1200	0		21.3
83587	29/01/2003	0		26.4		22.18	90.25
83587	29/01/2003	1200	7.4		19.7
83587	30/01/2003	0		26.5		21.92	80
83587	30/01/2003	1200	53.3		18.8
83587	31/01/2003	0		29.4		23.98	59.75
83587	31/01/2003	1200	0.2		18.8
83587	01/02/2003	0		29.3		24.52	61
83587	01/02/2003	1200	0		20.7
83587	02/02/2003	0		29.4		24.64	57.75
83587	02/02/2003	1200	0		21.1
83587	03/02/2003	0		28.1		23.72	68.25
83587	03/02/2003	1200	0		20.9
83587	04/02/2003	0		29.5		24.54	63.25
83587	04/02/2003	1200	0		20.3
83587	05/02/2003	0		29.9		25.06	56.25
83587	05/02/2003	1200	0		20.9
83587	06/02/2003	0		29.7		24.56	57.5
83587	06/02/2003	1200	0		20.7
83587	07/02/2003	0		30.5		25.16	55.5
83587	07/02/2003	1200	0		20.9
83587	08/02/2003	0		31		25.6	56.75
83587	08/02/2003	1200	0		20.7
83587	09/02/2003	0		31.2		25.92	49.25
83587	09/02/2003	1200	0		21.4
83587	10/02/2003	0		30.5		25.54	55.25
83587	10/02/2003	1200	0		20.5
83587	11/02/2003	0		31.8		26.5	46
83587	11/02/2003	1200	0		21.6
83587	12/02/2003	0		31.1		26.02	48.75
83587	12/02/2003	1200	0		22.1
83587	13/02/2003	0		30.5		25.38	48.25
83587	13/02/2003	1200	0		21.3
83587	14/02/2003	0		31.7		26.06	49.75
83587	14/02/2003	1200	0		20.9
83587	15/02/2003	0		28.3		22.12	78.75
83587	15/02/2003	1200	0		18.5
83587	16/02/2003	0		27.2		23.1	71.5
83587	16/02/2003	1200	75.9		18.5
83587	17/02/2003	0		30.1		22.84	78.75
83587	17/02/2003	1200	0		19.4
83587	18/02/2003	0		29.5		23.02	77.75
83587	18/02/2003	1200	44.4		19.2
83587	19/02/2003	0		27.4		21.52	87.25
83587	19/02/2003	1200	24.8		19.3
83587	20/02/2003	0		29.5		24.46	65
83587	20/02/2003	1200	9.6		19.3
83587	21/02/2003	0		30.6		25.06	63.5
83587	21/02/2003	1200	0		20.9
83587	22/02/2003	0		29.8		24.5	58.75
83587	22/02/2003	1200	0		20.3
83587	23/02/2003	0		29.8		25.24	55.25
83587	23/02/2003	1200	0		21.5
83587	24/02/2003	0		30.1		24.88	51.5
83587	24/02/2003	1200	0		20.9
83587	25/02/2003	0		32.1		26.28	46
83587	25/02/2003	1200	0		20.2
83587	26/02/2003	0		32.6		25.38	66.25
83587	26/02/2003	1200	0		21.3
83587	27/02/2003	0		31.8		26.14	61.5
83587	27/02/2003	1200	28.2		21.3
83587	28/02/2003	0		30.7		25.56	59.25
83587	28/02/2003	1200	0		21.6
83587	01/03/2003	0		31.4		26.02	56
83587	01/03/2003	1200	0		21.6
83587	02/03/2003	0		31.5		26.3	53.75
83587	02/03/2003	1200	0		21.5
83587	03/03/2003	0		31.5		26.04	57.25
83587	03/03/2003	1200	0		22.1
83587	04/03/2003	0		31.7		26.62	53.75
83587	04/03/2003	1200	0		21.3
83587	05/03/2003	0		31.7		26.36	48
83587	05/03/2003	1200	0		21.7
83587	06/03/2003	0		30.3		25.16	51.5
83587	06/03/2003	1200	0		21
83587	07/03/2003	0		30.9		25.66	52.5
83587	07/03/2003	1200	0		21.3
83587	08/03/2003	0		29.3		22.62	76.25
83587	08/03/2003	1200	0		19.5
83587	09/03/2003	0		25.1		22.12	76.25
83587	09/03/2003	1200	4.8		19.4
83587	10/03/2003	0		28.1		23.44	71.25
83587	10/03/2003	1200	0.3		21
83587	11/03/2003	0		27.8		23.36	70.5
83587	11/03/2003	1200	0.2		20.7
83587	12/03/2003	0		28.1		22.74	79.25
83587	12/03/2003	1200	1.2		20.1
83587	13/03/2003	0		27.4		22.52	82.75
83587	13/03/2003	1200	25.6		20.1
83587	14/03/2003	0		27.4		23.04	78.25
83587	14/03/2003	1200	2.9		20.1
83587	15/03/2003	0		28.9		22.88	79.75
83587	15/03/2003	1200	0.3		20.2
83587	16/03/2003	0		29		22.78	87.25
83587	16/03/2003	1200	10.9		19.4
83587	17/03/2003	0		28.6		21.56	77.25
83587	17/03/2003	1200	14.2		18.6
83587	18/03/2003	0		24		20.8	82.5
83587	18/03/2003	1200	14.4		18.5
83587	19/03/2003	0		26		22.28	79.75
83587	19/03/2003	1200	0.3		19.3
83587	20/03/2003	0		28.5		24.1	66
83587	20/03/2003	1200	17.6		20.1
83587	21/03/2003	0		28.8		24.46	67.75
83587	21/03/2003	1200	1.2		21.9
83587	22/03/2003	0		25.9		22.1	83.25
83587	22/03/2003	1200	78.3		20.1
83587	23/03/2003	0		27.3		22.66	74.5
83587	23/03/2003	1200	0		19.6
83587	24/03/2003	0		27.9		22.56	71.75
83587	24/03/2003	1200	0		19.3
83587	25/03/2003	0		27.5		22.86	68.25
83587	25/03/2003	1200	0.3		19.3
83587	26/03/2003	0		27.5		22.4	69
83587	26/03/2003	1200	0		19.1
83587	27/03/2003	0		23.6		20.36	87.25
83587	27/03/2003	1200	0.3		18.5
83587	28/03/2003	0		27.3		21.68	69.25
83587	28/03/2003	1200	5.9		17.5
83587	29/03/2003	0		28.2		22.56	62.75
83587	29/03/2003	1200	0		18
83587	30/03/2003	0		29.4		23.62	55.25
83587	30/03/2003	1200	0		18.1
83587	31/03/2003	0		28		23.4	60.5
83587	31/03/2003	1200	0		19.1
83587	01/04/2003	0		27.8		23.34	60.25
83587	01/04/2003	1200	0		19.3
83587	02/04/2003	0		29		24.06	56.5
83587	02/04/2003	1200	0		19.3
83587	03/04/2003	0		28.4		23.9	64
83587	03/04/2003	1200	0		21.2
83587	04/04/2003	0		27.3		23.32	66
83587	04/04/2003	1200	0		20.2
83587	05/04/2003	0		27.9		23.26	78
83587	05/04/2003	1200	0.6		20.3
83587	06/04/2003	0		29.2		23.5	77.5
83587	06/04/2003	1200	21		20.1
83587	07/04/2003	0		27.8		23.12	69.75
83587	07/04/2003	1200	3.5		20
83587	08/04/2003	0		25.2		21.58	76.75
83587	08/04/2003	1200	0.4		18.9
83587	09/04/2003	0		27.3		23.4	71.75
83587	09/04/2003	1200	0.2		20.4
83587	10/04/2003	0		29.4		23.76	71.5
83587	10/04/2003	1200	0		21.1
83587	11/04/2003	0		29.3		24.08	64
83587	11/04/2003	1200	0		19.3
83587	12/04/2003	0		28.6		24.04	65.25
83587	12/04/2003	1200	0		20.1
83587	13/04/2003	0		24.4		20.4	74.75
83587	13/04/2003	1200	0		18.5
83587	14/04/2003	0		24.5		20.4	68
83587	14/04/2003	1200	0.5		16.8
83587	15/04/2003	0		25.6		21.16	69.75
83587	15/04/2003	1200	0		17.9
83587	16/04/2003	0		26.7		21.54	63
83587	16/04/2003	1200	0		18
83587	17/04/2003	0		26.7		21.9	58
83587	17/04/2003	1200	0		18.1
83587	18/04/2003	0		25.9		21.82	65.5
83587	18/04/2003	1200	0		18.3
83587	19/04/2003	0		28.1		22.78	65.25
83587	19/04/2003	1200	0		19.2
83587	20/04/2003	0		27.8		22.94	61.25
83587	20/04/2003	1200	0		18.4
83587	21/04/2003	0		28.6		23.66	64.25
83587	21/04/2003	1200	0		19.6
83587	22/04/2003	0		27.7		22.88	60.5
83587	22/04/2003	1200	0		19.1
83587	23/04/2003	0		28.4		22.14	61.75
83587	23/04/2003	1200	0		17.1
83587	24/04/2003	0		26.4		22.22	67.25
83587	24/04/2003	1200	0		17.5
83587	25/04/2003	0		27.3		22.24	63.75
83587	25/04/2003	1200	0		17.8
83587	26/04/2003	0		28.9		23.24	60.25
83587	26/04/2003	1200	0		18.3
83587	27/04/2003	0		30		24.1	47.75
83587	27/04/2003	1200	0		18.8
83587	28/04/2003	0		30.4		24.36	43.25
83587	28/04/2003	1200	0		18.3
83587	29/04/2003	0		29.8		24.16	44.5
83587	29/04/2003	1200	0		17.9
83587	30/04/2003	0		30.4		23.68	46.5
83587	30/04/2003	1200	0		18.1
83587	01/05/2003	0		30		24.22	47.75
83587	01/05/2003	1200	0		18.5
83587	02/05/2003	0		29.4		24.02	47.75
83587	02/05/2003	1200	0		18.4
83587	03/05/2003	0		25.1		19.06	77.25
83587	03/05/2003	1200	3		16.6
83587	04/05/2003	0		24		19.1	61.75
83587	04/05/2003	1200	0		14.7
83587	05/05/2003	0		23.4		18.82	79.25
83587	05/05/2003	1200	0		16.9
83587	06/05/2003	0		23.6		20.06	86.25
83587	06/05/2003	1200	16.4		16.4
83587	07/05/2003	0		23.1		17.72	63
83587	07/05/2003	1200	0.8		15.5
83587	08/05/2003	0		24.5		17.48	40.25
83587	08/05/2003	1200	0		11.7
83587	09/05/2003	0		24.9		18.34	44.5
83587	09/05/2003	1200	0		12.8
83587	10/05/2003	0		25.5		18.82	59.75
83587	10/05/2003	1200	0		14.5
83587	11/05/2003	0		23.7		18.66	66.75
83587	11/05/2003	1200	0		15.1
83587	12/05/2003	0		23.2		18.3	69
83587	12/05/2003	1200	0		14.5
83587	13/05/2003	0		24.7		20	64.25
83587	13/05/2003	1200	0		15.4
83587	14/05/2003	0		24.8		20.4	60.5
83587	14/05/2003	1200	0		16.5
83587	15/05/2003	0		25.1		20.3	69.5
83587	15/05/2003	1200	0		17.3
83587	16/05/2003	0		24.7		20.06	64
83587	16/05/2003	1200	0		17.2
83587	17/05/2003	0		24.6		19.96	62.25
83587	17/05/2003	1200	0		16.9
83587	18/05/2003	0		27		20.54	53.75
83587	18/05/2003	1200	0		15.1
83587	19/05/2003	0		25.7		19.9	59.75
83587	19/05/2003	1200	0		16
83587	20/05/2003	0		27.1		21.34	63.5
83587	20/05/2003	1200	0		16.3
83587	21/05/2003	0		27		21.7	55.75
83587	21/05/2003	1200	0		17.5
83587	22/05/2003	0		27.9		22.06	53.5
83587	22/05/2003	1200	0		16.6
83587	23/05/2003	0		28		22.62	54.5
83587	23/05/2003	1200	0		17.1
83587	24/05/2003	0		25.7		21.34	65.5
83587	24/05/2003	1200	0		17.9
83587	25/05/2003	0		24.5		19.3	45.5
83587	25/05/2003	1200	0		16.5
83587	26/05/2003	0		27.2		19.66	36.75
83587	26/05/2003	1200	0		13.5
83587	27/05/2003	0		26.4		20.18	56.5
83587	27/05/2003	1200	0		14.3
83587	28/05/2003	0		24.1		20.2	68
83587	28/05/2003	1200	0		16.9
83587	29/05/2003	0		24.7		20.54	62
83587	29/05/2003	1200	0		16.9
83587	30/05/2003	0		24.8		19.76	62.25
83587	30/05/2003	1200	0		15.9
83587	31/05/2003	0		24.7		19.36	64
83587	31/05/2003	1200	0		15.9
83587	01/06/2003	0		24.7		19.64	64.25
83587	01/06/2003	1200	0		15.1
83587	02/06/2003	0		25.5		19.6	65
83587	02/06/2003	1200	0		15.5
83587	03/06/2003	0		28.4		22	59
83587	03/06/2003	1200	0		15.5
83587	04/06/2003	0		28.8		22.78	61.5
83587	04/06/2003	1200	0		17.8
83587	05/06/2003	0		25.6		21.32	63.75
83587	05/06/2003	1200	0		18.7
83587	06/06/2003	0		26.7		21.44	61
83587	06/06/2003	1200	0		17.7
83587	07/06/2003	0		27.9		22.4	57.5
83587	07/06/2003	1200	0		16.9
83587	08/06/2003	0		28		22.34	62.75
83587	08/06/2003	1200	0		18.9
83587	09/06/2003	0		25.9		21.34	61.75
83587	09/06/2003	1200	0		18.3
83587	10/06/2003	0		24.7		20.64	64.25
83587	10/06/2003	1200	0		18.2
83587	11/06/2003	0		27.4		21.64	59.5
83587	11/06/2003	1200	0		16.5
83587	12/06/2003	0		28		21.78	56.5
83587	12/06/2003	1200	0		16.7
83587	13/06/2003	0		27.7		22.16	58
83587	13/06/2003	1200	0		17.1
83587	14/06/2003	0		28		22.46	57.75
83587	14/06/2003	1200	0		17.1
83587	15/06/2003	0		26.2		21.4	58.25
83587	15/06/2003	1200	0		17.5
83587	16/06/2003	0		26.4		20.86	60
83587	16/06/2003	1200	0		16.3
83587	17/06/2003	0		26.4		19.82	62.5
83587	17/06/2003	1200	0		15.5
83587	18/06/2003	0		26.7		20.24	52.75
83587	18/06/2003	1200	0		15.2
83587	19/06/2003	0		26.6		20.5	48.5
83587	19/06/2003	1200	0		15.9
83587	20/06/2003	0		26.8		20.74	50.25
83587	20/06/2003	1200	0		15.5
83587	21/06/2003	0		26.6		20.88	47.25
83587	21/06/2003	1200	0		15.5
83587	22/06/2003	0		27.1		21	45.5
83587	22/06/2003	1200	0		16.3
83587	23/06/2003	0		26.8		20.32	51.75
83587	23/06/2003	1200	0		16.1
83587	24/06/2003	0		26.7		20.96	49.5
83587	24/06/2003	1200	0		15.7
83587	25/06/2003	0		25.7		20.42	51.75
83587	25/06/2003	1200	0		15.9
83587	26/06/2003	0		26.7		19.86	49
83587	26/06/2003	1200	0		15.3
83587	27/06/2003	0		25.3		19.8	52.75
83587	27/06/2003	1200	0		15.5
83587	28/06/2003	0		25.9		19.38	47.75
83587	28/06/2003	1200	0		14.5
83587	29/06/2003	0		26.3		19.76	52.5
83587	29/06/2003	1200	0		14.5
83587	30/06/2003	0		24.5		18.72	53.25
83587	30/06/2003	1200	0		15.7
83587	01/07/2003	0		22.3		17.46	57.75
83587	01/07/2003	1200	0		14.1
83587	02/07/2003	0		25.1		18.68	50.25
83587	02/07/2003	1200	0		12.7
83587	03/07/2003	0		25.4		19.16	42.5
83587	03/07/2003	1200	0		14.7
83587	04/07/2003	0		25.7		19.06	44.75
83587	04/07/2003	1200	0		14.1
83587	05/07/2003	0		25.9		18.7	53.75
83587	05/07/2003	1200	0		13.3
83587	06/07/2003	0		26.6		19.36	49
83587	06/07/2003	1200	0		13.7
83587	07/07/2003	0		27.1		20.2	50.75
83587	07/07/2003	1200	0		15.1
83587	08/07/2003	0		27.3		20.94	45.25
83587	08/07/2003	1200	0		15.5
83587	09/07/2003	0		27.9		21.36	47.25
83587	09/07/2003	1200	0		15.1
83587	10/07/2003	0		28.4		21.44	49.25
83587	10/07/2003	1200	0		15.9
83587	11/07/2003	0		27.8		22.76	48
83587	11/07/2003	1200	0		17.1
83587	12/07/2003	0		23.6		18.62	72
83587	12/07/2003	1200	0		16.7
83587	13/07/2003	0		22.5		17.36	72.25
83587	13/07/2003	1200	0		14.8
83587	14/07/2003	0		21.3		17.52	66.75
83587	14/07/2003	1200	0		14.9
83587	15/07/2003	0		20		16.3	63.5
83587	15/07/2003	1200	0		13.9
83587	16/07/2003	0		23.5		18.08	56.75
83587	16/07/2003	1200	0		13.9
83587	17/07/2003	0		22.9		17.94	59
83587	17/07/2003	1200	0		14.7
83587	18/07/2003	0		23.7		18.5	57.25
83587	18/07/2003	1200	0		14.7
83587	19/07/2003	0		25.6		18.92	58.75
83587	19/07/2003	1200	0		14.3
83587	20/07/2003	0		27.2		20.6	48.25
83587	20/07/2003	1200	0		14.2
83587	21/07/2003	0		26.7		19.74	54.25
83587	21/07/2003	1200	0		14.2
83587	22/07/2003	0		24.9		19.86	54
83587	22/07/2003	1200	0		15.4
83587	23/07/2003	0		23.9		19.3	55.75
83587	23/07/2003	1200	0		15.9
83587	24/07/2003	0		22.6		18.92	65.25
83587	24/07/2003	1200	0		16.1
83587	25/07/2003	0		24.9		20.06	56.75
83587	25/07/2003	1200	0		16.5
83587	26/07/2003	0		26		20.66	48
83587	26/07/2003	1200	0		16.3
83587	27/07/2003	0		23.8		18.72	62
83587	27/07/2003	1200	0		15.9
83587	28/07/2003	0		23.6		18.9	56.75
83587	28/07/2003	1200	0		14.7
83587	29/07/2003	0		23.6		18.76	59.75
83587	29/07/2003	1200	0		15.1
83587	30/07/2003	0		25.1		19.94	50.5
83587	30/07/2003	1200	0		14.5
83587	31/07/2003	0		25.8		20.5	55.75
83587	31/07/2003	1200	0		16.3
83587	01/08/2003	0		26		20.52	59.25
83587	01/08/2003	1200	0		17.6
83587	02/08/2003	0		25.6		19.84	58.75
83587	02/08/2003	1200	0		16.5
83587	03/08/2003	0		25.7		19.72	53.25
83587	03/08/2003	1200	0		15.4
83587	04/08/2003	0		24.6		19	55.25
83587	04/08/2003	1200	0		15.5
83587	05/08/2003	0		25.1		19.76	55.25
83587	05/08/2003	1200	0		14.6
83587	06/08/2003	0		27.7		21.98	56
83587	06/08/2003	1200	0		17.1
83587	07/08/2003	0		29.8		23	48.75
83587	07/08/2003	1200	0		16.5
83587	08/08/2003	0		29.1		23.34	49.25
83587	08/08/2003	1200	0		18.7
83587	09/08/2003	0		29.4		22.86	52
83587	09/08/2003	1200	0		18
83587	10/08/2003	0		26.9		21.46	60.5
83587	10/08/2003	1200	0		19.1
83587	11/08/2003	0		23.9		18.5	71
83587	11/08/2003	1200	0		15.9
83587	12/08/2003	0		25.2		18.96	65.25
83587	12/08/2003	1200	0		15.1
83587	13/08/2003	0		25.5		19.86	61.25
83587	13/08/2003	1200	0		15.7
83587	14/08/2003	0		28.2		21.02	54.75
83587	14/08/2003	1200	0		16.1
83587	15/08/2003	0		27.6		21.28	54.5
83587	15/08/2003	1200	0		16.5
83587	16/08/2003	0		26.7		20.62	57
83587	16/08/2003	1200	0		16.1
83587	17/08/2003	0		27		20.12	32.25
83587	17/08/2003	1200	0		15.1
83587	18/08/2003	0		25.5		18.54	52.75
83587	18/08/2003	1200	0		13.1
83587	19/08/2003	0		25.2		19.6	50.25
83587	19/08/2003	1200	0		14.9
83587	20/08/2003	0		26.8		19.3	49.5
83587	20/08/2003	1200	0		13.9
83587	21/08/2003	0		25.7		19.46	49.25
83587	21/08/2003	1200	0		14.8
83587	22/08/2003	0		28.6		21.64	40.25
83587	22/08/2003	1200	0		14.5
83587	23/08/2003	0		26.2		20.18	53.25
83587	23/08/2003	1200	0		16.3
83587	24/08/2003	0		28.3		22.1	48.25
83587	24/08/2003	1200	0		16.9
83587	25/08/2003	0		29.4		23.32	49.25
83587	25/08/2003	1200	0		17.3
83587	26/08/2003	0		24.9		18.46	79.25
83587	26/08/2003	1200	5.2		16.4
83587	27/08/2003	0		22.7		18.52	73
83587	27/08/2003	1200	0		15.5
83587	28/08/2003	0		25.2		20.34	73.75
83587	28/08/2003	1200	0		17.1
83587	29/08/2003	0		23.7		18.6	75.25
83587	29/08/2003	1200	5.2		16.5
83587	30/08/2003	0		21.4		17.74	76.75
83587	30/08/2003	1200	0		15.4
83587	31/08/2003	0		27.8		21.14	69.5
83587	31/08/2003	1200	0		16.2
83587	01/09/2003	0		29.7		23.1	53.5
83587	01/09/2003	1200	0		16.9
83587	02/09/2003	0		29.8		22.82	62.25
83587	02/09/2003	1200	0		18.9
83587	03/09/2003	0		22.4		18.9	70.5
83587	03/09/2003	1200	0		17.6
83587	04/09/2003	0		25.5		19.54	58.5
83587	04/09/2003	1200	0		15.9
83587	05/09/2003	0		21.4		17.88	60.5
83587	05/09/2003	1200	0		15.3
83587	06/09/2003	0		23.7		18.34	51.75
83587	06/09/2003	1200	0		14.5
83587	07/09/2003	0		23.8		18.48	53.5
83587	07/09/2003	1200	0		14.5
83587	08/09/2003	0		26		19.88	51.5
83587	08/09/2003	1200	0		15.7
83587	09/09/2003	0		26.8		20.96	51.25
83587	09/09/2003	1200	0		16.1
83587	10/09/2003	0		28.4		22.18	53.25
83587	10/09/2003	1200	0		17.4
83587	11/09/2003	0		29.2		22.96	56.5
83587	11/09/2003	1200	0		18.7
83587	12/09/2003	0		24.9		20.32	64
83587	12/09/2003	1200	0		17.3
83587	13/09/2003	0		28.7		23.42	55
83587	13/09/2003	1200	0		18.2
83587	14/09/2003	0		25.2		19.36	71.25
83587	14/09/2003	1200	3.2		17.3
83587	15/09/2003	0		24.5		19.42	67
83587	15/09/2003	1200	0		16.7
83587	16/09/2003	0		28.6		21.86	60.5
83587	16/09/2003	1200	0		16.9
83587	17/09/2003	0		22.4		19.68	81.25
83587	17/09/2003	1200	1		17.9
83587	18/09/2003	0		25		19.72	74
83587	18/09/2003	1200	0.9		16.9
83587	19/09/2003	0		27.3		21.06	60
83587	19/09/2003	1200	0		17.1
83587	20/09/2003	0		30		22.38	42.75
83587	20/09/2003	1200	0		16.1
83587	21/09/2003	0		29.6		23.62	33.25
[truncated: 6,775 more rows]
