# Supplementary material for: Forecasting dengue fever in Brazil: An assessment of climate conditions
Source: PLoS One. 2019 Aug 8;14(8):e0220106. doi: 10.1371/journal.pone.0220106 (PMC6687106; doi:10.1371/journal.pone.0220106)
Supplement: S1 File — (ZIP) [file pone.0220106.s003.zip › data and codes_submit/training dataset analysis/codes/prediction codes_rio_de_janeiro/prediction routine/Results_Confusion matrices/Time windows Salvador.csv]

Time windows in the format DD/MM
SALVADOR
1/07 8/08
2/02 11/05
2/02 16/05
3/01 2/03
3/01 25/02
4/11 16/01
4/11 21/01
4/11 26/01
4/11 31/01
4/12 1/01
4/12 2/03
4/12 5/02
4/12 6/01
4/12 7/03
4/12 10/02
4/12 11/01
4/12 12/03
4/12 15/02
4/12 16/01
4/12 17/03
4/12 20/02
4/12 21/01
4/12 25/02
4/12 26/01
4/12 27/12
4/12 31/01
5/09 7/12
5/09 12/12
5/09 17/12
5/10 11/01
5/10 12/12
5/10 16/01
7/07 18/10
8/02 17/05
9/01 3/03
9/01 12/04
9/01 17/04
9/01 21/02
9/01 26/02
10/11 1/02
10/11 6/02
10/11 7/01
10/11 11/02
10/11 16/02
10/11 17/01
10/11 21/02
10/11 27/01
10/12 2/01
10/12 3/03
10/12 6/02
10/12 7/01
10/12 8/03
10/12 11/02
10/12 12/01
10/12 13/03
10/12 16/02
10/12 17/01
10/12 18/03
10/12 21/02
10/12 22/01
10/12 23/03
10/12 26/02
10/12 28/12
11/09 3/12
11/09 8/12
11/09 13/12
11/09 18/12
11/10 3/12
11/10 8/12
11/10 12/01
11/10 13/12
11/10 17/01
11/10 28/11
14/02 18/05
15/01 13/04
16/11 2/02
16/11 3/01
16/11 8/01
16/11 12/02
16/11 13/01
16/11 17/02
16/11 18/01
16/11 22/02
16/11 23/01
16/11 27/02
16/11 28/01
16/11 29/12
16/12 2/02
16/12 4/03
16/12 7/02
16/12 9/03
16/12 12/02
16/12 14/03
16/12 17/02
16/12 18/01
16/12 19/03
16/12 22/02
16/12 24/03
16/12 27/02
16/12 29/03
17/09 4/12
17/09 9/12
17/09 14/12
17/09 19/12
17/09 24/12
17/09 29/11
17/10 13/01
17/10 18/01
19/06 6/08
19/06 20/09
21/01 14/04
21/01 23/02
21/01 28/02
22/11 5/03
22/11 9/01
22/11 13/02
22/11 14/01
22/11 18/02
22/11 19/01
22/11 23/02
22/11 24/01
22/11 25/12
22/11 28/02
22/11 29/01
22/11 30/12
22/12 4/04
22/12 5/03
22/12 10/03
22/12 13/02
22/12 14/01
22/12 15/03
22/12 18/02
22/12 23/02
22/12 28/02
23/09 5/12
23/09 10/12
23/09 15/12
23/09 30/11
23/10 3/02
23/10 29/01
25/06 7/08
25/07 5/11
28/11 1/03
28/11 4/02
28/11 5/01
28/11 6/03
28/11 9/02
28/11 11/03
28/11 14/02
28/11 19/02
28/11 21/12
28/11 24/02
28/11 25/01
28/11 26/12
28/11 30/01
28/11 31/12
28/12 1/03
28/12 5/04
28/12 6/03
28/12 11/03
28/12 24/02
29/10 4/02
29/10 20/01
29/10 25/01
29/10 30/01
30/08 6/12
30/08 11/12
31/07 1/11
