# Supplementary material for: Forecasting dengue fever in Brazil: An assessment of climate conditions
Source: PLoS One. 2019 Aug 8;14(8):e0220106. doi: 10.1371/journal.pone.0220106 (PMC6687106; doi:10.1371/journal.pone.0220106)
Supplement: S1 File — (ZIP) [file pone.0220106.s003.zip › data and codes_submit/holdout dataset analysis/completed_climate_data/preprocessing data/dados_BH.xlsx]

## Sheet: climdata_BH
1	1	2001	0		20.86
1	1	2001	1200	13.8
2	1	2001	0		21.12
2	1	2001	1200	35
3	1	2001	0		21.12
3	1	2001	1200	22.4
4	1	2001	0		23.26
4	1	2001	1200	8
5	1	2001	0		23.92
5	1	2001	1200	0
6	1	2001	0		24.86
6	1	2001	1200	0
7	1	2001	0		25.68
7	1	2001	1200	0
8	1	2001	0		24.92
8	1	2001	1200	0
9	1	2001	0		21.28
9	1	2001	1200	4
10	1	2001	0		23.96
10	1	2001	1200	3
11	1	2001	0		24.66
11	1	2001	1200	0
12	1	2001	0		25.02
12	1	2001	1200	0
13	1	2001	0		23.7
13	1	2001	1200	0
14	1	2001	0		23.44
14	1	2001	1200	0
15	1	2001	0		23.06
15	1	2001	1200	0
16	1	2001	0		23.84
16	1	2001	1200	0
17	1	2001	0		24.5
17	1	2001	1200	0
18	1	2001	0		23.92
18	1	2001	1200	0
19	1	2001	0		24.6
19	1	2001	1200	0
20	1	2001	0		22.96
20	1	2001	1200	0
21	1	2001	0		21.9
21	1	2001	1200	36.9
22	1	2001	0		21.4
22	1	2001	1200	28.1
23	1	2001	0		23.16
23	1	2001	1200	3.2
24	1	2001	0		24.36
24	1	2001	1200	7.4
25	1	2001	0		24.54
25	1	2001	1200	0
26	1	2001	0		24.12
26	1	2001	1200	0
27	1	2001	0		25.84
27	1	2001	1200	0
28	1	2001	0		24.66
28	1	2001	1200	2.2
29	1	2001	0		23.54
29	1	2001	1200	0
30	1	2001	0		25.34
30	1	2001	1200	1.9
31	1	2001	0		25.68
31	1	2001	1200	0
1	2	2001	0		26.82
1	2	2001	1200	0
2	2	2001	0		25.72
2	2	2001	1200	2
3	2	2001	0		27
3	2	2001	1200	7.8
4	2	2001	0		28.18
4	2	2001	1200	0
5	2	2001	0		27.84
5	2	2001	1200	0
6	2	2001	0		26.18
6	2	2001	1200	7.6
7	2	2001	0		24.3
7	2	2001	1200	17.4
8	2	2001	0		24.94
8	2	2001	1200	18.1
9	2	2001	0		26.58
9	2	2001	1200	0
10	2	2001	0		27.06
10	2	2001	1200	0
11	2	2001	0		26.76
11	2	2001	1200	0
12	2	2001	0		24.16
12	2	2001	1200	0
13	2	2001	0		24.34
13	2	2001	1200	11.8
14	2	2001	0		25.04
14	2	2001	1200	0
15	2	2001	0		25.18
15	2	2001	1200	0
16	2	2001	0		26.28
16	2	2001	1200	0
17	2	2001	0		25.66
17	2	2001	1200	0
18	2	2001	0		25.52
18	2	2001	1200	0
19	2	2001	0		25.32
19	2	2001	1200	0
20	2	2001	0		25.62
20	2	2001	1200	0
21	2	2001	0		25.54
21	2	2001	1200	0
22	2	2001	0		25.54
22	2	2001	1200	0
23	2	2001	0		24.82
23	2	2001	1200	0
24	2	2001	0		25.28
24	2	2001	1200	0
25	2	2001	0		25.14
25	2	2001	1200	0
26	2	2001	0		25.16
26	2	2001	1200	0
27	2	2001	0		24.66
27	2	2001	1200	0
28	2	2001	0		23.46
28	2	2001	1200	0
1	3	2001	0		23.46
1	3	2001	1200	0
2	3	2001	0		23.04
2	3	2001	1200	0
3	3	2001	0		22.06
3	3	2001	1200	0
4	3	2001	0		24.4
4	3	2001	1200	27.8
5	3	2001	0		22
5	3	2001	1200	0
6	3	2001	0		23.14
6	3	2001	1200	4.2
7	3	2001	0		25.4
7	3	2001	1200	2.4
8	3	2001	0		25.8
8	3	2001	1200	0
9	3	2001	0		22.64
9	3	2001	1200	0
10	3	2001	0		22.44
10	3	2001	1200	7.4
11	3	2001	0		21.54
11	3	2001	1200	51.6
12	3	2001	0		21.44
12	3	2001	1200	8.6
13	3	2001	0		23.26
13	3	2001	1200	1.4
14	3	2001	0		23.56
14	3	2001	1200	0
15	3	2001	0		23.64
15	3	2001	1200	0
16	3	2001	0		23.92
16	3	2001	1200	0
17	3	2001	0		25.36
17	3	2001	1200	0
18	3	2001	0		26.14
18	3	2001	1200	0
19	3	2001	0		25.4
19	3	2001	1200	0
20	3	2001	0		25.1
20	3	2001	1200	4.6
21	3	2001	0		24.8
21	3	2001	1200	0
22	3	2001	0		24.4
22	3	2001	1200	0
23	3	2001	0		25.24
23	3	2001	1200	0
24	3	2001	0		25.84
24	3	2001	1200	0
25	3	2001	0		25.7
25	3	2001	1200	0
26	3	2001	0		25.64
26	3	2001	1200	0
27	3	2001	0		25.3
27	3	2001	1200	0
28	3	2001	0		24.6
28	3	2001	1200	0.2
29	3	2001	0		24.2
29	3	2001	1200	0
30	3	2001	0		24.34
30	3	2001	1200	30.7
31	3	2001	0		23.82
31	3	2001	1200	0
1	4	2001	0		24.2
1	4	2001	1200	0
2	4	2001	0		24.54
2	4	2001	1200	0
3	4	2001	0		25.18
3	4	2001	1200	0
4	4	2001	0		24.22
4	4	2001	1200	0
5	4	2001	0		24.38
5	4	2001	1200	0
6	4	2001	0		24.7
6	4	2001	1200	0
7	4	2001	0		25.12
7	4	2001	1200	0
8	4	2001	0		23.56
8	4	2001	1200	0
9	4	2001	0		24.16
9	4	2001	1200	7.8
10	4	2001	0		25.52
10	4	2001	1200	0
11	4	2001	0		25.66
11	4	2001	1200	0
12	4	2001	0		24.26
12	4	2001	1200	0
13	4	2001	0		21.74
13	4	2001	1200	0
14	4	2001	0		21.38
14	4	2001	1200	0
15	4	2001	0		21.12
15	4	2001	1200	0
16	4	2001	0		21.08
16	4	2001	1200	11.2
17	4	2001	0		22
17	4	2001	1200	0
18	4	2001	0		21.98
18	4	2001	1200	0.2
19	4	2001	0		22.96
19	4	2001	1200	0
20	4	2001	0		23.8
20	4	2001	1200	0
21	4	2001	0		23.46
21	4	2001	1200	0
22	4	2001	0		24.76
22	4	2001	1200	0
23	4	2001	0		24.44
23	4	2001	1200	0
24	4	2001	0		23.72
24	4	2001	1200	0
25	4	2001	0		23.3
25	4	2001	1200	0
26	4	2001	0		23.3
26	4	2001	1200	0
27	4	2001	0		23.28
27	4	2001	1200	0
28	4	2001	0		22.7
28	4	2001	1200	0
29	4	2001	0		23.04
29	4	2001	1200	0
30	4	2001	0		22.48
30	4	2001	1200	0
1	5	2001	0		23.12
1	5	2001	1200	0
2	5	2001	0		23.64
2	5	2001	1200	0
3	5	2001	0		23.36
3	5	2001	1200	0
4	5	2001	0		24.2
4	5	2001	1200	0
5	5	2001	0		23
5	5	2001	1200	0
6	5	2001	0		20.3
6	5	2001	1200	0
7	5	2001	0		20.08
7	5	2001	1200	0
8	5	2001	0		20.44
8	5	2001	1200	0
9	5	2001	0		22.2
9	5	2001	1200	0
10	5	2001	0		22.4
10	5	2001	1200	0
11	5	2001	0		23.42
11	5	2001	1200	0
12	5	2001	0		24.52
12	5	2001	1200	0
13	5	2001	0		20.78
13	5	2001	1200	0
14	5	2001	0		20.58
14	5	2001	1200	0
15	5	2001	0		19.7
15	5	2001	1200	0
16	5	2001	0		19.4
16	5	2001	1200	0
17	5	2001	0		18.8
17	5	2001	1200	29.6
18	5	2001	0		18.28
18	5	2001	1200	0
19	5	2001	0		18.96
19	5	2001	1200	0
20	5	2001	0		18.38
20	5	2001	1200	0
21	5	2001	0		17.76
21	5	2001	1200	0
22	5	2001	0		19.1
22	5	2001	1200	0
23	5	2001	0		19.98
23	5	2001	1200	0
24	5	2001	0		19.2
24	5	2001	1200	0.5
25	5	2001	0		19.36
25	5	2001	1200	0
26	5	2001	0		20.82
26	5	2001	1200	0.3
27	5	2001	0		20.9
27	5	2001	1200	0
28	5	2001	0		21.76
28	5	2001	1200	6.5
29	5	2001	0		23.16
29	5	2001	1200	0
30	5	2001	0		23.06
30	5	2001	1200	10
31	5	2001	0		21.72
31	5	2001	1200	0
1	6	2001	0		21.4
1	6	2001	1200	0
2	6	2001	0		20.1
2	6	2001	1200	0
3	6	2001	0		21.14
3	6	2001	1200	0
4	6	2001	0		20.7
4	6	2001	1200	0
5	6	2001	0		20.08
5	6	2001	1200	0
6	6	2001	0		20.92
6	6	2001	1200	0
7	6	2001	0		21.62
7	6	2001	1200	0
8	6	2001	0		20.34
8	6	2001	1200	0
9	6	2001	0		20
9	6	2001	1200	0
10	6	2001	0		20.26
10	6	2001	1200	0
11	6	2001	0		19.22
11	6	2001	1200	0
12	6	2001	0		19.16
12	6	2001	1200	0
13	6	2001	0		19.54
13	6	2001	1200	0
14	6	2001	0		20.14
14	6	2001	1200	0
15	6	2001	0		20.12
15	6	2001	1200	0
16	6	2001	0		20.54
16	6	2001	1200	0
17	6	2001	0		20.82
17	6	2001	1200	0
18	6	2001	0		21.62
18	6	2001	1200	0
19	6	2001	0		19.5
19	6	2001	1200	0
20	6	2001	0		20.38
20	6	2001	1200	0
21	6	2001	0		19.32
21	6	2001	1200	0
22	6	2001	0		18.68
22	6	2001	1200	0
23	6	2001	0		19.68
23	6	2001	1200	0
24	6	2001	0		19.6
24	6	2001	1200	0
25	6	2001	0		19
25	6	2001	1200	0
26	6	2001	0		19.14
26	6	2001	1200	0
27	6	2001	0		20.02
27	6	2001	1200	0
28	6	2001	0		19.06
28	6	2001	1200	0
29	6	2001	0		19.28
29	6	2001	1200	0
30	6	2001	0		18.88
30	6	2001	1200	0
1	7	2001	0		19.04
1	7	2001	1200	0
2	7	2001	0		18.6
2	7	2001	1200	0
3	7	2001	0		19.06
3	7	2001	1200	0
4	7	2001	0		19.04
4	7	2001	1200	0
5	7	2001	0		20.12
5	7	2001	1200	0
6	7	2001	0		19.04
6	7	2001	1200	0
7	7	2001	0		18.34
7	7	2001	1200	0
8	7	2001	0		18.84
8	7	2001	1200	0
9	7	2001	0		19.54
9	7	2001	1200	0
10	7	2001	0		19.56
10	7	2001	1200	0
11	7	2001	0		19.76
11	7	2001	1200	0
12	7	2001	0		21.78
12	7	2001	1200	0
13	7	2001	0		18.1
13	7	2001	1200	0
14	7	2001	0		17.4
14	7	2001	1200	0
15	7	2001	0		18.34
15	7	2001	1200	0
16	7	2001	0		18.54
16	7	2001	1200	0
17	7	2001	0		19.58
17	7	2001	1200	0
18	7	2001	0		19.68
18	7	2001	1200	0
19	7	2001	0		20.22
19	7	2001	1200	10.9
20	7	2001	0		21.82
20	7	2001	1200	0
21	7	2001	0		23.16
21	7	2001	1200	0
22	7	2001	0		24.08
22	7	2001	1200	0
23	7	2001	0		19.9
23	7	2001	1200	0
24	7	2001	0		18.68
24	7	2001	1200	0
25	7	2001	0		20.12
25	7	2001	1200	0
26	7	2001	0		21.1
26	7	2001	1200	0
27	7	2001	0		21.88
27	7	2001	1200	0
28	7	2001	0		22.48
28	7	2001	1200	0
29	7	2001	0		17.86
29	7	2001	1200	0
30	7	2001	0		17.88
30	7	2001	1200	0
31	7	2001	0		19.56
31	7	2001	1200	0
1	8	2001	0		19.86
1	8	2001	1200	0
2	8	2001	0		20.44
2	8	2001	1200	0
3	8	2001	0		20.76
3	8	2001	1200	0
4	8	2001	0		20.14
4	8	2001	1200	0
5	8	2001	0		20.14
5	8	2001	1200	0
6	8	2001	0		19.78
6	8	2001	1200	0
7	8	2001	0		19.22
7	8	2001	1200	0
8	8	2001	0		17.68
8	8	2001	1200	0
9	8	2001	1200	0
10	8	2001	0		19.84
10	8	2001	1200	0
11	8	2001	0		19.62
11	8	2001	1200	0
12	8	2001	0		19.04
12	8	2001	1200	0
13	8	2001	0		18.5
13	8	2001	1200	0
14	8	2001	0		18.54
14	8	2001	1200	0
15	8	2001	0		18.8
15	8	2001	1200	0
16	8	2001	0		17.94
16	8	2001	1200	0
17	8	2001	0		18.9
17	8	2001	1200	0
18	8	2001	0		18.62
18	8	2001	1200	0
19	8	2001	0		20.08
19	8	2001	1200	0
20	8	2001	0		18.9
20	8	2001	1200	0
21	8	2001	0		20.48
21	8	2001	1200	0
22	8	2001	0		21.48
22	8	2001	1200	0
23	8	2001	0		20.96
23	8	2001	1200	0
24	8	2001	0		18.66
24	8	2001	1200	25.2
25	8	2001	0		20.26
25	8	2001	1200	13.1
26	8	2001	0		22.06
26	8	2001	1200	0
27	8	2001	0		20.54
27	8	2001	1200	0
28	8	2001	0		21.32
28	8	2001	1200	4.2
29	8	2001	0		20.84
29	8	2001	1200	0
30	8	2001	0		20.42
30	8	2001	1200	0
31	8	2001	0		20.96
31	8	2001	1200	0
1	9	2001	0		20.6
1	9	2001	1200	0
2	9	2001	0		20.38
2	9	2001	1200	0
3	9	2001	0		20.82
3	9	2001	1200	0
4	9	2001	0		22.16
4	9	2001	1200	0
5	9	2001	0		23.54
5	9	2001	1200	0
6	9	2001	0		23.54
6	9	2001	1200	0
7	9	2001	0		20.64
7	9	2001	1200	0
8	9	2001	0		22.3
8	9	2001	1200	0
9	9	2001	0		24.7
9	9	2001	1200	0
10	9	2001	0		25.48
10	9	2001	1200	0
11	9	2001	0		26.78
11	9	2001	1200	0
12	9	2001	0		21
12	9	2001	1200	0
13	9	2001	0		19.58
13	9	2001	1200	0
14	9	2001	0		21.68
14	9	2001	1200	0
15	9	2001	0		20.98
15	9	2001	1200	29.2
16	9	2001	0		18.16
16	9	2001	1200	22
17	9	2001	0		16.52
17	9	2001	1200	0.5
18	9	2001	0		16.66
18	9	2001	1200	0
19	9	2001	0		17.08
19	9	2001	1200	0
20	9	2001	0		18.68
20	9	2001	1200	0
21	9	2001	0		18.62
21	9	2001	1200	0
22	9	2001	0		18.76
22	9	2001	1200	0
23	9	2001	0		19.48
23	9	2001	1200	0
24	9	2001	0		21.64
24	9	2001	1200	0
25	9	2001	0		21.74
25	9	2001	1200	0.8
26	9	2001	0		22.46
26	9	2001	1200	4
27	9	2001	0		22.5
27	9	2001	1200	0
28	9	2001	0		20.74
28	9	2001	1200	0
29	9	2001	0		20.56
29	9	2001	1200	0
30	9	2001	0		19.92
30	9	2001	1200	0
1	10	2001	0		21.2
1	10	2001	1200	0
2	10	2001	0		19.9
2	10	2001	1200	2.1
3	10	2001	0		22.14
3	10	2001	1200	23.3
4	10	2001	0		25.5
4	10	2001	1200	0
5	10	2001	0		25.18
5	10	2001	1200	0
6	10	2001	0		25
6	10	2001	1200	0
7	10	2001	0		22.6
7	10	2001	1200	0
8	10	2001	0		19.54
8	10	2001	1200	25.6
9	10	2001	0		17.9
9	10	2001	1200	9.6
10	10	2001	0		19.46
10	10	2001	1200	2
11	10	2001	0		19.58
11	10	2001	1200	0
12	10	2001	0		20.6
12	10	2001	1200	0
13	10	2001	0		19.94
13	10	2001	1200	0
14	10	2001	0		20.52
14	10	2001	1200	0
15	10	2001	0		20.52
15	10	2001	1200	0
16	10	2001	0		21.4
16	10	2001	1200	0
17	10	2001	0		20.3
17	10	2001	1200	0
18	10	2001	0		22.52
18	10	2001	1200	0
19	10	2001	0		21.84
19	10	2001	1200	0
20	10	2001	0		20.26
20	10	2001	1200	44.6
21	10	2001	0		23.16
21	10	2001	1200	37.1
22	10	2001	0		22.16
22	10	2001	1200	3.1
23	10	2001	0		23.56
23	10	2001	1200	9.2
24	10	2001	0		23.48
24	10	2001	1200	0
25	10	2001	0		21.46
25	10	2001	1200	0
26	10	2001	0		21.56
26	10	2001	1200	0
27	10	2001	0		20.98
27	10	2001	1200	0
28	10	2001	0		22.66
28	10	2001	1200	0
29	10	2001	0		22.74
29	10	2001	1200	0
30	10	2001	0		22.7
30	10	2001	1200	0
31	10	2001	0		21.48
31	10	2001	1200	5.8
1	11	2001	0		20.92
1	11	2001	1200	1
2	11	2001	0		21.58
2	11	2001	1200	15.6
3	11	2001	0		20.26
3	11	2001	1200	9.4
4	11	2001	0		21.76
4	11	2001	1200	9.3
5	11	2001	0		22.5
5	11	2001	1200	8.9
6	11	2001	0		24.22
6	11	2001	1200	0.9
7	11	2001	0		25
7	11	2001	1200	0
8	11	2001	0		24.14
8	11	2001	1200	0
9	11	2001	0		25.18
9	11	2001	1200	5.9
10	11	2001	0		24.16
10	11	2001	1200	0.3
11	11	2001	0		25.16
11	11	2001	1200	0
12	11	2001	0		22.74
12	11	2001	1200	11.4
13	11	2001	0		21.92
13	11	2001	1200	19.1
14	11	2001	0		21.72
14	11	2001	1200	28.7
15	11	2001	0		23.52
15	11	2001	1200	5.9
16	11	2001	0		23.42
16	11	2001	1200	4.9
17	11	2001	0		23.66
17	11	2001	1200	23.4
18	11	2001	0		21.24
18	11	2001	1200	63.7
19	11	2001	0		20.94
19	11	2001	1200	0
20	11	2001	0		20.8
20	11	2001	1200	6.7
21	11	2001	0		21.28
21	11	2001	1200	12
22	11	2001	0		21.26
22	11	2001	1200	0
23	11	2001	0		21.52
23	11	2001	1200	32.2
24	11	2001	0		23.18
24	11	2001	1200	9
25	11	2001	0		24.12
25	11	2001	1200	1.9
26	11	2001	0		23.2
26	11	2001	1200	3.8
27	11	2001	0		24.24
27	11	2001	1200	0
28	11	2001	0		24.18
28	11	2001	1200	0
29	11	2001	0		22.08
29	11	2001	1200	50.5
30	11	2001	0		21
30	11	2001	1200	5.4
1	12	2001	0		21.28
1	12	2001	1200	48.2
2	12	2001	0		21.86
2	12	2001	1200	25.9
3	12	2001	0		21.88
3	12	2001	1200	0
4	12	2001	0		22.48
4	12	2001	1200	0
5	12	2001	0		23.26
5	12	2001	1200	0
6	12	2001	0		23.5
6	12	2001	1200	0
7	12	2001	0		23.66
7	12	2001	1200	0.4
8	12	2001	0		24
8	12	2001	1200	0
9	12	2001	0		24.96
9	12	2001	1200	0
10	12	2001	0		25.12
10	12	2001	1200	0
11	12	2001	0		24.04
11	12	2001	1200	0
12	12	2001	0		24.76
12	12	2001	1200	0
13	12	2001	0		24.08
13	12	2001	1200	0
14	12	2001	0		21.52
14	12	2001	1200	0
15	12	2001	0		21.16
15	12	2001	1200	7.2
16	12	2001	0		21.64
16	12	2001	1200	20.6
17	12	2001	0		21.28
17	12	2001	1200	63.4
18	12	2001	0		23.52
18	12	2001	1200	39.8
19	12	2001	0		22.76
19	12	2001	1200	1.4
20	12	2001	0		23.54
20	12	2001	1200	46.3
21	12	2001	0		24.04
21	12	2001	1200	0
22	12	2001	0		25.44
22	12	2001	1200	1.4
23	12	2001	0		23.66
23	12	2001	1200	0
24	12	2001	0		21.36
24	12	2001	1200	7.3
25	12	2001	0		19.64
25	12	2001	1200	14.4
26	12	2001	0		20.68
26	12	2001	1200	8
27	12	2001	0		21.4
27	12	2001	1200	3.8
28	12	2001	0		19.26
28	12	2001	1200	25.1
29	12	2001	0		18.88
29	12	2001	1200	30.4
30	12	2001	0		19.88
30	12	2001	1200	59.3
31	12	2001	0		21.76
31	12	2001	1200	18.5
1	1	2002	0		21.9
1	1	2002	1200	28
2	1	2002	0		23.6
2	1	2002	1200	7
3	1	2002	0		25.2
3	1	2002	1200	6.7
4	1	2002	0		25.24
4	1	2002	1200	0
5	1	2002	0		24.88
5	1	2002	1200	0
6	1	2002	0		24.78
6	1	2002	1200	0
7	1	2002	0		23.58
7	1	2002	1200	0
8	1	2002	0		23.84
8	1	2002	1200	0.4
9	1	2002	0		24.42
9	1	2002	1200	0
10	1	2002	0		22.18
10	1	2002	1200	0
11	1	2002	0		22.08
11	1	2002	1200	0
12	1	2002	0		21.7
12	1	2002	1200	0
13	1	2002	0		21.58
13	1	2002	1200	0
14	1	2002	0		20.84
14	1	2002	1200	33.1
15	1	2002	0		22.42
15	1	2002	1200	29.3
16	1	2002	0		24
16	1	2002	1200	19.4
17	1	2002	0		21.96
17	1	2002	1200	0
18	1	2002	0		20.92
18	1	2002	1200	4.1
19	1	2002	0		21.34
19	1	2002	1200	48.9
20	1	2002	0		23.74
20	1	2002	1200	0
21	1	2002	0		25.38
21	1	2002	1200	0
22	1	2002	0		26.02
22	1	2002	1200	0
23	1	2002	0		25.78
23	1	2002	1200	0
24	1	2002	0		25.48
24	1	2002	1200	0
25	1	2002	0		24.14
25	1	2002	1200	50.2
26	1	2002	0		22.9
26	1	2002	1200	49.6
27	1	2002	0		24.6
27	1	2002	1200	0
28	1	2002	0		24.52
28	1	2002	1200	0.3
29	1	2002	0		24.82
29	1	2002	1200	0
30	1	2002	0		23.84
30	1	2002	1200	2.7
31	1	2002	0		26
31	1	2002	1200	5.8
1	2	2002	0		23.34
1	2	2002	1200	17.4
2	2	2002	0		23.3
2	2	2002	1200	7.2
3	2	2002	0		21.68
3	2	2002	1200	3.5
4	2	2002	0		22.74
4	2	2002	1200	0
5	2	2002	0		23.32
5	2	2002	1200	0
6	2	2002	0		22.54
6	2	2002	1200	0
7	2	2002	0		22.38
7	2	2002	1200	13.9
8	2	2002	0		21
8	2	2002	1200	11.4
9	2	2002	0		20.44
9	2	2002	1200	66.2
10	2	2002	0		21.42
10	2	2002	1200	9.6
11	2	2002	0		23.28
11	2	2002	1200	10.3
12	2	2002	0		23.42
12	2	2002	1200	0
13	2	2002	0		23.96
13	2	2002	1200	0
14	2	2002	0		24.8
14	2	2002	1200	0
15	2	2002	0		22.44
15	2	2002	1200	5.9
16	2	2002	0		23.8
16	2	2002	1200	23.2
17	2	2002	0		21.66
17	2	2002	1200	26.2
18	2	2002	0		20.48
18	2	2002	1200	31.2
19	2	2002	0		21.24
19	2	2002	1200	7.5
20	2	2002	0		21.34
20	2	2002	1200	4.2
21	2	2002	0		22.4
21	2	2002	1200	15.8
22	2	2002	0		22.68
22	2	2002	1200	2.4
23	2	2002	0		21.94
23	2	2002	1200	19.6
24	2	2002	0		22.68
24	2	2002	1200	25.4
25	2	2002	0		22.64
25	2	2002	1200	2.3
26	2	2002	0		21.9
26	2	2002	1200	0
27	2	2002	0		22.72
27	2	2002	1200	0
28	2	2002	0		23.18
28	2	2002	1200	0.5
1	3	2002	0		23.54
1	3	2002	1200	0
2	3	2002	0		24.5
2	3	2002	1200	0
3	3	2002	0		24.48
3	3	2002	1200	0
4	3	2002	0		22.52
4	3	2002	1200	0
5	3	2002	0		23.3
5	3	2002	1200	0
6	3	2002	0		24.58
6	3	2002	1200	0
7	3	2002	0		24.82
7	3	2002	1200	0
8	3	2002	0		25
8	3	2002	1200	0
9	3	2002	0		24.64
9	3	2002	1200	0.4
10	3	2002	0		23.2
10	3	2002	1200	5
11	3	2002	0		23.64
11	3	2002	1200	0
12	3	2002	0		24.44
12	3	2002	1200	0
13	3	2002	0		25.12
13	3	2002	1200	0
14	3	2002	0		23.62
14	3	2002	1200	0
15	3	2002	0		24.78
15	3	2002	1200	2.2
16	3	2002	0		23.2
16	3	2002	1200	6.6
17	3	2002	0		23.38
17	3	2002	1200	0.7
18	3	2002	0		23.64
18	3	2002	1200	22.6
19	3	2002	0		25
19	3	2002	1200	0
20	3	2002	0		24.64
20	3	2002	1200	0
21	3	2002	0		23.9
21	3	2002	1200	1.4
22	3	2002	0		22.12
22	3	2002	1200	0
23	3	2002	0		22.32
23	3	2002	1200	0
24	3	2002	0		23.4
24	3	2002	1200	0
25	3	2002	0		21.36
25	3	2002	1200	23.4
26	3	2002	0		23.54
26	3	2002	1200	1.8
27	3	2002	0		24.36
27	3	2002	1200	7.9
28	3	2002	0		24.78
28	3	2002	1200	0
29	3	2002	0		23.34
29	3	2002	1200	0
30	3	2002	0		22.88
30	3	2002	1200	0
31	3	2002	0		23.18
31	3	2002	1200	0
1	4	2002	0		23.9
1	4	2002	1200	0
2	4	2002	0		24.7
2	4	2002	1200	0
3	4	2002	0		24.52
3	4	2002	1200	0
4	4	2002	0		23.76
4	4	2002	1200	0
5	4	2002	0		23.3
5	4	2002	1200	0
6	4	2002	0		22.84
6	4	2002	1200	0
7	4	2002	0		22.98
7	4	2002	1200	0
8	4	2002	0		21.9
8	4	2002	1200	7
9	4	2002	0		22.6
9	4	2002	1200	7.6
10	4	2002	0		22.04
10	4	2002	1200	14.2
11	4	2002	0		23.6
11	4	2002	1200	0
12	4	2002	0		24.82
12	4	2002	1200	0
13	4	2002	0		23.52
13	4	2002	1200	0
14	4	2002	0		22.72
14	4	2002	1200	24.3
15	4	2002	0		23.12
15	4	2002	1200	0
16	4	2002	0		23.42
16	4	2002	1200	0
17	4	2002	0		23.88
17	4	2002	1200	0
18	4	2002	0		25.04
18	4	2002	1200	0
19	4	2002	0		23.78
19	4	2002	1200	0
20	4	2002	0		23.5
20	4	2002	1200	0
21	4	2002	0		23.96
21	4	2002	1200	0
22	4	2002	0		23.24
22	4	2002	1200	0
23	4	2002	0		22.2
23	4	2002	1200	0
24	4	2002	0		22.6
24	4	2002	1200	0
25	4	2002	0		23.46
25	4	2002	1200	0
26	4	2002	0		24.2
26	4	2002	1200	0
27	4	2002	0		25.16
27	4	2002	1200	0
28	4	2002	0		23.46
28	4	2002	1200	0
29	4	2002	0		23.04
29	4	2002	1200	0
30	4	2002	0		23.7
30	4	2002	1200	0
1	5	2002	0		25.26
1	5	2002	1200	0
2	5	2002	0		23.66
2	5	2002	1200	0
3	5	2002	0		24.28
3	5	2002	1200	0
4	5	2002	0		24.38
4	5	2002	1200	0
5	5	2002	0		23.06
5	5	2002	1200	0
6	5	2002	0		21.38
6	5	2002	1200	0
7	5	2002	0		22.56
7	5	2002	1200	10.6
8	5	2002	0		22.68
8	5	2002	1200	0
9	5	2002	0		23.52
9	5	2002	1200	0
10	5	2002	0		22.52
10	5	2002	1200	0
11	5	2002	0		21.48
11	5	2002	1200	0
12	5	2002	0		21.36
12	5	2002	1200	0
13	5	2002	0		22.08
13	5	2002	1200	0
14	5	2002	0		21.66
14	5	2002	1200	0
15	5	2002	0		21.84
15	5	2002	1200	0
16	5	2002	0		22.56
16	5	2002	1200	0
17	5	2002	0		23.96
17	5	2002	1200	0
18	5	2002	0		22.74
18	5	2002	1200	0
19	5	2002	0		22.48
19	5	2002	1200	0
20	5	2002	0		23.64
20	5	2002	1200	0
21	5	2002	0		22.44
21	5	2002	1200	0
22	5	2002	0		20.18
22	5	2002	1200	2.2
23	5	2002	0		18.16
23	5	2002	1200	0.6
24	5	2002	0		17.16
24	5	2002	1200	0
25	5	2002	0		17.46
25	5	2002	1200	0
26	5	2002	0		17.6
26	5	2002	1200	0
27	5	2002	0		17.64
27	5	2002	1200	0
28	5	2002	0		18.56
28	5	2002	1200	0
29	5	2002	0		19.26
29	5	2002	1200	0
30	5	2002	0		20.64
30	5	2002	1200	0
31	5	2002	0		21.6
31	5	2002	1200	0
1	6	2002	0		21
1	6	2002	1200	0
2	6	2002	0		19.32
2	6	2002	1200	0
3	6	2002	0		20.2
3	6	2002	1200	0
4	6	2002	0		20.56
4	6	2002	1200	0
5	6	2002	0		20.54
5	6	2002	1200	0
6	6	2002	0		21.38
6	6	2002	1200	0
7	6	2002	0		21.06
7	6	2002	1200	0
8	6	2002	0		21.3
8	6	2002	1200	0
9	6	2002	0		20.88
9	6	2002	1200	0
10	6	2002	0		21.92
10	6	2002	1200	0
11	6	2002	0		20.62
11	6	2002	1200	0
12	6	2002	0		21.52
12	6	2002	1200	0
13	6	2002	0		21.22
13	6	2002	1200	0
14	6	2002	0		21.78
14	6	2002	1200	0
15	6	2002	0		20.74
15	6	2002	1200	0
16	6	2002	0		19.86
16	6	2002	1200	0
17	6	2002	0		20.28
17	6	2002	1200	0
18	6	2002	0		20.68
18	6	2002	1200	0
19	6	2002	0		21.52
19	6	2002	1200	0
20	6	2002	0		19.6
20	6	2002	1200	0
21	6	2002	0		19.68
21	6	2002	1200	0
22	6	2002	0		20.22
22	6	2002	1200	0
23	6	2002	0		18.3
23	6	2002	1200	0
24	6	2002	0		19.66
24	6	2002	1200	0
25	6	2002	0		20.3
25	6	2002	1200	0
26	6	2002	0		19.86
26	6	2002	1200	0
27	6	2002	0		20
27	6	2002	1200	0
28	6	2002	0		20.18
28	6	2002	1200	0
29	6	2002	0		20.02
29	6	2002	1200	0
30	6	2002	0		20.3
30	6	2002	1200	0
1	7	2002	0		20.36
1	7	2002	1200	0
2	7	2002	0		20.02
2	7	2002	1200	0
3	7	2002	0		19.46
3	7	2002	1200	0
4	7	2002	0		19.82
4	7	2002	1200	0
5	7	2002	0		19.84
5	7	2002	1200	0
6	7	2002	0		18.62
6	7	2002	1200	0
7	7	2002	0		20.68
7	7	2002	1200	0
8	7	2002	0		19.96
8	7	2002	1200	0
9	7	2002	0		20.4
9	7	2002	1200	0
10	7	2002	0		19.24
10	7	2002	1200	0.6
11	7	2002	0		20.62
11	7	2002	1200	0
12	7	2002	0		20.14
12	7	2002	1200	0
13	7	2002	0		19.92
13	7	2002	1200	2
14	7	2002	0		19.82
14	7	2002	1200	0
15	7	2002	0		20.46
15	7	2002	1200	0
16	7	2002	0		20.4
16	7	2002	1200	0
17	7	2002	0		21.38
17	7	2002	1200	0
18	7	2002	0		16.98
18	7	2002	1200	0
19	7	2002	0		16.78
19	7	2002	1200	0
20	7	2002	0		17.56
20	7	2002	1200	0
21	7	2002	0		17.38
21	7	2002	1200	0
22	7	2002	0		19.34
22	7	2002	1200	0
23	7	2002	0		18.4
23	7	2002	1200	0.4
24	7	2002	0		19.18
24	7	2002	1200	0
25	7	2002	0		19.56
25	7	2002	1200	0
26	7	2002	0		19.48
26	7	2002	1200	0
27	7	2002	0		20.9
27	7	2002	1200	0
28	7	2002	0		21.76
28	7	2002	1200	2
29	7	2002	0		19.72
29	7	2002	1200	0
30	7	2002	0		18.6
30	7	2002	1200	0
31	7	2002	0		20.26
31	7	2002	1200	0
1	8	2002	0		22.34
1	8	2002	1200	0
2	8	2002	0		23.44
2	8	2002	1200	0
3	8	2002	0		23.14
3	8	2002	1200	0
4	8	2002	0		24.2
4	8	2002	1200	2
5	8	2002	0		25.46
5	8	2002	1200	0
6	8	2002	0		24.7
6	8	2002	1200	0
7	8	2002	0		24.84
7	8	2002	1200	0
8	8	2002	0		23.22
8	8	2002	1200	0
9	8	2002	0		21.68
9	8	2002	1200	0
10	8	2002	0		21.72
10	8	2002	1200	0
11	8	2002	0		20.68
11	8	2002	1200	0
12	8	2002	0		21.68
12	8	2002	1200	0
13	8	2002	0		22.38
13	8	2002	1200	0
14	8	2002	0		22.86
14	8	2002	1200	0
15	8	2002	0		22.7
15	8	2002	1200	0
16	8	2002	0		20.42
16	8	2002	1200	0
17	8	2002	0		20.02
17	8	2002	1200	0
18	8	2002	0		19.6
18	8	2002	1200	0
19	8	2002	0		20.08
19	8	2002	1200	0
20	8	2002	0		19.12
20	8	2002	1200	0
21	8	2002	0		19.86
21	8	2002	1200	0
22	8	2002	0		20.68
22	8	2002	1200	0
23	8	2002	0		20.54
23	8	2002	1200	0
24	8	2002	0		20.24
24	8	2002	1200	0
25	8	2002	0		20.06
25	8	2002	1200	0
26	8	2002	0		20.26
26	8	2002	1200	0
27	8	2002	0		19.9
27	8	2002	1200	0
28	8	2002	0		19.52
28	8	2002	1200	0
29	8	2002	0		21.18
29	8	2002	1200	0
30	8	2002	0		21.94
30	8	2002	1200	0
31	8	2002	1200	0
1	9	2002	0		21.08
1	9	2002	1200	8
2	9	2002	0		15.12
2	9	2002	1200	7
3	9	2002	0		18.2
3	9	2002	1200	0
4	9	2002	0		20.32
4	9	2002	1200	0
5	9	2002	0		20.28
5	9	2002	1200	0
6	9	2002	0		22.86
6	9	2002	1200	0
7	9	2002	0		21.14
7	9	2002	1200	0
8	9	2002	0		19.56
8	9	2002	1200	8
9	9	2002	0		21.82
9	9	2002	1200	0
10	9	2002	0		20.88
10	9	2002	1200	0
11	9	2002	0		19.88
11	9	2002	1200	0
12	9	2002	0		20.92
12	9	2002	1200	0
13	9	2002	0		23.52
13	9	2002	1200	0
14	9	2002	0		24.12
14	9	2002	1200	0
15	9	2002	0		25.02
15	9	2002	1200	0
16	9	2002	0		22.12
16	9	2002	1200	0
17	9	2002	0		21.42
17	9	2002	1200	0
18	9	2002	0		23.26
18	9	2002	1200	0
19	9	2002	0		20.96
19	9	2002	1200	0
20	9	2002	0		23
20	9	2002	1200	0
21	9	2002	0		23.14
21	9	2002	1200	0
22	9	2002	0		19.94
22	9	2002	1200	5
23	9	2002	0		19
23	9	2002	1200	17
24	9	2002	0		18.74
24	9	2002	1200	27.9
25	9	2002	0		15.9
25	9	2002	1200	6.8
26	9	2002	0		18.48
26	9	2002	1200	0.8
27	9	2002	0		20.76
27	9	2002	1200	0
28	9	2002	0		21.9
28	9	2002	1200	0
29	9	2002	0		22.5
29	9	2002	1200	0
30	9	2002	0		23.76
30	9	2002	1200	0
1	10	2002	0		24.08
2	10	2002	0		23.22
2	10	2002	1200	0.2
3	10	2002	0		24.44
4	10	2002	0		24.62
5	10	2002	0		23.92
5	10	2002	1200	0
6	10	2002	0		23.56
6	10	2002	1200	0
7	10	2002	0		23.9
7	10	2002	1200	0
8	10	2002	0		25.84
8	10	2002	1200	0
9	10	2002	0		25.58
9	10	2002	1200	0
10	10	2002	0		24.62
10	10	2002	1200	0
11	10	2002	0		24.74
11	10	2002	1200	0
12	10	2002	0		25.08
12	10	2002	1200	0
13	10	2002	0		25.22
13	10	2002	1200	0
14	10	2002	0		24.22
14	10	2002	1200	0
15	10	2002	0		24.72
15	10	2002	1200	0
16	10	2002	0		25.18
16	10	2002	1200	0
17	10	2002	0		26.78
17	10	2002	1200	0
18	10	2002	0		24.64
18	10	2002	1200	0
19	10	2002	0		22.48
19	10	2002	1200	0
20	10	2002	0		23.5
20	10	2002	1200	0
21	10	2002	0		26.58
21	10	2002	1200	0
22	10	2002	0		24.68
22	10	2002	1200	0
23	10	2002	0		21.88
23	10	2002	1200	14
24	10	2002	0		21.64
24	10	2002	1200	0
25	10	2002	0		23.64
25	10	2002	1200	0
26	10	2002	0		24.52
26	10	2002	1200	0
27	10	2002	0		26.46
27	10	2002	1200	0.8
28	10	2002	0		26.68
28	10	2002	1200	0
29	10	2002	0		24.72
29	10	2002	1200	0
30	10	2002	0		21.86
30	10	2002	1200	2.4
31	10	2002	0		22.66
31	10	2002	1200	15.1
1	11	2002	0		21.62
1	11	2002	1200	9.4
2	11	2002	0		22.92
2	11	2002	1200	13.7
3	11	2002	0		24.62
3	11	2002	1200	11
4	11	2002	0		23.98
4	11	2002	1200	0
5	11	2002	0		22.52
5	11	2002	1200	14.8
6	11	2002	0		18.18
6	11	2002	1200	27.6
7	11	2002	0		17.72
7	11	2002	1200	7.2
8	11	2002	0		19.34
8	11	2002	1200	0
9	11	2002	0		21.4
9	11	2002	1200	0
10	11	2002	0		24.16
10	11	2002	1200	0
11	11	2002	0		21.86
11	11	2002	1200	0
12	11	2002	0		23.4
12	11	2002	1200	44.2
13	11	2002	0		22.98
13	11	2002	1200	0
14	11	2002	0		23
14	11	2002	1200	0
15	11	2002	0		24.06
15	11	2002	1200	0
16	11	2002	0		25.56
16	11	2002	1200	37.4
17	11	2002	0		22.84
17	11	2002	1200	0
18	11	2002	0		23.02
18	11	2002	1200	32.2
19	11	2002	0		23.98
19	11	2002	1200	29.6
20	11	2002	0		25.94
20	11	2002	1200	0
21	11	2002	0		24.46
21	11	2002	1200	1.6
22	11	2002	0		23.84
22	11	2002	1200	0.8
23	11	2002	0		24.02
23	11	2002	1200	0
24	11	2002	0		23.08
24	11	2002	1200	0.2
25	11	2002	0		23.64
25	11	2002	1200	4.9
26	11	2002	0		26
26	11	2002	1200	5.9
27	11	2002	0		21.38
27	11	2002	1200	0.8
28	11	2002	0		24.76
28	11	2002	1200	4.2
29	11	2002	0		25.6
29	11	2002	1200	0
30	11	2002	0		26.86
30	11	2002	1200	0
1	12	2002	0		27.46
1	12	2002	1200	0
2	12	2002	0		28.04
2	12	2002	1200	0
3	12	2002	0		26.88
3	12	2002	1200	0
4	12	2002	0		25.98
4	12	2002	1200	0
5	12	2002	0		26.06
5	12	2002	1200	0
6	12	2002	0		25.2
6	12	2002	1200	0
7	12	2002	0		23.44
7	12	2002	1200	11.7
8	12	2002	0		23.94
8	12	2002	1200	30
9	12	2002	0		23.88
9	12	2002	1200	5.7
10	12	2002	0		23.16
10	12	2002	1200	3.4
11	12	2002	0		22.16
11	12	2002	1200	10.2
12	12	2002	0		20.38
12	12	2002	1200	62.3
13	12	2002	0		20.24
13	12	2002	1200	75.9
14	12	2002	0		19.92
14	12	2002	1200	28
15	12	2002	0		19.88
15	12	2002	1200	20.8
16	12	2002	0		19.54
16	12	2002	1200	13.8
17	12	2002	0		21.32
17	12	2002	1200	26.8
18	12	2002	0		24.94
18	12	2002	1200	4.2
19	12	2002	0		24.14
19	12	2002	1200	0
20	12	2002	0		26.14
20	12	2002	1200	0
21	12	2002	0		24.38
21	12	2002	1200	0
22	12	2002	0		24.3
22	12	2002	1200	37.2
23	12	2002	0		24.32
23	12	2002	1200	0
24	12	2002	0		24.3
24	12	2002	1200	14.5
25	12	2002	0		24.12
25	12	2002	1200	4.7
26	12	2002	0		23.18
26	12	2002	1200	10.8
27	12	2002	0		22.8
27	12	2002	1200	20.6
28	12	2002	0		23.08
28	12	2002	1200	0
29	12	2002	0		23.42
29	12	2002	1200	0.6
30	12	2002	0		22.22
30	12	2002	1200	1.4
31	12	2002	0		22.72
31	12	2002	1200	12.7
1	1	2003	0		22.88
1	1	2003	1200	46.6
2	1	2003	0		22.36
2	1	2003	1200	12
3	1	2003	0		22.38
3	1	2003	1200	19.2
4	1	2003	0		21.56
4	1	2003	1200	25.1
5	1	2003	0		22.02
5	1	2003	1200	36.5
6	1	2003	0		22.3
6	1	2003	1200	22.6
7	1	2003	0		20.48
7	1	2003	1200	73.1
8	1	2003	0		21.5
8	1	2003	1200	56.2
9	1	2003	0		23.9
9	1	2003	1200	1
10	1	2003	0		24.7
10	1	2003	1200	29.4
11	1	2003	0		22.92
11	1	2003	1200	8.6
12	1	2003	0		23.9
12	1	2003	1200	21.8
13	1	2003	0		23.56
13	1	2003	1200	16.2
14	1	2003	0		23.26
14	1	2003	1200	8.3
15	1	2003	0		23.14
15	1	2003	1200	31.2
16	1	2003	0		20.78
16	1	2003	1200	83.4
17	1	2003	0		19.86
17	1	2003	1200	81.9
18	1	2003	0		22.76
18	1	2003	1200	27.6
19	1	2003	0		22.96
19	1	2003	1200	16
20	1	2003	0		22.52
20	1	2003	1200	4.6
21	1	2003	0		22.54
21	1	2003	1200	72.9
22	1	2003	0		22.86
22	1	2003	1200	24.8
23	1	2003	0		25.46
23	1	2003	1200	1.7
24	1	2003	0		26.02
24	1	2003	1200	0
25	1	2003	0		25.76
25	1	2003	1200	0
26	1	2003	0		24.7
26	1	2003	1200	0
27	1	2003	0		24.98
27	1	2003	1200	0
28	1	2003	0		24.06
28	1	2003	1200	0
29	1	2003	0		22.18
29	1	2003	1200	7.4
30	1	2003	0		21.92
30	1	2003	1200	53.3
31	1	2003	0		23.98
31	1	2003	1200	0.2
1	2	2003	0		24.52
1	2	2003	1200	0
2	2	2003	0		24.64
2	2	2003	1200	0
3	2	2003	0		23.72
3	2	2003	1200	0
4	2	2003	0		24.54
4	2	2003	1200	0
5	2	2003	0		25.06
5	2	2003	1200	0
6	2	2003	0		24.56
6	2	2003	1200	0
7	2	2003	0		25.16
7	2	2003	1200	0
8	2	2003	0		25.6
8	2	2003	1200	0
9	2	2003	0		25.92
9	2	2003	1200	0
10	2	2003	0		25.54
10	2	2003	1200	0
11	2	2003	0		26.5
11	2	2003	1200	0
12	2	2003	0		26.02
12	2	2003	1200	0
13	2	2003	0		25.38
13	2	2003	1200	0
14	2	2003	0		26.06
14	2	2003	1200	0
15	2	2003	0		22.12
15	2	2003	1200	0
16	2	2003	0		23.1
16	2	2003	1200	75.9
17	2	2003	0		22.84
17	2	2003	1200	0
18	2	2003	0		23.02
18	2	2003	1200	44.4
19	2	2003	0		21.52
19	2	2003	1200	24.8
20	2	2003	0		24.46
20	2	2003	1200	9.6
21	2	2003	0		25.06
21	2	2003	1200	0
22	2	2003	0		24.5
22	2	2003	1200	0
23	2	2003	0		25.24
23	2	2003	1200	0
24	2	2003	0		24.88
24	2	2003	1200	0
25	2	2003	0		26.28
25	2	2003	1200	0
26	2	2003	0		25.38
26	2	2003	1200	0
27	2	2003	0		26.14
27	2	2003	1200	28.2
28	2	2003	0		25.56
28	2	2003	1200	0
1	3	2003	0		26.02
1	3	2003	1200	0
2	3	2003	0		26.3
2	3	2003	1200	0
3	3	2003	0		26.04
3	3	2003	1200	0
4	3	2003	0		26.62
4	3	2003	1200	0
5	3	2003	0		26.36
5	3	2003	1200	0
6	3	2003	0		25.16
6	3	2003	1200	0
7	3	2003	0		25.66
7	3	2003	1200	0
8	3	2003	0		22.62
8	3	2003	1200	0
9	3	2003	0		22.12
9	3	2003	1200	4.8
10	3	2003	0		23.44
10	3	2003	1200	0.3
11	3	2003	0		23.36
11	3	2003	1200	0.2
12	3	2003	0		22.74
12	3	2003	1200	1.2
13	3	2003	0		22.52
13	3	2003	1200	25.6
14	3	2003	0		23.04
14	3	2003	1200	2.9
15	3	2003	0		22.88
15	3	2003	1200	0.3
16	3	2003	0		22.78
16	3	2003	1200	10.9
17	3	2003	0		21.56
17	3	2003	1200	14.2
18	3	2003	0		20.8
18	3	2003	1200	14.4
19	3	2003	0		22.28
19	3	2003	1200	0.3
20	3	2003	0		24.1
20	3	2003	1200	17.6
21	3	2003	0		24.46
21	3	2003	1200	1.2
22	3	2003	0		22.1
22	3	2003	1200	78.3
23	3	2003	0		22.66
23	3	2003	1200	0
24	3	2003	0		22.56
24	3	2003	1200	0
25	3	2003	0		22.86
25	3	2003	1200	0.3
26	3	2003	0		22.4
26	3	2003	1200	0
27	3	2003	0		20.36
27	3	2003	1200	0.3
28	3	2003	0		21.68
28	3	2003	1200	5.9
29	3	2003	0		22.56
29	3	2003	1200	0
30	3	2003	0		23.62
30	3	2003	1200	0
31	3	2003	0		23.4
31	3	2003	1200	0
1	4	2003	0		23.34
1	4	2003	1200	0
2	4	2003	0		24.06
2	4	2003	1200	0
3	4	2003	0		23.9
3	4	2003	1200	0
4	4	2003	0		23.32
4	4	2003	1200	0
5	4	2003	0		23.26
5	4	2003	1200	0.6
6	4	2003	0		23.5
6	4	2003	1200	21
7	4	2003	0		23.12
7	4	2003	1200	3.5
8	4	2003	0		21.58
8	4	2003	1200	0.4
9	4	2003	0		23.4
9	4	2003	1200	0.2
10	4	2003	0		23.76
10	4	2003	1200	0
11	4	2003	0		24.08
11	4	2003	1200	0
12	4	2003	0		24.04
12	4	2003	1200	0
13	4	2003	0		20.4
13	4	2003	1200	0
14	4	2003	0		20.4
14	4	2003	1200	0.5
15	4	2003	0		21.16
15	4	2003	1200	0
16	4	2003	0		21.54
16	4	2003	1200	0
17	4	2003	0		21.9
17	4	2003	1200	0
18	4	2003	0		21.82
18	4	2003	1200	0
19	4	2003	0		22.78
19	4	2003	1200	0
20	4	2003	0		22.94
20	4	2003	1200	0
21	4	2003	0		23.66
21	4	2003	1200	0
22	4	2003	0		22.88
22	4	2003	1200	0
23	4	2003	0		22.14
23	4	2003	1200	0
24	4	2003	0		22.22
24	4	2003	1200	0
25	4	2003	0		22.24
25	4	2003	1200	0
26	4	2003	0		23.24
26	4	2003	1200	0
27	4	2003	0		24.1
27	4	2003	1200	0
28	4	2003	0		24.36
28	4	2003	1200	0
29	4	2003	0		24.16
29	4	2003	1200	0
30	4	2003	0		23.68
30	4	2003	1200	0
1	5	2003	0		24.22
1	5	2003	1200	0
2	5	2003	0		24.02
2	5	2003	1200	0
3	5	2003	0		19.06
3	5	2003	1200	3
4	5	2003	0		19.1
4	5	2003	1200	0
5	5	2003	0		18.82
5	5	2003	1200	0
6	5	2003	0		20.06
6	5	2003	1200	16.4
7	5	2003	0		17.72
7	5	2003	1200	0.8
8	5	2003	0		17.48
8	5	2003	1200	0
9	5	2003	0		18.34
9	5	2003	1200	0
10	5	2003	0		18.82
10	5	2003	1200	0
11	5	2003	0		18.66
11	5	2003	1200	0
12	5	2003	0		18.3
12	5	2003	1200	0
13	5	2003	0		20
13	5	2003	1200	0
14	5	2003	0		20.4
14	5	2003	1200	0
15	5	2003	0		20.3
15	5	2003	1200	0
16	5	2003	0		20.06
16	5	2003	1200	0
17	5	2003	0		19.96
17	5	2003	1200	0
18	5	2003	0		20.54
18	5	2003	1200	0
19	5	2003	0		19.9
19	5	2003	1200	0
20	5	2003	0		21.34
20	5	2003	1200	0
21	5	2003	0		21.7
21	5	2003	1200	0
22	5	2003	0		22.06
22	5	2003	1200	0
23	5	2003	0		22.62
23	5	2003	1200	0
24	5	2003	0		21.34
24	5	2003	1200	0
25	5	2003	0		19.3
25	5	2003	1200	0
26	5	2003	0		19.66
26	5	2003	1200	0
27	5	2003	0		20.18
27	5	2003	1200	0
28	5	2003	0		20.2
28	5	2003	1200	0
29	5	2003	0		20.54
29	5	2003	1200	0
30	5	2003	0		19.76
30	5	2003	1200	0
31	5	2003	0		19.36
31	5	2003	1200	0
1	6	2003	0		19.64
1	6	2003	1200	0
2	6	2003	0		19.6
2	6	2003	1200	0
3	6	2003	0		22
3	6	2003	1200	0
4	6	2003	0		22.78
4	6	2003	1200	0
5	6	2003	0		21.32
5	6	2003	1200	0
6	6	2003	0		21.44
6	6	2003	1200	0
7	6	2003	0		22.4
7	6	2003	1200	0
8	6	2003	0		22.34
8	6	2003	1200	0
9	6	2003	0		21.34
9	6	2003	1200	0
10	6	2003	0		20.64
10	6	2003	1200	0
11	6	2003	0		21.64
11	6	2003	1200	0
12	6	2003	0		21.78
12	6	2003	1200	0
13	6	2003	0		22.16
13	6	2003	1200	0
14	6	2003	0		22.46
14	6	2003	1200	0
15	6	2003	0		21.4
15	6	2003	1200	0
16	6	2003	0		20.86
16	6	2003	1200	0
17	6	2003	0		19.82
17	6	2003	1200	0
18	6	2003	0		20.24
18	6	2003	1200	0
19	6	2003	0		20.5
19	6	2003	1200	0
20	6	2003	0		20.74
20	6	2003	1200	0
21	6	2003	0		20.88
21	6	2003	1200	0
22	6	2003	0		21
22	6	2003	1200	0
23	6	2003	0		20.32
23	6	2003	1200	0
24	6	2003	0		20.96
24	6	2003	1200	0
25	6	2003	0		20.42
25	6	2003	1200	0
26	6	2003	0		19.86
26	6	2003	1200	0
27	6	2003	0		19.8
27	6	2003	1200	0
28	6	2003	0		19.38
28	6	2003	1200	0
29	6	2003	0		19.76
29	6	2003	1200	0
30	6	2003	0		18.72
30	6	2003	1200	0
1	7	2003	0		17.46
1	7	2003	1200	0
2	7	2003	0		18.68
2	7	2003	1200	0
3	7	2003	0		19.16
3	7	2003	1200	0
4	7	2003	0		19.06
4	7	2003	1200	0
5	7	2003	0		18.7
5	7	2003	1200	0
6	7	2003	0		19.36
6	7	2003	1200	0
7	7	2003	0		20.2
7	7	2003	1200	0
8	7	2003	0		20.94
8	7	2003	1200	0
9	7	2003	0		21.36
9	7	2003	1200	0
10	7	2003	0		21.44
10	7	2003	1200	0
11	7	2003	0		22.76
11	7	2003	1200	0
12	7	2003	0		18.62
12	7	2003	1200	0
13	7	2003	0		17.36
13	7	2003	1200	0
14	7	2003	0		17.52
14	7	2003	1200	0
15	7	2003	0		16.3
15	7	2003	1200	0
16	7	2003	0		18.08
16	7	2003	1200	0
17	7	2003	0		17.94
17	7	2003	1200	0
18	7	2003	0		18.5
18	7	2003	1200	0
19	7	2003	0		18.92
19	7	2003	1200	0
20	7	2003	0		20.6
20	7	2003	1200	0
21	7	2003	0		19.74
21	7	2003	1200	0
22	7	2003	0		19.86
22	7	2003	1200	0
23	7	2003	0		19.3
23	7	2003	1200	0
24	7	2003	0		18.92
24	7	2003	1200	0
25	7	2003	0		20.06
25	7	2003	1200	0
26	7	2003	0		20.66
26	7	2003	1200	0
27	7	2003	0		18.72
27	7	2003	1200	0
28	7	2003	0		18.9
28	7	2003	1200	0
29	7	2003	0		18.76
29	7	2003	1200	0
30	7	2003	0		19.94
30	7	2003	1200	0
31	7	2003	0		20.5
31	7	2003	1200	0
1	8	2003	0		20.52
1	8	2003	1200	0
2	8	2003	0		19.84
2	8	2003	1200	0
3	8	2003	0		19.72
3	8	2003	1200	0
4	8	2003	0		19
4	8	2003	1200	0
5	8	2003	0		19.76
5	8	2003	1200	0
6	8	2003	0		21.98
6	8	2003	1200	0
7	8	2003	0		23
7	8	2003	1200	0
8	8	2003	0		23.34
8	8	2003	1200	0
9	8	2003	0		22.86
9	8	2003	1200	0
10	8	2003	0		21.46
10	8	2003	1200	0
11	8	2003	0		18.5
11	8	2003	1200	0
12	8	2003	0		18.96
12	8	2003	1200	0
13	8	2003	0		19.86
13	8	2003	1200	0
14	8	2003	0		21.02
14	8	2003	1200	0
15	8	2003	0		21.28
15	8	2003	1200	0
16	8	2003	0		20.62
16	8	2003	1200	0
17	8	2003	0		20.12
17	8	2003	1200	0
18	8	2003	0		18.54
18	8	2003	1200	0
19	8	2003	0		19.6
19	8	2003	1200	0
20	8	2003	0		19.3
20	8	2003	1200	0
21	8	2003	0		19.46
21	8	2003	1200	0
22	8	2003	0		21.64
22	8	2003	1200	0
23	8	2003	0		20.18
23	8	2003	1200	0
24	8	2003	0		22.1
24	8	2003	1200	0
25	8	2003	0		23.32
25	8	2003	1200	0
26	8	2003	0		18.46
26	8	2003	1200	5.2
27	8	2003	0		18.52
27	8	2003	1200	0
28	8	2003	0		20.34
28	8	2003	1200	0
29	8	2003	0		18.6
29	8	2003	1200	5.2
30	8	2003	0		17.74
30	8	2003	1200	0
31	8	2003	0		21.14
31	8	2003	1200	0
1	9	2003	0		23.1
1	9	2003	1200	0
2	9	2003	0		22.82
2	9	2003	1200	0
3	9	2003	0		18.9
3	9	2003	1200	0
4	9	2003	0		19.54
4	9	2003	1200	0
5	9	2003	0		17.88
5	9	2003	1200	0
6	9	2003	0		18.34
6	9	2003	1200	0
7	9	2003	0		18.48
7	9	2003	1200	0
8	9	2003	0		19.88
8	9	2003	1200	0
9	9	2003	0		20.96
9	9	2003	1200	0
10	9	2003	0		22.18
10	9	2003	1200	0
11	9	2003	0		22.96
11	9	2003	1200	0
12	9	2003	0		20.32
12	9	2003	1200	0
13	9	2003	0		23.42
13	9	2003	1200	0
14	9	2003	0		19.36
14	9	2003	1200	3.2
15	9	2003	0		19.42
15	9	2003	1200	0
16	9	2003	0		21.86
16	9	2003	1200	0
17	9	2003	0		19.68
17	9	2003	1200	1
18	9	2003	0		19.72
18	9	2003	1200	0.9
19	9	2003	0		21.06
19	9	2003	1200	0
20	9	2003	0		22.38
20	9	2003	1200	0
21	9	2003	0		23.62
21	9	2003	1200	0
22	9	2003	0		23.34
22	9	2003	1200	0
23	9	2003	0		24.36
23	9	2003	1200	0
24	9	2003	0		26.1
24	9	2003	1200	0
25	9	2003	0		27.74
25	9	2003	1200	0
26	9	2003	0		26.4
26	9	2003	1200	0
27	9	2003	0		26.36
27	9	2003	1200	0
28	9	2003	0		23.06
28	9	2003	1200	5.4
29	9	2003	0		21.78
29	9	2003	1200	1.6
30	9	2003	0		23.18
[truncated: 11,304 more rows]
