# Supplementary material for: Forecasting dengue fever in Brazil: An assessment of climate conditions
Source: PLoS One. 2019 Aug 8;14(8):e0220106. doi: 10.1371/journal.pone.0220106 (PMC6687106; doi:10.1371/journal.pone.0220106)
Supplement: S1 File — (ZIP) [file pone.0220106.s003.zip › data and codes_submit/training dataset analysis/codes/prediction codes_rio_de_janeiro/prediction routine/Results_Confusion matrices/test_LP_strategy.m]

clear all;close all;clc

%% TESTING THE LP STRATEGY: BUILD CONFUSION MATRICES

%% Choose Capital, Kernel and Alpha 
Capital_name = 'S�o_Lu�s';
kernel       = 'rbf';
alpha        = 1;

% prob_dengue_info and EP and AA confusion matrices (for visual comparison)
load(['confusion_matrices_Capital_' Capital_name '_alpha_' num2str(alpha) '_kernel_' kernel '.mat'])

% Load information about ind_dengue and ind_no_dengue for the chosen state
% capital
load(['climate_and_epidemic_data_' Capital_name  '.mat']) % Choose data for the analysis
clear clim_data Days_tot vec_p vec_t0 years_vec
  
%% Build vectors with prediction results for each strategy: 1 - epidemic (if prob >=0.5)
% 0-non epidemic
 for j5 = 1:length(prob_dengue_info)   
    % LP strategy: Build vector with 1's for  prediction epidemic years and 0's for prediction non-epidemic years
    aux_val          = prob_dengue_info{j5}.values; % define aux variable
    prob_val_LP(j5)  = aux_val(end); % latest as possible 
    %Dengue prob ---> D or ND (1 or 0)
       if prob_val_LP(j5)>=0.5
         epi_result_LP(j5) = 1;
         else
             if  prob_val_LP(j5)<0.5
         epi_result_LP(j5) = 0;
             end
       end
 clear aux_val      
 end


%% Real epidemic outcome: 0 --> ND,  1 --> D
num_of_years             = length(prob_dengue_info);
vec_epi_info             = zeros(num_of_years,1);
vec_epi_info(ind_dengue) = ones(length(ind_dengue),1); 


% %% Build confusion matrix: EP
% aux_epi = [epi_result_EP' vec_epi_info];
% 
% D_D= [1 1]; % D_D
% [~, index]=ismember(aux_epi,D_D,'rows');
% conf_matrix_EP(1,1) = length(find(index ==1));
% clear index
% D_ND= [1 0]; % D_ND
% [~, index]       = ismember(aux_epi,D_ND,'rows');
% conf_matrix_EP(1,2) = length(find(index ==1));
% clear index
% ND_D= [0 1]; % ND_D
% [~, index]=ismember(aux_epi,ND_D,'rows');
% conf_matrix_EP(2,1) = length(find(index ==1));
% clear index
% ND_ND= [0 0]; % ND_ND
% [~, index]       = ismember(aux_epi,ND_ND,'rows');
% conf_matrix_EP(2,2) = length(find(index ==1));
% ACC_EP = round((conf_matrix_EP(1,1)+conf_matrix_EP(2,2))/num_of_years,2);
% clear index aux_epi
% 
% 
% %% Build confusion matrix: AA
% aux_epi = [epi_result_AA' vec_epi_info];
% 
% [~, index]=ismember(aux_epi,D_D,'rows');
% conf_matrix_AA(1,1) = length(find(index ==1));
% clear index
% [~, index]       = ismember(aux_epi,D_ND,'rows');
% conf_matrix_AA(1,2) = length(find(index ==1));
% clear index
% [~, index]=ismember(aux_epi,ND_D,'rows');
% conf_matrix_AA(2,1) = length(find(index ==1));
% clear index
% [~, index]       = ismember(aux_epi,ND_ND,'rows');
% conf_matrix_AA(2,2) = length(find(index ==1));
% ACC_AA = round((conf_matrix_AA(1,1)+conf_matrix_AA(2,2))/num_of_years,2);
% clear index aux_epi
% 

D_D   = [1 1];
D_ND  = [1 0];
ND_D  = [0 1];
ND_ND = [0 0];

%% Build confusion matrix: LP
aux_epi = [epi_result_LP' vec_epi_info];

[~, index]=ismember(aux_epi,D_D,'rows');
conf_matrix_LP(1,1) = length(find(index ==1));
clear index
[~, index]       = ismember(aux_epi,D_ND,'rows');
conf_matrix_LP(1,2) = length(find(index ==1));
clear index
[~, index]=ismember(aux_epi,ND_D,'rows');
conf_matrix_LP(2,1) = length(find(index ==1));
clear index
[~, index]       = ismember(aux_epi,ND_ND,'rows');
conf_matrix_LP(2,2) = length(find(index ==1));
ACC_LP = round((conf_matrix_LP(1,1)+conf_matrix_LP(2,2))/num_of_years,2);
clear index aux_epi

conf_matrix_LP
