# Supplementary material for: Forecasting dengue fever in Brazil: An assessment of climate conditions
Source: PLoS One. 2019 Aug 8;14(8):e0220106. doi: 10.1371/journal.pone.0220106 (PMC6687106; doi:10.1371/journal.pone.0220106)
Supplement: S1 File — (ZIP) [file pone.0220106.s003.zip › data and codes_submit/holdout dataset analysis/completed_climate_data/preprocessing data/dados_Recife.xlsx]

## Sheet: climdata_Recife
1	1	2001	0		26.48
1	1	2001	1200	0.5
2	1	2001	0		26.24
2	1	2001	1200	0
3	1	2001	0		26.32
3	1	2001	1200	0
4	1	2001	0		26.5
4	1	2001	1200	5.6
5	1	2001	0		26.18
5	1	2001	1200	2.6
6	1	2001	0		26.68
6	1	2001	1200	10.5
7	1	2001	0		26.6
7	1	2001	1200	0
8	1	2001	0		25.86
8	1	2001	1200	0
9	1	2001	0		25.6
9	1	2001	1200	0
10	1	2001	0		27.28
10	1	2001	1200	2.3
11	1	2001	0		26.12
11	1	2001	1200	3.6
12	1	2001	0		26.9
12	1	2001	1200	15.7
13	1	2001	0		27.06
13	1	2001	1200	1.2
14	1	2001	0		27.02
14	1	2001	1200	2.3
15	1	2001	0		27.16
15	1	2001	1200	1
16	1	2001	0		26.7
16	1	2001	1200	0
17	1	2001	0		26.4
17	1	2001	1200	0
18	1	2001	0		26.92
18	1	2001	1200	0.5
19	1	2001	0		26.56
19	1	2001	1200	11.4
20	1	2001	0		26.34
20	1	2001	1200	0
21	1	2001	0		25.94
21	1	2001	1200	0
22	1	2001	0		26.3
22	1	2001	1200	0
23	1	2001	0		26.82
23	1	2001	1200	0
24	1	2001	0		26.84
24	1	2001	1200	0
25	1	2001	0		26.58
25	1	2001	1200	0
26	1	2001	0		26.68
26	1	2001	1200	0
27	1	2001	0		26.72
27	1	2001	1200	0
28	1	2001	0		27.56
28	1	2001	1200	0
29	1	2001	0		26.48
29	1	2001	1200	0
30	1	2001	0		26.62
30	1	2001	1200	0
31	1	2001	0		27.1
31	1	2001	1200	1.6
1	2	2001	0		27.04
1	2	2001	1200	0
2	2	2001	0		27.24
2	2	2001	1200	0
3	2	2001	0		27.26
3	2	2001	1200	0
4	2	2001	0		26.72
4	2	2001	1200	20
5	2	2001	0		26.74
5	2	2001	1200	0
6	2	2001	0		27.18
6	2	2001	1200	0.3
7	2	2001	0		27
7	2	2001	1200	0
8	2	2001	0		27.68
8	2	2001	1200	3
9	2	2001	0		27.52
9	2	2001	1200	0
10	2	2001	0		26.44
10	2	2001	1200	0
11	2	2001	0		27.16
11	2	2001	1200	0
12	2	2001	0		27.5
12	2	2001	1200	4.4
13	2	2001	0		27.94
13	2	2001	1200	0
14	2	2001	0		27.76
14	2	2001	1200	0.2
15	2	2001	0		26.54
15	2	2001	1200	2.8
16	2	2001	0		27.22
16	2	2001	1200	0
17	2	2001	0		27.86
17	2	2001	1200	0
18	2	2001	0		27.2
18	2	2001	1200	5
19	2	2001	0		27.04
19	2	2001	1200	0
20	2	2001	0		27.1
20	2	2001	1200	0
21	2	2001	0		27.14
21	2	2001	1200	0.2
22	2	2001	0		28.34
22	2	2001	1200	0
23	2	2001	0		27.8
23	2	2001	1200	0
24	2	2001	0		28.7
24	2	2001	1200	0
25	2	2001	0		27.76
25	2	2001	1200	0.2
26	2	2001	0		27.14
26	2	2001	1200	14
27	2	2001	0		27.14
27	2	2001	1200	4
28	2	2001	0		27.14
28	2	2001	1200	2.4
1	3	2001	0		27.26
1	3	2001	1200	1.3
2	3	2001	0		27.6
2	3	2001	1200	0
3	3	2001	0		28.18
3	3	2001	1200	2.4
4	3	2001	0		27.78
4	3	2001	1200	1
5	3	2001	0		28.08
5	3	2001	1200	0
6	3	2001	0		27.56
6	3	2001	1200	0
7	3	2001	0		28.38
7	3	2001	1200	0
8	3	2001	0		28.14
8	3	2001	1200	0
9	3	2001	0		25.62
9	3	2001	1200	12.6
10	3	2001	0		27.3
10	3	2001	1200	5.8
11	3	2001	0		26.8
11	3	2001	1200	0
12	3	2001	0		27.7
12	3	2001	1200	4.4
13	3	2001	0		26.02
13	3	2001	1200	4
14	3	2001	0		25.44
14	3	2001	1200	10.3
15	3	2001	0		26.14
15	3	2001	1200	7.7
16	3	2001	0		27.06
16	3	2001	1200	0
17	3	2001	0		27.28
17	3	2001	1200	0
18	3	2001	0		26.58
18	3	2001	1200	3.8
19	3	2001	0		27.16
19	3	2001	1200	0
20	3	2001	0		27.62
20	3	2001	1200	0
21	3	2001	0		27.14
21	3	2001	1200	4
22	3	2001	0		26.98
22	3	2001	1200	2.3
23	3	2001	0		26.94
23	3	2001	1200	0.1
24	3	2001	0		27.54
24	3	2001	1200	0
25	3	2001	0		27.72
25	3	2001	1200	0
26	3	2001	0		27.18
26	3	2001	1200	7.6
27	3	2001	0		27.52
27	3	2001	1200	1.2
28	3	2001	0		27.44
28	3	2001	1200	4.3
29	3	2001	0		24.76
29	3	2001	1200	33.6
30	3	2001	0		25.16
30	3	2001	1200	7.2
31	3	2001	0		25.6
31	3	2001	1200	20.1
1	4	2001	0		24.92
1	4	2001	1200	6.8
2	4	2001	0		25.54
2	4	2001	1200	3.5
3	4	2001	0		25.76
3	4	2001	1200	15.1
4	4	2001	0		24.66
4	4	2001	1200	1.6
5	4	2001	0		25.78
5	4	2001	1200	0
6	4	2001	0		26.24
6	4	2001	1200	5.7
7	4	2001	0		27.16
7	4	2001	1200	0.5
8	4	2001	0		26.6
8	4	2001	1200	0
9	4	2001	0		27.08
9	4	2001	1200	0
10	4	2001	0		26.96
10	4	2001	1200	0
11	4	2001	0		26.16
11	4	2001	1200	0
12	4	2001	0		27.28
12	4	2001	1200	6.1
13	4	2001	0		27
13	4	2001	1200	1
14	4	2001	0		27.18
14	4	2001	1200	5
15	4	2001	0		23.96
15	4	2001	1200	52.2
16	4	2001	0		25.44
16	4	2001	1200	24.3
17	4	2001	0		24.84
17	4	2001	1200	72.1
18	4	2001	0		25.68
18	4	2001	1200	0.8
19	4	2001	0		25.78
19	4	2001	1200	2
20	4	2001	0		26.96
20	4	2001	1200	0
21	4	2001	0		26.26
21	4	2001	1200	0
22	4	2001	0		27.04
22	4	2001	1200	7
23	4	2001	0		26.26
23	4	2001	1200	3.2
24	4	2001	0		26.16
24	4	2001	1200	17.3
25	4	2001	0		26.48
25	4	2001	1200	7.5
26	4	2001	0		26.04
26	4	2001	1200	4.9
27	4	2001	0		26.86
27	4	2001	1200	8.6
28	4	2001	0		24.4
28	4	2001	1200	7.1
29	4	2001	0		24.86
29	4	2001	1200	74.6
30	4	2001	0		25.58
30	4	2001	1200	0.9
1	5	2001	0		25.74
1	5	2001	1200	2
2	5	2001	0		26.2
2	5	2001	1200	0
3	5	2001	0		26.12
3	5	2001	1200	0
4	5	2001	0		25.1
4	5	2001	1200	20
5	5	2001	0		25.74
5	5	2001	1200	6.6
6	5	2001	0		26.76
6	5	2001	1200	9.6
7	5	2001	0		26.9
7	5	2001	1200	0
8	5	2001	0		26.62
8	5	2001	1200	0
9	5	2001	0		26.56
9	5	2001	1200	0
10	5	2001	0		26.84
10	5	2001	1200	0
11	5	2001	0		26.34
11	5	2001	1200	0
12	5	2001	0		26.78
12	5	2001	1200	0
13	5	2001	0		27.16
13	5	2001	1200	0
14	5	2001	0		25.78
14	5	2001	1200	0
15	5	2001	0		25.28
15	5	2001	1200	0
16	5	2001	0		26.48
16	5	2001	1200	0.5
17	5	2001	0		26.4
17	5	2001	1200	0
18	5	2001	0		26.2
18	5	2001	1200	0
19	5	2001	0		26.58
19	5	2001	1200	0
20	5	2001	0		26.08
20	5	2001	1200	0
21	5	2001	0		26.48
21	5	2001	1200	0
22	5	2001	0		26.32
22	5	2001	1200	0
23	5	2001	0		25.9
23	5	2001	1200	0
24	5	2001	0		26.16
24	5	2001	1200	8.7
25	5	2001	0		25.82
25	5	2001	1200	0
26	5	2001	0		24.96
26	5	2001	1200	2.9
27	5	2001	0		26.22
27	5	2001	1200	0
28	5	2001	0		26.44
28	5	2001	1200	0
29	5	2001	0		26.96
29	5	2001	1200	0.2
30	5	2001	0		26.54
30	5	2001	1200	6.6
31	5	2001	0		25.12
31	5	2001	1200	2.4
1	6	2001	0		23.78
1	6	2001	1200	25.9
2	6	2001	0		24.46
2	6	2001	1200	15.9
3	6	2001	0		25.56
3	6	2001	1200	16.6
4	6	2001	0		25.2
4	6	2001	1200	0.9
5	6	2001	0		24.88
5	6	2001	1200	18
6	6	2001	0		25.18
6	6	2001	1200	3.2
7	6	2001	0		25.76
7	6	2001	1200	24.4
8	6	2001	0		24.48
8	6	2001	1200	4.9
9	6	2001	0		24.74
9	6	2001	1200	3.8
10	6	2001	0		25.76
10	6	2001	1200	52
11	6	2001	0		24.16
11	6	2001	1200	0
12	6	2001	0		24.18
12	6	2001	1200	25.3
13	6	2001	0		24.3
13	6	2001	1200	34.7
14	6	2001	0		23.16
14	6	2001	1200	66.5
15	6	2001	0		24.44
15	6	2001	1200	8.1
16	6	2001	0		25.34
16	6	2001	1200	9.1
17	6	2001	0		25.62
17	6	2001	1200	0
18	6	2001	0		24.98
18	6	2001	1200	0
19	6	2001	0		24.26
19	6	2001	1200	5.8
20	6	2001	0		25.42
20	6	2001	1200	6
21	6	2001	0		24.44
21	6	2001	1200	8
22	6	2001	0		24.66
22	6	2001	1200	32
23	6	2001	0		23.62
23	6	2001	1200	7.8
24	6	2001	0		23.04
24	6	2001	1200	10.8
25	6	2001	0		24.28
25	6	2001	1200	4.4
26	6	2001	0		24.12
26	6	2001	1200	7.1
27	6	2001	0		25.16
27	6	2001	1200	33.4
28	6	2001	0		25
28	6	2001	1200	0.7
29	6	2001	0		24.78
29	6	2001	1200	0
30	6	2001	0		23.46
30	6	2001	1200	7.1
1	7	2001	0		24.48
1	7	2001	1200	52
2	7	2001	0		25.04
2	7	2001	1200	6.7
3	7	2001	0		24.04
3	7	2001	1200	3
4	7	2001	0		24.14
4	7	2001	1200	9
5	7	2001	0		24
5	7	2001	1200	2.8
6	7	2001	0		24.56
6	7	2001	1200	26.6
7	7	2001	0		25.18
7	7	2001	1200	2.4
8	7	2001	0		25.36
8	7	2001	1200	11
9	7	2001	0		24.7
9	7	2001	1200	4.6
10	7	2001	0		23.62
10	7	2001	1200	4.9
11	7	2001	0		24.84
11	7	2001	1200	5.4
12	7	2001	0		24.22
12	7	2001	1200	4.8
13	7	2001	0		24.68
13	7	2001	1200	24.6
14	7	2001	0		24.22
14	7	2001	1200	9
15	7	2001	0		23.7
15	7	2001	1200	7.4
16	7	2001	0		24.34
16	7	2001	1200	5.6
17	7	2001	0		25.48
17	7	2001	1200	18
18	7	2001	0		25.24
18	7	2001	1200	1.4
19	7	2001	0		23.56
19	7	2001	1200	14.7
20	7	2001	0		24.52
20	7	2001	1200	47.1
21	7	2001	0		24.02
21	7	2001	1200	24.2
22	7	2001	0		24.36
22	7	2001	1200	2.3
23	7	2001	0		24.6
23	7	2001	1200	3.8
24	7	2001	0		24.14
24	7	2001	1200	1.4
25	7	2001	0		24.4
25	7	2001	1200	3
26	7	2001	0		24.16
26	7	2001	1200	4.5
27	7	2001	0		23.74
27	7	2001	1200	2.2
28	7	2001	0		23.96
28	7	2001	1200	38.1
29	7	2001	0		24.14
29	7	2001	1200	6.7
30	7	2001	0		25.06
30	7	2001	1200	7.1
31	7	2001	0		25.08
31	7	2001	1200	1.2
1	8	2001	0		24.72
1	8	2001	1200	0.3
2	8	2001	0		23.1
2	8	2001	1200	4
3	8	2001	0		24.56
3	8	2001	1200	30.2
4	8	2001	0		25.16
4	8	2001	1200	2.6
5	8	2001	0		24.66
5	8	2001	1200	0
6	8	2001	0		23.68
6	8	2001	1200	6.2
7	8	2001	0		24.38
7	8	2001	1200	8.7
8	8	2001	0		25.16
8	8	2001	1200	10
9	8	2001	0		23.96
9	8	2001	1200	8.6
10	8	2001	0		23.94
10	8	2001	1200	4.3
11	8	2001	0		24.02
11	8	2001	1200	0
12	8	2001	0		24.18
12	8	2001	1200	20.2
13	8	2001	0		24.28
13	8	2001	1200	2.6
14	8	2001	0		23.68
14	8	2001	1200	0
15	8	2001	0		24.92
15	8	2001	1200	43.4
16	8	2001	0		22.76
16	8	2001	1200	9.4
17	8	2001	0		24.32
17	8	2001	1200	7.2
18	8	2001	0		24.64
18	8	2001	1200	0
19	8	2001	0		24.44
19	8	2001	1200	10
20	8	2001	0		25.02
20	8	2001	1200	2
21	8	2001	0		25.06
21	8	2001	1200	0.6
22	8	2001	0		24.36
22	8	2001	1200	16.4
23	8	2001	0		24.64
23	8	2001	1200	1.7
24	8	2001	0		24.84
24	8	2001	1200	1.6
25	8	2001	0		24.64
25	8	2001	1200	3.6
26	8	2001	0		25.04
26	8	2001	1200	5.7
27	8	2001	0		25.28
27	8	2001	1200	0
28	8	2001	0		25.06
28	8	2001	1200	0.5
29	8	2001	0		25.24
29	8	2001	1200	0.7
30	8	2001	0		25.24
30	8	2001	1200	10.5
31	8	2001	0		25.66
31	8	2001	1200	0
1	9	2001	0		25.34
1	9	2001	1200	2
2	9	2001	0		22.94
2	9	2001	1200	20.5
3	9	2001	0		25.2
3	9	2001	1200	50.7
4	9	2001	0		24.8
4	9	2001	1200	4.3
5	9	2001	0		25.26
5	9	2001	1200	1.1
6	9	2001	0		24.18
6	9	2001	1200	0.8
7	9	2001	0		23.94
7	9	2001	1200	0
8	9	2001	0		24.92
8	9	2001	1200	0
9	9	2001	0		25.38
9	9	2001	1200	0
10	9	2001	0		26.04
10	9	2001	1200	0
11	9	2001	0		25.48
11	9	2001	1200	0.4
12	9	2001	0		24.32
12	9	2001	1200	0
13	9	2001	0		25.46
13	9	2001	1200	0
14	9	2001	0		24.96
14	9	2001	1200	2.4
15	9	2001	0		25.5
15	9	2001	1200	1
16	9	2001	0		25.46
16	9	2001	1200	0
17	9	2001	0		26.26
17	9	2001	1200	0.3
18	9	2001	0		26.48
18	9	2001	1200	0
19	9	2001	0		26.22
19	9	2001	1200	3.3
20	9	2001	0		25.96
20	9	2001	1200	2.5
21	9	2001	0		26.32
21	9	2001	1200	0
22	9	2001	0		26.26
22	9	2001	1200	0.4
23	9	2001	0		25.44
23	9	2001	1200	0
24	9	2001	0		24.38
24	9	2001	1200	1.7
25	9	2001	0		24.96
25	9	2001	1200	14.7
26	9	2001	0		24.92
26	9	2001	1200	0
27	9	2001	0		25.46
27	9	2001	1200	0
28	9	2001	0		26.4
28	9	2001	1200	0
29	9	2001	0		25.94
29	9	2001	1200	0.2
30	9	2001	0		26.12
30	9	2001	1200	0
1	10	2001	0		25.78
1	10	2001	1200	0
2	10	2001	0		26.86
2	10	2001	1200	0.2
3	10	2001	0		26.4
3	10	2001	1200	0
4	10	2001	0		26.36
4	10	2001	1200	0
5	10	2001	0		26.4
5	10	2001	1200	0
6	10	2001	0		26.52
6	10	2001	1200	0
7	10	2001	0		25.62
7	10	2001	1200	0
8	10	2001	0		26.32
8	10	2001	1200	0
9	10	2001	0		26.34
9	10	2001	1200	0
10	10	2001	0		26.74
10	10	2001	1200	0
11	10	2001	0		26.94
11	10	2001	1200	0
12	10	2001	0		24.04
12	10	2001	1200	59
13	10	2001	0		24.64
13	10	2001	1200	12.6
14	10	2001	0		26.46
14	10	2001	1200	0.3
15	10	2001	0		26.92
15	10	2001	1200	0
16	10	2001	0		26.54
16	10	2001	1200	2.7
17	10	2001	0		26.78
17	10	2001	1200	0
18	10	2001	0		26.94
18	10	2001	1200	0
19	10	2001	0		25.96
19	10	2001	1200	0
20	10	2001	0		26.66
20	10	2001	1200	0
21	10	2001	0		25.98
21	10	2001	1200	0
22	10	2001	0		26.2
22	10	2001	1200	0
23	10	2001	0		27.62
23	10	2001	1200	0
24	10	2001	0		26.48
24	10	2001	1200	0
25	10	2001	0		24.42
25	10	2001	1200	4
26	10	2001	0		25
26	10	2001	1200	5
27	10	2001	0		24.44
27	10	2001	1200	7.6
28	10	2001	0		24.52
28	10	2001	1200	6.1
29	10	2001	0		25.94
29	10	2001	1200	5
30	10	2001	0		26.38
30	10	2001	1200	1.2
31	10	2001	0		25.86
31	10	2001	1200	0
1	11	2001	0		26.5
1	11	2001	1200	0.3
2	11	2001	0		26.32
2	11	2001	1200	0
3	11	2001	0		26.88
3	11	2001	1200	0
4	11	2001	0		26.18
4	11	2001	1200	0
5	11	2001	0		26.56
5	11	2001	1200	0
6	11	2001	0		26.48
6	11	2001	1200	0
7	11	2001	0		26.84
7	11	2001	1200	0
8	11	2001	0		26.26
8	11	2001	1200	0
9	11	2001	0		25.28
9	11	2001	1200	4.5
10	11	2001	0		25.82
10	11	2001	1200	19.4
11	11	2001	0		25.96
11	11	2001	1200	2.6
12	11	2001	0		26.38
12	11	2001	1200	0
13	11	2001	0		26.5
13	11	2001	1200	0
14	11	2001	0		26.52
14	11	2001	1200	0
15	11	2001	0		26.74
15	11	2001	1200	0
16	11	2001	0		27.24
16	11	2001	1200	0
17	11	2001	0		27.04
17	11	2001	1200	0
18	11	2001	0		27.08
18	11	2001	1200	2.2
19	11	2001	0		27.22
19	11	2001	1200	0
20	11	2001	0		26.82
20	11	2001	1200	0
21	11	2001	0		26.62
21	11	2001	1200	0
22	11	2001	0		27.1
22	11	2001	1200	0
23	11	2001	0		27.28
23	11	2001	1200	0
24	11	2001	0		27.44
24	11	2001	1200	0
25	11	2001	0		27.2
25	11	2001	1200	0
26	11	2001	0		27.28
26	11	2001	1200	0.6
27	11	2001	0		27.14
27	11	2001	1200	0.6
28	11	2001	0		27.2
28	11	2001	1200	1
29	11	2001	0		27.58
29	11	2001	1200	0
30	11	2001	0		27.7
30	11	2001	1200	0.9
1	12	2001	0		27.44
1	12	2001	1200	1.4
2	12	2001	0		27.58
2	12	2001	1200	0
3	12	2001	0		27.78
3	12	2001	1200	0
4	12	2001	0		27.4
4	12	2001	1200	0
5	12	2001	0		27.62
5	12	2001	1200	3
6	12	2001	0		27.8
6	12	2001	1200	0
7	12	2001	0		26.06
7	12	2001	1200	9.2
8	12	2001	0		27.3
8	12	2001	1200	0
9	12	2001	0		27.04
9	12	2001	1200	3.7
10	12	2001	0		27.48
10	12	2001	1200	0.3
11	12	2001	0		26.48
11	12	2001	1200	7.2
12	12	2001	0		26.94
12	12	2001	1200	0.4
13	12	2001	0		26.92
13	12	2001	1200	1.3
14	12	2001	0		27.74
14	12	2001	1200	0
15	12	2001	0		26.86
15	12	2001	1200	0.1
16	12	2001	0		26.86
16	12	2001	1200	20.7
17	12	2001	0		27.06
17	12	2001	1200	12.6
18	12	2001	0		27.2
18	12	2001	1200	0.5
19	12	2001	0		27.28
19	12	2001	1200	0
20	12	2001	0		27.74
20	12	2001	1200	3.4
21	12	2001	0		27.48
21	12	2001	1200	2
22	12	2001	0		27.02
22	12	2001	1200	0
23	12	2001	0		27.3
23	12	2001	1200	3
24	12	2001	0		27.58
24	12	2001	1200	0
25	12	2001	0		26.94
25	12	2001	1200	2.3
26	12	2001	0		26.84
26	12	2001	1200	3.4
27	12	2001	0		27.36
27	12	2001	1200	4.2
28	12	2001	0		27.7
28	12	2001	1200	24.4
29	12	2001	0		27.4
29	12	2001	1200	1
30	12	2001	0		27.66
30	12	2001	1200	0.2
31	12	2001	0		27.36
31	12	2001	1200	4.7
1	1	2002	0		26.68
1	1	2002	1200	2.3
2	1	2002	0		26.78
2	1	2002	1200	4.8
3	1	2002	0		25.94
3	1	2002	1200	46.3
4	1	2002	0		28.04
4	1	2002	1200	0.5
5	1	2002	0		26.08
5	1	2002	1200	4.9
6	1	2002	0		24
6	1	2002	1200	42.9
7	1	2002	0		25.86
7	1	2002	1200	21.1
8	1	2002	0		25.66
8	1	2002	1200	0.5
9	1	2002	0		26.52
9	1	2002	1200	11.5
10	1	2002	0		24.4
10	1	2002	1200	18.2
11	1	2002	0		25.96
11	1	2002	1200	25.8
12	1	2002	0		27.3
12	1	2002	1200	2.9
13	1	2002	0		26.66
13	1	2002	1200	0
14	1	2002	0		26.9
14	1	2002	1200	3.4
15	1	2002	0		27.46
15	1	2002	1200	0
16	1	2002	0		26.3
16	1	2002	1200	1
17	1	2002	0		26.28
17	1	2002	1200	7.3
18	1	2002	0		24.96
18	1	2002	1200	3.7
19	1	2002	0		26.84
19	1	2002	1200	15.7
20	1	2002	0		26.4
20	1	2002	1200	6.7
21	1	2002	0		26.58
21	1	2002	1200	0.5
22	1	2002	0		26.96
22	1	2002	1200	6.2
23	1	2002	0		26.3
23	1	2002	1200	0
24	1	2002	0		26.46
24	1	2002	1200	0.6
25	1	2002	0		27.26
25	1	2002	1200	0.8
26	1	2002	0		27.08
26	1	2002	1200	4
27	1	2002	0		27.12
27	1	2002	1200	0
28	1	2002	0		26.9
28	1	2002	1200	0
29	1	2002	0		26.98
29	1	2002	1200	0
30	1	2002	0		27.16
30	1	2002	1200	0
31	1	2002	0		27.54
31	1	2002	1200	0
1	2	2002	0		27.18
1	2	2002	1200	0
2	2	2002	0		27.34
2	2	2002	1200	0
3	2	2002	0		27.26
3	2	2002	1200	0
4	2	2002	0		25.54
4	2	2002	1200	34.8
5	2	2002	0		27.22
5	2	2002	1200	1.9
6	2	2002	0		27.36
6	2	2002	1200	0.6
7	2	2002	0		26.92
7	2	2002	1200	0
8	2	2002	0		27.78
8	2	2002	1200	0
9	2	2002	0		26.64
9	2	2002	1200	7.2
10	2	2002	0		23.76
10	2	2002	1200	2.2
11	2	2002	0		25.38
11	2	2002	1200	53.8
12	2	2002	0		26.36
12	2	2002	1200	2.3
13	2	2002	0		25.96
13	2	2002	1200	6.2
14	2	2002	0		26.66
14	2	2002	1200	20.3
15	2	2002	0		27.26
15	2	2002	1200	5
16	2	2002	0		26.22
16	2	2002	1200	1
17	2	2002	0		26.84
17	2	2002	1200	13.6
18	2	2002	0		26.32
18	2	2002	1200	0
19	2	2002	0		26.8
19	2	2002	1200	17
20	2	2002	0		27.16
20	2	2002	1200	26.6
21	2	2002	0		27.52
21	2	2002	1200	0
22	2	2002	0		27.22
22	2	2002	1200	0
23	2	2002	0		27.48
23	2	2002	1200	0
24	2	2002	0		28
24	2	2002	1200	0
25	2	2002	0		27.62
25	2	2002	1200	0
26	2	2002	0		27.02
26	2	2002	1200	6.6
27	2	2002	0		27.92
27	2	2002	1200	0.4
28	2	2002	0		27.9
28	2	2002	1200	0
1	3	2002	0		26
1	3	2002	1200	4.3
2	3	2002	0		26.9
2	3	2002	1200	9
3	3	2002	0		25.12
3	3	2002	1200	7.8
4	3	2002	0		25.32
4	3	2002	1200	68.8
5	3	2002	0		24.34
5	3	2002	1200	14.7
6	3	2002	0		25.64
6	3	2002	1200	14.5
7	3	2002	0		26.06
7	3	2002	1200	62.4
8	3	2002	0		26.92
8	3	2002	1200	7.7
9	3	2002	0		26.48
9	3	2002	1200	5.4
10	3	2002	0		27.06
10	3	2002	1200	0.2
11	3	2002	0		27.44
11	3	2002	1200	0
12	3	2002	0		27.42
12	3	2002	1200	1.4
13	3	2002	0		26.8
13	3	2002	1200	0.4
14	3	2002	0		26.7
14	3	2002	1200	0
15	3	2002	0		26.66
15	3	2002	1200	14
16	3	2002	0		27.28
16	3	2002	1200	0
17	3	2002	0		27.34
17	3	2002	1200	15.4
18	3	2002	0		26.34
18	3	2002	1200	20.3
19	3	2002	0		27.36
19	3	2002	1200	98
20	3	2002	0		27.42
20	3	2002	1200	7
21	3	2002	0		26.78
21	3	2002	1200	2
22	3	2002	0		27.14
22	3	2002	1200	0
23	3	2002	0		25.92
23	3	2002	1200	10.4
24	3	2002	0		26.24
24	3	2002	1200	26.7
25	3	2002	0		26.9
25	3	2002	1200	2
26	3	2002	0		26.74
26	3	2002	1200	3.6
27	3	2002	0		27.04
27	3	2002	1200	2
28	3	2002	0		27.34
28	3	2002	1200	9.8
29	3	2002	0		27.04
29	3	2002	1200	2
30	3	2002	0		27.26
30	3	2002	1200	0
31	3	2002	0		26
31	3	2002	1200	0
1	4	2002	0		27.34
1	4	2002	1200	25.6
2	4	2002	0		27.54
2	4	2002	1200	7.2
3	4	2002	0		27.34
3	4	2002	1200	2.6
4	4	2002	0		27.46
4	4	2002	1200	0
5	4	2002	0		26.84
5	4	2002	1200	9.4
6	4	2002	0		25.38
6	4	2002	1200	0
7	4	2002	0		24.84
7	4	2002	1200	0
8	4	2002	0		26.24
8	4	2002	1200	0
9	4	2002	0		26.94
9	4	2002	1200	0
10	4	2002	0		26.88
10	4	2002	1200	2.2
11	4	2002	0		27.28
11	4	2002	1200	0.2
12	4	2002	0		26.04
12	4	2002	1200	0
13	4	2002	0		26.84
13	4	2002	1200	2.7
14	4	2002	0		26.1
14	4	2002	1200	2.2
15	4	2002	0		26.88
15	4	2002	1200	3
16	4	2002	0		26.52
16	4	2002	1200	0.4
17	4	2002	0		25.76
17	4	2002	1200	12
18	4	2002	0		26.96
18	4	2002	1200	6.8
19	4	2002	0		26.56
19	4	2002	1200	6.4
20	4	2002	0		26.72
20	4	2002	1200	20.4
21	4	2002	0		26.08
21	4	2002	1200	6.8
22	4	2002	0		27.04
22	4	2002	1200	5.5
23	4	2002	0		25.78
23	4	2002	1200	1.8
24	4	2002	0		25.06
24	4	2002	1200	15.6
25	4	2002	0		26.6
25	4	2002	1200	1.4
26	4	2002	0		27.12
26	4	2002	1200	0
27	4	2002	0		26.06
27	4	2002	1200	0.1
28	4	2002	0		25.8
28	4	2002	1200	7.3
29	4	2002	0		26.6
29	4	2002	1200	0.1
30	4	2002	0		26.1
30	4	2002	1200	0.5
1	5	2002	0		25.58
1	5	2002	1200	22.2
2	5	2002	0		26.58
2	5	2002	1200	21.6
3	5	2002	0		26.42
3	5	2002	1200	0.4
4	5	2002	0		24.92
4	5	2002	1200	0
5	5	2002	0		25.92
5	5	2002	1200	0
6	5	2002	0		25.8
6	5	2002	1200	34
7	5	2002	0		25.72
7	5	2002	1200	38.9
8	5	2002	0		26.32
8	5	2002	1200	0.3
9	5	2002	0		25.3
9	5	2002	1200	24.4
10	5	2002	0		27.4
10	5	2002	1200	4
11	5	2002	0		26.66
11	5	2002	1200	20.9
12	5	2002	0		26.86
12	5	2002	1200	0
13	5	2002	0		25.46
13	5	2002	1200	0.3
14	5	2002	0		26.4
14	5	2002	1200	0
15	5	2002	0		25.86
15	5	2002	1200	8.5
16	5	2002	0		25.02
16	5	2002	1200	70.7
17	5	2002	0		26.58
17	5	2002	1200	22
18	5	2002	0		25.7
18	5	2002	1200	0
19	5	2002	0		26.84
19	5	2002	1200	0.4
20	5	2002	0		27.56
20	5	2002	1200	0
21	5	2002	0		26.46
21	5	2002	1200	17.7
22	5	2002	0		26.94
22	5	2002	1200	1.6
23	5	2002	0		26.86
23	5	2002	1200	1.7
24	5	2002	0		26.12
24	5	2002	1200	0
25	5	2002	0		25.96
25	5	2002	1200	0
26	5	2002	0		25.22
26	5	2002	1200	1
27	5	2002	0		25.62
27	5	2002	1200	0.2
28	5	2002	0		25.82
28	5	2002	1200	0
29	5	2002	0		24.82
29	5	2002	1200	0
30	5	2002	0		25.14
30	5	2002	1200	9.7
31	5	2002	0		25.38
31	5	2002	1200	3.7
1	6	2002	0		25.9
1	6	2002	1200	33.9
2	6	2002	0		25.42
2	6	2002	1200	0.1
3	6	2002	0		25.1
3	6	2002	1200	0
4	6	2002	0		25.56
4	6	2002	1200	0
5	6	2002	0		26.44
5	6	2002	1200	6.7
6	6	2002	0		24
6	6	2002	1200	7.2
7	6	2002	0		23.8
7	6	2002	1200	92.9
8	6	2002	0		25.36
8	6	2002	1200	141.1
9	6	2002	0		24.5
9	6	2002	1200	22.4
10	6	2002	0		24.68
10	6	2002	1200	7
11	6	2002	0		25.06
11	6	2002	1200	0
12	6	2002	0		23.7
12	6	2002	1200	14.9
13	6	2002	0		25.64
13	6	2002	1200	36.7
14	6	2002	0		25.2
14	6	2002	1200	5
15	6	2002	0		24.9
15	6	2002	1200	52.7
16	6	2002	0		24.84
16	6	2002	1200	24.4
17	6	2002	0		23.94
17	6	2002	1200	6.8
18	6	2002	0		25.08
18	6	2002	1200	34.3
19	6	2002	0		22.7
19	6	2002	1200	3
20	6	2002	0		25.96
20	6	2002	1200	25.3
21	6	2002	0		26.94
21	6	2002	1200	0
22	6	2002	0		25.56
22	6	2002	1200	0
23	6	2002	0		23.38
23	6	2002	1200	6.2
24	6	2002	0		23.88
24	6	2002	1200	9.4
25	6	2002	0		25.02
25	6	2002	1200	0.4
26	6	2002	0		24.64
26	6	2002	1200	6.7
27	6	2002	0		23.68
27	6	2002	1200	1
28	6	2002	0		24.62
28	6	2002	1200	11
29	6	2002	0		24.32
29	6	2002	1200	18
30	6	2002	0		25.02
30	6	2002	1200	16.4
1	7	2002	0		24.42
1	7	2002	1200	20.7
2	7	2002	0		24.08
2	7	2002	1200	7.2
3	7	2002	0		23.92
3	7	2002	1200	6.7
4	7	2002	0		22.56
4	7	2002	1200	19.4
5	7	2002	0		24.32
5	7	2002	1200	40.1
6	7	2002	0		24.7
6	7	2002	1200	0
7	7	2002	0		24.04
7	7	2002	1200	0.5
8	7	2002	0		24.78
8	7	2002	1200	0
9	7	2002	0		24.28
9	7	2002	1200	0.3
10	7	2002	0		24.34
10	7	2002	1200	48.4
11	7	2002	0		24.6
11	7	2002	1200	4.2
12	7	2002	0		23.38
12	7	2002	1200	4.4
13	7	2002	0		23.48
13	7	2002	1200	0.5
14	7	2002	0		25.66
14	7	2002	1200	0.3
15	7	2002	0		24.76
15	7	2002	1200	0
16	7	2002	0		25.24
16	7	2002	1200	0
17	7	2002	0		22.82
17	7	2002	1200	0
18	7	2002	0		24.34
18	7	2002	1200	4.5
19	7	2002	0		24.2
19	7	2002	1200	12
20	7	2002	0		23.74
20	7	2002	1200	18.6
21	7	2002	0		24.24
21	7	2002	1200	2.9
22	7	2002	0		24.96
22	7	2002	1200	0
23	7	2002	0		25.34
23	7	2002	1200	0
24	7	2002	0		25.8
24	7	2002	1200	0.5
25	7	2002	0		24.92
25	7	2002	1200	1.7
26	7	2002	0		24.06
26	7	2002	1200	6.6
27	7	2002	0		25.26
27	7	2002	1200	51
28	7	2002	0		25.62
28	7	2002	1200	10.3
29	7	2002	0		25.9
29	7	2002	1200	8.7
30	7	2002	0		25.6
30	7	2002	1200	5.6
31	7	2002	0		24.94
31	7	2002	1200	7.2
1	8	2002	0		25.06
1	8	2002	1200	11.7
2	8	2002	0		26.06
2	8	2002	1200	0
3	8	2002	0		25.78
3	8	2002	1200	0
4	8	2002	0		25.5
4	8	2002	1200	0.4
5	8	2002	0		25.66
5	8	2002	1200	0
6	8	2002	0		24.36
6	8	2002	1200	0
7	8	2002	0		24.86
7	8	2002	1200	0
8	8	2002	0		24.14
8	8	2002	1200	1
9	8	2002	0		24.9
9	8	2002	1200	1.5
10	8	2002	0		24.82
10	8	2002	1200	1.2
11	8	2002	0		23.24
11	8	2002	1200	3.2
12	8	2002	0		24.58
12	8	2002	1200	11.8
13	8	2002	0		24.34
13	8	2002	1200	7
14	8	2002	0		24.72
14	8	2002	1200	1
15	8	2002	0		25.16
15	8	2002	1200	11.4
16	8	2002	0		25.24
16	8	2002	1200	0.3
17	8	2002	0		23.88
17	8	2002	1200	7
18	8	2002	0		24.58
18	8	2002	1200	15.9
19	8	2002	0		25.26
19	8	2002	1200	6
20	8	2002	0		25.24
20	8	2002	1200	1.4
21	8	2002	0		25.64
21	8	2002	1200	2.5
22	8	2002	0		23.98
22	8	2002	1200	0.2
23	8	2002	0		24.24
23	8	2002	1200	10.2
24	8	2002	0		24.18
24	8	2002	1200	4.3
25	8	2002	0		24
25	8	2002	1200	2.6
26	8	2002	0		24.5
26	8	2002	1200	0
27	8	2002	0		24.16
27	8	2002	1200	10
28	8	2002	0		23.84
28	8	2002	1200	4.4
29	8	2002	0		24.98
29	8	2002	1200	1.8
30	8	2002	0		24.12
30	8	2002	1200	1
31	8	2002	0		24.14
31	8	2002	1200	6.4
1	9	2002	0		25.28
1	9	2002	1200	0
2	9	2002	0		25.74
2	9	2002	1200	0
3	9	2002	0		25.48
3	9	2002	1200	0
4	9	2002	0		25.42
4	9	2002	1200	1.2
5	9	2002	0		25.08
5	9	2002	1200	5
6	9	2002	0		25.2
6	9	2002	1200	0.1
7	9	2002	0		24.92
7	9	2002	1200	3.6
8	9	2002	0		25.58
8	9	2002	1200	11.2
9	9	2002	0		26.36
9	9	2002	1200	0
10	9	2002	0		24.9
10	9	2002	1200	0
11	9	2002	0		25.2
11	9	2002	1200	0.8
12	9	2002	0		24.88
12	9	2002	1200	0
13	9	2002	0		25.2
13	9	2002	1200	0.2
14	9	2002	0		24.9
14	9	2002	1200	0
15	9	2002	0		25.04
15	9	2002	1200	0
16	9	2002	0		25.7
16	9	2002	1200	7.8
17	9	2002	0		25.96
17	9	2002	1200	0
18	9	2002	0		25.78
18	9	2002	1200	11.1
19	9	2002	0		25.44
19	9	2002	1200	0.2
20	9	2002	0		24.78
20	9	2002	1200	0
21	9	2002	0		24.88
21	9	2002	1200	0
22	9	2002	0		25.48
22	9	2002	1200	0
23	9	2002	0		25.4
23	9	2002	1200	0
24	9	2002	0		25.76
24	9	2002	1200	0
25	9	2002	0		25.58
25	9	2002	1200	0
26	9	2002	0		26.38
26	9	2002	1200	0
27	9	2002	0		26.1
27	9	2002	1200	1
28	9	2002	0		26.24
28	9	2002	1200	0
29	9	2002	0		25.78
29	9	2002	1200	0
30	9	2002	0		25.44
30	9	2002	1200	0.3
1	10	2002	0		25.64
1	10	2002	1200	0
2	10	2002	0		26.14
2	10	2002	1200	0
3	10	2002	0		25.96
3	10	2002	1200	0
4	10	2002	0		25.8
4	10	2002	1200	0
5	10	2002	0		26.24
5	10	2002	1200	0
6	10	2002	0		25.72
6	10	2002	1200	5.3
7	10	2002	0		26.16
7	10	2002	1200	4.6
8	10	2002	0		24.3
8	10	2002	1200	10.3
9	10	2002	0		25.72
9	10	2002	1200	16.3
10	10	2002	0		26.06
10	10	2002	1200	0
11	10	2002	0		26.24
11	10	2002	1200	0
12	10	2002	0		25.94
12	10	2002	1200	0.7
13	10	2002	0		24.92
13	10	2002	1200	5
14	10	2002	0		25.54
14	10	2002	1200	2.3
15	10	2002	0		25.64
15	10	2002	1200	0.2
16	10	2002	0		26.06
16	10	2002	1200	0
17	10	2002	0		25.48
17	10	2002	1200	1
18	10	2002	0		26.82
18	10	2002	1200	0
19	10	2002	0		26.72
19	10	2002	1200	0
20	10	2002	0		25.76
20	10	2002	1200	0
21	10	2002	0		25.96
21	10	2002	1200	2.7
22	10	2002	0		26.66
22	10	2002	1200	0
23	10	2002	0		26.94
23	10	2002	1200	0
24	10	2002	0		26.84
24	10	2002	1200	0
25	10	2002	0		26.08
25	10	2002	1200	0.4
26	10	2002	0		25.8
26	10	2002	1200	0
27	10	2002	0		26.04
27	10	2002	1200	0.2
28	10	2002	0		26.2
28	10	2002	1200	0
29	10	2002	0		26.28
29	10	2002	1200	0
30	10	2002	0		26.44
30	10	2002	1200	0
31	10	2002	0		26.9
31	10	2002	1200	0
1	11	2002	0		26.46
1	11	2002	1200	0
2	11	2002	0		25.76
2	11	2002	1200	0
3	11	2002	0		26.04
3	11	2002	1200	0
4	11	2002	0		26
4	11	2002	1200	0
5	11	2002	0		26.48
5	11	2002	1200	0
6	11	2002	0		26.4
6	11	2002	1200	0
7	11	2002	0		25.96
7	11	2002	1200	0
8	11	2002	0		26.06
8	11	2002	1200	17.3
9	11	2002	0		24.62
9	11	2002	1200	0
10	11	2002	0		25.74
10	11	2002	1200	0
11	11	2002	0		26.3
11	11	2002	1200	0
12	11	2002	0		25.88
12	11	2002	1200	9.2
13	11	2002	0		26.14
13	11	2002	1200	1.2
14	11	2002	0		26.32
14	11	2002	1200	0
15	11	2002	0		25.92
15	11	2002	1200	0.6
16	11	2002	0		25.94
16	11	2002	1200	0
17	11	2002	0		26.94
17	11	2002	1200	0
18	11	2002	0		27.16
18	11	2002	1200	0
19	11	2002	0		27.1
19	11	2002	1200	0
20	11	2002	0		27.04
20	11	2002	1200	0
21	11	2002	0		27.18
21	11	2002	1200	0.2
22	11	2002	0		26.16
22	11	2002	1200	1.4
23	11	2002	0		26.2
23	11	2002	1200	13.7
24	11	2002	0		26.74
24	11	2002	1200	6.4
25	11	2002	0		25.66
25	11	2002	1200	4.2
26	11	2002	0		25.62
26	11	2002	1200	9.5
27	11	2002	0		26.36
27	11	2002	1200	22
28	11	2002	0		26.34
28	11	2002	1200	1.4
29	11	2002	0		26.18
29	11	2002	1200	0.6
30	11	2002	0		25.62
30	11	2002	1200	0
1	12	2002	0		26
1	12	2002	1200	0
2	12	2002	0		25.78
2	12	2002	1200	0.4
3	12	2002	0		26.98
3	12	2002	1200	0
4	12	2002	0		27.1
4	12	2002	1200	0.2
5	12	2002	0		26.48
5	12	2002	1200	1.3
6	12	2002	0		25.86
6	12	2002	1200	0
7	12	2002	0		26.52
7	12	2002	1200	0
8	12	2002	0		27.82
8	12	2002	1200	0
9	12	2002	0		27.86
9	12	2002	1200	0
10	12	2002	0		27.34
10	12	2002	1200	0
11	12	2002	0		27.5
11	12	2002	1200	1.9
12	12	2002	0		26.7
12	12	2002	1200	0
13	12	2002	0		26.3
13	12	2002	1200	3.5
14	12	2002	0		27.44
14	12	2002	1200	16
15	12	2002	0		27.32
15	12	2002	1200	3
16	12	2002	0		27.42
16	12	2002	1200	0
17	12	2002	0		27.48
17	12	2002	1200	0
18	12	2002	0		27.18
18	12	2002	1200	0
19	12	2002	0		27.96
19	12	2002	1200	0
20	12	2002	0		27.62
20	12	2002	1200	1.4
21	12	2002	0		27.02
21	12	2002	1200	0
22	12	2002	0		26.9
22	12	2002	1200	0
23	12	2002	0		27.6
23	12	2002	1200	0
24	12	2002	0		27.72
24	12	2002	1200	0
25	12	2002	0		27.86
25	12	2002	1200	0
26	12	2002	0		27.96
26	12	2002	1200	0
27	12	2002	0		27.76
27	12	2002	1200	0
28	12	2002	0		28.02
28	12	2002	1200	0
29	12	2002	0		28.06
29	12	2002	1200	5.2
30	12	2002	0		27.36
30	12	2002	1200	0.2
31	12	2002	0		26.9
31	12	2002	1200	0
1	1	2003	0		26.78
1	1	2003	1200	0
2	1	2003	0		27.18
2	1	2003	1200	0
3	1	2003	0		26.74
3	1	2003	1200	0
4	1	2003	0		26.66
4	1	2003	1200	0
5	1	2003	0		27.38
5	1	2003	1200	0
6	1	2003	0		27.6
6	1	2003	1200	0
7	1	2003	0		27.82
7	1	2003	1200	0
8	1	2003	0		28.04
8	1	2003	1200	0
9	1	2003	0		28.02
9	1	2003	1200	0
10	1	2003	0		27.88
10	1	2003	1200	0
11	1	2003	0		27.18
11	1	2003	1200	0
12	1	2003	0		27.3
12	1	2003	1200	0
13	1	2003	0		27.28
13	1	2003	1200	0
14	1	2003	0		27.3
14	1	2003	1200	0
15	1	2003	0		27.46
15	1	2003	1200	0
16	1	2003	0		27.12
16	1	2003	1200	0
17	1	2003	0		27.76
17	1	2003	1200	0.2
18	1	2003	0		27.84
18	1	2003	1200	12
19	1	2003	0		27.78
19	1	2003	1200	0
20	1	2003	0		27.26
20	1	2003	1200	0
21	1	2003	0		27.76
21	1	2003	1200	3
22	1	2003	0		27.28
22	1	2003	1200	4
23	1	2003	0		27.72
23	1	2003	1200	3.4
24	1	2003	0		27
24	1	2003	1200	10.6
25	1	2003	0		27.44
25	1	2003	1200	0
26	1	2003	0		27.46
26	1	2003	1200	0.6
27	1	2003	0		26.18
27	1	2003	1200	4.7
28	1	2003	0		27.2
28	1	2003	1200	2.1
29	1	2003	0		26.88
29	1	2003	1200	5
30	1	2003	0		26.94
30	1	2003	1200	1.2
31	1	2003	0		27.22
31	1	2003	1200	6.5
1	2	2003	0		27.68
1	2	2003	1200	0.4
2	2	2003	0		27.5
2	2	2003	1200	1.8
3	2	2003	0		26.12
3	2	2003	1200	5.3
4	2	2003	0		26.74
4	2	2003	1200	27.5
5	2	2003	0		27.46
5	2	2003	1200	6.3
6	2	2003	0		27.02
6	2	2003	1200	4.7
7	2	2003	0		27
7	2	2003	1200	0.5
8	2	2003	0		26.24
8	2	2003	1200	0
9	2	2003	0		26.8
9	2	2003	1200	0.4
10	2	2003	0		27.22
10	2	2003	1200	0
11	2	2003	0		27.44
11	2	2003	1200	0
12	2	2003	0		27.44
12	2	2003	1200	0
13	2	2003	0		27.5
13	2	2003	1200	1
14	2	2003	0		26.36
14	2	2003	1200	0.2
15	2	2003	0		27.34
15	2	2003	1200	2.2
16	2	2003	0		27.36
16	2	2003	1200	0
17	2	2003	0		27.9
17	2	2003	1200	0.3
18	2	2003	0		26.98
18	2	2003	1200	0
19	2	2003	0		26.92
19	2	2003	1200	37.9
20	2	2003	0		26.4
20	2	2003	1200	5.4
21	2	2003	0		25.44
21	2	2003	1200	2
22	2	2003	0		26.84
22	2	2003	1200	2.4
23	2	2003	0		25.8
23	2	2003	1200	4
24	2	2003	0		24.96
24	2	2003	1200	46.2
25	2	2003	0		27.18
25	2	2003	1200	6.2
26	2	2003	0		27.12
26	2	2003	1200	0
27	2	2003	0		26.88
27	2	2003	1200	0.5
28	2	2003	0		27.78
28	2	2003	1200	3.3
1	3	2003	0		26.46
1	3	2003	1200	1
2	3	2003	0		26.74
2	3	2003	1200	2.2
3	3	2003	0		27.08
3	3	2003	1200	0
4	3	2003	0		25.48
4	3	2003	1200	42
5	3	2003	0		27.04
5	3	2003	1200	9.9
6	3	2003	0		27.38
6	3	2003	1200	0
7	3	2003	0		27.04
7	3	2003	1200	12
8	3	2003	0		26.2
8	3	2003	1200	0.7
9	3	2003	0		27.12
9	3	2003	1200	0
10	3	2003	0		27.62
10	3	2003	1200	0.9
11	3	2003	0		26.8
11	3	2003	1200	0
12	3	2003	0		26.66
12	3	2003	1200	1
13	3	2003	0		27.8
13	3	2003	1200	1
14	3	2003	0		28
14	3	2003	1200	4.6
15	3	2003	0		25.54
15	3	2003	1200	17.9
16	3	2003	0		26.66
16	3	2003	1200	19
17	3	2003	0		25.34
17	3	2003	1200	18.2
18	3	2003	0		27
18	3	2003	1200	0
19	3	2003	0		24.58
19	3	2003	1200	145.7
20	3	2003	0		25.1
20	3	2003	1200	25
21	3	2003	0		25.58
21	3	2003	1200	27.9
22	3	2003	0		26.12
22	3	2003	1200	1.6
23	3	2003	0		26.48
23	3	2003	1200	25.6
24	3	2003	0		25.48
24	3	2003	1200	3.4
25	3	2003	0		27.22
25	3	2003	1200	26
26	3	2003	0		27.14
26	3	2003	1200	2
27	3	2003	0		26.44
27	3	2003	1200	0.2
28	3	2003	0		26.5
28	3	2003	1200	5.9
29	3	2003	0		27.72
29	3	2003	1200	1.2
30	3	2003	0		27.38
30	3	2003	1200	0
31	3	2003	0		27.58
31	3	2003	1200	3
1	4	2003	0		26.9
1	4	2003	1200	0.4
2	4	2003	0		26.86
2	4	2003	1200	0
3	4	2003	0		26.98
3	4	2003	1200	0
4	4	2003	0		26.64
4	4	2003	1200	2.6
5	4	2003	0		25.96
5	4	2003	1200	0
6	4	2003	0		27.3
6	4	2003	1200	0
7	4	2003	0		27.9
7	4	2003	1200	0
8	4	2003	0		27.66
8	4	2003	1200	6
9	4	2003	0		27.04
9	4	2003	1200	4
10	4	2003	0		26.7
10	4	2003	1200	3.9
11	4	2003	0		27.04
11	4	2003	1200	0
12	4	2003	0		27.56
12	4	2003	1200	0
13	4	2003	0		27.68
13	4	2003	1200	0
14	4	2003	0		27.46
14	4	2003	1200	0
15	4	2003	0		25.98
15	4	2003	1200	0.6
16	4	2003	0		27.02
16	4	2003	1200	0
17	4	2003	0		25.96
17	4	2003	1200	0
18	4	2003	0		25.76
18	4	2003	1200	8.9
19	4	2003	0		26.26
19	4	2003	1200	5
20	4	2003	0		26.66
20	4	2003	1200	6
21	4	2003	0		25.32
21	4	2003	1200	25.2
22	4	2003	0		26.94
22	4	2003	1200	25.4
23	4	2003	0		26.84
23	4	2003	1200	2.6
24	4	2003	0		26.46
24	4	2003	1200	0.1
25	4	2003	0		27.04
25	4	2003	1200	0.8
26	4	2003	0		26.18
26	4	2003	1200	0.7
27	4	2003	0		25.2
27	4	2003	1200	22
28	4	2003	0		26.1
28	4	2003	1200	0.3
29	4	2003	0		26.68
29	4	2003	1200	0
30	4	2003	0		25.94
30	4	2003	1200	1.6
1	5	2003	0		25.22
1	5	2003	1200	24.6
2	5	2003	0		25.1
2	5	2003	1200	51.1
3	5	2003	0		26.96
3	5	2003	1200	2.4
4	5	2003	0		27.48
4	5	2003	1200	0
5	5	2003	0		27.36
5	5	2003	1200	0
6	5	2003	0		25.92
6	5	2003	1200	0
7	5	2003	0		25.6
7	5	2003	1200	0
8	5	2003	0		25.5
8	5	2003	1200	0
9	5	2003	0		25.08
9	5	2003	1200	0
10	5	2003	0		25.3
10	5	2003	1200	0
11	5	2003	0		25.24
11	5	2003	1200	13.8
12	5	2003	0		26.28
12	5	2003	1200	7.8
13	5	2003	0		24.68
13	5	2003	1200	3.6
14	5	2003	0		24.98
14	5	2003	1200	0
15	5	2003	0		25.04
15	5	2003	1200	84.8
16	5	2003	0		26.74
16	5	2003	1200	18
17	5	2003	0		25.84
17	5	2003	1200	0.3
18	5	2003	0		26.9
18	5	2003	1200	2.5
19	5	2003	0		26.32
19	5	2003	1200	6.1
20	5	2003	0		27.4
20	5	2003	1200	1.6
21	5	2003	0		25.68
21	5	2003	1200	0.3
22	5	2003	0		26.38
22	5	2003	1200	0.6
23	5	2003	0		25.26
23	5	2003	1200	0.3
24	5	2003	0		26.78
24	5	2003	1200	1.3
25	5	2003	0		25.9
25	5	2003	1200	0
26	5	2003	0		27.4
26	5	2003	1200	0
27	5	2003	0		27.2
27	5	2003	1200	0
28	5	2003	0		26.42
28	5	2003	1200	2.8
29	5	2003	0		26.82
29	5	2003	1200	0
30	5	2003	0		25.22
30	5	2003	1200	0.5
31	5	2003	0		24.72
31	5	2003	1200	3.5
1	6	2003	0		24.18
1	6	2003	1200	0.2
2	6	2003	0		25.86
2	6	2003	1200	0.5
3	6	2003	0		24.54
3	6	2003	1200	3.1
4	6	2003	0		24.44
4	6	2003	1200	30.1
5	6	2003	0		25.72
5	6	2003	1200	24.3
6	6	2003	0		24.8
6	6	2003	1200	5
7	6	2003	0		23.94
7	6	2003	1200	58.4
8	6	2003	0		24.34
8	6	2003	1200	1.8
9	6	2003	0		24.08
9	6	2003	1200	4.4
10	6	2003	0		25.06
10	6	2003	1200	27.3
11	6	2003	0		25.22
11	6	2003	1200	7
12	6	2003	0		25.66
12	6	2003	1200	1.6
13	6	2003	0		24.86
13	6	2003	1200	0.4
14	6	2003	0		24.7
14	6	2003	1200	10.2
15	6	2003	0		24.04
15	6	2003	1200	67
16	6	2003	0		22.68
16	6	2003	1200	99.4
17	6	2003	0		24
17	6	2003	1200	24.6
18	6	2003	0		23.46
18	6	2003	1200	0
19	6	2003	0		23.02
19	6	2003	1200	35.4
20	6	2003	0		23.8
20	6	2003	1200	17.1
21	6	2003	0		23.52
21	6	2003	1200	15.7
22	6	2003	0		23.64
22	6	2003	1200	2
23	6	2003	0		24.56
23	6	2003	1200	0
24	6	2003	0		25.4
24	6	2003	1200	0.4
25	6	2003	0		24.04
25	6	2003	1200	0
26	6	2003	0		23.48
26	6	2003	1200	0
27	6	2003	0		23.18
27	6	2003	1200	0
28	6	2003	0		24.58
28	6	2003	1200	0
29	6	2003	0		24.62
29	6	2003	1200	38.1
30	6	2003	0		25
30	6	2003	1200	0.5
1	7	2003	0		23.72
1	7	2003	1200	0
2	7	2003	0		22.1
2	7	2003	1200	71.9
3	7	2003	0		23.84
3	7	2003	1200	15.8
4	7	2003	0		23.56
4	7	2003	1200	3.3
5	7	2003	0		23.12
5	7	2003	1200	0
6	7	2003	0		24.1
6	7	2003	1200	33
7	7	2003	0		23.9
7	7	2003	1200	2.8
8	7	2003	0		24.54
8	7	2003	1200	17.8
9	7	2003	0		24.26
9	7	2003	1200	1
10	7	2003	0		24.36
10	7	2003	1200	1
11	7	2003	0		23.86
11	7	2003	1200	24
12	7	2003	0		24.42
12	7	2003	1200	15.6
13	7	2003	0		24.24
13	7	2003	1200	15.2
14	7	2003	0		23.94
14	7	2003	1200	0
15	7	2003	0		23.76
15	7	2003	1200	0
16	7	2003	0		24.82
16	7	2003	1200	1.3
17	7	2003	0		24.74
17	7	2003	1200	0.8
18	7	2003	0		24.14
18	7	2003	1200	3.8
19	7	2003	0		24.64
19	7	2003	1200	12.8
20	7	2003	0		22.12
20	7	2003	1200	4.9
21	7	2003	0		23.9
21	7	2003	1200	4
22	7	2003	0		24.7
22	7	2003	1200	0.6
23	7	2003	0		24.32
23	7	2003	1200	2.9
24	7	2003	0		25.26
24	7	2003	1200	6.6
25	7	2003	0		24.6
25	7	2003	1200	6.9
26	7	2003	0		24.6
26	7	2003	1200	4.4
27	7	2003	0		24.5
27	7	2003	1200	0.3
28	7	2003	0		23.46
28	7	2003	1200	6.3
29	7	2003	0		23.74
29	7	2003	1200	24.8
30	7	2003	0		23.66
30	7	2003	1200	0.4
31	7	2003	0		23.22
31	7	2003	1200	0
1	8	2003	0		23.94
1	8	2003	1200	0
2	8	2003	0		23.98
2	8	2003	1200	25
3	8	2003	0		23.44
3	8	2003	1200	1.3
4	8	2003	0		23.38
4	8	2003	1200	0.2
5	8	2003	0		23.24
5	8	2003	1200	1.4
6	8	2003	0		24.54
6	8	2003	1200	1.3
7	8	2003	0		24.26
7	8	2003	1200	2.6
8	8	2003	0		24.72
8	8	2003	1200	3.3
9	8	2003	0		23.82
9	8	2003	1200	1
10	8	2003	0		23.16
10	8	2003	1200	7.6
11	8	2003	0		23.4
11	8	2003	1200	0
12	8	2003	0		23.36
12	8	2003	1200	0.4
13	8	2003	0		23.7
13	8	2003	1200	0
14	8	2003	0		24.22
14	8	2003	1200	4
15	8	2003	0		24.4
15	8	2003	1200	20.6
16	8	2003	0		24.92
16	8	2003	1200	14.2
17	8	2003	0		24.88
17	8	2003	1200	0.2
18	8	2003	0		24.34
18	8	2003	1200	0
19	8	2003	0		24.3
19	8	2003	1200	0
20	8	2003	0		24.76
20	8	2003	1200	1.5
21	8	2003	0		23.04
21	8	2003	1200	5.3
22	8	2003	0		24.32
22	8	2003	1200	12.9
23	8	2003	0		23.16
23	8	2003	1200	44.5
24	8	2003	0		23.84
24	8	2003	1200	11.8
25	8	2003	0		24.56
25	8	2003	1200	0
26	8	2003	0		24
26	8	2003	1200	0.6
27	8	2003	0		25.38
27	8	2003	1200	11
28	8	2003	0		24.5
28	8	2003	1200	23
29	8	2003	0		25
29	8	2003	1200	0.1
30	8	2003	0		24.9
30	8	2003	1200	0
31	8	2003	0		24.7
31	8	2003	1200	1
1	9	2003	0		25.1
1	9	2003	1200	4.6
2	9	2003	0		25.32
2	9	2003	1200	0.6
3	9	2003	0		24.78
3	9	2003	1200	1.4
4	9	2003	0		25.02
4	9	2003	1200	5.5
5	9	2003	0		24.48
5	9	2003	1200	9.4
6	9	2003	0		24.92
6	9	2003	1200	24.4
7	9	2003	0		23.86
7	9	2003	1200	29
8	9	2003	0		24.04
8	9	2003	1200	38
9	9	2003	0		23.96
9	9	2003	1200	3.2
10	9	2003	0		24.3
10	9	2003	1200	0.4
11	9	2003	0		25.22
11	9	2003	1200	1.2
12	9	2003	0		24.94
12	9	2003	1200	8.1
13	9	2003	0		24.34
13	9	2003	1200	2
14	9	2003	0		25.56
14	9	2003	1200	4.8
15	9	2003	0		25.2
15	9	2003	1200	0
16	9	2003	0		24.94
16	9	2003	1200	0.7
17	9	2003	0		25.56
17	9	2003	1200	0
18	9	2003	0		25.86
18	9	2003	1200	0
19	9	2003	0		24.7
19	9	2003	1200	0
20	9	2003	0		25.34
20	9	2003	1200	2
21	9	2003	0		25.2
21	9	2003	1200	0
22	9	2003	0		24.34
22	9	2003	1200	0.3
23	9	2003	0		24.82
23	9	2003	1200	0
24	9	2003	0		25.18
24	9	2003	1200	0
25	9	2003	0		25.62
25	9	2003	1200	0.4
26	9	2003	0		25.7
26	9	2003	1200	0
27	9	2003	0		26.6
27	9	2003	1200	0
[truncated: 11,275 more rows]
