# Supplementary material for: Forecasting dengue fever in Brazil: An assessment of climate conditions
Source: PLoS One. 2019 Aug 8;14(8):e0220106. doi: 10.1371/journal.pone.0220106 (PMC6687106; doi:10.1371/journal.pone.0220106)
Supplement: S1 File — (ZIP) [file pone.0220106.s003.zip › data and codes_submit/training dataset analysis/codes/filling climate data_rio_de_janeiro/Precipitation_subst/saude_13122006_10012007.ods]

## Sheet: Planilha1
14/12/2006		00:01:20	1.0
15/12/2006		00:01:20	0.0
16/12/2006		00:01:20	0.4
17/12/2006		00:01:20	0.0
18/12/2006		00:01:20	0.0
19/12/2006		00:01:20	0.0
20/12/2006		00:01:20	0.0
21/12/2006		00:01:20	0.0
22/12/2006		00:01:20	22.6
23/12/2006		00:01:20	0.0
24/12/2006		00:01:20	20.6
25/12/2006		00:01:20	5.8
26/12/2006		00:01:20	0.0
27/12/2006		00:01:20	0.0
28/12/2006		00:01:20	0.0
29/12/2006		00:01:20	5.2
30/12/2006		00:01:20	0.0
31/12/2006		00:01:20	0.0
01/01/2007		00:01:20	5.8
02/01/2007		00:01:20	10.4
03/01/2007		00:01:20	3.4
04/01/2007		00:01:20	9.2
05/01/2007		00:01:20	0.0
06/01/2007		00:01:20	0.2
07/01/2007		00:01:20	0.0
08/01/2007		00:01:20	8.8
09/01/2007		00:01:20	0.0
10/01/2007		00:01:20	22.6
11/01/2007		00:01:20	0.2
