# Supplementary material for: Forecasting dengue fever in Brazil: An assessment of climate conditions
Source: PLoS One. 2019 Aug 8;14(8):e0220106. doi: 10.1371/journal.pone.0220106 (PMC6687106; doi:10.1371/journal.pone.0220106)
Supplement: S1 File — (ZIP) [file pone.0220106.s003.zip › data and codes_submit/training dataset analysis/codes/filling climate data_rio_de_janeiro/Precipitation_subst/precipitation_gaps_SAUDE.m]

data_20062003_30032003=[0.0
0.0
0.0
0.0
0.0
0.0
0.0
0.0
0.0
2.0
6.0];


data_13122006_10012007=[1.0
0.0
0.4
0.0
0.0
0.0
0.0
0.0
22.6
0.0
20.6
5.8
0.0
0.0
0.0
5.2
0.0
0.0
5.8
10.4
3.4
9.2
0.0
0.2
0.0
8.8
0.0
22.6
0.2];


data_14062013_19062013=[3.8
1.6
0.0
0.2
0.0
0.0];
