# Supplementary material for: Forecasting dengue fever in Brazil: An assessment of climate conditions
Source: PLoS One. 2019 Aug 8;14(8):e0220106. doi: 10.1371/journal.pone.0220106 (PMC6687106; doi:10.1371/journal.pone.0220106)
Supplement: S1 File — (ZIP) [file pone.0220106.s003.zip › data and codes_submit/holdout dataset analysis/prediction 2013-2017/capitals/results/Sao Luis/test_accuracy_table.m]

clear all;close all;clc
Capital_name = 'Sao_Luis';
kernel       = 'RBF';

load(['climate_and_epidemic_data_' Capital_name '_augmented.mat']);
load(['prob_matrices_Capital_' Capital_name '_kernel_' kernel '_augmented.mat'])


years_dengue    = years_vec(ind_dengue);
years_no_dengue = years_vec(ind_no_dengue);
years_test      = [2013;2014;2015];%;2016;2017];
alpha_vec = [0.9;0.95;1];

% We trained our data set for alpha = 0.9, 0.5, and 1. This corresponds to
% columns 11,16 and 21 of the EAP_probs and AA_probs vector
EAP_probs = EAP_probs([11;16;21],:);
AA_probs  = AA_probs([11;16;21],:);


%% years test
for j0=1:length(years_test)
    if ismember(years_test(j0),years_dengue)
        years_test_aux(j0)=1;
    else 
        years_test_aux(j0)=0;
    end
end

%% Average of all
for j1=1:size(AA_probs,1)
    for j2=1:size(AA_probs,2)
        
        if AA_probs(j1,j2) < 0.5
            AA_aux(j1,j2) = 0;
        else
            AA_aux(j1,j2) = 1;
        end
        
    
    end
end


for j4=1:size(AA_probs,1)
    AA_count_acc = 0;
    for j5=1:length(years_test)
    
    if AA_aux(j4,j5) == years_test_aux(j5)
        AA_count_acc = AA_count_acc+1;
    end
    
    
    end
    AA_vec_acc(j4) = AA_count_acc/length(years_test);
    clear count_acc
end


AA_max_acc      = max(AA_vec_acc);
ind_AA_max_acc  = find(AA_vec_acc == AA_max_acc);
alpha_AA_max_acc   = alpha_vec(ind_AA_max_acc);


%% EARLIEST AS POSSIBLE 
for j1=1:size(EAP_probs,1)
    for j2=1:size(EAP_probs,2)
        
        if EAP_probs(j1,j2) < 0.5
            EAP_aux(j1,j2) = 0;
        else
            EAP_aux(j1,j2) = 1;
        end
        
    
    end
end


for j4=1:size(EAP_probs,1)
    EAP_count_acc = 0;
    for j5=1:length(years_test)
    
    if EAP_aux(j4,j5) == years_test_aux(j5)
        EAP_count_acc = EAP_count_acc+1;
    end
    
    
    end
    EAP_vec_acc(j4) = EAP_count_acc/length(years_test);
    clear count_acc
end


EAP_max_acc         = max(EAP_vec_acc);
ind_EAP_max_acc     = find(EAP_vec_acc == EAP_max_acc);
alpha_EAP_max_acc   = alpha_vec(ind_EAP_max_acc);


 file_name = sprintf('Acc_Capital_%s_kernel_%s.mat',Capital_name,kernel);
 save(file_name,'EAP_vec_acc','AA_vec_acc');

%file_name = sprintf('Max_acc_Capital_%s_kernel_%s.mat',Capital_name,kernel);
%save(file_name,'AA_max_acc','alpha_AA_max_acc','EAP_max_acc','alpha_EAP_max_acc');
