# Supplementary material for: Forecasting dengue fever in Brazil: An assessment of climate conditions
Source: PLoS One. 2019 Aug 8;14(8):e0220106. doi: 10.1371/journal.pone.0220106 (PMC6687106; doi:10.1371/journal.pone.0220106)
Supplement: S1 File — (ZIP) [file pone.0220106.s003.zip › data and codes_submit/holdout dataset analysis/heatmaps generator/Capitals/fun_produce_shuffle_Heatmap_v2.m]

function  [SVM_heatmap_matrix]  = fun_produce_shuffle_Heatmap_v2(clim_data, Days,vec_p,vec_t0,R1,R2,num_iter,p_svm,kernel,ind_dengue_train,ind_no_dengue_train,ind_train_years,years_train)

        SVM_heatmap_matrix = zeros (length(vec_p),length(vec_t0));  % save space for HM matrix 
        num_t0     = length(vec_t0);                                % num of t0 values
        num_p      = length(vec_p);                                  % num of p values
        basis_p    = floor(num_p/R1);                               % num of rectangle basis in the p axis
        basis_t0   = floor(num_t0/R2);                              % num of rectangle basis in the t0 axis


        %% 1. Loop on the perfectly divided area

            for j_p = 1:basis_p
              ind_p  = (j_p-1)*R1+1:j_p*R1;  % index of p values
        
        
              for j_t0 = 1:basis_t0
            j_p 
            j_t0
                  ind_t0                            = (j_t0-1)*R2+1:j_t0*R2;                                                                                                            % index of t0 values
                  [r,c1]                           = ind2sub([length(ind_p),length(ind_t0)],[1:length(ind_t0)*length(ind_p)]');                                                        % transform index of a matrix in index of rows and columns.
                  selected_data                    = [vec_p(ind_p(r))', vec_t0(ind_t0(c1))];                                                                                           % Selected data in a matrix. 
                  [matrix_dengue,matrix_no_dengue] = fun_clim_statistics_rio_train(selected_data,Days,ind_dengue_train,ind_no_dengue_train,ind_train_years,years_train,clim_data); % 'fun_clim_statistics'.Produce data for ''fishplots''
                  mean_score                       = SVM_loop(matrix_dengue,matrix_no_dengue,num_iter,p_svm,kernel);                                                                   % LOOP for SVM score on the given rectangle
                  %mean_score = rand(1,1);
                  SVM_heatmap_matrix(ind_p,ind_t0) = mean_score.*ones(length(ind_p),length(ind_t0));                                                                                   % Fill SVM matrix with SVM scores for the rectangle 
                   clear ind_t0 r c1 selected_data matrix_dengue matrix_no_dengue mean_score       
              end
                 clear ind_p     
            end
            clear j_p j_t0 


        %% 2. Loop on upper region, fixed p-final-interval

        ind_p = basis_p*R1+1:num_p; % index of p values
           for j_t0 = 1:basis_t0
              ind_t0                           = (j_t0-1)*R2+1:j_t0*R2; % index of t0 values
              [r,c1]                           = ind2sub([length(ind_p),length(ind_t0)],[1:length(ind_t0)*length(ind_p)]');                                                 % transform index of a matrix in index of rows and columns.
              selected_data                    = [vec_p(ind_p(r))', vec_t0(ind_t0(c1))];                                                                                    % Selected data in a matrix. 
              [matrix_dengue,matrix_no_dengue] = fun_clim_statistics_rio_train(selected_data,Days,ind_dengue_train,ind_no_dengue_train,ind_train_years, years_train, clim_data); % 'fun_clim_statistics'.Produce data for ''fishplots''
              mean_score                       = SVM_loop(matrix_dengue,matrix_no_dengue,num_iter,p_svm,kernel);                                                            % LOOP for SVM score on the given rectangle
              %mean_score = rand(1,1);
              SVM_heatmap_matrix(ind_p,ind_t0) = mean_score.*ones(length(ind_p),length(ind_t0));                                                                            % Fill SVM matrix with SVM scores for the rectangle 
              clear ind_t0 r c1 selected_data matrix_dengue matrix_no_dengue mean_score       
           end
        clear j_p j_t0 ind_p


        %% 3. Loop on right region, fixed ref_day-final-interval
 
 
        ind_t0 = basis_t0*R2+1:num_t0; % index of t0 values 
 
        for j_p = 1:basis_p
         ind_p                                = (j_p-1)*R1+1:j_p*R1; % index of p values
         [r,c1]                               = ind2sub([length(ind_p),length(ind_t0)],[1:length(ind_t0)*length(ind_p)]');                                                  % transform index of a matrix in index of rows and columns.
         selected_data                        = [vec_p(ind_p(r))', vec_t0(ind_t0(c1))];                                                                                     % Selected data in a matrix. 
         [matrix_dengue,matrix_no_dengue]     = fun_clim_statistics_rio_train(selected_data,Days,ind_dengue_train,ind_no_dengue_train,ind_train_years, years_train, clim_data);  % 'fun_clim_statistics'.Produce data for ''fishplots''
         mean_score                           = SVM_loop(matrix_dengue,matrix_no_dengue,num_iter,p_svm,kernel);                                                             % LOOP for SVM score on the given rectangle
        %mean_score = rand(1,1); 
        SVM_heatmap_matrix(ind_p,ind_t0)     = mean_score.*ones(length(ind_p),length(ind_t0));                                                                             % Fill SVM matrix with SVM scores for the rectangle 
            clear  r c1 selected_data matrix_dengue matrix_no_dengue mean_score       
        end


        %% 4. Remaining rectangule : up and right region
 
        ind_p   = basis_p*R1+1:num_p;  % index of p values
        ind_t0 = basis_t0*R2+1:num_t0; % index of t0 values

        [r,c1]                               = ind2sub([length(ind_p),length(ind_t0)],[1:length(ind_t0)*length(ind_p)]');                                                 % transform index of a matrix in index of rows and columns.
        selected_data                        = [vec_p(ind_p(r))', vec_t0(ind_t0(c1))];                                                                                    % Selected data in a matrix. 
        [matrix_dengue,matrix_no_dengue]     = fun_clim_statistics_rio_train(selected_data,Days,ind_dengue_train,ind_no_dengue_train,ind_train_years, years_train, clim_data); % 'fun_clim_statistics'.Produce data for ''fishplots''
        mean_score                           = SVM_loop(matrix_dengue,matrix_no_dengue,num_iter,p_svm,kernel);                                                            % LOOP for SVM score on the given rectangle
        %mean_score = rand(1,1);
        SVM_heatmap_matrix(ind_p,ind_t0)     = mean_score.*ones(length(ind_p),length(ind_t0));                                                                            % Fill SVM matrix with SVM scores for the rectangle 
        clear ind_t0 r c1 selected_data matrix_dengue matrix_no_dengue mean_score       

end


%% Auxilary functions
function [ matrix_dengue, matrix_no_dengue] = fun_clim_statistics_rio_train(selected_data,Days_tot,ind_dengue_train,ind_no_dengue_train,ind_train_years, years_train, clim_data)
% Explanation : This function compute physical quantities given a region of
% the ref_day X period_length plane. 
num_of_years = length(ind_train_years); % num of training years
num_vars     = 2;   % average temperature and precipitation

%% cleanning matrices of Physical variables for the statistics
matrix_mean_temp         = zeros(num_of_years,size(selected_data,1));
matrix_rate_precip       = zeros(num_of_years,size(selected_data,1));
matrix_mean_rain_peaks   = zeros(num_of_years,size(selected_data,1));


%% Begin Loop across the region in the t0 X p plane
for j1 =1:size(selected_data,1)

%% Set  t0_aux (with default year 2002) and p for this step of the loop.     
p      = selected_data(j1,1) ; 
t0_aux = selected_data(j1,2) ;

index_of_dates = fun_index_shuffle_train(t0_aux,p,years_train,Days_tot); % Calculate indexes of the chosen training years


%% Slicing the data and storing it in Blocks. 
%Cleaning Blocks
Blocks = zeros(p,num_vars,num_of_years);

% Loop for setup Blocks and evaluate statistics
for j2 = 1 : num_of_years

 %% Build block for ''year'' j2+1
 ind_start     =  index_of_dates(j2,1);
 ind_end       =  index_of_dates(j2,2);
 Blocks(:,:,j2) =  clim_data(ind_start:ind_end,:);
          
 
%%  Compute Mean of average temperature in year j2+1
matrix_mean_temp(j2,j1) = mean(Blocks(:,1,j2));
  

%% Compute info about peaks of precipitation in year j2+1
thres_precip = 0;   % =0 means we accept rain peaks of any intensity.
% Find peaks and their localization.
[peaks,locs] = findpeaks(Blocks(:,2,j2),'MinPeakHeight',thres_precip);

% Mean of rain during precipitation events
matrix_mean_rain_peaks(j2,j1) = mean(peaks)/length(peaks);

%Rate of occurrence of precipitation peak events   
   if numel(locs)==0
       matrix_rate_precip (j2,j1)       = 0;
   else
       matrix_rate_precip (j2,j1)       = 1/mean([locs(1);diff(locs)]);
   end
   clear  locs peaks ind_start ind_end
  
                    
end
end


%% Put data in 'num_of_years' matrices of the form  N X 3 , where N = size(selected_data,1). 

clim_info = zeros(size(selected_data,1),3,num_of_years);
for s=1:num_of_years
clim_info(:,:,s) =  [matrix_mean_temp(s,:)',matrix_rate_precip(s,:)',matrix_mean_rain_peaks(s,:)'];
end


dummy = find(ind_train_years == ind_dengue_train(1)); % find index of the first epidemic year in the training years index vector
matrix_dengue = clim_info(:,:,dummy);                 % set matrix_dengue for the stacking process (loop on s2)
clear dummy
for s2=2:length(ind_dengue_train)
dummy = find(ind_train_years == ind_dengue_train(s2)); % find index of the s2-th epidemic year in the training years index vector
matrix_dengue = [matrix_dengue; clim_info(:,:,dummy)]; % stack respective clim_info
clear dummy
end

% REPEAT the above procedure for the Non epidemic years.
dummy            =  find(ind_train_years == ind_no_dengue_train(1)); 
matrix_no_dengue = clim_info(:,:,dummy);
clear dummy
for s3=2:length(ind_no_dengue_train)
dummy            = find(ind_train_years == ind_no_dengue_train(s3));    
matrix_no_dengue = [matrix_no_dengue;clim_info(:,:,dummy)];
clear dummy
end


end

function [index_of_dates] = fun_index_shuffle_train(t0_aux,p,years_train,Days_tot)
% This function return the dates indexes across the training years for
%a given pair of t0 and p.

%load Days_tot.mat


%% Loop defining index of dates for each training year. 
  for j = 1:length(years_train)
    
    %Put in the form '' DD MM years_vec(j) '' and set this as t0
    dummy1  = num2str(t0_aux);                % transform t0_aux in string
    dummy2  = dummy1(1:end-4);                % take off the 2002 year (Ex: 1062002 --> 106)
    dummy3  = str2num(dummy1(end-5:end-4));   % Extrac month. This will be important for choosing previous year (if t0 < 01/01) or current year (if t0>= 01/01) 
        if dummy3 == 1 || dummy3 == 2         % if months are January or February, then the year is the current one. (remember: vec_to(end) = 21/02))
        dummy4  = num2str(years_train(j));    % choose current year
        dummy5  = [dummy2 dummy4];            % put the string data in the form ddmmyyyy
        t0 = str2num(dummy5);                 % trasform back in number
        else                                  % if months are june, july,...december, then the year is the previous one.
        dummy4  = num2str(years_train(j)-1);  % choose previous year 
        dummy5  = [dummy2 dummy4];            % put the string data in the form ddmmyyyy
        t0 = str2num(dummy5);                 % trasform back in number  
        end
clear dummy1 dummy2 dummy3 dummy4 dummy5

    %calculate reference start index
    index_1             = find(Days_tot==t0);    % find index of starting date for the given train year
    index_2             = index_1 + p - 1;       % choose the total of p days ( p - 1 because  we include t0)
    index_of_dates(j,:) = [index_1 index_2];     % put the indexes in the j-th row of a length(years_train) X 2 matrix
    clear index_1 index_2 t0
    end


 end
  
function [ mean_score ] = SVM_loop(matrix_dengue,matrix_no_dengue, num_iter,p_svm,kernel )
%% LOOP for SVM
clim_axis    = [1 2];               % clim_axis 1,2 and 3  represent mean temp, rate of rain events and mean rain respectively

% initial sum of the scores
sum_score = 0;

% Start Loop
for count = 1:num_iter
 
% Shuffle indexes 
q1 = randperm(size(matrix_dengue,1));
q2 = randperm(size(matrix_no_dengue,1));

% define how many indexes  to be chosen
stop1=floor(p_svm*size(matrix_dengue,1));
stop2=floor(p_svm*size(matrix_no_dengue,1));

xtrain = [matrix_dengue(q1(1:stop1),clim_axis);matrix_no_dengue(q2(1:stop2),clim_axis)];
xtest  = [matrix_dengue(q1(stop1+1:end),clim_axis);matrix_no_dengue(q2(stop2+1:end),clim_axis)];
ctrain = [ones(stop1,1);2*ones(stop2,1)];


% SVM train and Classify
%options.MaxIter = 100000;
%svm = svmtrain(xtrain,ctrain,'kernel_function',kernel,'Options',options,'ShowPlot',false);
%pre = svmclassify(svm,xtest);

% SVM train and Classify
svm = fitcsvm(xtrain,ctrain,'KernelFunction',kernel);
pre = predict(svm,xtest);


% Auxiliar variables
dummy = [ones(size(matrix_dengue,1)-stop1,1);2*ones(size(matrix_no_dengue,1)-stop2,1)];
dummy2= find(abs(pre-dummy));


% Define score
score = 1- length(dummy2)/length(xtest);
sum_score = sum_score + score;

end

% Mean over iterations gives the final score of the rectangle
mean_score = sum_score ./ count;

end
