# Supplementary material for: Forecasting dengue fever in Brazil: An assessment of climate conditions
Source: PLoS One. 2019 Aug 8;14(8):e0220106. doi: 10.1371/journal.pone.0220106 (PMC6687106; doi:10.1371/journal.pone.0220106)
Supplement: S1 File — (ZIP) [file pone.0220106.s003.zip › data and codes_submit/training dataset analysis/data/Data INMET/Cuiabá_raw.ods]

## Sheet: Planilha1
1012001	34.2		27.74	80.5
1012001		24.5			2.2
2012001	28.7		26.24	88.5
2012001		24.3			0.2
3012001	31.3		27.32	83
3012001		23.5			16
4012001	32.6		26.78	80.25
4012001		24.7			0
5012001	34.6		27.38	77.75
5012001		22.7			12.6
6012001	34.3		28.2	78.25
6012001		22.1			1.8
7012001	34.6		29.18	68
7012001		24.5			0.8
8012001	33.9		29.04	69.75
8012001		26.3			0
9012001	31.8		25.82	83.75
9012001		23.1			11
10012001	32.2		25.8	80.75
10012001		23.6			0
11012001	30.9		25.28	89.25
11012001		22.9			9
12012001	31.3		26.68	75.5
12012001		22.9			5.8
13012001	32.2		25.7	79
13012001		23.9			0
14012001	30.6		25.76	83.25
14012001		22.7			2.1
15012001	33.7		26.16	85
15012001		23.1			18.2
16012001	34.8		26.62	80.75
16012001		23.5			8.6
17012001	33.2		27.94	74.5
17012001		23.9			2.8
18012001	33.9		26.04	79.5
18012001		22.9			0
19012001	35		26.34	73.75
19012001		22.1			2.2
20012001	33.7		24.88	81.75
20012001		20.7			0
21012001	33		25.86	77.75
21012001		20.5			15
22012001	33.5		25.38	91.5
22012001		22.8			1
23012001	33.2		26.22	83.25
23012001		22.3			2
24012001	33.8		27.06	80
24012001		24.1			0
25012001	31.8		27.78	79.5
25012001		23.9			1.1
26012001	34.6		26.74	79
26012001		23.1			1
27012001	34.8		28.84	65.5
27012001		23.5			0
28012001	34.9		28.38	72.25
28012001		24.5			0
29012001	36.7		28.48	75.75
29012001		24.5			0
30012001	35.2		27.34	94.5
30012001		23.3			0.6
31012001	33.5		27.6	74.5
31012001		23.5			5
1022001	33.9		28.6	88.5
1022001		24.1			0.6
2022001	34.3		27.64	89.75
2022001		24.7			0
3022001	34		28.12	90.75
3022001		24.4			0
4022001	35		27.88	81.5
4022001		23.8			1
5022001	35.6		28.9	69.75
5022001		22			0
6022001	37		28.86	67.75
6022001		23.2			0
7022001				76.75
7022001		23.2			0
8022001	35.8		28.74	79.25
8022001		24.5			0.4
9022001	35.2		28	74.25
9022001		24.3			0
10022001	34		28.32	80.5
10022001		24.6			0
11022001	37.4		27.94	79.75
11022001		23.7			0
12022001	36.6		28.36	77.25
12022001		25.3			0.2
13022001	35.4		27.72	79.5
13022001		24.5			0
14022001	33.2		26.48	78.75
14022001		22.9			2
15022001	31.6		26.32	79.75
15022001		22.9			3
16022001	33.2		26.62	77.25
16022001		23.1			0
17022001	33		26.74	81.5
17022001		22.3			17
18022001	33.2		26.3	86.5
18022001		23.1			0
19022001	33.4		26.34	83.75
19022001		23.1			1.4
20022001	32.8		26.6	75
20022001		22.1			7
21022001	32.3		27.1	75.5
21022001		24			0
22022001	33.7		27.6	74
22022001		22.6			0
23022001	32.9		27.16	75.75
23022001		22.5			1
24022001	35.6		27.58	74.75
24022001		23.5			0
25022001	33.1		27.54	70.5
25022001		20.6			0.4
26022001	35		26.8	76
26022001		22.6			0
27022001	32.7		26.48	83
27022001		23.5			0
28022001	34.1		25.28	84.25
28022001		21.3			1
1032001	31.7		25.58	87.75
1032001		21.3			1.5
2032001	34		27.02	77.75
2032001		21.7			9
3032001	32.2		26.78	81.75
3032001		22.9			3.4
4032001	34.2		26.86	79.75
4032001		22.5			9
5032001	33		27.56	77
5032001		23.8			0
6032001	29.2		25.28	86.75
6032001		23			0.5
7032001	33.2		27.32	75.75
7032001		22.8			15.2
8032001	35.4		28.6	74.75
8032001		23.9			0
9032001	34		27.12	80.25
9032001		23.5			0
10032001	32		26.62	79.75
10032001		23.5			0
11032001	30.2		26.22	91.5
11032001		23.7			5.6
12032001	31.2		26.22	90.25
12032001		22.9			10.8
13032001	31.9		26.28	91.5
13032001		23.1			1.6
14032001	31.6		25.74	85.25
14032001		23.1			2
15032001	30		25.56	91
15032001		22.9			4.8
16032001	34		27.74	75.25
16032001		21.5			3.2
17032001	33.7		25.8	80
17032001		21.3			19.6
18032001	33		27.46	86.25
18032001		22.7			0
19032001	32.5		26.98	87.5
19032001		23.8			0
20032001	34.9		28.26	75.25
20032001		22.7			0
21032001	34.6		27.72	77.25
21032001		23.5			0
22032001	32.4		26.24	91.75
22032001		23.3			0
23032001	34.2		26.24	81.75
23032001		22.3			2
24032001	34.1		25.76	79.5
24032001		21.6			3.2
25032001	33.8		25.68	81.75
25032001		21.6			24.6
26032001	32.6		26.3	84.75
26032001		22.3			0.4
27032001	34		25.66	85.5
27032001		22.3			0
28032001	29.8		25.14	88
28032001		21.1			65
29032001	31.4		25.54	89
29032001		21.5			0
30032001	33.6		26.74	81
30032001		22.7			36.2
31032001	34.4		27.82	78.25
31032001		22.9			0
1042001	33.6		27.46	75.5
1042001		24.3			0
2042001	33		26.58	76.75
2042001		21.9			3
3042001	34.7		27.06	76
3042001		22.3			0
4042001	34.6		27.26	76.25
4042001		22.3			0
5042001	35		28.38	69.75
5042001		24			0
6042001	35.1		26.38	81.5
6042001		22.9			0
7042001	32.4		27.02	84
7042001		23.3			13
8042001	35.1		28.52	83.5
8042001		23.7			0
9042001	35		28.16	74.5
9042001		23.9			0
10042001	36.3		28.44	67.5
10042001		22.7			0
11042001	35.8		28.74	64.5
11042001		22.7			0
12042001	36.2		28.78	67.75
12042001		23.5			0
13042001	36.2		27.58	74.75
13042001		23.5			0
14042001	36.3		28.82	69.75
14042001		22.2			0
15042001	36.5		28.14	61
15042001		22.2			0
16042001	35.2		27.1	72
16042001		20.1			0
17042001	34.6		28.16	68.75
17042001		22.6			0
18042001	36		28.82	66.75
18042001		23.1			0
19042001	35		28.04	73.75
19042001		23.7			0
20042001	35.2		28.44	71.75
20042001		23.9			0
21042001	34.8		28.56	69.25
21042001		23.2			3.8
22042001	31.6		26.5	79.5
22042001		22.9			12
23042001	31.7		26.26	87.25
23042001		23.3			0
24042001	33.4		26.74	80.75
24042001		22.3			18
25042001	26.3		21.54	92.25
25042001		18.5			12.9
26042001	31.2		24.44	86.75
26042001		19.2			0
27042001	34.5		25.94	78
27042001		20.1			0
28042001	34.6		26.9	74.75
28042001		20.7			0
29042001	35.2		28.04	69.75
29042001		25.2			0
30042001	27.3			87.75
30042001		20.9			0
1052001	32.6		24.7	82.25
1052001		17.5			0
2052001	34.6			73.25
2052001		23.9			0
3052001	33.6			76.25
3052001		24.7			0
4052001	28		22.82	86.75
4052001		20.9			0
5052001	21.9		18.42	86.25
5052001		15			5.1
6052001	24.3		20.7	80.75
6052001		14.9			0
7052001	30.8		23.98	75.75
7052001		17.5			0
8052001	32.6		25.4	79.5
8052001		18.8			0
9052001	33		25.92	75.75
9052001		19.2			0
10052001	33.4		26.5	76.5
10052001		20.9			0
11052001	27.8		22.88	87.75
11052001		20.1			6
12052001	28		22.72	73
12052001		18.4			0.4
13052001	23.8		20.16	81.25
13052001		16.8			0
14052001	23.3		20.56	87
14052001		16.9			0
15052001	31.4		23.62	81.75
15052001		17.5
16052001	30.6		25.02	76.75
16052001		20.5			0
17052001	25.2		20.94	76
17052001		17.9			0
18052001	28.9		22.08	71
18052001		15.3			0
19052001	33.4		25.32	74.25
19052001		17.8			0
20052001	34.8		26.1	73.75
20052001		20.1			0
21052001	35.4		26.54	75.5
21052001		20.5			0
22052001	34.8		26.76	73.25
22052001		21			0
23052001	33		24.8	88.25
23052001		19.9			0
24052001	29.6		24	84
24052001		19.9			7.6
25052001	31.8		25.38	79.5
25052001		20.5			0
26052001	31.6		24.1	89.75
26052001		20.9			0
27052001	31.4		24.94	80.5
27052001		19.7			18
28052001	32.6		26.1	77.75
28052001		20.7			0
29052001	34		27.14	75.5
29052001		20.7			0
30052001	35.9		27.52	71.5
30052001		21.5			0
31052001	35.8		27.94	75.5
31052001		21.3			0
1062001	35.7		27.76	71.5
1062001		21.1			0
2062001	35.8		27.06	71.25
2062001		21.3			0
3062001	35.5		25.48	70.25
3062001		18.3			0
4062001	34.8		25.62	74.5
4062001		18.1			0
5062001	34.7		26.08	72
5062001		19.5			0
6062001	34.4		26.2	72.5
6062001		20.9			0
7062001	34.5		26.92	67.25
7062001		21.5			3
8062001	34.6		25.8	67.25
8062001		18.9			0
9062001	34.8		25.38	68.75
9062001		18.7			0
10062001	34.7		25.64	66
10062001		18.3			0
11062001	33.4		25.42	65.25
11062001		17.1			0
12062001	33.8		25.14	71.75
12062001		19.3			0
13062001	34.2		25.38	64.75
13062001		17.9			0
14062001	33.6		25.5	68
14062001		19.3			0
15062001	34		25.42	64.5
15062001		18.1			0
16062001	34		26.42	67.75
16062001		21.1			0
17062001	25.6		16.3	94.5
17062001		11.9			2.6
18062001				88.5
18062001		10.4			0.8
19062001				83.5
19062001		10			0
20062001	15.9		13.32	82
20062001		10			0
21062001	22		16.02	70.25
21062001		10.1			0
22062001	24.6		17.2	58.75
22062001		10.2			0
23062001	27.2		18.36	72.75
23062001		10			0
24062001	31.8		22.38	69
24062001		13.4			0
25062001	29.4		22.62	68.5
25062001		16.7			0
26062001	23.9		18.48	75.25
26062001		13.9			0
27062001	26.5		18.44	87.5
27062001		10.9			0
28062001	30.3		20.16	88.75
28062001		10.9			0
29062001	32.5		21.68	91.5
29062001		12.9			0
30062001	33.6		22.66	72
30062001		14.7			0
1072001	34.2		24.3	67.75
1072001		16.5			0
2072001	35		25.56	66.75
2072001		17.9			0
3072001	35.4		24.82	67
3072001		16.7			0
4072001	35.2		25.36
4072001		16.6			0
5072001	36		26.08	61.5
5072001		17			0
6072001	31.3		24	74.25
6072001		18.9			0
7072001	34.6		23.4	69.25
7072001		15.2			0
8072001	35.2		26.12	57
8072001		16.8			0
9072001	35		25.66	60.25
9072001		17.9			0
10072001	35.2		25.66	55.75
10072001		17.3			0
11072001	34.8		26.42	60.75
11072001		18.1			0
12072001	27.3		21.12	94.5
12072001		18.7			8
13072001	30		23.7	74
13072001		18.3			0
14072001	34		24.9	72.25
14072001		18.3			0
15072001	35.3		26.52	56.75
15072001		19.7			0
16072001	35.4		26.6	60.5
16072001		19.3			0
17072001	35.3		26.54	54.25
17072001		20.9			0
18072001	34.9		26.52	53.25
18072001		19.3			0
19072001	35.6		27.24	56.75
19072001		20.4			0
20072001	36.1		27.86	59
20072001		20.5			0
21072001	36.5		27.76	62
21072001		21.3			0
22072001	35.6		27.44	68.25
22072001		21.6			0
23072001	29.8		24.48	77.25
23072001		20.4			0
24072001	32.6		25.62	67
24072001		19.1			0
25072001	35.4		26.32	65.25
25072001		19.5			0
26072001	34.6		26.4	65.5
26072001		20.6			0
27072001	26.4		16.74	80.75
27072001		13			0
28072001	21.2		15.54	67
28072001		10.1			0
29072001	32		21.4	61
29072001		10.4			0
30072001	34.3		23.72	63.25
30072001		13.7			0
31072001	35.6		25.58	67.25
31072001		15.1			0
1082001	36.2		25.74	65.75
1082001		16.9			0
2082001	36		26.58	62.75
2082001		16.9			0
3082001	36		25.3	66.75
3082001		15.9			0
4082001	35.9		24.24	72.5
4082001		15.7			0
5082001	36.3		25.28	66.5
5082001		15.2			0
6082001	34.6		25.3	61.5
6082001		16.5			0
7082001	36.2		25.68	47.25
7082001		15.8			0
8082001	34.6		25	52.75
8082001		16.5			0
9082001	35.8		25.14	45
9082001		14.7			0
10082001	36		24.92	48.25
10082001		14.3			0
11082001	36.6		25.24	57.5
11082001		15.6			0
12082001	36.8		26.56	44.75
12082001		17.2			0
13082001	36.1		26.16	42.25
13082001		17.3			0
14082001	36.4		28.18	46.25
14082001		19.7			0
15082001	36.2		26.98	49.25
15082001		18.7			0
16082001	36.4		27.14	46.5
16082001		18.3			0
17082001	36.8		26.82	45
17082001		17.9			0
18082001	37.2		28.02	45.25
18082001		19.1			0
19082001	37.3		27.48	45.25
19082001		18.7			0
20082001	36		27.9	44
20082001		20.1			0
21082001	35		26.86	47.5
21082001		19.5			0
22082001	36.8		28.38	49
22082001		21.1			0
23082001	38.2		29.04	48.5
23082001		24.5			0
24082001	38.4		29.62	41.5
24082001		21.4			0
25082001	38.2		28.54	52.5
25082001		22.9			0
26082001	38.2		29.08	56.25
26082001		21.9			0
27082001	37.2		30.06	70.5
27082001		23.3			0
28082001	36.8		24.94	81
28082001		20.1			16
29082001	34.3		25.64	81.25
29082001		17.9
30082001	35.8		28.38	83.5
30082001		20.9			0
31082001	36.7		28.96	53.75
31082001		22.5			0
1092001	38		28.64	60
1092001		21.8			0
2092001	38.1		29.8	57.5
2092001		21.5			0
3092001	34.4		28.28	56.25
3092001		24.4			0
4092001	34.4		28.9	57
4092001		23.4			0
5092001	34.8		28.96	55.5
5092001		23.2			0
6092001	37		28.84	49
6092001		19.9			0
7092001	39		28.5	53
7092001		19.9			0
8092001	38.8		29.2	48.25
8092001		19.6			0
9092001	38		30.8	48
9092001		23.4			0
10092001	36		30.14	55.5
10092001		23.5			0
11092001	32.8		27.18	56.75
11092001		21			0
12092001	36		28.3	60.25
12092001		20.1			0
13092001	37.2		30.5	53
13092001		23.3			0
14092001	36.7		28.28	61.75
14092001		23.3			0
15092001	33.2		25.76	73
15092001		20.7			8.8
16092001	25.6		21.2	48.75
16092001		17.9			0
17092001	26.7		20.28	41
17092001		13.2			0
18092001	32.6		23.78	46.25
18092001		13			0
19092001	37.2		26.54	53.75
19092001		16.3			0
20092001	36.2		28.2	53.75
20092001		19.5			0
21092001	36		28.22	62.25
21092001		21.5			0
22092001	31.4		26.38	79.5
22092001		20.5			9.2
23092001	36.9		28.1	61.25
23092001		20.6			0
24092001	36.2		29.52	57.75
24092001		21.8			0
25092001	36.4		30.24	56.5
25092001		24.6			0
26092001	35.6		27.62	69.5
26092001		23.3			0
27092001	33.4		27.92	63.75
27092001		21.4			0
28092001	37.4		29.28	58
28092001		21.9			0
29092001	36		28.7	63.25
29092001		21.3			5
30092001	35		29.42	57.75
30092001		23.5			0
1102001	37.4		29.68	61.75
1102001		21.7			0
2102001	36		29.18	51.75
2102001		23.7			0
3102001	32.6		26.94	65
3102001		19.9			0
4102001	37.5		29.52	58
4102001		21.1			0
5102001	36.4		29.24	59.25
5102001		23.3			0
6102001	35.1		28.08	63
6102001		22.9			0
7102001	35		28.94	56.25
7102001		21.5			1.1
8102001	34		26.62	70.75
8102001		22.5			0
9102001	31.5		26.04	73.25
9102001		21.1			0.5
10102001	35.5		29	58.5
10102001		21.5			0
11102001	35.4		28.26	64.25
11102001		23.1			0
12102001	33.8		27.66	62
12102001		21.5			0
13102001	29.5		24.2	88.5
13102001		19.9			34.4
14102001	31.4		25.32	81
14102001		20			5.6
15102001	34.4		27.46	68.25
15102001		21.1			0
16102001	32.6		25.26	80.75
16102001		19.9			0
17102001	31.6		25.9	77.5
17102001		19.9			81.6
18102001	32.8		26.76	72
18102001		21.3			0
19102001	32.6		27.64	68.25
19102001		20.9			0
20102001	35		29.22	63.5
20102001		21.5			9
21102001	30.8		24.4	75.75
21102001		18.2			14
22102001	31		25.14	72.25
22102001		18.9			0
23102001	33.9		27	69.25
23102001		19.5			0
24102001	37.6		30.06	52.5
24102001		21.1			0
25102001	38.8		30.38	56.5
25102001		21.1			0
26102001	38.7		29.56	50.75
26102001		21.3			0
27102001	38		29.92	54.5
27102001		22.9			0
28102001	36.2		30.24	50.5
28102001		25.2			0
29102001	36.8		29.22	62.5
29102001		22.9			0
30102001	33.7		26.64	80.25
30102001		22.5			0
31102001	33.5		26.24	78.5
31102001		21.9			0
1112001	35		26.22	78
1112001		21.1			0
2112001	32.3		25.48	77.5
2112001		20.1			24.4
3112001	28.9		24.76	83.5
3112001		19.7			10.2
4112001	28.7		24.8
4112001		20.9			4
5112001	34		26.58	73
5112001		21.5			1
6112001	35.4		27.46	67.25
6112001		21.7			0
7112001	33.6		26.42	84.5
7112001		21.9			0.2
8112001	34.8		26.54	80.25
8112001		21.7			2
9112001	34.4		28.2	64.25
9112001		21			1
10112001	35		28.78	64.5
10112001		22.9			0
11112001	35		28.42	67.5
11112001		24.1			0
12112001	31.9		28.12	71.25
12112001		23.3			0
13112001	35.6		29.42	61.5
13112001		22.9			0.8
14112001	35.2		30.26	58
14112001		24.1			0
15112001	35.7		28.96	62.5
15112001		24.3			0
16112001	32.4		26.74	78
16112001		20.5			54
17112001	33.1		28.4	70.75
17112001		22.1			0
18112001	33.9		27.82	69.5
18112001		21.8			0
19112001	33.5		26.4	81.5
19112001		21.5			5
20112001	33.3		28.14	72.25
20112001		21.7			0.4
21112001	35.4		28.18	71
21112001		24			0
22112001	34.2		29.42	65
22112001		23.9			0
23112001	35		29.48	67.25
23112001		24.1			0
24112001	34.7		27.24	74
24112001		21.5			0
25112001	32.8		25.22	83.75
25112001		19.5			31.2
26112001	31		26.18	86.75
26112001		22.1			10.5
27112001	32		26.54	80.75
27112001		21.7			4
28112001	31.2		25.74	92.5
28112001		21.7			3.4
29112001	30.6		25.06	93.25
29112001		20.5			21.4
30112001	27		23.7	93.25
30112001		19.3			40.8
1122001	30.4		25.08	76.75
1122001		19.4			13
2122001	31.4		25.7	85.25
2122001		21.5			0
3122001	32.2		27.24	78.5
3122001		21.2			43
4122001	34		26.72	84.5
4122001		21.7			3
5122001	28		24.18	81
5122001		19.1			56.4
6122001	31		26.18	75.75
6122001		19.9			0
7122001	34		26.4	80.75
7122001		22.1			0
8122001	32.4		25.7	85
8122001		21.5			45.4
9122001	31.9		25.84	83
9122001		20.8			30.2
10122001	32.8		25.74	85.75
10122001		21.5			5.2
11122001	30.4		26.22	85.5
11122001		21.5			23
12122001	32.6		26.26	82.25
12122001		20.9			16
13122001	30		25.26	87.75
13122001		21.1			11.4
14122001	31.8		26.94	78.5
14122001		21.9			13.4
15122001	31.6		27.46	77
15122001		22.7			0
16122001	32.4		27.22	78.75
16122001		22.9			0
17122001	33.4		26.88	78.75
17122001		22.3			0
18122001	32.2		27.04	79.25
18122001		22.9			0
19122001	33.8		27.02	78.75
19122001		23.1			0
20122001	32.6		25.88	86.5
20122001		20.9			16
21122001	31		26.5	81
21122001		22.3			25.2
22122001	30.2		26.34	84
22122001		23.5			0
23122001	32		26.3	90.75
23122001		21.7			7.2
24122001	33.4		26.52	85
24122001		21.8			2.2
25122001	30.7		27.14	86
25122001		23.1			10.8
26122001	32.7		26.58	81
26122001		22.7			6
27122001	31.1		25.74	79.75
27122001		21.8			1.3
28122001	31		25.94	84.25
28122001		21.9			0
29122001	32.5		27.26	80.5
29122001		22			11.8
30122001	33.8		27.98	76.25
30122001		22.3			0
31122001	31.6		26.38	78.75
31122001		22.9			0
1012002	30		25.64	93.5
1012002		21.6			3
2012002	33.2		27.56	80
2012002		21.2			6
3012002	34.8		28.24	71.25
3012002		22.2			0
4012002	34.9		28.7	73.25
4012002		21.2			0
5012002	35.2		27.64	76.5
5012002		21.8			2
6012002	34.1		26.26	88.75
6012002		22			7
7012002	32.5		26.06	89.5
7012002		21.4			7
8012002	33.5		26.54	88
8012002		22.2			13
9012002		21.8			14.6
10012002	30		24.92	94.5
10012002					33.6
11012002	26.9		24.3	92.25
11012002					22
12012002	31.4		26.64	80.75
12012002					31
13012002	33.2		26.98	76
13012002					0
14012002	33.6			81.25
14012002					0
15012002	29.9
15012002					0
16012002	29.7
16012002					0
17012002	32.9		27.5	75.5
17012002					7
18012002	33.8		27.96	69.5
18012002					0
19012002	34.3		27	67.5
19012002					0
20012002	33.2		27	76
20012002					0
21012002	33.7		26.74	83.25
21012002					0
22012002	34.6		27.84	79.5
22012002					2
23012002	35.6		28.8
23012002					1
24012002	36.8		30.24	65.5
24012002					0
25012002	36.3		30.74	60.25
25012002					0
26012002	36.2		29.72
26012002					0
27012002	35.2		27.36	79.75
27012002					1
28012002	33.5		27.38	81.75
28012002					47
29012002	34.3		26.94	83.5
29012002					0.4
30012002					20
31012002	33.3		27.64	85.5
31012002					0
1022002	35.3		27.78	76.25
1022002					0
2022002	33.9		26.6	83.25
2022002					0
3022002	32.3		26.92	83.5
3022002					6
4022002	32.2		26	87.75
4022002					0
5022002	32		26.88	84.5
5022002		22			0
6022002	31.6		26.56	86
6022002					0
7022002	28.4		25.24	93.25
7022002					23
8022002	30		25.64	93.25
8022002					41
9022002	31.6		26.2	89.5
9022002					8
10022002	34		28.28	81.75
10022002					4
11022002	29.5		24.82	87.75
11022002					0
12022002	32.6		27.44	78.75
12022002					0
13022002	33.1		27.3	81.5
13022002					1
14022002					0
15022002	33.4		28.12	79.75
15022002					0.1
16022002	31		24.92	88
16022002					0.2
17022002	34.5		26.34	87.25
17022002					40
18022002	29		25.2	92.75
18022002					50
19022002	31.6		25.74	95
19022002					12
20022002	33.6		26.72	83.25
20022002					7
21022002	30		26.26	88.5
21022002					0.2
22022002	32.8		26.14	88
22022002					1
23022002	33		26.88	88.5
23022002					41
24022002	31		26.04	94
24022002					0
25022002	34.2		27.92	83
25022002					11
26022002	29.3		25.06	92.25
26022002					5
27022002	33		26.84	82
27022002					5
28022002	34.2			87
28022002					0.5
1032002	32.3		25.46	84
1032002					0
2032002	33.4		27.06	80
2032002					0
3032002	36		27.58	84.25
3032002					0
4032002	34.8		27.38	79.75
4032002					0.8
5032002	34		26.32	80
5032002					0
6032002	33.9		27.78	72.5
6032002					6
7032002	33.3		25.52	79.25
7032002					0
8032002	33.2		26.96	77.75
8032002					9
9032002	34		27.84	82.75
9032002					0
10032002	34.9		26.4	87.5
10032002					0
11032002	34.8		26.92	84.25
11032002					13
12032002	34		27.68	76
12032002					0
13032002	35.6		28.5	74.75
13032002					0
14032002	35.4		27.52	83.25
14032002					0
15032002	35.6		29.42	70.25
15032002					16
16032002	34.8		28.96	79.75
16032002					2
17032002	35.1			73.25
17032002					0
18032002	34.4		27.1	82.25
18032002					0
19032002	35		26.9	84.5
19032002					1
20032002	34			82
20032002					6
21032002	33		26.72	83.25
21032002		21.3			0
22032002	30		25.18	87
22032002		19.5			44
23032002		20.3			3
24032002	32.2		26.22	83.25
24032002		19.9			0
25032002	28.7		25.42	93.75
25032002		21.2			18
26032002	32.6		26.76	89.5
26032002		21.8			0.7
27032002	29.2		24.8
27032002		20.2			18
28032002	32.5		26.54	84.75
28032002		21.2			1
29032002	34.6
29032002		20.2			3
30032002	35.3		28.36	82.5
30032002		22.5			0
31032002	33.1		27.86	83
31032002		23			0
1042002	30.4		28.96	67.75
1042002		21.4			4
2042002	34.4		25.82	85.75
2042002		21.1			0
3042002	34.8		27.04	80.5
3042002		21.1			12
4042002	36.4		27.92	77.5
4042002		21.4			0
5042002	36.4		28.6	72
5042002		21.2			0
6042002	35		27.56	74.75
6042002		21.6			0
7042002	35		28.72	72.75
7042002		22			0
8042002	35.2		27.8	79.5
8042002		22.6			0
9042002	35.5		27.38	71.75
9042002		21.4			0
10042002	35.6		27.76	72.25
10042002		21			0
11042002	34		27.72	80.75
11042002		21.6			0
12042002	34.3		26.82	89
12042002		21.6			0
13042002	32.7		26.92	84.5
13042002		21.5			0
14042002	32.9		26.48	87
14042002		22.1			0
15042002	31.3		26.3
15042002		21.4			0
16042002	32.5		26.18	87
16042002		19.7			3
17042002	34.3
17042002					0
18042002	34.3		25.84	86.5
18042002		21.4			0.8
19042002	34.7		25.92	81.5
19042002		20.1			7
20042002	34.4		26.86
20042002		20.4			0
21042002	34.7		27.34	86.5
21042002		21.4			3
22042002	36.2		27.36	74
22042002		20.8			0
23042002	35		26.98	75.25
23042002		19.5			0
24042002	35		27.56	71.25
24042002		21.9			2
25042002	33.4		26.04
25042002		19			0
26042002	34.8		26.8	72.5
26042002		19			0
27042002	34.2		26.72	74.25
27042002		21.4			0
28042002	34		27.44	78
28042002		21.6			0
29042002	34.5		26.54	78.25
29042002		21.2			0
30042002		21.6			3
1052002	34.8		27.24	81.25
1052002		21.2			0
2052002	35.5		27.78	79.25
2052002		21.4			0
3052002	36.1		28.62	75.5
3052002		21.8			0
4052002	36.4		27.64	79
4052002		22.4			0
5052002	35.5		27.42	75.75
5052002		20.4			2
6052002	29.5		25.3	92.5
6052002		22.1			6
7052002	30.3		24.38	87.5
7052002		21.2			6
8052002	30.6		25.14	79.25
8052002		20.3			0.6
9052002	32.3
9052002					0
10052002	33.9		26.82	77
10052002		19.4			0
11052002	34		27.08	79.5
11052002		21			0
12052002	34.9		27.3
12052002		21			0
13052002	35.2		27.32	72
13052002		20.6			0
14052002	35		28.48	75.5
14052002		20.6			0
15052002	35		28.8	74
15052002		22.6			0
16052002	35		29.12	69
16052002		21.4			0
17052002	35		27.6	74.75
17052002		20.6			0
18052002	35.6		27.64	73.75
18052002		20.8			0
19052002	34.8		28.28	70.75
19052002		21.2			0
20052002	24		24.94	77
20052002		22.5			0
21052002	26.8		21.26	94.5
21052002		17.7			28
22052002	24		20.32	85.5
22052002		15.6			2
23052002	27.2		22.32	82.25
23052002		16.7			0
24052002				80
24052002		15.9			0
25052002	31		23.66	75.25
25052002		15.1			0
26052002	32.5		24.52	85
26052002		17.5			0
27052002	33.1		25.92	75.25
27052002		18.9			0
28052002	32.6		24.06	68.5
28052002		16.5			0
29052002	32.9		23.76	67.5
29052002		15.9			0
30052002	32.9		24.08	73
30052002		16.5			0
31052002	33.6		24.5	58.5
31052002		18.5			0
1062002	32.8		23.64	85.25
1062002		16.6			0
2062002	33.8		25.72	74.5
2062002		24.5			0
3062002	33.8		24.84	72
3062002		18.5			0
4062002	33.6		24.22	71.75
4062002		16.4			3
5062002	33		24.16	64.75
5062002		15.9			0
6062002	33.6		24.12	66.25
6062002		16.5			0
7062002	33.8		23.9	67.75
7062002		15.6			0
8062002	35.2		24	67.75
8062002		15.4			0
9062002	34		24.28	77
9062002		16.6			0
10062002	34.6		25.3	64.75
10062002		16.3			0
11062002	34.2		24.5	68.75
11062002		15.7			0
12062002	27.5			82
12062002					0
13062002	22.5		18.04	89.5
13062002		14.1			0
14062002	19.8			87
14062002		15.1			0
15062002	20.1		17.62	89.75
15062002		14.6			0.3
16062002	27		20.58	86.5
16062002		14.7			0.2
17062002	33.8		23.46	73.75
17062002		14.9			0
18062002	34.9		24.28	69.5
18062002		16.2			0
19062002	28.4		22.24	81.75
19062002		18.5			0
20062002	32		26.48	69.25
20062002		22.4			0
21062002	32.5		23.94	65.5
21062002		16.2			0
22062002				78.5
22062002		14.7			0
23062002	24.8		18.38	83.25
23062002		14.5			0
24062002	26.2		19.94	74.75
24062002		12.5			0
25062002	29		21.82	73
25062002		13.5			0
26062002	33.2		23.82	69.25
26062002		15.9			0
27062002	33.6		23.84	68.5
27062002		15			0
28062002	35		25.94	66
28062002		17.8			0
29062002	34.4		26.12	66
29062002		19.8			0
30062002	37		25	72.5
30062002		18			0
1072002	35			60
1072002					0
2072002	34.2		25.02	66
2072002		17.3			0
3072002	35.5		24.92	60.5
3072002		16.3			0
4072002		15.3			0
5072002	27.7		20.52	80
5072002		15.5			0
6072002	30.9		21.92	77.75
6072002		14.7			0
7072002	23.4		18.1	81.25
7072002		14.5			0
8072002	25.3		18.1	73
8072002		10.9			0
9072002	29.8		21.8	62.5
9072002		14.3			0
10072002	31.2		23.56	63.5
10072002		16.5			0
11072002	32.4		23.68	65.75
11072002		15.2			0
12072002	30.7		23.54	68.75
12072002		17.3			0
13072002	31.6		21.56	71
13072002		14.6			0
14072002	30.4		22.36	73.75
14072002		13.3			0
15072002	33.4		23.14	73.5
15072002		14.5			0
16072002	38.4		25.74	73.25
16072002		16.3			0
17072002	35.8		26.06	60.75
17072002		17.3			0
18072002	35.8		26.68	61
18072002		21.6			0
19072002	35		25.94	60.75
19072002		17.9			0
20072002	33.6		27.2	66.75
20072002		19.4			0
21072002	33.8			73
21072002					0
22072002	34.6		27.18	67.75
22072002		20.5			7
23072002	36.1		27.54	52.5
23072002		20.6			0
24072002	37.5		28.96	63
24072002		21.2			0
25072002	37.7		28.32	58.75
25072002		20.5			0
26072002	29.3		22.9	80.75
26072002		18.8			0
27072002	31		22.74	79.5
27072002		16.9			0
28072002	24.3		21.2	85.5
28072002		17.1			0
29072002	33.6		24.42	79.75
29072002		16.3			0
30072002	37		26.7	71.5
30072002		18.3			0
31072002	25.4		23.48	81.75
31072002		21.8			0
1082002	28.4		24.12	86.5
1082002		20			23
2082002	25		20.3	79
2082002		15.9			0
3082002	26.5			80
3082002					0
4082002	35.6		25.26	76.25
4082002		14.9			0
5082002	35.2		26.76	68.75
5082002		17.9			0
6082002	36.4		27.36	68.25
6082002		19.3			0
7082002	38		28.84	66.25
7082002		21.7			0
8082002	37.8		27.86	58.25
8082002		20.5			0
9082002	37.6		26.38	55.5
9082002		17.3			0
10082002	38		25.16	71
10082002		18.6			0
11082002	37.8			48
11082002		18.6			0
12082002	38.5		27.5	52.25
12082002		18.7			0
13082002	37.7		27.1	57.5
13082002		18.1			0
14082002	37.8		27.24	53
14082002		19			0
15082002	36.1		26.26	56
15082002		18.1			0
16082002	38.6		27.12	53.5
16082002		18.2			0
17082002	38.5		28.38	54.5
17082002		21.6			0
18082002	37.7		28.88	53.5
18082002		22.3			0
19082002	37.5		29.78	46
19082002		22.6			0
20082002	36.8		28.64	50.25
20082002		23			0
21082002	32.5		26.42	71.5
21082002		22.2			0
22082002	35.3		27.66	62.75
22082002		21			0
23082002	37.2		28	61.75
23082002		21			0
24082002	36.8		27.1	61.25
24082002		18.9			0
25082002	39.8		29.82	53
25082002		21.1			0
26082002	39.4		29.98	48.5
26082002		21.6			0
27082002	38.4		29.24	43.5
27082002		20.1			0
28082002	36.4		30.32	48.75
28082002		22.8			0
29082002	32.8		27.12	62.75
29082002		25.8			0
30082002	25.8		23.08	86.25
30082002		20.2			3
31082002		20.4			0.2
1092002	22.8		19.8	58
1092002		17.8			1
2092002	26.8		17.98	55.25
2092002		12.5			0
3092002	32.1		22.6	42
3092002		12.7			0
4092002	36.2		25.74	50.5
4092002		15.9			0
5092002	38		28.38	51.5
5092002		19.3			0
6092002	37.4		30.88	55
6092002		24.2			0
7092002	31.3		27.12	68.5
7092002		24.7			0
8092002	34.4		26.58	57.75
8092002		19.5			2
9092002	37.9		29	55.75
9092002		21.5			0
10092002	38.2		30.04	52.25
10092002		22.6			0
11092002	38		30.14	40.75
11092002		22.6			0
12092002	37.7		28.96	44.5
12092002		21.6			0
13092002	31.8		27.34	69
13092002		22.9			0
14092002	34.2		28	71.75
14092002		23			0
15092002	32.1		26.26	84
15092002		23.8			0
16092002	36.6		28.36	72.5
16092002		21			32
17092002	33.8		28.48	73.5
17092002		23.2			0
18092002	35.8		28.48	69
18092002		23.6			0
19092002	37.2		29.44	61.25
19092002		21.6			0
20092002	35.2		27.22	78
20092002		23.7			0
21092002	27.8		23.28	72
21092002		18.6			8
22092002	31.6		25.12	65
22092002		19.2			0
23092002	25.4		24.04	71.5
23092002		20.9			0
24092002	29.8		23.94	77
24092002		19.6			25.4
25092002	34		24.96	63.25
25092002		17.8			0
26092002	35.1		26.56	57.25
26092002		19.1			0
27092002		20			0
28092002	38		28.26	56.25
28092002		20.1			0
29092002	37.5		30.42	55
29092002		24.2			0
30092002	36.8		30.8	53.25
30092002		23.4			0
1102002	36.8		30.2	58
1102002		26			0
2102002	37.8		31.04	56
2102002		23.2			0
3102002	37.8		30.32	52.75
3102002		24.6
4102002	36.4		30.8	54
4102002		24.6
5102002	37.6		31.2	59.75
5102002		25.2			0
6102002	38.8		32.26	47.75
6102002		24.4			0
7102002	36.4		29.72	54
7102002		24.5			0
8102002	38.4		31.2	46.75
8102002		25.6			0
9102002	38.6		31.34	48
9102002		25.1			0
10102002	38.2		30.32	53.25
10102002		24.6			0
11102002	35.6		28.98	53.75
11102002		23.5			0.8
12102002	38		29.84	56.25
12102002		23.4			0
13102002	31.2		27.08	69.75
13102002		24			0
14102002	37.8		30.24	48
14102002		23.4			0
15102002	38.4		30.32	52.75
15102002		24			0
16102002	39.2		30.96	46.25
16102002		22.8			0
17102002	32.7		25.18	91.25
17102002		21.8			18.4
18102002	34.6		27.24	79.25
18102002		22			20
19102002	37.2		28.8	58.75
19102002		24			0
20102002	35.4		29.56	69
20102002		23.6			0
21102002	32.6		27.82	76.5
21102002		24.2			0
22102002	30.3		26.22	73.5
22102002		22.7			0
23102002		21.1			0
24102002	38.8		31.32	55.75
24102002		24.3			0
25102002	36		28.58	64.75
25102002		24.1			1.4
26102002	37.6			63.75
26102002		24.1
27102002	37.8			63
28102002	36		30.36	55.75
28102002		26.8			0
29102002	36		29.52	65.75
29102002		25.5			0
30102002	30.6		25.86	81.75
30102002		22.2			32
31102002	28.4		25.18	77.75
31102002		21.9			0
1112002	33.4		27.76	69.75
1112002		21.6			0
2112002	34.6		27.96	74.5
2112002		23.8			0
3112002	34.8		28.88	67.25
3112002		23.4			1
4112002	34.5		27.66	87.25
4112002		25.4			0
5112002	24.8		22	93.5
5112002		20.2			61.4
6112002	31.6		28.42	68.5
6112002		20.6			0
7112002	34.8		28.36	70.5
7112002		21.2			1.6
8112002	36.6		29.16	73.75
8112002		23.8			0
9112002	31.8		28.08	78
9112002		23.8			3
10112002	34.6		27.28	84.75
10112002		25.8			0
11112002	31.6		26.88	84.25
11112002		22.4			4
12112002	33.9		26.68	80.25
12112002		23			3
13112002	35.4		28.86	64
13112002		23.4			0
14112002				65.75
14112002		23.9			0
15112002	35.8		28.98	58
15112002		22.7			0
16112002	36.3			56.75
16112002					0
17112002	37.1		29.98	56.75
17112002		24.4			0
18112002	37		31.36	55.75
18112002		25.4			0
19112002	37.6		32.04	48.5
19112002		24.2			0
20112002	36.4		31.48	63.5
20112002		26			0
21112002	37.6		31.52	57.75
21112002		25.2			0
22112002	34.6		29.4	65.25
22112002		24.6			0
23112002	30.6		27.56	84.25
23112002		24.8			0
24112002	34.8		28.88	62.5
24112002		24			0.4
25112002	36		30.22	60.75
25112002		24.6			0
26112002	36.6		28.98	69.25
26112002		25.7			0
27112002		26.8			0
28112002	36.5		29.82	65.75
28112002		25.7			0
29112002	31.8		26.64	80.5
29112002		21.5			22.8
30112002		24.4			0.2
1122002	26.3		26.84	71
1122002		23.9			0
2122002	33.4		28.24	78.5
2122002		25.6			1.8
3122002	34.5		27.34	74
3122002		24.4			0.6
4122002	36.4		27.32	84
4122002		23.4			3.3
5122002	36.8		29.72	63.5
5122002		23.6			1.8
6122002	38		31	58.25
6122002		24.6			0
7122002	38.2		31.1	56.75
7122002		24.6			0
8122002	37.5		30.32	53.5
8122002		25.2			0
9122002	30.4		27.16	86
9122002		24.4			3.6
10122002	34.6		27.4	78.75
10122002		24.4			0
11122002	31.2		26.32	89.25
11122002		23.6			1.8
12122002	28.4		24.92	96.5
12122002		23.4			8
13122002	30.8		26.28	84.5
13122002		22.6			87
14122002	30.8		26.16	87.5
14122002		22.6			0
15122002	28.4		25.24	90.25
15122002		23.6			24
16122002	30		25.96	86.5
16122002		21.6			6
17122002	33.4		27.88	80.75
17122002		23.2			7
18122002	34.2		27.68	77.75
18122002		23.2			24
19122002	33.2		27.08	75
19122002		22.4			0.6
20122002	32.4		27.92	71.25
20122002		24			0.6
21122002	34.6		28.84	69.75
21122002		24.2			0
22122002	35		29.96	56.75
22122002		23.8			0
23122002	36.3		31.1	57.25
23122002		26.2			0
24122002	37		29.66	64.25
24122002		25.2			0
25122002	35.7		27.58	74.75
25122002		24			0
26122002	34.9		28.2	70
26122002		23.5			24.8
27122002	35		28.02	75.5
27122002		24.8			0
28122002	33.6		27.16	84
28122002		23			0
29122002	35		28.24	76.75
29122002		23.6			1
30122002	32.5		27.96	82
30122002		23.5			0
31122002	32.6		26.44	91
31122002		23.4			7
1012003	31.4		27.42	83.25
1012003		23.9			1
2012003	31.1		27.36	88.75
2012003		24.6			0
3012003	30.8		25.8	92
3012003		23.5			5.2
4012003	33.4		26.66	83.5
4012003		23.5			38.2
5012003	34.2		27.56	81
5012003		23.8			18
6012003	35.2		29.2	72.5
6012003		24.6			0
7012003	33		28.08	81.75
7012003		25.7			0
8012003	30.4		27.68	81.75
8012003		25.2			13.5
9012003	33.4		27.92	79.25
9012003		25.1			6.8
10012003	36		30.24	63.5
10012003		24.4			3.8
11012003	36.3		30.76	61.5
11012003		24.7			0
12012003	36.2		28.78	75.5
12012003		26.3			0
13012003	32.2		27.34	82.5
13012003		22.9			27
14012003	28.4		25.46	92.25
14012003		23.1			25
15012003	33.3		27	91
15012003		23.3			9.4
16012003	30.3		26.04	94.5
16012003		23.3			38.4
17012003	31.6		26.66	85
17012003		23.3			23.8
18012003	30		25.86	91.5
18012003		23.3			0
19012003	30.1		25.36	96.5
19012003		23.5			19
20012003	30.6		26.28	81.75
20012003		23.5			24.8
21012003	29.7		25.9	82.75
21012003		23.5			0
22012003	30.4		26.84	80
22012003		23.7			1.6
23012003	31		26.44	88.75
23012003		23.5			0.4
24012003	30.3		25.78	91
24012003		23			3.2
25012003	32.5		26.06	87.5
25012003		22.8			19.4
26012003	32.3		26.2	88
26012003		23.3			0.2
27012003	30.7		25.52	83
27012003		23.1			8.2
28012003	31.4		26.08	84.75
28012003		22.8			0.2
29012003	33		26.62	81.75
29012003		22.9			10.4
30012003	33.4		27.94	74
30012003		23.7
31012003	29.2		26.32	88.75
31012003		24
1022003	29		25.14	95
1022003		22.9			7.2
2022003	33.6		26.14	85.75
2022003		22.3			22.4
3022003	33		26.22	82.5
3022003		22.8			0.8
4022003	34		26.88	78
4022003		22.1			0
5022003	34.4		28.26	70.25
5022003		23			1.8
6022003	34.4		28.72	73.25
6022003		23.9			0
7022003	31		25.82	84.75
7022003		22.5			0
8022003	30.2		25.78	87.5
8022003		22.3			2
9022003	35		27.78	71.5
9022003		22.3			0
10022003	36.1		28.88	70
10022003		23.3			0
11022003	35.2		27.66	75.5
11022003		24.1			0
12022003	34.9		27.56	75.5
12022003		22.9			3.6
13022003	34.5		28.64	72
13022003		24.1
14022003	30.6		25.58	91.5
14022003		22.9			6.2
15022003	28.2		25	90.25
15022003		22.8			24.4
16022003	31.8		27	79
16022003		23			4.4
17022003	33.4		26.74	80.5
17022003		23.5			0
18022003	30.2		25.74	88.25
18022003		23.2			7.2
19022003	33		27.66	76.75
19022003		22.5			9.4
20022003	28.8		25.36	91.75
20022003		22.3			1.4
21022003	28.4		23.28	88.75
21022003		20.9			25.2
22022003				80.5
22022003					7
23022003	31		25.62	84
23022003		20.5			0
24022003	31.5		25.24	83.5
24022003		20.5			28
25022003	33		25.78	86.75
25022003		22.3
26022003	33.1		27.16	78.5
26022003		22.3			0.6
27022003	35.8		29.06	71.75
27022003		23.5
28022003	35.1		27.4	78.25
28022003		23.3			0.2
1032003	34.9		26.84	80.25
1032003		23.1			4.8
2032003	33		26.74	85.25
2032003		22.9			4
3032003	32.6		25.6	84.25
3032003		22			1.8
4032003	33.6		26.74	79.25
4032003		22.9			20.4
5032003	33.8		27.54	74
5032003		22.2			0
6032003	35.6		28.82	72.25
6032003		23			0
7032003	35.4		26.58	80
7032003		22.6			0.6
8032003	34.6		26.6	82.75
8032003		22.5			10.4
9032003	33.2		27.76	80.75
9032003		23.5			0
10032003	33		27.22	82.5
10032003		23.7			1.4
11032003	30.8		25.98	88
11032003		23.9			8
12032003	32.4		26.86	77.25
12032003		21.5			13.4
13032003	31.2		27.06	80.5
13032003		23.3			0
14032003	34		27.54	79.25
14032003		22.7			0
15032003	33.2		26.66	84.5
15032003		22.1			3
16032003	32.6		26.54	86.75
16032003		23.1			7.2
17032003	28.4		25.2	90.25
17032003		22.7			12.4
18032003	30.6		25.94	81.5
18032003		22.1			0
19032003	31.4		26.36	82
19032003		22.6			7.4
20032003	32.4		27.68	75.5
20032003		23.2			0
21032003	28.3		24.76	90.75
21032003		22.3			0
22032003	27.8		24.74	87
22032003		21.9			3.4
23032003	31.5		26.54	77.25
23032003		21.8			0
24032003	31.2		25.5	87
24032003		22.5			0
25032003	29.4		24.74	93
25032003		21.9			10.7
26032003	29.4		24.86	96.25
26032003		21.9			18.4
27032003	29.3		24.8	92.75
27032003		22.5			2.6
28032003	32.8		26.22	86.25
28032003		22.3			11.4
29032003	30.3		25.8	83
29032003		22.9			1
30032003	32.2		26.26	84.25
30032003		23.1			0
31032003	33.8		26.52	82
31032003		23.4			0
1042003	29.8		25.24	96
1042003		22.7			4.4
2042003	33.2		26.68	82.5
2042003		22.4			24.4
3042003	32		26.56	87.5
3042003		23.2			12.4
4042003	33.6		27.7	76
4042003		23.2			1.8
5042003	30.8		24.9	93.25
5042003		22.5			23.2
6042003	28		24.62	92.25
6042003		22.1			20.8
7042003	29.6		25.1	85.25
7042003		21.3			4.2
8042003	31.2		26.26	81.5
8042003		21.1			0
9042003	33.1		26.08	86.25
9042003		22.7			0
10042003	27.2		23.62	92.25
10042003		20.7			11.6
11042003	28.4		24.18	87.75
11042003		20.1			13.1
12042003	27.7		23.24	74
12042003		21.1			0
13042003	28.7		22.58	66
13042003		16.6			0
14042003	33.3		24.84	67.25
14042003		17.6			0
15042003	32.6		25.96	72
15042003		19.6			0
16042003	32.5		25.58	80
16042003		21			0
17042003	32.8		26.9	84
17042003		21.7			2.1
18042003	33.3		27.74	76.5
18042003		23.3			0
19042003	33.9		25.36	81.25
19042003		21.6			0
20042003	26.9		23.16	86.75
20042003		20.5			4.1
21042003	31		25.26	82.25
21042003		20.9			0.3
22042003	34.2		27.02	76.25
22042003		21.3			0
23042003	34.6		27.86	67
23042003		20.7			0
24042003	34.6		26.78	70.75
24042003		21.1			0
25042003	34.8		27.3	70.75
25042003		20.7			0
26042003	35.4		27.46	74.25
26042003		21.7			0
27042003	35.6		27.7	67.75
27042003		21.7			0
28042003	35.4		28.04	66.5
28042003		22			0
29042003	36.2		27.42	75
29042003		22.2			0
30042003	35.7		28.08	69.5
30042003		21.8			0
1052003	36.2		28.42	74.25
1052003		21.9			0
2052003	34.8		27.86	82.25
2052003		22.1			0
3052003	28.3		23.74	93.5
3052003		21.6			0
4052003	30.3		24.7	87.25
4052003		20.8			0
5052003	30.7		24.44	88.5
5052003		21			0
6052003	29.1		22.8	85
6052003		20.5			8.9
7052003	26.7		21.66	74.5
7052003		19.2			0
8052003	27.6		20.28	71.25
8052003		14.1			0
9052003	27.8		19.72	79.75
9052003		13			0
10052003	30.4		21.7	77
10052003		14.1			0
11052003	33.9		24.62	82.75
11052003		16.9			0
12052003	32.4		25.64	83.5
12052003		19.2			0
13052003	32.8		25.12	81
13052003		19.8			0
14052003	33.6		24.56	74
14052003		17			0
15052003	35.2		26.04	76.25
15052003		19.4			0
16052003	35.2		26.24	70.25
16052003		19.4			0
17052003	35.2		26.28	79.5
17052003		19.6			0
18052003	34.2		26.64	71.25
18052003		19.6			0
19052003	33.8		25.24	71.75
19052003		18.7			0
20052003	33.4		24.86	77.5
20052003		18.7			0
21052003	33.7		25.82	69.25
21052003		18.7			0
22052003	34		27.42	71.75
22052003		21.7			0
23052003	35		28.5	77.75
23052003		22.9			0
24052003	30.2		23.98	93
24052003		21.5			22
25052003	25.7		23.74	94.25
25052003		21.1			17.2
26052003	32		25.48	87.5
26052003		19.8			0
27052003	32.6		24.54	89.75
27052003		21.1			0
28052003	29.6		24.42	90
28052003		20.7			2.6
29052003	31.4		25.04	91
29052003		19.6			0
30052003	33		25.48	87.5
30052003		19.6			0
31052003	33.8		26.2	81.75
31052003		20			0
1062003	33.4		26.54	86
1062003		21.1			0
2062003	33.3		26.6	78.5
2062003		20.9			0
3062003	32.4		26.2	85.25
3062003		21.2			0
4062003	27.1		21.32	92
4062003		18.7			1.1
5062003	28.2		22.08	90
5062003		17.2			0
6062003	33.4		25.12	89.25
6062003		19			0
7062003	34.3		26.52	84
7062003		21			0
8062003	28.6		23.86	92.5
8062003		21.9			0
9062003	30.6		24.62	81.75
9062003		20.5			0
10062003	32.2		23.88	77
10062003		18.8			0
11062003	31.6		24.28	78
11062003		17.6			0
12062003	33.2		24.96	70.5
12062003		19.4			0
13062003	33		24.4	69.5
13062003					0
14062003	34.6		25.44	68.25
14062003		18.8			0
15062003	33.6		24.6	64
15062003		17.6			0
16062003	33.5		24.88	64.25
16062003		19.5			0
17062003	32.8		23.88	66
17062003		16.9			0
18062003	33.6		23.56	70
18062003		16.7			0
19062003	33		23.34	73
19062003		16			0
20062003	32.3		23.12	77
20062003		15.9			0
21062003	32		24.08	74
21062003		16.9			0
22062003	32.8		23.66	77.75
22062003		17.1			0
23062003	34.2		24.48	69
23062003		16.6			0
24062003	33.4		23.32	77.75
24062003		16			0
25062003	33.4		23.16	70.5
25062003		15.4			0
26062003	32.6		22	70.25
26062003		15			0
27062003	32.4		22.76	78.5
27062003		15			0
28062003	33		24.16	76.75
28062003		16.8			0
29062003	32.4		23.28	82.25
29062003		16.4			0
30062003	32.8		23.74	74
30062003		16.7			0
1072003	33.8		23.62	75.25
1072003		17.9			0
2072003	33		22.54	73.75
2072003		14.7			0
3072003	32.7		22.02	69.5
3072003		14.2			0
4072003	32.8		22.02	73.75
4072003		13.1			0
5072003	34.1		24.16	70
5072003		15.9			0
6072003	33.7		24.88	75.25
6072003		18.5			0
7072003	33.8		25.16	70.75
7072003		18.8			0
8072003	33		23.04	68.75
8072003		16.4			0
9072003	33.8		24.8	73.5
9072003		17.4			0
10072003	26		20.28	88.75
10072003		16.8			0
11072003	20.2		15.52	95
11072003		13.4			0
12072003	22.2		17.64	88
12072003		13.4			0
13072003	29.2		20.96	83
13072003		12.2			0
14072003	33.3		22.72	78.5
14072003		15.1			0.6
15072003	33.9		24.12	78
15072003					0
16072003	32.5		22.84	73
16072003		15.1			0
17072003	25		20.06	88.25
17072003		17.1			0
18072003	33.6		23.2	74.75
18072003		14.5			0
19072003	34.4		24.54	82.5
19072003		15.4			0
20072003	34.2		24.94	74.5
20072003		18			0
21072003	36		25.08	74.5
21072003		17			0
22072003	35.8		25.48	62.75
22072003		16.2			0
23072003	35.2		24.76	67.75
23072003		16			0
24072003	36.2		23.88	65.5
24072003		14.6			0
25072003	35.6		25.24	57.75
25072003		14.8			0
26072003	29.8		22.96	74.75
26072003		17.8			0
27072003	32		23.52	68.5
27072003		15			0
28072003	34.3		23.66	68.75
28072003		15.9			0
29072003	34.6		24.48	59
29072003		15.5			0
30072003	34.5		24.96	57.25
30072003		16.1			0
31072003	35.3		25.36	67.25
31072003		17.1			0
1082003	35.2		24.84	69.25
1082003		17.1			0
2082003	36.8		26.22	63.75
2082003		17.9			0
3082003	37.2		26.64	56
3082003		19.7			0
4082003	36.4		27.12	61.5
4082003		18.4			0
5082003	36.4		27.86	58.25
5082003		20.1			0
6082003	36.8			57.75
6082003		22.5			0
7082003	29.4		23.9	81.5
7082003		21.5			0
8082003	32.4		25.96	73.5
8082003		19.8			0
9082003	28.8		23.58	79.75
9082003		20.9			0
10082003	27.6		21.32	65.75
10082003		16.4			0
11082003	29.1		22.38	63.5
11082003		15.2			0
12082003	36.5		26.16	59.75
12082003		16.9			0
13082003	37.7		27.44	56.5
13082003		18.3			0
14082003	37.9		28.04	50.5
14082003		19.1			0
15082003	36.8		27.64	55
15082003		20.5			0
16082003	34.6		25.04	59
16082003		19.1			7.3
17082003	28.8		21.8	49.25
17082003		16.2			0
18082003	32.2		21.36	56
18082003		11.6			0
19082003	37.4		24.48	52
19082003		13.8			0
20082003	37.6		26.82	52.25
20082003		17.9			0
21082003	37.4		27.94	47.75
21082003		18.9			0
22082003	37.6		28.26	52
22082003		21.7			0
23082003	37.2		28.58	55.75
23082003		23.5			0
24082003	32.2		25.06	58.5
24082003		22.3			0
25082003	23.8		16.26	82
25082003		13.5			0
26082003	25.5		19.06	70.25
26082003		12.8			6.2
27082003	28		20.96	49.25
27082003		13.9			0
28082003	30.3		20.98	43
28082003		14.8			0
29082003	25.6		18.78	45
29082003		12.3			0
30082003	28.8		20.78	52.25
30082003		12.5			0
31082003	33.6		24.74	48
31082003		15.1			0
1092003	37		26.86	49
1092003		17.1			0
2092003	37.4		28.98	55.25
2092003		21.1			0
3092003	39		30.06	45.25
3092003		22.1			0
4092003	38		30.98	43.25
4092003		25.9			0
5092003	38.4		29.26	42.5
5092003		21.1			0
6092003	38.2		30.02	39.25
6092003		22.1			0
7092003	37.6		29.9	44
7092003		22.9			0
8092003	33.6		26.36	64.25
8092003		24.1			0
9092003	24.9		19.92	90.75
9092003		17.7			3.7
10092003	20.4		15.96	88.5
10092003		13.9			3.6
11092003	24.7		19.42	65.75
11092003		13.4			0
12092003	32.8		23.74	48.25
12092003		14.5			0
13092003	35.9		27.44	49.5
13092003		19.1			0
14092003	36.9		27.84	50
14092003		20.5			0
15092003	38.4		29.3	51
15092003		20.5			0
16092003	31.2		25.72	71.75
16092003		21.7			10.8
17092003	32.4		26.74	62
17092003		21.5			0
18092003	38		29.3	53.5
18092003		21.1			0
19092003	38.8		29.9	54.25
19092003		21.5			0
20092003	39.2		30.34	51.25
20092003		24.9			0
21092003	36.8		26.5	72.25
21092003		22.5			3
22092003	36.8		29	72.75
22092003		22.7			13.5
23092003	37.2		30.1	62
23092003		24.1			0
24092003	36.6		29.62	61.75
24092003		24.6			0
25092003	36.9		29.64	62.25
25092003		24.1			0
26092003	35.5		27.3	68
26092003		24.5			0
27092003	32.2		26.74	82.5
27092003		22.5			11.1
28092003	35.8		28.7	62.75
28092003		22.9			0
29092003	29.8		23.94	83.25
29092003		21.3			25.1
30092003	32.6		26.36	87.75
30092003		19.8			0
1102003	35		26.98	76
1102003		22.3			0
2102003	34.8		27.22	71.75
2102003		23.1			9.4
3102003	28.8		25.46	78.5
3102003		23.1			7.6
[truncated: 5,741 more rows]
