# Supplementary material for: Forecasting dengue fever in Brazil: An assessment of climate conditions
Source: PLoS One. 2019 Aug 8;14(8):e0220106. doi: 10.1371/journal.pone.0220106 (PMC6687106; doi:10.1371/journal.pone.0220106)
Supplement: S1 File — (ZIP) [file pone.0220106.s003.zip › data and codes_submit/holdout dataset analysis/completed_climate_data/dados pedro/Find_Gaps.m]

function [ length_gaps,gaps,ready_data] = Find_Gaps( data )
a=find(isnan(data));
ready_data=data;
b=diff(a);
%
c=1;
i=1;
x=zeros(10,1);
x(i)=1;
for s1=1:length(b)
if b(s1)==1 
    c=c+1;x(i)=c;
else if b(s1)~=1
        i=i+1; c=1;x(i)=1;
    end
end
end

%
length_gaps=x(x~=0);
id=[1;cumsum(length_gaps)];
gaps=zeros(max(length_gaps),length(length_gaps));

gaps(1:length(a(id(1):id(2))),1)= a(id(1):id(2));

%
for s2=2:length(length_gaps)
gaps(1:length(a(id(s2)+1:id(s2+1))),s2)= a(id(s2)+1:id(s2+1));
end

%
  if isempty(find(length_gaps>20, 1))
ready_data=data;
  else if ~isempty(find(length_gaps>20, 1))
b_hole=sum(data(gaps(1,length_gaps>20)-30:gaps(1,length_gaps>20)-1))./30;
a_hole=sum(data(gaps(end,length_gaps>20)+1:gaps(end,length_gaps>20)+30))./30;
m_hole = (b_hole+a_hole)./2;
x_data=data;
x_data(round(sum(gaps([1;end],length_gaps>20))./2))= m_hole ;
ready_data=x_data;
      end
   end

    
 end
