# Supplementary material for: Forecasting dengue fever in Brazil: An assessment of climate conditions
Source: PLoS One. 2019 Aug 8;14(8):e0220106. doi: 10.1371/journal.pone.0220106 (PMC6687106; doi:10.1371/journal.pone.0220106)
Supplement: S1 File — (ZIP) [file pone.0220106.s003.zip › data and codes_submit/holdout dataset analysis/completed_climate_data/old clim data/debug_lucas/preprocess_data.m]

%% Preprocess raw into vectors
% 
% 1. Open excel, open the txt file 
% 2. Use the delimiter, SEMICOLON  and OTHER /
% 3. Save the spreadsheet as .xlsx 

clear all; close all; clc
D = xlsread('dados_aracaju.xlsx',1);

return
        %% Convert excel triplet into matlab datetime format    
for j = 1:size(D,1)
date(j,1) = datetime(D(j,3),D(j,2),D(j,1));    
end

my_nums = datenum(date);

        %% Create augmented vectors for days and data           

%first day
x0 = datenum(date(1,1));

%last day
xend = datenum(date(end,1));

%number of days
num_days = xend-x0;

% augmented vector for days (for P,T)
ind_days = [1:xend-x0,1]';

% initialize augmented vectors (for P,T)
dados_P = NaN(xend-x0,1);
dados_T = NaN(xend-x0,1);

        %% Data for P   
for j = 1:size(D,1)  
    if isnan(D(j,5))==0
        %my_nums(j)-x0+1;
        dados_P(my_nums(j)-x0+1,1) = D(j,5);
    end
end

%Test 
    %Test 
    indp_nan = find(isnan(dados_P));
    figure
    plot(ind_days(1:500),dados_P(1:500),'o-') 
    hold on
    plot(ind_days(indp_nan),0*ind_days(indp_nan),'rx')
    axis([1 500 0 max(dados_P)])
    
        %% Data for T   
for j = 1:size(D,1)  
    if isnan(D(j,6))==0
        %my_nums(j)-x0+1;
        dados_T(my_nums(j)-x0+1,1) = D(j,6);
    end
end

%Test 
    indT_nan = find(isnan(dados_T))
    figure
    plot(ind_days(1:500),dados_T(1:500),'o-') 
    hold on
    plot(ind_days(indT_nan),0*ind_days(indT_nan) + 25,'rx')
    axis([1 500 0 max(dados_T)])

    vec_dates1 = ind_days + x0 -1;
    [Y,M,D] = datevec(vec_dates1);
        
        %%  Define days vector using Lucas' format      
% 
%     
    for j = 1:length(Y)
        if M(j)<10
        dummy = [num2str(D(j)) '0' num2str(M(j)) num2str(Y(j))];   
        days(j,1) = str2num(dummy);
        else
        dummy = [num2str(D(j)) num2str(M(j)) num2str(Y(j))];   
        days(j,1) = str2num(dummy);
        end
    end
    
 %table(days,dados_P)   
    
        %% Find gaps   
 
 ind_nanP= find(isnan(dados_P)==1);
 ind_nanT= find(isnan(dados_T)==1);
 
 days(ind_nanP)
 
  days(ind_nanT)

%% Save
save vectors_aracaju.mat days dados_P dados_T  
