# Supplementary material for: Forecasting dengue fever in Brazil: An assessment of climate conditions
Source: PLoS One. 2019 Aug 8;14(8):e0220106. doi: 10.1371/journal.pone.0220106 (PMC6687106; doi:10.1371/journal.pone.0220106)
Supplement: S1 File — (ZIP) [file pone.0220106.s003.zip › data and codes_submit/holdout dataset analysis/completed_climate_data/Temperature CVX/Find_Gaps.m]

function [ length_gaps,gaps,ready_data] = Find_Gaps( data )
%% We find the gaps building the matrix gaps and then insert a middle point if the gap is big.
%% 1. build matrix gaps
a=find(isnan(data));
ready_data=data;
b=diff(a);

%
c=1;
i=1;
x=zeros(10,1);
x(i)=1;
for s1=1:length(b)
    if b(s1)==1
        c=c+1;x(i)=c;
    else if b(s1)~=1
            i=i+1; c=1;x(i)=1;
        end
    end
end

%
length_gaps=x(x~=0);
id=[1;cumsum(length_gaps)];
gaps=zeros(max(length_gaps),length(length_gaps));

gaps(1:length(a(id(1):id(2))),1)= a(id(1):id(2));

% matrix 'gaps' where each column is a list with the indexes of the holes
for s2=2:length(length_gaps)
    gaps(1:length(a(id(s2)+1:id(s2+1))),s2)= a(id(s2)+1:id(s2+1));
end

%% 2. Routine to insert middle point in big gaps (>20  NaNs)
if isempty(find(length_gaps>20, 1)) % If there is no big gap
    ready_data=data; % keep the data vector the same.
    
    
else if ~isempty(find(length_gaps>20, 1)) % if there are big gaps
        
        % matrix with only big gaps
        big_gaps = gaps(:,length_gaps>20) ;
        
        for s3=1:size(big_gaps,2)
            
            % Before the gap
            % pick the last 30 values before the gap
            dummybef = min(30,length(data(1:big_gaps(1,s3)-1)));
            aux_before = data(big_gaps(1,s3)- dummybef:big_gaps(1,s3)-1);
            % evaluate the mean of the numbers in this period. Not include NaN's!
            b_hole     = mean(aux_before(~isnan(aux_before)));
            
            % After the gap.
            gap_indexes = big_gaps(find(big_gaps(:,s3)),s3); % find gap indexes (get rid of zeros in the gap matrix).
            beg_index    =  gap_indexes(1);
            end_index   =  gap_indexes(end); % find last index
            
            if isempty(setdiff([beg_index:length(data)],[beg_index:end_index]))
                a_hole    =  b_hole;
                
            else if ~isempty(setdiff([beg_index:length(data)],[beg_index:end_index]))
                    aux_after = data(setdiff([beg_index:length(data)],[beg_index:end_index]));
                    a_hole    =  mean(aux_after(~isnan(aux_after)));
                    
                end
            end
            %Choose the 30 values after and evaluate the mean in the same way we did before the gap.
            %dummyaft  = min(30,length(data(big_gaps(1,s3)+1:end)));
            %aux_after = data(end_index+1:end_index+dummyaft);
            %a_hole    =  mean(aux_after(~isnan(aux_after)));
            
            % Evaluate the mean between before-the-gap and after-the-gap values.
            m_hole = (b_hole+a_hole)./2;
            ready_data(round(sum(gap_indexes([1;end]))./2))= m_hole ;
            
        end
        
        
        
    else if ~isempty(find(length_gaps>20, 1)) % if there are big gaps
            
            % matrix with only big gaps
            big_gaps = gaps(:,length_gaps>20) ;
            
            for s3=1:size(big_gaps,2)
                
                % Before the gap
                % pick the last 30 values before the gap
                dummybef = min(30,length(data(1:big_gaps(1,s3)-1)));
                aux_before = data(big_gaps(1,s3)- dummybef:big_gaps(1,s3)-1);
                % evaluate the mean of the numbers in this period. Not include NaN's!
                b_hole     = mean(aux_before(~isnan(aux_before)));
                
                % After the gap.
                gap_indexes = big_gaps(find(big_gaps(:,s3)),s3); % find gap indexes (get rid of zeros in the gap matrix).
                beg_index    =  gap_indexes(1);
                end_index   =  gap_indexes(end); % find last index
                
                if isempty(setdiff([beg_index:length(data)],[beg_index:end_index]))
                    a_hole    =  b_hole;
                    
                else if ~isempty(setdiff([beg_index:length(data)],[beg_index:end_index]))&& length(setdiff([beg_index:length(data)],[beg_index:end_index]))<30
                        aux_after = data(setdiff([beg_index:length(data)],[beg_index:end_index]));
                        a_hole    =  mean(aux_after(~isnan(aux_after)));
                        
                        m_hole = (b_hole+a_hole)./2;
                            ready_data(round(sum(gap_indexes([1;end]))./2))= m_hole ;
                        
                        
                        
                    else if ~isempty(setdiff([beg_index:length(data)],[beg_index:end_index]))&& length(setdiff([beg_index:length(data)],[beg_index:end_index]))>=30
                            
                            
                            aux_after = data(end_index+1:end_index+30);
                            a_hole    =  mean(aux_after(~isnan(aux_after)));
                            
                            
                            % Evaluate the mean between before-the-gap and after-the-gap values.
                            m_hole = (b_hole+a_hole)./2;
                            ready_data(round(sum(gap_indexes([1;end]))./2))= m_hole ;
                        end
                    end
                end
                
                
                
            end
        end
        
        
    end
    
    
end


end
