# Supplementary material for: Forecasting dengue fever in Brazil: An assessment of climate conditions
Source: PLoS One. 2019 Aug 8;14(8):e0220106. doi: 10.1371/journal.pone.0220106 (PMC6687106; doi:10.1371/journal.pone.0220106)
Supplement: S1 File — (ZIP) [file pone.0220106.s003.zip › data and codes_submit/training dataset analysis/codes/filling Clim data_ Capitals/RUN_ME_Find_and_Fill_loop_CVX.m]

%% Set up for CVX routine
clear all; close all; clc
load Salvador_to_fill_clim_data.mat

%% CVX interpolation of missing climate data
num_of_days   = length(tempaver);
data          = tempaver;
[g1,g2,g3] = Find_Gaps(data) ; % find missing data gaps
sig        = Fill_Gaps(g3');   % interp with CVX


%% SAVE FILLED DATA
save('Salvador_cvx_tempaver','sig')


%% PLOT RESULTS
figure
plot(sig,'r.-')
hold on
plot(data,'b.-')

 
