# Supplementary material for: Forecasting dengue fever in Brazil: An assessment of climate conditions
Source: PLoS One. 2019 Aug 8;14(8):e0220106. doi: 10.1371/journal.pone.0220106 (PMC6687106; doi:10.1371/journal.pone.0220106)
Supplement: S1 File — (ZIP) [file pone.0220106.s003.zip › data and codes_submit/holdout dataset analysis/completed_climate_data/preprocessing data/dados_Rio.xlsx]

## Sheet: dados_Rio
1	5	2002	0		26.36
1	5	2002	1200	0
2	5	2002	0		24.2
2	5	2002	1200	8.1
3	5	2002	0		26.24
3	5	2002	1200	2
4	5	2002	0		25.42
4	5	2002	1200	0
5	5	2002	0		25.58
5	5	2002	1200	0
6	5	2002	0		26.32
6	5	2002	1200	0
7	5	2002	0		26.22
7	5	2002	1200	1
8	5	2002	0		26.66
8	5	2002	1200	0
9	5	2002	0		24.9
9	5	2002	1200	1.3
10	5	2002	0		24.84
10	5	2002	1200	29.2
11	5	2002	0		25.06
11	5	2002	1200	0
12	5	2002	0		25.62
12	5	2002	1200	0
13	5	2002	0		26.64
13	5	2002	1200	0
14	5	2002	0		26.02
14	5	2002	1200	0
15	5	2002	0		27.42
15	5	2002	1200	0
16	5	2002	0		28.84
16	5	2002	1200	0
17	5	2002	0		26.48
17	5	2002	1200	0
18	5	2002	0		25.68
18	5	2002	1200	0
19	5	2002	0		26.64
19	5	2002	1200	0
20	5	2002	0		26.14
20	5	2002	1200	0
21	5	2002	0		26.54
21	5	2002	1200	0
22	5	2002	0		21.06
22	5	2002	1200	26.3
23	5	2002	0		20.62
23	5	2002	1200	30.7
24	5	2002	0		21.38
24	5	2002	1200	0
25	5	2002	0		20.52
25	5	2002	1200	1.2
26	5	2002	0		21.22
26	5	2002	1200	0
27	5	2002	0		22.24
27	5	2002	1200	0
28	5	2002	0		23.4
28	5	2002	1200	0
29	5	2002	0		24.08
29	5	2002	1200	0
30	5	2002	0		24.02
30	5	2002	1200	0
31	5	2002	0		25.22
31	5	2002	1200	0
1	6	2002	0		23.96
1	6	2002	1200	0
2	6	2002	0		23.88
2	6	2002	1200	0
3	6	2002	0		25.74
3	6	2002	1200	0
4	6	2002	0		24.86
4	6	2002	1200	0
5	6	2002	0		26
5	6	2002	1200	0
6	6	2002	0		26.32
6	6	2002	1200	0
7	6	2002	0		26.64
7	6	2002	1200	0
8	6	2002	0		26.88
8	6	2002	1200	0
9	6	2002	0		25.88
9	6	2002	1200	0
10	6	2002	0		26.82
10	6	2002	1200	0
11	6	2002	0		26.1
11	6	2002	1200	0
12	6	2002	0		26.2
12	6	2002	1200	0
13	6	2002	0		25
13	6	2002	1200	0
14	6	2002	0		25.16
14	6	2002	1200	0
15	6	2002	0		25.46
15	6	2002	1200	0
16	6	2002	0		24.68
16	6	2002	1200	0
17	6	2002	0		24.78
17	6	2002	1200	0
18	6	2002	0		25.62
18	6	2002	1200	0
19	6	2002	0		25.66
19	6	2002	1200	0
20	6	2002	0		24.42
20	6	2002	1200	0
21	6	2002	0		24.68
21	6	2002	1200	0
22	6	2002	0		24.06
22	6	2002	1200	0
23	6	2002	0		21.14
23	6	2002	1200	50
24	6	2002	0		22.2
24	6	2002	1200	13
25	6	2002	0		20.98
25	6	2002	1200	0
26	6	2002	0		20.8
26	6	2002	1200	0.8
27	6	2002	0		22.4
27	6	2002	1200	0
28	6	2002	0		23.74
28	6	2002	1200	0
29	6	2002	0		24.78
29	6	2002	1200	0
30	6	2002	0		24.66
30	6	2002	1200	0
1	7	2002	0		24.34
1	7	2002	1200	0
2	7	2002	0		23.5
2	7	2002	1200	0
3	7	2002	0		23.52
3	7	2002	1200	0
4	7	2002	0		22.3
4	7	2002	1200	0
5	7	2002	0		22.96
5	7	2002	1200	0.3
6	7	2002	0		23.36
6	7	2002	1200	0
7	7	2002	0		25
7	7	2002	1200	0
8	7	2002	0		22.52
8	7	2002	1200	0
9	7	2002	0		21.66
9	7	2002	1200	0
10	7	2002	0		23
10	7	2002	1200	0
11	7	2002	0		21.82
11	7	2002	1200	0
12	7	2002	0		20.72
12	7	2002	1200	12
13	7	2002	0		20.3
13	7	2002	1200	2
14	7	2002	0		19.16
14	7	2002	1200	0
15	7	2002	0		20.9
15	7	2002	1200	0
16	7	2002	0		22.68
16	7	2002	1200	0
17	7	2002	0		21.06
17	7	2002	1200	0
18	7	2002	0		18.76
18	7	2002	1200	0.4
19	7	2002	0		19.76
19	7	2002	1200	2.4
20	7	2002	0		21.42
20	7	2002	1200	0
21	7	2002	0		21.72
21	7	2002	1200	0
22	7	2002	0		24.24
22	7	2002	1200	0
23	7	2002	0		24.18
23	7	2002	1200	2.5
24	7	2002	0		23.3
24	7	2002	1200	0
25	7	2002	0		23.78
25	7	2002	1200	0
26	7	2002	0		22.54
26	7	2002	1200	0
27	7	2002	0		25.1
27	7	2002	1200	0
28	7	2002	0		21.6
28	7	2002	1200	0.8
29	7	2002	0		20.08
29	7	2002	1200	0.6
30	7	2002	0		21.84
30	7	2002	1200	0
31	7	2002	0		22.86
31	7	2002	1200	0
1	8	2002	0		23.72
1	8	2002	1200	0
2	8	2002	0		22.06
2	8	2002	1200	8.9
3	8	2002	0		24.6
3	8	2002	1200	0.3
4	8	2002	0		22.16
4	8	2002	1200	0
5	8	2002	0		24.16
5	8	2002	1200	0
6	8	2002	0		23.1
6	8	2002	1200	0
7	8	2002	0		23.36
7	8	2002	1200	1.4
8	8	2002	0		24.64
8	8	2002	1200	0
9	8	2002	0		26.5
9	8	2002	1200	0
10	8	2002	0		23.8
10	8	2002	1200	0
11	8	2002	0		23.18
11	8	2002	1200	0
12	8	2002	0		23.06
12	8	2002	1200	0
13	8	2002	0		26.9
13	8	2002	1200	0
14	8	2002	0		26.16
14	8	2002	1200	0
15	8	2002	0		23.5
15	8	2002	1200	0
16	8	2002	0		24.88
16	8	2002	1200	0
17	8	2002	0		24.8
17	8	2002	1200	0
18	8	2002	0		23.96
18	8	2002	1200	0
19	8	2002	0		25.1
19	8	2002	1200	0
20	8	2002	0		25.36
20	8	2002	1200	0
21	8	2002	0		25.64
21	8	2002	1200	0
22	8	2002	0		26.5
22	8	2002	1200	0
23	8	2002	0		25.22
23	8	2002	1200	0
24	8	2002	0		24.84
24	8	2002	1200	0
25	8	2002	0		24.82
25	8	2002	1200	0
26	8	2002	0		24.24
26	8	2002	1200	0
27	8	2002	0		23.2
27	8	2002	1200	0
28	8	2002	0		24.54
28	8	2002	1200	0
29	8	2002	0		27.2
29	8	2002	1200	0
30	8	2002	0		25.22
30	8	2002	1200	0
31	8	2002	1200	0
1	9	2002	0		20.04
1	9	2002	1200	9.8
2	9	2002	0		18.74
2	9	2002	1200	6.8
3	9	2002	0		18.9
3	9	2002	1200	0
4	9	2002	0		20.6
4	9	2002	1200	0
5	9	2002	0		23.3
5	9	2002	1200	0
6	9	2002	0		28.12
6	9	2002	1200	0
7	9	2002	0		22.12
7	9	2002	1200	12.4
8	9	2002	0		18.5
8	9	2002	1200	1.8
9	9	2002	0		21.76
9	9	2002	1200	4.8
10	9	2002	0		21.98
10	9	2002	1200	10.2
11	9	2002	0		22.88
11	9	2002	1200	0
12	9	2002	0		25.3
12	9	2002	1200	0
13	9	2002	0		26.18
13	9	2002	1200	0
14	9	2002	0		22.94
14	9	2002	1200	0.3
15	9	2002	0		22.36
15	9	2002	1200	0.5
16	9	2002	0		23.58
16	9	2002	1200	0
17	9	2002	0		24.34
17	9	2002	1200	0
18	9	2002	0		25.16
18	9	2002	1200	0
19	9	2002	0		26.9
19	9	2002	1200	0
20	9	2002	0		27.76
20	9	2002	1200	0
21	9	2002	0		20.86
21	9	2002	1200	0.6
22	9	2002	0		18.54
22	9	2002	1200	1.4
23	9	2002	0		19.2
23	9	2002	1200	3.3
24	9	2002	0		18.36
24	9	2002	1200	3.7
25	9	2002	0		19.32
25	9	2002	1200	33.2
26	9	2002	0		20.96
26	9	2002	1200	0
27	9	2002	0		22.12
27	9	2002	1200	0
28	9	2002	0		23.3
28	9	2002	1200	0
29	9	2002	0		25.86
29	9	2002	1200	0
30	9	2002	0		29.52
30	9	2002	1200	0
1	10	2002	0		26.06
1	10	2002	1200	0
2	10	2002	0		23.5
2	10	2002	1200	4.3
3	10	2002	0		24.24
3	10	2002	1200	0
4	10	2002	0		24.72
4	10	2002	1200	0
5	10	2002	0		27.34
5	10	2002	1200	0
6	10	2002	0		26.78
6	10	2002	1200	0
7	10	2002	0		31.36
7	10	2002	1200	0
8	10	2002	0		30.42
8	10	2002	1200	0
9	10	2002	0		26.88
9	10	2002	1200	0
10	10	2002	0		28.74
10	10	2002	1200	0
11	10	2002	0		28.4
11	10	2002	1200	0
12	10	2002	0		27.18
12	10	2002	1200	0
13	10	2002	0		26.44
13	10	2002	1200	0
14	10	2002	0		27.92
14	10	2002	1200	0
15	10	2002	0		28.6
15	10	2002	1200	0
16	10	2002	0		29.1
16	10	2002	1200	0
17	10	2002	0		28.06
17	10	2002	1200	0
18	10	2002	0		26.24
18	10	2002	1200	0
19	10	2002	0		27.9
19	10	2002	1200	0
20	10	2002	0		30.48
20	10	2002	1200	0
21	10	2002	0		31.42
21	10	2002	1200	0
22	10	2002	0		24.48
22	10	2002	1200	1
23	10	2002	0		21.48
23	10	2002	1200	10.4
24	10	2002	0		24.34
24	10	2002	1200	0
25	10	2002	0		25.88
25	10	2002	1200	0
26	10	2002	0		27.46
26	10	2002	1200	0
27	10	2002	0		26.8
27	10	2002	1200	0
28	10	2002	0		25.8
28	10	2002	1200	0
29	10	2002	0		28.4
29	10	2002	1200	0
30	10	2002	0		26
30	10	2002	1200	3.5
31	10	2002	0		23.74
31	10	2002	1200	6.8
1	11	2002	0		24.14
1	11	2002	1200	0.4
2	11	2002	0		24.58
2	11	2002	1200	0
3	11	2002	0		25.42
3	11	2002	1200	0
4	11	2002	0		29.2
4	11	2002	1200	0
5	11	2002	0		23.48
5	11	2002	1200	1
6	11	2002	0		20.48
6	11	2002	1200	47.3
7	11	2002	0		20.16
7	11	2002	1200	39.8
8	11	2002	0		21.62
8	11	2002	1200	0.5
9	11	2002	0		24.42
9	11	2002	1200	0
10	11	2002	0		30.06
10	11	2002	1200	0
11	11	2002	0		28.32
11	11	2002	1200	0
12	11	2002	0		24.36
12	11	2002	1200	4.5
13	11	2002	0		22.96
13	11	2002	1200	3.6
14	11	2002	0		26.54
14	11	2002	1200	2.9
15	11	2002	0		27.46
15	11	2002	1200	0
16	11	2002	0		27.62
16	11	2002	1200	0
17	11	2002	0		29.12
17	11	2002	1200	0
18	11	2002	0		30.88
18	11	2002	1200	0
19	11	2002	0		27.22
19	11	2002	1200	27.9
20	11	2002	0		27.14
20	11	2002	1200	0
21	11	2002	0		29.38
21	11	2002	1200	0
22	11	2002	0		27.96
22	11	2002	1200	0
23	11	2002	0		28.68
23	11	2002	1200	0.2
24	11	2002	0		28.16
24	11	2002	1200	2.4
25	11	2002	0		31.48
25	11	2002	1200	0
26	11	2002	0		30.54
26	11	2002	1200	0
27	11	2002	0		32.14
27	11	2002	1200	13.9
28	11	2002	0		31.72
28	11	2002	1200	0
29	11	2002	0		31.96
29	11	2002	1200	0
30	11	2002	0		31.04
30	11	2002	1200	0
1	12	2002	0		34
1	12	2002	1200	0
2	12	2002	0		27.8
2	12	2002	1200	0
3	12	2002	0		25.42
3	12	2002	1200	61.8
4	12	2002	0		26.98
4	12	2002	1200	0
5	12	2002	0		28.78
5	12	2002	1200	0
6	12	2002	0		30.84
6	12	2002	1200	0
7	12	2002	0		30.3
7	12	2002	1200	0
8	12	2002	0		30.12
8	12	2002	1200	0
9	12	2002	0		24.4
9	12	2002	1200	59.1
10	12	2002	0		23.58
10	12	2002	1200	23.1
11	12	2002	0		24.34
11	12	2002	1200	4.2
12	12	2002	0		25.42
12	12	2002	1200	20.6
13	12	2002	0		26.5
13	12	2002	1200	14.7
14	12	2002	0		25.82
14	12	2002	1200	0
15	12	2002	0		28.22
15	12	2002	1200	19
16	12	2002	0		26.74
16	12	2002	1200	0
17	12	2002	0		28.68
17	12	2002	1200	1.5
18	12	2002	0		26.84
18	12	2002	1200	8.1
19	12	2002	0		27.34
19	12	2002	1200	0
20	12	2002	0		30.72
20	12	2002	1200	0
21	12	2002	0		28.92
21	12	2002	1200	0
22	12	2002	0		27.44
22	12	2002	1200	0
23	12	2002	0		30.06
23	12	2002	1200	0
24	12	2002	0		32.02
24	12	2002	1200	0
25	12	2002	0		26.88
25	12	2002	1200	0
26	12	2002	0		24.34
26	12	2002	1200	30
27	12	2002	0		25.14
27	12	2002	1200	0
28	12	2002	0		25.3
28	12	2002	1200	0.7
29	12	2002	0		27.34
29	12	2002	1200	0
30	12	2002	0		29.92
30	12	2002	1200	0
31	12	2002	0		31.18
31	12	2002	1200	0
1	1	2003	0		29.84
1	1	2003	1200	0
2	1	2003	0		29.94
2	1	2003	1200	0
3	1	2003	0		28.62
3	1	2003	1200	0
4	1	2003	0		31.02
4	1	2003	1200	0
5	1	2003	0		30.08
5	1	2003	1200	0
6	1	2003	0		26.52
6	1	2003	1200	31
7	1	2003	0		27.44
7	1	2003	1200	15.5
8	1	2003	0		27.96
8	1	2003	1200	0
9	1	2003	0		29.96
9	1	2003	1200	0
10	1	2003	0		31.88
10	1	2003	1200	0
11	1	2003	0		29.06
11	1	2003	1200	10.5
12	1	2003	0		27.24
12	1	2003	1200	2.1
13	1	2003	0		24.36
13	1	2003	1200	1.9
14	1	2003	0		24.22
14	1	2003	1200	8.7
15	1	2003	0		26.06
15	1	2003	1200	1.9
16	1	2003	0		27.38
16	1	2003	1200	0.2
17	1	2003	0		27.68
17	1	2003	1200	0
18	1	2003	0		28.72
18	1	2003	1200	2.7
19	1	2003	0		27.36
19	1	2003	1200	0
20	1	2003	0		30.1
20	1	2003	1200	0
21	1	2003	0		29.38
21	1	2003	1200	11.1
22	1	2003	0		29.96
22	1	2003	1200	27
23	1	2003	0		32.7
23	1	2003	1200	0
24	1	2003	0		30.64
24	1	2003	1200	0
25	1	2003	0		25.74
25	1	2003	1200	62.3
26	1	2003	0		25.02
26	1	2003	1200	11
27	1	2003	0		26.32
27	1	2003	1200	19.9
28	1	2003	0		27.3
28	1	2003	1200	3.4
29	1	2003	0		25.18
29	1	2003	1200	33.5
30	1	2003	0		25.78
30	1	2003	1200	3.9
31	1	2003	0		29.28
31	1	2003	1200	3.8
1	2	2003	0		29.84
1	2	2003	1200	0
2	2	2003	0		30.1
2	2	2003	1200	0
3	2	2003	0		30.92
3	2	2003	1200	3
4	2	2003	0		31.3
4	2	2003	1200	0
5	2	2003	0		31.9
5	2	2003	1200	0
6	2	2003	0		32.26
6	2	2003	1200	0
7	2	2003	0		32.52
7	2	2003	1200	0
8	2	2003	0		32.04
8	2	2003	1200	0
9	2	2003	0		31.24
9	2	2003	1200	0
10	2	2003	0		32.12
10	2	2003	1200	0
11	2	2003	0		31.66
11	2	2003	1200	0
12	2	2003	0		32.18
12	2	2003	1200	0
13	2	2003	0		33.22
13	2	2003	1200	0
14	2	2003	0		30.76
14	2	2003	1200	0
15	2	2003	0		28.66
15	2	2003	1200	0
16	2	2003	0		30.56
16	2	2003	1200	3
17	2	2003	0		29.08
17	2	2003	1200	0
18	2	2003	0		30.22
18	2	2003	1200	0
19	2	2003	0		28.74
19	2	2003	1200	0
20	2	2003	0		30.52
20	2	2003	1200	0.4
21	2	2003	0		30.98
21	2	2003	1200	0
22	2	2003	0		29.18
22	2	2003	1200	0
23	2	2003	0		28.88
23	2	2003	1200	0
24	2	2003	0		29.24
24	2	2003	1200	0
25	2	2003	0		29.44
25	2	2003	1200	0
26	2	2003	0		29.68
26	2	2003	1200	0
27	2	2003	0		28.88
27	2	2003	1200	0
28	2	2003	0		29.48
28	2	2003	1200	0
1	3	2003	1200	0
2	3	2003	1200	0
3	3	2003	0		31.22
3	3	2003	1200	0
4	3	2003	0		28.86
4	3	2003	1200	17.5
5	3	2003	0		28.24
5	3	2003	1200	0
6	3	2003	0		29.42
6	3	2003	1200	0
7	3	2003	0		29.94
7	3	2003	1200	0
8	3	2003	0		27.4
8	3	2003	1200	0
9	3	2003	0		26.56
9	3	2003	1200	7.8
10	3	2003	0		27.64
10	3	2003	1200	1.2
11	3	2003	0		30.28
11	3	2003	1200	0
12	3	2003	0		30.3
12	3	2003	1200	0
13	3	2003	0		30.66
13	3	2003	1200	0
14	3	2003	0		29.54
14	3	2003	1200	0
15	3	2003	0		28.6
15	3	2003	1200	1.9
16	3	2003	0		29.42
16	3	2003	1200	0
17	3	2003	0		25.5
17	3	2003	1200	6.6
18	3	2003	0		24.62
18	3	2003	1200	151.3
19	3	2003	0		25.76
19	3	2003	1200	6.6
20	3	2003	0		28.38
20	3	2003	1200	3.7
21	3	2003	0		27.62
21	3	2003	1200	0
22	3	2003	0		24.86
22	3	2003	1200	40.9
23	3	2003	0		24.4
23	3	2003	1200	19.6
24	3	2003	0		25.24
24	3	2003	1200	0
25	3	2003	0		24.96
25	3	2003	1200	0
26	3	2003	0		25.52
26	3	2003	1200	0
27	3	2003	0		25.8
27	3	2003	1200	0
28	3	2003	0		25.82
28	3	2003	1200	0
29	3	2003	0		26.52
29	3	2003	1200	0
30	3	2003	0		26.76
30	3	2003	1200	0
31	3	2003	0		27.8
31	3	2003	1200	0
1	4	2003	0		27.84
1	4	2003	1200	0
2	4	2003	0		26.8
2	4	2003	1200	0
3	4	2003	0		26.82
3	4	2003	1200	0
4	4	2003	0		26.02
4	4	2003	1200	17.5
5	4	2003	0		28.04
5	4	2003	1200	20.6
6	4	2003	0		25.96
6	4	2003	1200	0
7	4	2003	0		24.92
7	4	2003	1200	58.1
8	4	2003	0		25.22
8	4	2003	1200	0.3
9	4	2003	0		26.82
9	4	2003	1200	0
10	4	2003	0		26.86
10	4	2003	1200	0
11	4	2003	0		26.74
11	4	2003	1200	4.8
12	4	2003	0		24.52
12	4	2003	1200	0
13	4	2003	0		24.24
13	4	2003	1200	0
14	4	2003	0		24.56
14	4	2003	1200	0
15	4	2003	0		24.5
15	4	2003	1200	0
16	4	2003	0		25.08
16	4	2003	1200	0
17	4	2003	0		25.26
17	4	2003	1200	0
18	4	2003	0		26.78
18	4	2003	1200	0
19	4	2003	0		28.76
19	4	2003	1200	0
20	4	2003	0		27.5
20	4	2003	1200	0
21	4	2003	0		26.82
21	4	2003	1200	0
22	4	2003	0		27.58
22	4	2003	1200	0
23	4	2003	0		26.7
23	4	2003	1200	0
24	4	2003	0		26.76
24	4	2003	1200	0
25	4	2003	0		28.2
25	4	2003	1200	0
26	4	2003	0		28.06
26	4	2003	1200	0
27	4	2003	0		27.66
27	4	2003	1200	0
28	4	2003	0		28.64
28	4	2003	1200	0
29	4	2003	0		27.18
29	4	2003	1200	0
30	4	2003	0		28.74
30	4	2003	1200	0
1	5	2003	0		28.36
1	5	2003	1200	0
2	5	2003	0		23.36
2	5	2003	1200	0.3
3	5	2003	0		21.76
3	5	2003	1200	20
4	5	2003	0		22.64
4	5	2003	1200	7.4
5	5	2003	0		23.48
5	5	2003	1200	0
6	5	2003	0		23.3
6	5	2003	1200	0.7
7	5	2003	0		23.2
7	5	2003	1200	8.1
8	5	2003	0		22.08
8	5	2003	1200	0
9	5	2003	0		21.76
9	5	2003	1200	0
10	5	2003	0		20.9
10	5	2003	1200	5.6
11	5	2003	0		22.1
11	5	2003	1200	1.9
12	5	2003	0		23.14
12	5	2003	1200	0
13	5	2003	0		23.48
13	5	2003	1200	0
14	5	2003	0		23.88
14	5	2003	1200	0
15	5	2003	0		24.54
15	5	2003	1200	0
16	5	2003	0		24.8
16	5	2003	1200	0
17	5	2003	0		24.54
17	5	2003	1200	0
18	5	2003	0		24.06
18	5	2003	1200	0
19	5	2003	0		24.38
19	5	2003	1200	0
20	5	2003	0		24.68
20	5	2003	1200	0
21	5	2003	0		25.36
21	5	2003	1200	0
22	5	2003	0		26.96
22	5	2003	1200	0
23	5	2003	0		26.5
23	5	2003	1200	0
24	5	2003	0		24.72
24	5	2003	1200	1.4
25	5	2003	0		23.64
25	5	2003	1200	0
26	5	2003	0		22.12
26	5	2003	1200	0
27	5	2003	0		21.94
27	5	2003	1200	0
28	5	2003	0		22.76
28	5	2003	1200	0
29	5	2003	0		23
29	5	2003	1200	0
30	5	2003	0		23.34
30	5	2003	1200	0
31	5	2003	0		24.18
31	5	2003	1200	0
1	6	2003	0		24.5
1	6	2003	1200	0
2	6	2003	0		24.86
2	6	2003	1200	0
3	6	2003	0		26.48
3	6	2003	1200	0
4	6	2003	0		25.78
4	6	2003	1200	0
5	6	2003	0		24.08
5	6	2003	1200	0
6	6	2003	0		25.02
6	6	2003	1200	0
7	6	2003	0		24.58
7	6	2003	1200	0
8	6	2003	0		25.16
8	6	2003	1200	0
9	6	2003	0		23.76
9	6	2003	1200	32.9
10	6	2003	0		26.04
10	6	2003	1200	0
11	6	2003	0		26.9
11	6	2003	1200	0
12	6	2003	0		25.08
12	6	2003	1200	0
13	6	2003	0		24.46
13	6	2003	1200	0
14	6	2003	0		24.78
14	6	2003	1200	0
15	6	2003	0		23.8
15	6	2003	1200	0
16	6	2003	0		23.62
16	6	2003	1200	0
17	6	2003	0		23.86
17	6	2003	1200	0
18	6	2003	0		23.72
18	6	2003	1200	0
19	6	2003	0		24.56
19	6	2003	1200	0
1	7	2003	0		21.14
1	7	2003	1200	0
2	7	2003	0		22.3
2	7	2003	1200	0
3	7	2003	0		20.8
3	7	2003	1200	0
4	7	2003	0		21.46
4	7	2003	1200	3.6
5	7	2003	0		22.92
5	7	2003	1200	0
6	7	2003	0		23.76
6	7	2003	1200	0
7	7	2003	0		24.24
7	7	2003	1200	0
8	7	2003	0		25.4
8	7	2003	1200	0
9	7	2003	0		26.9
9	7	2003	1200	0
10	7	2003	0		24.56
10	7	2003	1200	0
11	7	2003	0		20.78
11	7	2003	1200	0
12	7	2003	0		17.5
12	7	2003	1200	5.9
13	7	2003	0		17.68
13	7	2003	1200	3.9
14	7	2003	0		20.24
14	7	2003	1200	0.5
15	7	2003	0		20.86
15	7	2003	1200	0
16	7	2003	0		21.9
16	7	2003	1200	0
17	7	2003	0		21.98
17	7	2003	1200	0
18	7	2003	0		22.26
18	7	2003	1200	0
19	7	2003	0		23.76
19	7	2003	1200	0
20	7	2003	0		24.1
20	7	2003	1200	0
21	7	2003	0		24.8
21	7	2003	1200	0
22	7	2003	0		24.1
22	7	2003	1200	0
23	7	2003	0		24.22
23	7	2003	1200	0
24	7	2003	0		25.26
24	7	2003	1200	0
25	7	2003	0		25.38
25	7	2003	1200	0
26	7	2003	0		24.1
26	7	2003	1200	0
27	7	2003	0		22.78
27	7	2003	1200	0
28	7	2003	0		21.7
28	7	2003	1200	0
29	7	2003	0		22.54
29	7	2003	1200	5.9
30	7	2003	0		24.42
30	7	2003	1200	0
31	7	2003	0		23.36
31	7	2003	1200	0
1	8	2003	0		23.54
1	8	2003	1200	0
2	8	2003	0		23.56
2	8	2003	1200	0
3	8	2003	0		22.9
3	8	2003	1200	0
4	8	2003	0		22.94
4	8	2003	1200	0
5	8	2003	0		24.04
5	8	2003	1200	0
6	8	2003	0		26.34
6	8	2003	1200	0
7	8	2003	0		25.26
7	8	2003	1200	0
8	8	2003	0		23.54
8	8	2003	1200	0
9	8	2003	0		21.42
9	8	2003	1200	0
10	8	2003	0		18.12
10	8	2003	1200	12.3
11	8	2003	0		18.56
11	8	2003	1200	1.2
12	8	2003	0		19.8
12	8	2003	1200	0.2
13	8	2003	0		20.9
13	8	2003	1200	0
14	8	2003	0		21.48
14	8	2003	1200	0
15	8	2003	0		21.64
15	8	2003	1200	0
16	8	2003	0		19.9
16	8	2003	1200	17.8
17	8	2003	0		19.26
17	8	2003	1200	3
18	8	2003	0		19.96
18	8	2003	1200	0
19	8	2003	0		19.92
19	8	2003	1200	0
20	8	2003	0		21.34
20	8	2003	1200	0
21	8	2003	0		22.16
21	8	2003	1200	0
22	8	2003	0		23.56
22	8	2003	1200	0
23	8	2003	0		23.92
23	8	2003	1200	0
24	8	2003	0		26.88
24	8	2003	1200	0
25	8	2003	0		23.24
25	8	2003	1200	0
26	8	2003	0		18.68
26	8	2003	1200	44
27	8	2003	0		19.5
27	8	2003	1200	7.4
28	8	2003	0		19.84
28	8	2003	1200	2.4
29	8	2003	0		17.52
29	8	2003	1200	23
30	8	2003	0		19.48
30	8	2003	1200	13.9
31	8	2003	0		21.24
31	8	2003	1200	0
1	9	2003	0		20.02
1	9	2003	1200	0
2	9	2003	0		19.62
2	9	2003	1200	1.8
3	9	2003	0		20
3	9	2003	1200	0.8
4	9	2003	0		21.48
4	9	2003	1200	0
5	9	2003	0		21.72
5	9	2003	1200	0
6	9	2003	0		23
6	9	2003	1200	0
7	9	2003	0		24.56
7	9	2003	1200	0
8	9	2003	0		25.8
8	9	2003	1200	0
9	9	2003	0		26.08
9	9	2003	1200	0
10	9	2003	0		25.38
10	9	2003	1200	0
11	9	2003	0		19.84
11	9	2003	1200	0
12	9	2003	0		20.04
12	9	2003	1200	0
13	9	2003	0		21.94
13	9	2003	1200	0
14	9	2003	0		19.54
14	9	2003	1200	27.2
15	9	2003	0		21.26
15	9	2003	1200	1.7
16	9	2003	0		22.14
16	9	2003	1200	0
17	9	2003	0		21.3
17	9	2003	1200	6.1
18	9	2003	0		21.1
18	9	2003	1200	1.6
19	9	2003	0		22.48
19	9	2003	1200	0
20	9	2003	0		25.26
20	9	2003	1200	0
21	9	2003	0		23.94
21	9	2003	1200	0
22	9	2003	0		23.88
22	9	2003	1200	0
23	9	2003	0		25.74
23	9	2003	1200	0
24	9	2003	0		26.42
24	9	2003	1200	0
25	9	2003	0		24.12
25	9	2003	1200	0
26	9	2003	0		23.64
26	9	2003	1200	0
27	9	2003	0		23.42
27	9	2003	1200	0
28	9	2003	0		24.36
28	9	2003	1200	0
29	9	2003	0		23.52
29	9	2003	1200	39.3
30	9	2003	0		22.46
30	9	2003	1200	1.8
1	10	2003	0		22.66
1	10	2003	1200	0
2	10	2003	0		24.36
2	10	2003	1200	0
3	10	2003	0		25.28
3	10	2003	1200	0
4	10	2003	0		24.88
4	10	2003	1200	0
5	10	2003	0		25.26
5	10	2003	1200	0
6	10	2003	0		26.66
6	10	2003	1200	0
7	10	2003	0		24.34
7	10	2003	1200	10.8
8	10	2003	0		22.72
8	10	2003	1200	21.7
9	10	2003	0		28.26
9	10	2003	1200	13.8
10	10	2003	0		25.26
10	10	2003	1200	0.2
11	10	2003	0		20.24
11	10	2003	1200	2.4
12	10	2003	0		19.52
12	10	2003	1200	57.2
13	10	2003	0		21.5
13	10	2003	1200	13.6
14	10	2003	0		20.22
14	10	2003	1200	11.3
15	10	2003	0		20.5
15	10	2003	1200	3.1
16	10	2003	0		21.2
16	10	2003	1200	0
17	10	2003	0		20.9
17	10	2003	1200	0
18	10	2003	0		23.24
18	10	2003	1200	0
19	10	2003	0		27.34
19	10	2003	1200	0
20	10	2003	0		26.9
20	10	2003	1200	0
21	10	2003	0		26.84
21	10	2003	1200	0
22	10	2003	0		25.1
22	10	2003	1200	0
23	10	2003	0		21.78
23	10	2003	1200	27.5
24	10	2003	0		23.68
24	10	2003	1200	3.8
25	10	2003	0		26.76
25	10	2003	1200	0
26	10	2003	0		29.74
26	10	2003	1200	0
27	10	2003	0		28.66
27	10	2003	1200	0
28	10	2003	0		27.04
28	10	2003	1200	0
29	10	2003	0		26.18
29	10	2003	1200	0
30	10	2003	0		25.02
30	10	2003	1200	6
31	10	2003	0		26.32
31	10	2003	1200	0
1	11	2003	0		26.88
1	11	2003	1200	0
2	11	2003	0		21.52
2	11	2003	1200	58.2
3	11	2003	0		20.02
3	11	2003	1200	45
4	11	2003	0		20.16
4	11	2003	1200	0.3
5	11	2003	0		21.52
5	11	2003	1200	0.4
6	11	2003	0		23.76
6	11	2003	1200	0
7	11	2003	0		25.82
7	11	2003	1200	7.1
8	11	2003	0		24.1
8	11	2003	1200	11.3
9	11	2003	0		24.98
9	11	2003	1200	0
10	11	2003	0		26
10	11	2003	1200	0
11	11	2003	0		25.38
11	11	2003	1200	0
12	11	2003	0		31.78
12	11	2003	1200	0
13	11	2003	0		29.78
13	11	2003	1200	0
14	11	2003	0		22.76
14	11	2003	1200	3.9
15	11	2003	0		24.52
15	11	2003	1200	1.1
16	11	2003	0		27.74
16	11	2003	1200	0
17	11	2003	0		29.8
17	11	2003	1200	0
18	11	2003	0		32.46
18	11	2003	1200	0
19	11	2003	0		28.1
19	11	2003	1200	0
20	11	2003	0		24.72
20	11	2003	1200	21.6
21	11	2003	0		23.02
21	11	2003	1200	4.1
22	11	2003	0		23.52
22	11	2003	1200	0
23	11	2003	0		25.54
23	11	2003	1200	0
24	11	2003	0		29.68
24	11	2003	1200	0
25	11	2003	0		30.04
25	11	2003	1200	0
26	11	2003	0		28.12
26	11	2003	1200	11.9
27	11	2003	0		30.34
27	11	2003	1200	16.7
28	11	2003	0		27.7
28	11	2003	1200	0
29	11	2003	0		23.84
29	11	2003	1200	40.4
30	11	2003	0		24.16
30	11	2003	1200	6.2
1	12	2003	0		26.24
1	12	2003	1200	6.8
2	12	2003	0		27.52
2	12	2003	1200	5.5
3	12	2003	0		28
3	12	2003	1200	0
4	12	2003	0		27.28
4	12	2003	1200	0
5	12	2003	0		30.82
5	12	2003	1200	2.7
6	12	2003	0		27.22
6	12	2003	1200	0
7	12	2003	0		25.36
7	12	2003	1200	0.8
8	12	2003	0		26.14
8	12	2003	1200	0.5
9	12	2003	0		28.96
9	12	2003	1200	0
10	12	2003	0		26.08
10	12	2003	1200	0.2
11	12	2003	0		30.14
11	12	2003	1200	0
12	12	2003	0		28.96
12	12	2003	1200	0
13	12	2003	0		25.28
13	12	2003	1200	3.1
14	12	2003	0		26.78
14	12	2003	1200	0
15	12	2003	0		31.28
15	12	2003	1200	0
16	12	2003	0		33.54
16	12	2003	1200	0
17	12	2003	0		25.18
17	12	2003	1200	3.2
18	12	2003	0		23.22
18	12	2003	1200	4.1
19	12	2003	0		24.1
19	12	2003	1200	0
20	12	2003	0		26.04
20	12	2003	1200	0
21	12	2003	0		27.96
21	12	2003	1200	0
22	12	2003	0		29.54
22	12	2003	1200	11.2
23	12	2003	0		27.4
23	12	2003	1200	0
24	12	2003	0		23.52
24	12	2003	1200	7.7
25	12	2003	0		24.22
25	12	2003	1200	20.2
26	12	2003	0		24.92
26	12	2003	1200	22.2
27	12	2003	0		26.26
27	12	2003	1200	0.1
28	12	2003	0		27.06
28	12	2003	1200	0
29	12	2003	0		28.9
29	12	2003	1200	0
30	12	2003	0		28.62
30	12	2003	1200	0
31	12	2003	0		29.06
31	12	2003	1200	2.1
1	1	2004	0		25.82
1	1	2004	1200	2.6
2	1	2004	0		21.58
2	1	2004	1200	28.6
3	1	2004	0		21.32
3	1	2004	1200	8.6
4	1	2004	0		22.06
4	1	2004	1200	0
5	1	2004	0		23.82
5	1	2004	1200	2.9
6	1	2004	0		26.42
6	1	2004	1200	0
7	1	2004	0		27.44
7	1	2004	1200	0
8	1	2004	0		27.58
8	1	2004	1200	0.3
9	1	2004	0		25.68
9	1	2004	1200	6
10	1	2004	0		26.26
10	1	2004	1200	21
11	1	2004	0		26.72
11	1	2004	1200	0
12	1	2004	0		27.72
12	1	2004	1200	0
13	1	2004	0		26.4
13	1	2004	1200	12.9
14	1	2004	0		27.1
14	1	2004	1200	0
15	1	2004	0		27.92
15	1	2004	1200	1.2
16	1	2004	0		25.32
16	1	2004	1200	17
17	1	2004	0		25.72
17	1	2004	1200	9.3
18	1	2004	0		24.96
18	1	2004	1200	2.8
19	1	2004	0		25.62
19	1	2004	1200	0
20	1	2004	0		26
20	1	2004	1200	0
21	1	2004	0		26.68
21	1	2004	1200	0
22	1	2004	0		27.64
22	1	2004	1200	0
23	1	2004	0		28.98
23	1	2004	1200	0
24	1	2004	0		28.76
24	1	2004	1200	0
25	1	2004	0		30.58
25	1	2004	1200	0
26	1	2004	0		29.86
26	1	2004	1200	0
27	1	2004	0		29.7
27	1	2004	1200	0
28	1	2004	0		28.28
28	1	2004	1200	0
29	1	2004	0		29.86
29	1	2004	1200	0
30	1	2004	0		30.22
30	1	2004	1200	0
31	1	2004	0		31.54
31	1	2004	1200	0
1	2	2004	0		31.14
1	2	2004	1200	0
2	2	2004	0		31.78
2	2	2004	1200	0
3	2	2004	0		31.14
3	2	2004	1200	0
4	2	2004	0		30.4
4	2	2004	1200	0
5	2	2004	0		30.76
5	2	2004	1200	0
6	2	2004	0		26.58
6	2	2004	1200	0.3
7	2	2004	0		24.12
7	2	2004	1200	40.5
8	2	2004	0		24.66
8	2	2004	1200	2.3
9	2	2004	0		25.26
9	2	2004	1200	1
10	2	2004	0		24.52
10	2	2004	1200	3
11	2	2004	0		24.02
11	2	2004	1200	8.3
12	2	2004	0		25.36
12	2	2004	1200	2.4
13	2	2004	0		26.58
13	2	2004	1200	0
14	2	2004	0		29.26
14	2	2004	1200	0
15	2	2004	0		26.78
15	2	2004	1200	4.2
16	2	2004	0		26.26
16	2	2004	1200	4
17	2	2004	0		26.74
17	2	2004	1200	3.7
18	2	2004	0		28
18	2	2004	1200	0
19	2	2004	0		27.78
19	2	2004	1200	0
20	2	2004	0		26.88
20	2	2004	1200	1.7
21	2	2004	0		26.4
21	2	2004	1200	0.7
22	2	2004	0		27.52
22	2	2004	1200	0.2
23	2	2004	0		27.04
23	2	2004	1200	17.7
24	2	2004	0		23.8
24	2	2004	1200	23.1
25	2	2004	0		23.72
25	2	2004	1200	6
26	2	2004	0		23
26	2	2004	1200	8.5
27	2	2004	0		24.76
27	2	2004	1200	9.6
28	2	2004	0		24.92
28	2	2004	1200	4.3
29	2	2004	0		24.96
29	2	2004	1200	0
1	3	2004	0		26.6
1	3	2004	1200	0
2	3	2004	0		28.2
2	3	2004	1200	0
3	3	2004	0		29.68
3	3	2004	1200	0
4	3	2004	0		27.34
4	3	2004	1200	0
5	3	2004	0		24.78
5	3	2004	1200	0.4
6	3	2004	0		26.18
6	3	2004	1200	22.2
7	3	2004	0		27.34
7	3	2004	1200	0
8	3	2004	0		28.7
8	3	2004	1200	0
9	3	2004	0		29.92
9	3	2004	1200	0
10	3	2004	0		29.02
10	3	2004	1200	0
11	3	2004	0		26.88
11	3	2004	1200	0
12	3	2004	0		26.46
12	3	2004	1200	0.5
13	3	2004	0		26.58
13	3	2004	1200	0
14	3	2004	0		26.88
14	3	2004	1200	0
15	3	2004	0		25.38
15	3	2004	1200	1.1
16	3	2004	0		25.86
16	3	2004	1200	18.1
17	3	2004	0		26.52
17	3	2004	1200	0
18	3	2004	0		26.38
18	3	2004	1200	0
19	3	2004	0		26.72
19	3	2004	1200	0
20	3	2004	0		25.28
20	3	2004	1200	2.1
21	3	2004	0		25.02
21	3	2004	1200	1.6
22	3	2004	0		24.86
22	3	2004	1200	1.5
23	3	2004	0		24.54
23	3	2004	1200	0.3
24	3	2004	0		24.4
24	3	2004	1200	1.7
25	3	2004	0		25.2
25	3	2004	1200	0
26	3	2004	0		25.44
26	3	2004	1200	0
27	3	2004	0		24.94
27	3	2004	1200	0
28	3	2004	0		25.54
28	3	2004	1200	0.2
29	3	2004	0		25.96
29	3	2004	1200	0
30	3	2004	0		25.3
30	3	2004	1200	15
31	3	2004	0		25.6
31	3	2004	1200	2
1	4	2004	0		25.84
1	4	2004	1200	0
2	4	2004	0		27.24
2	4	2004	1200	0
3	4	2004	0		28.26
3	4	2004	1200	0
4	4	2004	0		28.26
4	4	2004	1200	0
5	4	2004	0		27.1
5	4	2004	1200	3.7
6	4	2004	0		26.72
6	4	2004	1200	5
7	4	2004	0		27.76
7	4	2004	1200	0
8	4	2004	0		27.36
8	4	2004	1200	0
9	4	2004	0		26.34
9	4	2004	1200	0
10	4	2004	0		25.26
10	4	2004	1200	42
11	4	2004	0		25.76
11	4	2004	1200	0.4
12	4	2004	0		26.18
12	4	2004	1200	0.4
13	4	2004	0		27.16
13	4	2004	1200	0
14	4	2004	0		27.9
14	4	2004	1200	0
15	4	2004	0		28.66
15	4	2004	1200	0
16	4	2004	0		29.26
16	4	2004	1200	0
17	4	2004	0		28.84
17	4	2004	1200	0
18	4	2004	0		28.28
18	4	2004	1200	0
19	4	2004	0		30.46
19	4	2004	1200	0
20	4	2004	0		26.72
20	4	2004	1200	2.6
21	4	2004	0		25.3
21	4	2004	1200	12.5
22	4	2004	0		26.32
22	4	2004	1200	0
23	4	2004	0		28.34
23	4	2004	1200	0
24	4	2004	0		24.64
24	4	2004	1200	0
25	4	2004	0		22.38
25	4	2004	1200	13.6
26	4	2004	0		21.94
26	4	2004	1200	14.3
27	4	2004	0		22.9
27	4	2004	1200	5
28	4	2004	0		22.5
28	4	2004	1200	0
29	4	2004	0		23.86
29	4	2004	1200	0
30	4	2004	0		23.62
30	4	2004	1200	0
1	5	2004	0		25.26
1	5	2004	1200	0
2	5	2004	0		24.54
2	5	2004	1200	0
3	5	2004	0		25.88
3	5	2004	1200	0
4	5	2004	0		26.28
4	5	2004	1200	0
5	5	2004	0		25.92
5	5	2004	1200	0
6	5	2004	0		25.32
6	5	2004	1200	0
7	5	2004	0		25.54
7	5	2004	1200	0
8	5	2004	0		25.24
8	5	2004	1200	3.1
9	5	2004	0		23.94
9	5	2004	1200	0
10	5	2004	0		23.72
10	5	2004	1200	0
11	5	2004	0		23.52
11	5	2004	1200	0
12	5	2004	0		23.14
12	5	2004	1200	0
13	5	2004	0		24.3
13	5	2004	1200	0
14	5	2004	0		25.6
14	5	2004	1200	0
15	5	2004	0		22.86
15	5	2004	1200	0
16	5	2004	0		20.64
16	5	2004	1200	30.5
17	5	2004	0		21.14
17	5	2004	1200	0
18	5	2004	0		22.3
18	5	2004	1200	0
19	5	2004	0		22.54
19	5	2004	1200	1.2
20	5	2004	0		20.7
20	5	2004	1200	0.4
21	5	2004	0		20.42
21	5	2004	1200	8.1
22	5	2004	0		22.04
22	5	2004	1200	0
23	5	2004	0		22.54
23	5	2004	1200	0
24	5	2004	0		24.52
24	5	2004	1200	0
25	5	2004	0		25.06
25	5	2004	1200	0
26	5	2004	0		22.84
26	5	2004	1200	0.9
27	5	2004	0		20.9
27	5	2004	1200	0
28	5	2004	0		21.08
28	5	2004	1200	0
29	5	2004	0		21.56
29	5	2004	1200	0
30	5	2004	0		21.96
30	5	2004	1200	0
31	5	2004	0		21.72
31	5	2004	1200	1.1
1	6	2004	0		22.32
1	6	2004	1200	5.5
2	6	2004	0		22.56
2	6	2004	1200	0
3	6	2004	0		21.46
3	6	2004	1200	0.5
4	6	2004	0		19.68
4	6	2004	1200	15.7
5	6	2004	0		19.52
5	6	2004	1200	0.3
6	6	2004	0		20.2
6	6	2004	1200	1.5
7	6	2004	0		20.24
7	6	2004	1200	0
8	6	2004	0		21.54
8	6	2004	1200	0
9	6	2004	0		22.52
9	6	2004	1200	0
10	6	2004	0		24.78
10	6	2004	1200	0
11	6	2004	0		26.36
11	6	2004	1200	0
12	6	2004	0		24.28
12	6	2004	1200	0
13	6	2004	0		18.34
13	6	2004	1200	3
14	6	2004	0		20.22
14	6	2004	1200	0
15	6	2004	0		21.5
15	6	2004	1200	0
16	6	2004	0		22.46
16	6	2004	1200	0
17	6	2004	0		22.98
17	6	2004	1200	0
18	6	2004	0		23.9
18	6	2004	1200	0
19	6	2004	0		22.38
19	6	2004	1200	0
20	6	2004	0		22.06
20	6	2004	1200	0
21	6	2004	0		23.76
21	6	2004	1200	0
22	6	2004	0		23.82
22	6	2004	1200	0
23	6	2004	0		22.5
23	6	2004	1200	0
24	6	2004	0		23.62
24	6	2004	1200	0
25	6	2004	0		24.56
25	6	2004	1200	0
26	6	2004	0		24.64
26	6	2004	1200	0
27	6	2004	0		25.3
27	6	2004	1200	0
28	6	2004	0		24.9
28	6	2004	1200	0
29	6	2004	0		23.92
29	6	2004	1200	0
30	6	2004	0		24.72
30	6	2004	1200	0
1	7	2004	0		25.98
1	7	2004	1200	0
2	7	2004	0		25.22
2	7	2004	1200	1.2
3	7	2004	0		25.78
3	7	2004	1200	0
4	7	2004	0		24.58
4	7	2004	1200	0
5	7	2004	0		24.14
5	7	2004	1200	0
6	7	2004	0		21.62
6	7	2004	1200	15.3
7	7	2004	0		23.98
7	7	2004	1200	0
8	7	2004	0		26.38
8	7	2004	1200	0
9	7	2004	0		22.54
9	7	2004	1200	0
10	7	2004	0		22.8
10	7	2004	1200	5.4
11	7	2004	0		18.54
11	7	2004	1200	27.9
12	7	2004	0		19.4
12	7	2004	1200	2.1
13	7	2004	0		22.26
13	7	2004	1200	0
14	7	2004	0		24.96
14	7	2004	1200	0
15	7	2004	0		25.82
15	7	2004	1200	0
16	7	2004	0		24.22
16	7	2004	1200	0
17	7	2004	0		20.44
17	7	2004	1200	0
18	7	2004	0		18.3
18	7	2004	1200	31.8
19	7	2004	0		17.62
19	7	2004	1200	5.4
20	7	2004	0		16.86
20	7	2004	1200	30.4
21	7	2004	0		18.38
21	7	2004	1200	15
22	7	2004	0		18.14
22	7	2004	1200	4
23	7	2004	0		18.7
23	7	2004	1200	21.6
24	7	2004	0		18.42
24	7	2004	1200	6.1
25	7	2004	0		18.6
25	7	2004	1200	0
26	7	2004	0		19.56
26	7	2004	1200	0
27	7	2004	0		20.94
27	7	2004	1200	0
28	7	2004	0		20.36
28	7	2004	1200	0
29	7	2004	0		20.82
29	7	2004	1200	0
30	7	2004	0		20.82
30	7	2004	1200	0
31	7	2004	0		22.7
31	7	2004	1200	0
1	8	2004	0		22.38
1	8	2004	1200	0
2	8	2004	0		22.8
2	8	2004	1200	0
3	8	2004	0		22.82
3	8	2004	1200	0
4	8	2004	0		22.64
4	8	2004	1200	0.7
5	8	2004	0		22.22
5	8	2004	1200	0
6	8	2004	0		22.38
6	8	2004	1200	0
7	8	2004	0		23.22
7	8	2004	1200	0
8	8	2004	0		18.82
8	8	2004	1200	0.5
9	8	2004	0		17.44
9	8	2004	1200	5.1
10	8	2004	0		19.38
10	8	2004	1200	0
11	8	2004	0		18.96
11	8	2004	1200	0
12	8	2004	0		20.16
12	8	2004	1200	0
13	8	2004	0		19.28
13	8	2004	1200	1.4
14	8	2004	0		20.1
14	8	2004	1200	0.2
15	8	2004	0		20.34
15	8	2004	1200	2.7
16	8	2004	0		20.2
16	8	2004	1200	2.7
17	8	2004	0		21.48
17	8	2004	1200	0
18	8	2004	0		22.64
18	8	2004	1200	0
19	8	2004	0		23.36
19	8	2004	1200	0
20	8	2004	0		23.98
20	8	2004	1200	0
21	8	2004	0		25.76
21	8	2004	1200	0
22	8	2004	0		25.2
22	8	2004	1200	0
23	8	2004	0		25
23	8	2004	1200	0
24	8	2004	0		21.34
24	8	2004	1200	0
25	8	2004	0		23.76
25	8	2004	1200	0
26	8	2004	0		24.08
26	8	2004	1200	0
27	8	2004	0		23.76
27	8	2004	1200	0
28	8	2004	0		24.72
28	8	2004	1200	0.9
29	8	2004	0		22.86
29	8	2004	1200	2.9
30	8	2004	0		24.28
30	8	2004	1200	0
31	8	2004	0		22.7
31	8	2004	1200	0
1	9	2004	0		22.04
1	9	2004	1200	0
2	9	2004	0		26.22
2	9	2004	1200	0
3	9	2004	0		24.46
3	9	2004	1200	0
4	9	2004	0		22.8
4	9	2004	1200	0
5	9	2004	0		22.8
5	9	2004	1200	0
6	9	2004	0		23.74
6	9	2004	1200	0
7	9	2004	0		23.9
7	9	2004	1200	0
8	9	2004	0		25.04
8	9	2004	1200	0
9	9	2004	0		25.66
9	9	2004	1200	0
10	9	2004	0		24
10	9	2004	1200	0
11	9	2004	0		24.16
11	9	2004	1200	0
12	9	2004	0		23.1
12	9	2004	1200	0
13	9	2004	0		23.9
13	9	2004	1200	0.6
14	9	2004	0		25.54
14	9	2004	1200	0
15	9	2004	0		25.5
15	9	2004	1200	0
16	9	2004	0		23.04
16	9	2004	1200	0
17	9	2004	0		21.36
17	9	2004	1200	0
18	9	2004	0		22.98
18	9	2004	1200	0.3
19	9	2004	0		24.82
19	9	2004	1200	0
20	9	2004	0		26.3
20	9	2004	1200	0
21	9	2004	0		26.2
21	9	2004	1200	0
22	9	2004	0		28.84
22	9	2004	1200	0
23	9	2004	0		27.88
23	9	2004	1200	0
24	9	2004	0		25.56
24	9	2004	1200	0
25	9	2004	0		24.32
25	9	2004	1200	0
26	9	2004	0		25.86
26	9	2004	1200	0
27	9	2004	0		26.94
27	9	2004	1200	0
28	9	2004	0		28.8
28	9	2004	1200	0
29	9	2004	0		26.38
29	9	2004	1200	0
30	9	2004	0		20.24
30	9	2004	1200	13.5
1	10	2004	0		20.34
1	10	2004	1200	1.7
2	10	2004	0		23.54
2	10	2004	1200	2.5
3	10	2004	0		21.08
3	10	2004	1200	15.3
4	10	2004	0		20.98
4	10	2004	1200	13.1
5	10	2004	0		22.56
5	10	2004	1200	0.2
6	10	2004	0		19.6
6	10	2004	1200	2.3
7	10	2004	0		21.02
7	10	2004	1200	0
8	10	2004	0		21.4
8	10	2004	1200	0
9	10	2004	0		22.18
9	10	2004	1200	0
10	10	2004	0		25.62
10	10	2004	1200	0
11	10	2004	0		25.82
11	10	2004	1200	0.2
12	10	2004	0		25.24
12	10	2004	1200	0
13	10	2004	0		28.36
13	10	2004	1200	0
14	10	2004	0		27.76
14	10	2004	1200	0
15	10	2004	0		23.7
15	10	2004	1200	0.9
16	10	2004	0		26.64
16	10	2004	1200	2.3
17	10	2004	0		26.5
17	10	2004	1200	0
18	10	2004	0		25.4
18	10	2004	1200	0
19	10	2004	0		24.24
19	10	2004	1200	0
20	10	2004	0		21
20	10	2004	1200	12.6
21	10	2004	0		21.48
21	10	2004	1200	11
22	10	2004	0		23.04
22	10	2004	1200	0.4
23	10	2004	0		24.36
23	10	2004	1200	0
24	10	2004	0		25.72
24	10	2004	1200	0
25	10	2004	0		26.4
25	10	2004	1200	5.8
26	10	2004	0		24.28
26	10	2004	1200	1.1
27	10	2004	0		25.06
27	10	2004	1200	0
28	10	2004	0		21.94
28	10	2004	1200	0.3
29	10	2004	0		23.22
29	10	2004	1200	0
30	10	2004	0		26.4
30	10	2004	1200	0
31	10	2004	0		29.46
31	10	2004	1200	0
1	11	2004	0		27
1	11	2004	1200	0
2	11	2004	0		26.46
2	11	2004	1200	27.8
3	11	2004	0		29.14
3	11	2004	1200	0
4	11	2004	0		30.36
4	11	2004	1200	0
5	11	2004	0		30.06
5	11	2004	1200	0
6	11	2004	0		28.88
6	11	2004	1200	7
7	11	2004	0		20.84
7	11	2004	1200	38.8
8	11	2004	0		20.94
8	11	2004	1200	7.2
9	11	2004	0		23.66
9	11	2004	1200	0.3
10	11	2004	0		27.62
10	11	2004	1200	0
11	11	2004	0		31.12
11	11	2004	1200	0
12	11	2004	0		28.54
12	11	2004	1200	0
13	11	2004	0		25.08
13	11	2004	1200	0
14	11	2004	0		23.16
14	11	2004	1200	0.6
15	11	2004	0		26.42
15	11	2004	1200	0
16	11	2004	0		23.68
16	11	2004	1200	6.8
17	11	2004	0		26.3
17	11	2004	1200	12.8
18	11	2004	0		25.34
18	11	2004	1200	1
19	11	2004	0		23.02
19	11	2004	1200	3.2
20	11	2004	0		23.74
20	11	2004	1200	0.8
21	11	2004	0		22.44
21	11	2004	1200	0
22	11	2004	0		24.46
22	11	2004	1200	0
23	11	2004	0		24.3
23	11	2004	1200	0
24	11	2004	0		24.7
24	11	2004	1200	0
25	11	2004	0		27.62
25	11	2004	1200	0
26	11	2004	0		29.36
26	11	2004	1200	0
27	11	2004	0		28.22
27	11	2004	1200	3.8
28	11	2004	0		25.74
28	11	2004	1200	0
29	11	2004	0		23.22
29	11	2004	1200	58.4
30	11	2004	0		24.1
30	11	2004	1200	0
1	12	2004	0		23.8
1	12	2004	1200	0
2	12	2004	0		23.66
2	12	2004	1200	0
3	12	2004	0		24.52
3	12	2004	1200	0.3
4	12	2004	0		27.32
4	12	2004	1200	1.6
5	12	2004	0		28.74
5	12	2004	1200	0.2
6	12	2004	0		28.26
6	12	2004	1200	0
7	12	2004	0		27.54
7	12	2004	1200	0
8	12	2004	0		29.7
8	12	2004	1200	7.3
9	12	2004	0		29.38
9	12	2004	1200	0
10	12	2004	0		25.02
10	12	2004	1200	29.3
11	12	2004	0		22.76
11	12	2004	1200	2.5
12	12	2004	0		24.68
12	12	2004	1200	37.3
13	12	2004	0		25.42
13	12	2004	1200	0
14	12	2004	0		25.76
14	12	2004	1200	0
15	12	2004	0		26.7
15	12	2004	1200	0
16	12	2004	0		29.02
16	12	2004	1200	0
17	12	2004	0		30.32
17	12	2004	1200	0
18	12	2004	0		28.04
18	12	2004	1200	0
19	12	2004	0		27.62
19	12	2004	1200	0.2
20	12	2004	0		28.46
20	12	2004	1200	0
21	12	2004	0		25.72
21	12	2004	1200	12.1
22	12	2004	0		22.64
22	12	2004	1200	4.1
23	12	2004	0		22.32
23	12	2004	1200	24.5
24	12	2004	0		24.84
24	12	2004	1200	18.2
25	12	2004	0		25.66
25	12	2004	1200	2.5
26	12	2004	0		27.24
26	12	2004	1200	0
27	12	2004	0		26.88
27	12	2004	1200	4.9
28	12	2004	0		26.16
28	12	2004	1200	0
29	12	2004	0		26.82
29	12	2004	1200	0
30	12	2004	0		28
30	12	2004	1200	0
31	12	2004	0		28.54
31	12	2004	1200	0
1	1	2005	0		28.56
1	1	2005	1200	0
2	1	2005	0		28.44
2	1	2005	1200	0
3	1	2005	0		29
3	1	2005	1200	0
4	1	2005	0		29.86
4	1	2005	1200	0
5	1	2005	0		28.12
5	1	2005	1200	1.7
6	1	2005	0		30.12
6	1	2005	1200	2.7
7	1	2005	0		29.96
7	1	2005	1200	0
8	1	2005	0		28.74
8	1	2005	1200	2.2
9	1	2005	0		29.1
9	1	2005	1200	0
10	1	2005	0		31.94
10	1	2005	1200	0
11	1	2005	0		26.34
11	1	2005	1200	22.7
12	1	2005	0		24.58
12	1	2005	1200	23.3
13	1	2005	0		25.34
13	1	2005	1200	0.4
14	1	2005	0		25.76
14	1	2005	1200	0
15	1	2005	0		31.1
15	1	2005	1200	0
16	1	2005	0		32.26
16	1	2005	1200	0
17	1	2005	0		27.92
17	1	2005	1200	0
18	1	2005	0		27.16
18	1	2005	1200	0
19	1	2005	0		27.3
19	1	2005	1200	24.9
20	1	2005	0		29.58
20	1	2005	1200	0
21	1	2005	0		28.28
21	1	2005	1200	3.7
22	1	2005	0		27.86
22	1	2005	1200	0
23	1	2005	0		26.76
23	1	2005	1200	27.5
24	1	2005	0		27.78
24	1	2005	1200	0
25	1	2005	0		29.94
25	1	2005	1200	1
26	1	2005	0		23.12
26	1	2005	1200	44.4
27	1	2005	0		20.96
27	1	2005	1200	15
28	1	2005	0		22.46
28	1	2005	1200	3.5
29	1	2005	0		25.14
29	1	2005	1200	2.6
30	1	2005	0		26.14
30	1	2005	1200	1.5
31	1	2005	0		23.9
31	1	2005	1200	3.8
1	2	2005	0		25.14
1	2	2005	1200	5.2
2	2	2005	0		25.96
2	2	2005	1200	1.1
3	2	2005	0		27.5
3	2	2005	1200	1.2
4	2	2005	0		25.32
4	2	2005	1200	106
5	2	2005	0		24.6
5	2	2005	1200	10
6	2	2005	0		25.12
[truncated: 8,775 more rows]
