# Supplementary material for: Forecasting dengue fever in Brazil: An assessment of climate conditions
Source: PLoS One. 2019 Aug 8;14(8):e0220106. doi: 10.1371/journal.pone.0220106 (PMC6687106; doi:10.1371/journal.pone.0220106)
Supplement: S1 File — (ZIP) [file pone.0220106.s003.zip › data and codes_submit/training dataset analysis/data/Data IBGE/POP-2005-DOU.xls]

## Sheet: POP05DOU
ESTIMATIVAS DAS POPULAÇÕES RESIDENTES, EM 01.07.2005,
SEGUNDO OS MUNICÍPIOS
SIGLA	COD	COD	MUNICÍPIOS	POP-2005
U.F	U.F.	MUNIC
RO	11	1	Alta Floresta D'Oeste	28629
RO	11	37	Alto Alegre dos Parecis	15035
RO	11	40	Alto Paraíso	15993
RO	11	34	Alvorada D'Oeste	19586
RO	11	2	Ariquemes	85031
RO	11	45	Buritis	40120
RO	11	3	Cabixi	7436
RO	11	60	Cacaulândia	5450
RO	11	4	Cacoal	75988
RO	11	70	Campo Novo de Rondônia	17529
RO	11	80	Candeias do Jamari	16700
RO	11	90	Castanheiras	4110
RO	11	5	Cerejeiras	17366
RO	11	92	Chupinguaia	6477
RO	11	6	Colorado do Oeste	18883
RO	11	7	Corumbiara	9569
RO	11	8	Costa Marques	11349
RO	11	94	Cujubim	8827
RO	11	9	Espigão D'Oeste	27274
RO	11	100	Governador Jorge Teixeira	18002
RO	11	10	Guajará-Mirim	41467
RO	11	110	Itapuã do Oeste	8413
RO	11	11	Jaru	55840
RO	11	12	Ji-Paraná	112439
RO	11	13	Machadinho D'Oeste	28649
RO	11	120	Ministro Andreazza	11241
RO	11	130	Mirante da Serra	14000
RO	11	140	Monte Negro	16233
RO	11	14	Nova Brasilândia D'Oeste	17862
RO	11	33	Nova Mamoré	19496
RO	11	143	Nova União	9329
RO	11	50	Novo Horizonte do Oeste	12819
RO	11	15	Ouro Preto do Oeste	40757
RO	11	145	Parecis	3268
RO	11	18	Pimenta Bueno	31466
RO	11	146	Pimenteiras do Oeste	2617
RO	11	20	Porto Velho	373917
RO	11	25	Presidente Médici	25473
RO	11	147	Primavera de Rondônia	4381
RO	11	26	Rio Crespo	3501
RO	11	28	Rolim de Moura	49522
RO	11	29	Santa Luzia D'Oeste	11149
RO	11	148	São Felipe D'Oeste	7234
RO	11	149	São Francisco do Guaporé	16764
RO	11	32	São Miguel do Guaporé	30082
RO	11	150	Seringueiras	15535
RO	11	155	Teixeirópolis	5852
RO	11	160	Theobroma	13840
RO	11	170	Urupá	17322
RO	11	175	Vale do Anari	10471
RO	11	180	Vale do Paraíso	10354
RO	11	30	Vilhena	63947
AC	12	1	Acrelândia	11451
AC	12	5	Assis Brasil	5063
AC	12	10	Brasiléia	17721
AC	12	13	Bujari	8423
AC	12	17	Capixaba	7067
AC	12	20	Cruzeiro do Sul	84335
AC	12	25	Epitaciolândia	13782
AC	12	30	Feijó	38241
AC	12	32	Jordão	4633
AC	12	33	Mâncio Lima	12747
AC	12	34	Manoel Urbano	7636
AC	12	35	Marechal Thaumaturgo	8455
AC	12	38	Plácido de Castro	16691
AC	12	80	Porto Acre	12085
AC	12	39	Porto Walter	4962
AC	12	40	Rio Branco	305731
AC	12	42	Rodrigues Alves	9796
AC	12	43	Santa Rosa do Purus	3395
AC	12	50	Sena Madureira	32989
AC	12	45	Senador Guiomard	20505
AC	12	60	Tarauacá	30335
AC	12	70	Xapuri	13693
AM	13	2	Alvarães	14369
AM	13	6	Amaturá	8865
AM	13	8	Anamã	6889
AM	13	10	Anori	12731
AM	13	14	Apuí	18790
AM	13	20	Atalaia do Norte	11294
AM	13	30	Autazes	28729
AM	13	40	Barcelos	32169
AM	13	50	Barreirinha	26373
AM	13	60	Benjamin Constant	26191
AM	13	63	Beruri	13220
AM	13	68	Boa Vista do Ramos	12286
AM	13	70	Boca do Acre	28261
AM	13	80	Borba	35525
AM	13	83	Caapiranga	9996
AM	13	90	Canutama	9880
AM	13	100	Carauari	25918
AM	13	110	Careiro	24972
AM	13	115	Careiro da Várzea	16725
AM	13	120	Coari	84309
AM	13	130	Codajás	19957
AM	13	140	Eirunepé	29492
AM	13	150	Envira	13548
AM	13	160	Fonte Boa	37595
AM	13	165	Guajará	12066
AM	13	170	Humaitá	29164
AM	13	180	Ipixuna	17258
AM	13	185	Iranduba	40436
AM	13	190	Itacoatiara	80190
AM	13	195	Itamarati	7995
AM	13	200	Itapiranga	8625
AM	13	210	Japurá	13026
AM	13	220	Juruá	7516
AM	13	230	Jutaí	27110
AM	13	240	Lábrea	26475
AM	13	250	Manacapuru	83703
AM	13	255	Manaquiri	13918
AM	13	260	Manaus	1644690
AM	13	270	Manicoré	38148
AM	13	280	Maraã	20254
AM	13	290	Maués	45813
AM	13	300	Nhamundá	16630
AM	13	310	Nova Olinda do Norte	30252
AM	13	320	Novo Airão	7002
AM	13	330	Novo Aripuanã	20441
AM	13	340	Parintins	109150
AM	13	350	Pauini	17125
AM	13	353	Presidente Figueiredo	23636
AM	13	356	Rio Preto da Eva	24283
AM	13	360	Santa Isabel do Rio Negro	7617
AM	13	370	Santo Antônio do Içá	34875
AM	13	380	São Gabriel da Cachoeira	34070
AM	13	390	São Paulo de Olivença	28861
AM	13	395	São Sebastião do Uatumã	8748
AM	13	400	Silves	9046
AM	13	406	Tabatinga	43974
AM	13	410	Tapauá	17693
AM	13	420	Tefé	70809
AM	13	423	Tonantins	18830
AM	13	426	Uarini	13190
AM	13	430	Urucará	22639
AM	13	440	Urucurituba	8988
RR	14	5	Alto Alegre	22102
RR	14	2	Amajari	6087
RR	14	10	Boa Vista	242179
RR	14	15	Bonfim	12626
RR	14	17	Cantá	10482
RR	14	20	Caracaraí	17746
RR	14	23	Caroebe	5869
RR	14	28	Iracema	6060
RR	14	30	Mucajaí	11649
RR	14	40	Normandia	5335
RR	14	45	Pacaraima	8215
RR	14	47	Rorainópolis	24615
RR	14	50	São João da Baliza	5432
RR	14	60	São Luiz	6490
RR	14	70	Uiramutã	6430
PA	15	10	Abaetetuba	131158
PA	15	13	Abel Figueiredo	6952
PA	15	20	Acará	61487
PA	15	30	Afuá	35455
PA	15	34	Água Azul do Norte	31633
PA	15	40	Alenquer	40015
PA	15	50	Almeirim	34280
PA	15	60	Altamira	84398
PA	15	70	Anajás	20852
PA	15	80	Ananindeua	482171
PA	15	85	Anapu	6880
PA	15	90	Augusto Corrêa	34695
PA	15	95	Aurora do Pará	24344
PA	15	100	Aveiro	18426
PA	15	110	Bagre	13623
PA	15	120	Baião	21775
PA	15	125	Bannach	3412
PA	15	130	Barcarena	74120
PA	15	140	Belém	1405871
PA	15	145	Belterra	17192
PA	15	150	Benevides	44216
PA	15	157	Bom Jesus do Tocantins	14060
PA	15	160	Bonito	10617
PA	15	170	Bragança	102232
PA	15	172	Brasil Novo	20747
PA	15	175	Brejo Grande do Araguaia	8124
PA	15	178	Breu Branco	44147
PA	15	180	Breves	85181
PA	15	190	Bujaru	25364
PA	15	200	Cachoeira do Arari	17372
PA	15	195	Cachoeira do Piriá	19948
PA	15	210	Cametá	105416
PA	15	215	Canaã dos Carajás	13421
PA	15	220	Capanema	60849
PA	15	230	Capitão Poço	52474
PA	15	240	Castanhal	154811
PA	15	250	Chaves	17319
PA	15	260	Colares	12069
PA	15	270	Conceição do Araguaia	44224
PA	15	275	Concórdia do Pará	24533
PA	15	276	Cumaru do Norte	6172
PA	15	277	Curionópolis	14653
PA	15	280	Curralinho	23031
PA	15	285	Curuá	9835
PA	15	290	Curuçá	29705
PA	15	293	Dom Eliseu	49031
PA	15	295	Eldorado dos Carajás	40970
PA	15	300	Faro	14280
PA	15	304	Floresta do Araguaia	15181
PA	15	307	Garrafão do Norte	26569
PA	15	309	Goianésia do Pará	29981
PA	15	310	Gurupá	25685
PA	15	320	Igarapé-Açu	35591
PA	15	330	Igarapé-Miri	59346
PA	15	340	Inhangapi	8316
PA	15	345	Ipixuna do Pará	35067
PA	15	350	Irituia	30147
PA	15	360	Itaituba	96246
PA	15	370	Itupiranga	62856
PA	15	375	Jacareacanga	33059
PA	15	380	Jacundá	47176
PA	15	390	Juruti	36170
PA	15	400	Limoeiro do Ajuru	21499
PA	15	405	Mãe do Rio	23002
PA	15	410	Magalhães Barata	7920
PA	15	420	Marabá	195807
PA	15	430	Maracanã	28822
PA	15	440	Marapanim	27619
PA	15	442	Marituba	97254
PA	15	445	Medicilândia	22440
PA	15	450	Melgaço	25153
PA	15	460	Mocajuba	21824
PA	15	470	Moju	60809
PA	15	480	Monte Alegre	67811
PA	15	490	Muaná	27409
PA	15	495	Nova Esperança do Piriá	26564
PA	15	497	Nova Ipixuna	13970
PA	15	500	Nova Timboteua	12646
PA	15	503	Novo Progresso	37067
PA	15	506	Novo Repartimento	50133
PA	15	510	Óbidos	49111
PA	15	520	Oeiras do Pará	26051
PA	15	530	Oriximiná	53135
PA	15	540	Ourém	15421
PA	15	543	Ourilândia do Norte	19965
PA	15	548	Pacajá	30830
PA	15	549	Palestina do Pará	8806
PA	15	550	Paragominas	86984
PA	15	553	Parauapebas	91621
PA	15	555	Pau D'Arco	8662
PA	15	560	Peixe-Boi	8884
PA	15	563	Piçarra	14127
PA	15	565	Placas	15275
PA	15	570	Ponta de Pedras	20069
PA	15	580	Portel	43425
PA	15	590	Porto de Moz	28923
PA	15	600	Prainha	30160
PA	15	610	Primavera	10817
PA	15	611	Quatipuru	11993
PA	15	613	Redenção	70739
PA	15	616	Rio Maria	11836
PA	15	618	Rondon do Pará	45329
PA	15	619	Rurópolis	27913
PA	15	620	Salinópolis	40202
PA	15	630	Salvaterra	17141
PA	15	635	Santa Bárbara do Pará	13018
PA	15	640	Santa Cruz do Arari	5556
PA	15	650	Santa Isabel do Pará	49428
PA	15	655	Santa Luzia do Pará	19755
PA	15	658	Santa Maria das Barreiras	13290
PA	15	660	Santa Maria do Pará	22669
PA	15	670	Santana do Araguaia	40800
PA	15	680	Santarém	274012
PA	15	690	Santarém Novo	6028
PA	15	700	Santo Antônio do Tauá	21531
PA	15	710	São Caetano de Odivelas	14759
PA	15	715	São Domingos do Araguaia	23587
PA	15	720	São Domingos do Capim	31495
PA	15	730	São Félix do Xingu	40717
PA	15	740	São Francisco do Pará	15890
PA	15	745	São Geraldo do Araguaia	27303
PA	15	746	São João da Ponta	3934
PA	15	747	São João de Pirabas	18251
PA	15	750	São João do Araguaia	16452
PA	15	760	São Miguel do Guamá	46649
PA	15	770	São Sebastião da Boa Vista	19379
PA	15	775	Sapucaia	2911
PA	15	780	Senador José Porfírio	11113
PA	15	790	Soure	21510
PA	15	795	Tailândia	51421
PA	15	796	Terra Alta	10132
PA	15	797	Terra Santa	16968
PA	15	800	Tomé-Açu	50951
PA	15	803	Tracuateua	26427
PA	15	805	Trairão	17305
PA	15	808	Tucumã	21509
PA	15	810	Tucuruí	85499
PA	15	812	Ulianópolis	26656
PA	15	815	Uruará	57645
PA	15	820	Vigia	41904
PA	15	830	Viseu	53223
PA	15	835	Vitória do Xingu	10349
PA	15	840	Xinguara	30462
AP	16	10	Amapá	7413
AP	16	20	Calçoene	7703
AP	16	21	Cutias	4285
AP	16	23	Ferreira Gomes	4321
AP	16	25	Itaubal	3884
AP	16	27	Laranjal do Jari	35872
AP	16	30	Macapá	355408
AP	16	40	Mazagão	13913
AP	16	50	Oiapoque	16226
AP	16	15	Pedra Branca do Amapari	5606
AP	16	53	Porto Grande	14675
AP	16	55	Pracuúba	2829
AP	16	60	Santana	98600
AP	16	5	Serra do Navio	4169
AP	16	70	Tartarugalzinho	8642
AP	16	80	Vitória do Jari	11041
TO	17	25	Abreulândia	2361
TO	17	30	Aguiarnópolis	3573
TO	17	35	Aliança do Tocantins	6443
TO	17	40	Almas	8989
TO	17	70	Alvorada	8314
TO	17	100	Ananás	11905
TO	17	105	Angico	2897
TO	17	110	Aparecida do Rio Negro	3674
TO	17	130	Aragominas	8243
TO	17	190	Araguacema	6000
TO	17	200	Araguaçu	9011
TO	17	210	Araguaína	127521
TO	17	215	Araguanã	5463
TO	17	220	Araguatins	29338
TO	17	230	Arapoema	6699
TO	17	240	Arraias	10964
TO	17	255	Augustinópolis	14625
TO	17	270	Aurora do Tocantins	2869
TO	17	290	Axixá do Tocantins	8104
TO	17	300	Babaçulândia	11116
TO	17	305	Bandeirantes do Tocantins	2636
TO	17	307	Barra do Ouro	3746
TO	17	310	Barrolândia	4588
TO	17	320	Bernardo Sayão	4699
TO	17	330	Bom Jesus do Tocantins	2222
TO	17	360	Brasilândia do Tocantins	2058
TO	17	370	Brejinho de Nazaré	4215
TO	17	380	Buriti do Tocantins	7983
TO	17	382	Cachoeirinha	2368
TO	17	384	Campos Lindos	7053
TO	17	386	Cariri do Tocantins	3145
TO	17	388	Carmolândia	2145
TO	17	389	Carrasco Bonito	4281
TO	17	390	Caseara	4214
TO	17	410	Centenário	2306
TO	17	510	Chapada da Natividade	3649
TO	17	460	Chapada de Areia	1197
TO	17	550	Colinas do Tocantins	27984
TO	17	1670	Colméia	9740
TO	17	555	Combinado	4307
TO	17	560	Conceição do Tocantins	4544
TO	17	600	Couto de Magalhães	3960
TO	17	610	Cristalândia	6931
TO	17	625	Crixás do Tocantins	1543
TO	17	650	Darcinópolis	4889
TO	17	700	Dianópolis	16989
TO	17	710	Divinópolis do Tocantins	6082
TO	17	720	Dois Irmãos do Tocantins	6843
TO	17	730	Dueré	4683
TO	17	740	Esperantina	9280
TO	17	755	Fátima	3814
TO	17	765	Figueirópolis	5226
TO	17	770	Filadélfia	8672
TO	17	820	Formoso do Araguaia	20075
TO	17	825	Fortaleza do Tabocão	2788
TO	17	830	Goianorte	4644
TO	17	900	Goiatins	10817
TO	17	930	Guaraí	20999
TO	17	950	Gurupi	71643
TO	17	980	Ipueiras	1181
TO	17	1050	Itacajá	6606
TO	17	1070	Itaguatins	6657
TO	17	1090	Itapiratins	3561
TO	17	1110	Itaporã do Tocantins	1814
TO	17	1150	Jaú do Tocantins	3271
TO	17	1180	Juarina	2617
TO	17	1190	Lagoa da Confusão	8655
TO	17	1195	Lagoa do Tocantins	2866
TO	17	1200	Lajeado	3335
TO	17	1215	Lavandeira	1220
TO	17	1240	Lizarda	3550
TO	17	1245	Luzinópolis	2417
TO	17	1250	Marianópolis do Tocantins	3958
TO	17	1270	Mateiros	1906
TO	17	1280	Maurilândia do Tocantins	3422
TO	17	1320	Miracema do Tocantins	27661
TO	17	1330	Miranorte	12362
TO	17	1360	Monte do Carmo	4348
TO	17	1370	Monte Santo do Tocantins	1936
TO	17	1395	Muricilândia	2636
TO	17	1420	Natividade	9627
TO	17	1430	Nazaré	5776
TO	17	1488	Nova Olinda	10460
TO	17	1500	Nova Rosalândia	3260
TO	17	1510	Novo Acordo	3431
TO	17	1515	Novo Alegre	2528
TO	17	1525	Novo Jardim	2546
TO	17	1550	Oliveira de Fátima	1026
TO	17	2100	Palmas	208165
TO	17	1570	Palmeirante	3656
TO	17	1380	Palmeiras do Tocantins	5731
TO	17	1575	Palmeirópolis	5660
TO	17	1610	Paraíso do Tocantins	41376
TO	17	1620	Paranã	10071
TO	17	1630	Pau D'Arco	4635
TO	17	1650	Pedro Afonso	9019
TO	17	1660	Peixe	8690
TO	17	1665	Pequizeiro	5407
TO	17	1700	Pindorama do Tocantins	4520
TO	17	1720	Piraquê	3588
TO	17	1750	Pium	4325
TO	17	1780	Ponte Alta do Bom Jesus	4296
TO	17	1790	Ponte Alta do Tocantins	6120
TO	17	1800	Porto Alegre do Tocantins	2575
TO	17	1820	Porto Nacional	46814
TO	17	1830	Praia Norte	8261
TO	17	1840	Presidente Kennedy	3878
TO	17	1845	Pugmil	2565
TO	17	1850	Recursolândia	3781
TO	17	1855	Riachinho	3737
TO	17	1865	Rio da Conceição	1479
TO	17	1870	Rio dos Bois	2747
TO	17	1875	Rio Sono	5522
TO	17	1880	Sampaio	2502
TO	17	1884	Sandolândia	3645
TO	17	1886	Santa Fé do Araguaia	6747
TO	17	1888	Santa Maria do Tocantins	2427
TO	17	1889	Santa Rita do Tocantins	1926
TO	17	1890	Santa Rosa do Tocantins	4625
TO	17	1900	Santa Tereza do Tocantins	2377
TO	17	2000	Santa Terezinha do Tocantins	2788
TO	17	2010	São Bento do Tocantins	3018
TO	17	2015	São Félix do Tocantins	1545
TO	17	2020	São Miguel do Tocantins	9441
TO	17	2025	São Salvador do Tocantins	2828
TO	17	2030	São Sebastião do Tocantins	4403
TO	17	2049	São Valério da Natividade	5934
TO	17	2065	Silvanópolis	4003
TO	17	2080	Sítio Novo do Tocantins	10960
TO	17	2085	Sucupira	1272
TO	17	2090	Taguatinga	14278
TO	17	2093	Taipas do Tocantins	1421
TO	17	2097	Talismã	2732
TO	17	2110	Tocantínia	5906
TO	17	2120	Tocantinópolis	26352
TO	17	2125	Tupirama	1291
TO	17	2130	Tupiratins	1455
TO	17	2208	Wanderlândia	10908
TO	17	2210	Xambioá	12626
MA	21	5	Açailândia	103609
MA	21	10	Afonso Cunha	4743
MA	21	15	Água Doce do Maranhão	9807
MA	21	20	Alcântara	22359
MA	21	30	Aldeias Altas	18393
MA	21	40	Altamira do Maranhão	6609
MA	21	43	Alto Alegre do Maranhão	23518
MA	21	47	Alto Alegre do Pindaré	34855
MA	21	50	Alto Parnaíba	10073
MA	21	55	Amapá do Maranhão	6445
MA	21	60	Amarante do Maranhão	36423
MA	21	70	Anajatuba	22860
MA	21	80	Anapurus	10299
MA	21	83	Apicum-Açu	12775
MA	21	87	Araguanã	8734
MA	21	90	Araioses	35165
MA	21	95	Arame	27287
MA	21	100	Arari	27331
MA	21	110	Axixá	10633
MA	21	120	Bacabal	96112
MA	21	125	Bacabeira	11261
MA	21	130	Bacuri	16627
MA	21	135	Bacurituba	5031
MA	21	140	Balsas	71763
MA	21	150	Barão de Grajaú	16507
MA	21	160	Barra do Corda	78326
MA	21	170	Barreirinhas	44869
MA	21	177	Bela Vista do Maranhão	10508
MA	21	173	Belágua	5385
MA	21	180	Benedito Leite	5544
MA	21	190	Bequimão	18649
MA	21	193	Bernardo do Mearim	5924
MA	21	197	Boa Vista do Gurupi	6147
MA	21	200	Bom Jardim	37759
MA	21	203	Bom Jesus das Selvas	19116
MA	21	207	Bom Lugar	13127
MA	21	210	Brejo	29683
MA	21	215	Brejo de Areia	8307
MA	21	220	Buriti	24922
MA	21	230	Buriti Bravo	21636
MA	21	232	Buriticupu	64000
MA	21	235	Buritirana	15366
MA	21	237	Cachoeira Grande	8340
MA	21	240	Cajapió	10675
MA	21	250	Cajari	11768
MA	21	255	Campestre do Maranhão	12995
MA	21	260	Cândido Mendes	20033
MA	21	270	Cantanhede	17798
MA	21	275	Capinzal do Norte	10727
MA	21	280	Carolina	23569
MA	21	290	Carutapera	20341
MA	21	300	Caxias	143682
MA	21	310	Cedral	10823
MA	21	312	Central do Maranhão	8553
MA	21	315	Centro do Guilherme	6915
MA	21	317	Centro Novo do Maranhão	16173
MA	21	320	Chapadinha	64116
MA	21	325	Cidelândia	12287
MA	21	330	Codó	114496
MA	21	340	Coelho Neto	43808
MA	21	350	Colinas	40070
MA	21	355	Conceição do Lago-Açu	9659
MA	21	360	Coroatá	59877
MA	21	370	Cururupu	39072
MA	21	375	Davinópolis	11805
MA	21	380	Dom Pedro	23353
MA	21	390	Duque Bacelar	10587
MA	21	400	Esperantinópolis	22304
MA	21	405	Estreito	25125
MA	21	407	Feira Nova do Maranhão	7510
MA	21	408	Fernando Falcão	4925
MA	21	409	Formosa da Serra Negra	17442
MA	21	410	Fortaleza dos Nogueiras	12469
MA	21	420	Fortuna	13986
MA	21	430	Godofredo Viana	6758
MA	21	440	Gonçalves Dias	16951
MA	21	450	Governador Archer	8369
MA	21	455	Governador Edison Lobão	12753
MA	21	460	Governador Eugênio Barros	15678
MA	21	462	Governador Luiz Rocha	6372
MA	21	465	Governador Newton Bello	12919
MA	21	467	Governador Nunes Freire	32428
MA	21	470	Graça Aranha	6198
MA	21	480	Grajaú	53352
MA	21	490	Guimarães	12817
MA	21	500	Humberto de Campos	22015
MA	21	510	Icatu	21996
MA	21	515	Igarapé do Meio	11238
MA	21	520	Igarapé Grande	9192
MA	21	530	Imperatriz	232256
MA	21	535	Itaipava do Grajaú	12659
MA	21	540	Itapecuru Mirim	51168
MA	21	542	Itinga do Maranhão	28202
MA	21	545	Jatobá	4356
MA	21	547	Jenipapo dos Vieiras	14535
MA	21	550	João Lisboa	21757
MA	21	560	Joselândia	14197
MA	21	565	Junco do Maranhão	6339
MA	21	570	Lago da Pedra	42064
MA	21	580	Lago do Junco	9646
MA	21	594	Lago dos Rodrigues	8004
MA	21	590	Lago Verde	14062
MA	21	592	Lagoa do Mato	10047
MA	21	596	Lagoa Grande do Maranhão	8061
MA	21	598	Lajeado Novo	6467
MA	21	600	Lima Campos	10934
MA	21	610	Loreto	10374
MA	21	620	Luís Domingues	5704
MA	21	630	Magalhães de Almeida	13977
MA	21	632	Maracaçumé	16650
MA	21	635	Marajá do Sena	6997
MA	21	637	Maranhãozinho	10179
MA	21	640	Mata Roma	12546
MA	21	650	Matinha	21644
MA	21	660	Matões	27132
MA	21	663	Matões do Norte	7948
MA	21	667	Milagres do Maranhão	7524
MA	21	670	Mirador	21641
MA	21	675	Miranda do Norte	17280
MA	21	680	Mirinzal	13727
MA	21	690	Monção	26470
MA	21	700	Montes Altos	10918
MA	21	710	Morros	15671
MA	21	720	Nina Rodrigues	8785
MA	21	725	Nova Colinas	4476
MA	21	730	Nova Iorque	4298
MA	21	735	Nova Olinda do Maranhão	14326
MA	21	740	Olho d'Água das Cunhãs	17037
MA	21	745	Olinda Nova do Maranhão	10083
MA	21	750	Paço do Lumiar	97689
MA	21	760	Palmeirândia	18328
MA	21	770	Paraibano	19156
MA	21	780	Parnarama	33181
MA	21	790	Passagem Franca	15227
MA	21	800	Pastos Bons	16425
MA	21	805	Paulino Neves	12098
MA	21	810	Paulo Ramos	19123
MA	21	820	Pedreiras	42957
MA	21	825	Pedro do Rosário	23266
MA	21	830	Penalva	30933
MA	21	840	Peri Mirim	12881
MA	21	845	Peritoró	19813
MA	21	850	Pindaré-Mirim	29099
MA	21	860	Pinheiro	72668
MA	21	870	Pio XII	28120
MA	21	880	Pirapemas	14246
MA	21	890	Poção de Pedras	21060
MA	21	900	Porto Franco	18078
MA	21	905	Porto Rico do Maranhão	6020
MA	21	910	Presidente Dutra	41981
MA	21	920	Presidente Juscelino	11479
MA	21	923	Presidente Médici	5139
MA	21	927	Presidente Sarney	14588
MA	21	930	Presidente Vargas	10510
MA	21	940	Primeira Cruz	12312
MA	21	945	Raposa	20698
MA	21	950	Riachão	21309
MA	21	955	Ribamar Fiquene	7066
MA	21	960	Rosário	34966
MA	21	970	Sambaíba	4959
MA	21	975	Santa Filomena do Maranhão	5489
MA	21	980	Santa Helena	33633
MA	21	990	Santa Inês	75681
MA	21	1000	Santa Luzia	80794
MA	21	1003	Santa Luzia do Paruá	19391
MA	21	1010	Santa Quitéria do Maranhão	31576
MA	21	1020	Santa Rita	24654
MA	21	1023	Santana do Maranhão	10985
MA	21	1027	Santo Amaro do Maranhão	9705
MA	21	1030	Santo Antônio dos Lopes	14145
MA	21	1040	São Benedito do Rio Preto	17310
MA	21	1050	São Bento	34189
MA	21	1060	São Bernardo	25546
MA	21	1065	São Domingos do Azeitão	7493
MA	21	1070	São Domingos do Maranhão	36421
MA	21	1080	São Félix de Balsas	4455
MA	21	1085	São Francisco do Brejão	8207
MA	21	1090	São Francisco do Maranhão	12815
MA	21	1102	São João do Carú	14845
MA	21	1105	São João do Paraíso	11614
MA	21	1107	São João do Soter	16462
MA	21	1110	São João dos Patos	23929
MA	21	1100	São João Batista	20992
MA	21	1120	São José de Ribamar	130448
MA	21	1125	São José dos Basílios	7656
MA	21	1130	São Luís	978824
MA	21	1140	São Luís Gonzaga do Maranhão	21259
MA	21	1150	São Mateus do Maranhão	37721
MA	21	1153	São Pedro da Água Branca	11157
MA	21	1157	São Pedro dos Crentes	4287
MA	21	1160	São Raimundo das Mangabeiras	15323
MA	21	1163	São Raimundo do Doca Bezerra	6536
MA	21	1167	São Roberto	4538
MA	21	1170	São Vicente Ferrer	19678
MA	21	1172	Satubinha	9915
MA	21	1174	Senador Alexandre Costa	7808
MA	21	1176	Senador La Rocque	18424
MA	21	1178	Serrano do Maranhão	4756
MA	21	1180	Sítio Novo	16038
MA	21	1190	Sucupira do Norte	10458
MA	21	1195	Sucupira do Riachão	4741
MA	21	1200	Tasso Fragoso	6516
MA	21	1210	Timbiras	28557
MA	21	1220	Timon	143634
MA	21	1223	Trizidela do Vale	16799
MA	21	1227	Tufilândia	5502
MA	21	1230	Tuntum	37140
MA	21	1240	Turiaçu	34940
MA	21	1245	Turilândia	17668
MA	21	1250	Tutóia	44732
MA	21	1260	Urbano Santos	17138
MA	21	1270	Vargem Grande	35841
MA	21	1280	Viana	45661
MA	21	1285	Vila Nova dos Martírios	7331
MA	21	1290	Vitória do Mearim	34019
MA	21	1300	Vitorino Freire	28551
MA	21	1400	Zé Doca	51078
PI	22	5	Acauã	5693
PI	22	10	Agricolândia	5239
PI	22	20	Água Branca	15924
PI	22	25	Alagoinha do Piauí	6112
PI	22	27	Alegrete do Piauí	4853
PI	22	30	Alto Longá	12250
PI	22	40	Altos	38519
PI	22	45	Alvorada do Gurguéia	4234
PI	22	50	Amarante	17107
PI	22	60	Angical do Piauí	7201
PI	22	70	Anísio de Abreu	7673
PI	22	80	Antônio Almeida	2585
PI	22	90	Aroazes	6143
PI	22	95	Aroeiras do Itaim	2591
PI	22	100	Arraial	4727
PI	22	105	Assunção do Piauí	7385
PI	22	110	Avelino Lopes	10497
PI	22	115	Baixa Grande do Ribeiro	8787
PI	22	117	Barra D'Alcântara	3650
PI	22	120	Barras	42596
PI	22	130	Barreiras do Piauí	3235
PI	22	140	Barro Duro	7244
PI	22	150	Batalha	26169
PI	22	155	Bela Vista do Piauí	2881
PI	22	157	Belém do Piauí	2482
PI	22	160	Beneditinos	9500
PI	22	170	Bertolínia	4780
PI	22	173	Betânia do Piauí	9720
PI	22	177	Boa Hora	5904
PI	22	180	Bocaina	4407
PI	22	190	Bom Jesus	16966
PI	22	191	Bom Princípio do Piauí	4237
PI	22	192	Bonfim do Piauí	4821
PI	22	194	Boqueirão do Piauí	5154
PI	22	196	Brasileira	6898
PI	22	198	Brejo do Piauí	4505
PI	22	200	Buriti dos Lopes	18411
PI	22	202	Buriti dos Montes	7979
PI	22	205	Cabeceiras do Piauí	9043
PI	22	207	Cajazeiras do Piauí	3011
PI	22	208	Cajueiro da Praia	6148
PI	22	209	Caldeirão Grande do Piauí	5504
PI	22	210	Campinas do Piauí	4669
PI	22	211	Campo Alegre do Fidalgo	4074
PI	22	213	Campo Grande do Piauí	5402
PI	22	217	Campo Largo do Piauí	6328
PI	22	220	Campo Maior	41659
PI	22	225	Canavieira	4147
PI	22	230	Canto do Buriti	18613
PI	22	240	Capitão de Campos	9958
PI	22	245	Capitão Gervásio Oliveira	2645
PI	22	250	Caracol	9283
PI	22	253	Caraúbas do Piauí	5427
PI	22	255	Caridade do Piauí	4125
PI	22	260	Castelo do Piauí	18597
PI	22	265	Caxingó	4955
PI	22	270	Cocal	25024
PI	22	271	Cocal de Telha	4180
PI	22	272	Cocal dos Alves	5732
PI	22	273	Coivaras	3192
PI	22	275	Colônia do Gurguéia	5533
PI	22	277	Colônia do Piauí	7450
PI	22	280	Conceição do Canindé	5412
PI	22	285	Coronel José Dias	4527
PI	22	290	Corrente	24625
PI	22	300	Cristalândia do Piauí	6825
PI	22	310	Cristino Castro	9875
PI	22	320	Curimatá	10448
PI	22	323	Currais	4462
PI	22	327	Curral Novo do Piauí	3924
PI	22	325	Curralinhos	4122
PI	22	330	Demerval Lobão	13741
PI	22	335	Dirceu Arcoverde	6041
PI	22	340	Dom Expedito Lopes	6515
PI	22	345	Dom Inocêncio	9777
PI	22	342	Domingos Mourão	4291
PI	22	350	Elesbão Veloso	15252
PI	22	360	Eliseu Martins	3951
PI	22	370	Esperantina	35631
PI	22	375	Fartura do Piauí	4587
PI	22	380	Flores do Piauí	4073
PI	22	385	Floresta do Piauí	2474
PI	22	390	Floriano	56531
PI	22	400	Francinópolis	5218
PI	22	410	Francisco Ayres	5366
PI	22	415	Francisco Macedo	2475
PI	22	420	Francisco Santos	7039
PI	22	430	Fronteiras	10435
PI	22	435	Geminiano	5124
PI	22	440	Gilbués	11031
PI	22	450	Guadalupe	10849
PI	22	455	Guaribas	4519
PI	22	460	Hugo Napoleão	3747
PI	22	465	Ilha Grande	8539
PI	22	470	Inhuma	15210
PI	22	480	Ipiranga do Piauí	8994
PI	22	490	Isaías Coelho	7671
PI	22	500	Itainópolis	10170
PI	22	510	Itaueira	9932
PI	22	515	Jacobina do Piauí	5700
PI	22	520	Jaicós	17054
PI	22	525	Jardim do Mulato	3927
PI	22	527	Jatobá do Piauí	4535
PI	22	530	Jerumenha	4786
PI	22	535	João Costa	3158
PI	22	540	Joaquim Pires	13265
PI	22	545	Joca Marques	4523
PI	22	550	José de Freitas	34993
PI	22	551	Juazeiro do Piauí	4448
PI	22	552	Júlio Borges	5356
PI	22	553	Jurema	4137
PI	22	557	Lagoa de São Francisco	6160
PI	22	556	Lagoa do Barro do Piauí	4991
PI	22	558	Lagoa do Piauí	3927
PI	22	559	Lagoa do Sítio	4526
PI	22	555	Lagoa Alegre	7744
PI	22	554	Lagoinha do Piauí	2293
PI	22	560	Landri Sales	5595
PI	22	570	Luís Correia	25462
PI	22	580	Luzilândia	23064
PI	22	585	Madeiro	7392
PI	22	590	Manoel Emídio	5018
PI	22	595	Marcolândia	7044
PI	22	600	Marcos Parente	4464
PI	22	605	Massapê do Piauí	6400
PI	22	610	Matias Olímpio	10492
PI	22	620	Miguel Alves	31209
PI	22	630	Miguel Leão	1443
PI	22	635	Milton Brandão	7903
PI	22	640	Monsenhor Gil	10782
PI	22	650	Monsenhor Hipólito	7070
PI	22	660	Monte Alegre do Piauí	10721
PI	22	667	Morro do Chapéu do Piauí	6904
PI	22	665	Morro Cabeça no Tempo	4400
PI	22	669	Murici dos Portelas	6449
PI	22	670	Nazaré do Piauí	7789
PI	22	675	Nossa Senhora de Nazaré	3982
PI	22	680	Nossa Senhora dos Remédios	7926
PI	22	795	Nova Santa Rita	4461
PI	22	690	Novo Oriente do Piauí	6787
PI	22	695	Novo Santo Antônio	2779
PI	22	700	Oeiras	34989
PI	22	710	Olho D'Água do Piauí	2076
PI	22	720	Padre Marcos	7514
PI	22	730	Paes Landim	4103
PI	22	735	Pajeú do Piauí	2620
PI	22	740	Palmeira do Piauí	5671
PI	22	750	Palmeirais	12725
PI	22	755	Paquetá	4424
PI	22	760	Parnaguá	9801
PI	22	770	Parnaíba	141939
PI	22	775	Passagem Franca do Piauí	4158
PI	22	777	Patos do Piauí	5782
PI	22	779	Pau D'Arco do Piauí	3190
PI	22	780	Paulistana	17648
PI	22	785	Pavussu	3951
PI	22	790	Pedro II	37370
PI	22	793	Pedro Laurentino	2317
PI	22	800	Picos	71020
PI	22	810	Pimenteiras	12322
PI	22	820	Pio IX	16742
PI	22	830	Piracuruca	27189
PI	22	840	Piripiri	61965
PI	22	850	Porto	11236
PI	22	855	Porto Alegre do Piauí	2541
PI	22	860	Prata do Piauí	3372
PI	22	865	Queimada Nova	8872
PI	22	870	Redenção do Gurguéia	8344
PI	22	880	Regeneração	18113
PI	22	885	Riacho Frio	4491
PI	22	887	Ribeira do Piauí	4016
PI	22	890	Ribeiro Gonçalves	5709
PI	22	900	Rio Grande do Piauí	6351
PI	22	910	Santa Cruz do Piauí	5661
PI	22	915	Santa Cruz dos Milagres	3491
PI	22	920	Santa Filomena	6291
PI	22	930	Santa Luz	4982
PI	22	937	Santa Rosa do Piauí	5420
PI	22	935	Santana do Piauí	4923
PI	22	940	Santo Antônio de Lisboa	5205
PI	22	945	Santo Antônio dos Milagres	2032
PI	22	950	Santo Inácio do Piauí	3540
PI	22	955	São Braz do Piauí	4428
PI	22	960	São Félix do Piauí	3138
PI	22	965	São Francisco de Assis do Piauí	4689
PI	22	970	São Francisco do Piauí	6156
PI	22	975	São Gonçalo do Gurguéia	2402
PI	22	980	São Gonçalo do Piauí	4673
PI	22	985	São João da Canabrava	4123
PI	22	987	São João da Fronteira	5168
PI	22	990	São João da Serra	6291
PI	22	995	São João da Varjota	4467
PI	22	997	São João do Arraial	6826
PI	22	1000	São João do Piauí	18770
PI	22	1005	São José do Divino	5429
PI	22	1010	São José do Peixe	3784
PI	22	1020	São José do Piauí	6819
PI	22	1030	São Julião	5989
PI	22	1035	São Lourenço do Piauí	4425
PI	22	1037	São Luis do Piauí	2536
PI	22	1038	São Miguel da Baixa Grande	2059
PI	22	1039	São Miguel do Fidalgo	2888
PI	22	1040	São Miguel do Tapuio	18927
PI	22	1050	São Pedro do Piauí	13130
PI	22	1060	São Raimundo Nonato	28993
PI	22	1062	Sebastião Barros	4870
PI	22	1063	Sebastião Leal	3893
PI	22	1065	Sigefredo Pacheco	9305
PI	22	1070	Simões	13701
PI	22	1080	Simplício Mendes	11348
PI	22	1090	Socorro do Piauí	4447
PI	22	1093	Sussuapara	5580
PI	22	1095	Tamboril do Piauí	2259
PI	22	1097	Tanque do Piauí	2638
PI	22	1100	Teresina	788773
PI	22	1110	União	42018
PI	22	1120	Uruçuí	18101
PI	22	1130	Valença do Piauí	21079
PI	22	1135	Várzea Branca	5836
PI	22	1140	Várzea Grande	4506
PI	22	1150	Vera Mendes	2982
PI	22	1160	Vila Nova do Piauí	2954
PI	22	1170	Wall Ferraz	4159
CE	23	10	Abaiara	8696
CE	23	15	Acarape	14641
CE	23	20	Acaraú	51138
CE	23	30	Acopiara	45808
CE	23	40	Aiuaba	15224
CE	23	50	Alcântaras	10138
CE	23	60	Altaneira	6239
CE	23	70	Alto Santo	16512
CE	23	75	Amontada	36826
CE	23	80	Antonina do Norte	7401
CE	23	90	Apuiarés	14435
CE	23	100	Aquiraz	69343
CE	23	110	Aracati	67533
CE	23	120	Aracoiaba	25039
CE	23	125	Ararendá	10439
CE	23	130	Araripe	20982
CE	23	140	Aratuba	13475
CE	23	150	Arneiroz	7633
CE	23	160	Assaré	21679
CE	23	170	Aurora	25656
CE	23	180	Baixio	5919
CE	23	185	Banabuiú	17306
CE	23	190	Barbalha	52420
CE	23	195	Barreira	18443
CE	23	200	Barro	20403
CE	23	205	Barroquinha	14542
CE	23	210	Baturité	31431
CE	23	220	Beberibe	45815
CE	23	230	Bela Cruz	29857
CE	23	240	Boa Viagem	51802
CE	23	250	Brejo Santo	41468
CE	23	260	Camocim	58213
CE	23	270	Campos Sales	26997
CE	23	280	Canindé	74471
CE	23	290	Capistrano	16337
CE	23	300	Caridade	17591
CE	23	310	Cariré	19162
CE	23	320	Caririaçu	28499
CE	23	330	Cariús	18991
CE	23	340	Carnaubal	16236
CE	23	350	Cascavel	63170
CE	23	360	Catarina	17811
CE	23	365	Catunda	9547
CE	23	370	Caucaia	303970
CE	23	380	Cedro	24771
CE	23	390	Chaval	13167
CE	23	393	Choró	12770
CE	23	395	Chorozinho	20721
CE	23	400	Coreaú	21495
CE	23	410	Crateús	73558
CE	23	420	Crato	113497
CE	23	423	Croatá	16803
CE	23	425	Cruz	23279
CE	23	426	Deputado Irapuan Pinheiro	8627
CE	23	427	Ererê	6217
CE	23	428	Eusébio	38448
CE	23	430	Farias Brito	22000
CE	23	435	Forquilha	18893
CE	23	440	Fortaleza	2374944
CE	23	445	Fortim	13593
CE	23	450	Frecheirinha	13165
CE	23	460	General Sampaio	4428
CE	23	465	Graça	15094
CE	23	470	Granja	52859
CE	23	480	Granjeiro	5641
CE	23	490	Groaíras	9156
CE	23	495	Guaiúba	21339
CE	23	500	Guaraciaba do Norte	37997
CE	23	510	Guaramiranga	5978
CE	23	520	Hidrolândia	17554
CE	23	523	Horizonte	43505
CE	23	526	Ibaretama	13380
CE	23	530	Ibiapina	23489
CE	23	533	Ibicuitinga	9959
CE	23	535	Icapuí	17550
CE	23	540	Icó	63808
CE	23	550	Iguatu	91859
CE	23	560	Independência	26033
CE	23	565	Ipaporanga	11496
CE	23	570	Ipaumirim	11699
CE	23	580	Ipu	41201
CE	23	590	Ipueiras	40174
CE	23	600	Iracema	12616
CE	23	610	Irauçuba	21067
CE	23	620	Itaiçaba	7129
CE	23	625	Itaitinga	33221
CE	23	630	Itapagé	45759
CE	23	640	Itapipoca	105086
CE	23	650	Itapiúna	18213
CE	23	655	Itarema	33354
CE	23	660	Itatira	16599
CE	23	670	Jaguaretama	18302
CE	23	680	Jaguaribara	9364
CE	23	690	Jaguaribe	36725
CE	23	700	Jaguaruana	32127
CE	23	710	Jardim	27949
CE	23	720	Jati	7517
CE	23	725	Jijoca de Jericoacoara	15963
CE	23	730	Juazeiro do Norte	236296
CE	23	740	Jucás	23592
CE	23	750	Lavras da Mangabeira	31486
CE	23	760	Limoeiro do Norte	54582
CE	23	763	Madalena	16245
CE	23	765	Maracanaú	193879
CE	23	770	Maranguape	98429
CE	23	780	Marco	20253
CE	23	790	Martinópole	9952
CE	23	800	Massapê	33261
CE	23	810	Mauriti	43417
CE	23	820	Meruoca	11898
CE	23	830	Milagres	30965
CE	23	835	Milhã	13881
CE	23	837	Miraíma	12272
CE	23	840	Missão Velha	34690
CE	23	850	Mombaça	41454
CE	23	860	Monsenhor Tabosa	16856
CE	23	870	Morada Nova	67838
CE	23	880	Moraújo	7531
CE	23	890	Morrinhos	20059
CE	23	900	Mucambo	14976
CE	23	910	Mulungu	9558
CE	23	920	Nova Olinda	12530
CE	23	930	Nova Russas	29870
CE	23	940	Novo Oriente	25598
CE	23	945	Ocara	22684
CE	23	950	Orós	22029
CE	23	960	Pacajus	51757
CE	23	970	Pacatuba	60701
CE	23	980	Pacoti	11448
CE	23	990	Pacujá	6058
CE	23	1000	Palhano	8304
CE	23	1010	Palmácia	9623
CE	23	1020	Paracuru	31675
CE	23	1025	Paraipaba	29015
CE	23	1030	Parambu	33695
CE	23	1040	Paramoti	11298
CE	23	1050	Pedra Branca	41959
CE	23	1060	Penaforte	7382
CE	23	1070	Pentecoste	32818
CE	23	1080	Pereiro	15496
CE	23	1085	Pindoretama	17137
CE	23	1090	Piquet Carneiro	13152
CE	23	1095	Pires Ferreira	8124
CE	23	1100	Poranga	12163
CE	23	1110	Porteiras	16053
CE	23	1120	Potengi	9758
CE	23	1123	Potiretama	5758
CE	23	1126	Quiterianópolis	19384
CE	23	1130	Quixadá	74793
CE	23	1135	Quixelô	15544
CE	23	1140	Quixeramobim	59229
CE	23	1150	Quixeré	18780
CE	23	1160	Redenção	26394
CE	23	1170	Reriutaba	23679
CE	23	1180	Russas	64057
CE	23	1190	Saboeiro	16705
CE	23	1195	Salitre	14727
CE	23	1220	Santa Quitéria	43567
CE	23	1200	Santana do Acaraú	28548
CE	23	1210	Santana do Cariri	17752
CE	23	1230	São Benedito	41895
CE	23	1240	São Gonçalo do Amarante	39569
CE	23	1250	São João do Jaguaribe	9046
CE	23	1260	São Luís do Curu	12053
CE	23	1270	Senador Pompeu	27441
CE	23	1280	Senador Sá	5874
CE	23	1290	Sobral	172685
CE	23	1300	Solonópole	17385
CE	23	1310	Tabuleiro do Norte	28346
CE	23	1320	Tamboril	25793
CE	23	1325	Tarrafas	8649
CE	23	1330	Tauá	52330
CE	23	1335	Tejuçuoca	14593
CE	23	1340	Tianguá	66880
CE	23	1350	Trairi	49654
CE	23	1355	Tururu	12489
CE	23	1360	Ubajara	29426
CE	23	1370	Umari	7146
CE	23	1375	Umirim	18604
CE	23	1380	Uruburetama	18277
CE	23	1390	Uruoca	12268
CE	23	1395	Varjota	18553
CE	23	1400	Várzea Alegre	37045
CE	23	1410	Viçosa do Ceará	48285
RN	24	10	Acari	11303
RN	24	20	Açu	50606
RN	24	30	Afonso Bezerra	10951
RN	24	40	Água Nova	2909
RN	24	50	Alexandria	13266
RN	24	60	Almino Afonso	4880
RN	24	70	Alto do Rodrigues	10283
RN	24	80	Angicos	11590
RN	24	90	Antônio Martins	6251
RN	24	100	Apodi	36053
RN	24	110	Areia Branca	23353
RN	24	120	Arês	11438
RN	24	130	Augusto Severo	9095
RN	24	140	Baía Formosa	8196
RN	24	145	Baraúna	21084
RN	24	150	Barcelona	4200
RN	24	160	Bento Fernandes	4863
RN	24	165	Bodó	2775
RN	24	170	Bom Jesus	9492
RN	24	180	Brejinho	11748
RN	24	185	Caiçara do Norte	5890
RN	24	190	Caiçara do Rio do Vento	3024
RN	24	200	Caicó	60988
RN	24	210	Campo Redondo	9108
RN	24	220	Canguaretama	29575
RN	24	230	Caraúbas	17909
RN	24	240	Carnaúba dos Dantas	7184
RN	24	250	Carnaubais	8600
RN	24	260	Ceará-Mirim	68856
RN	24	270	Cerro Corá	11035
RN	24	280	Coronel Ezequiel	5096
RN	24	290	Coronel João Pessoa	4689
RN	24	300	Cruzeta	8303
RN	24	310	Currais Novos	41144
RN	24	320	Doutor Severiano	6617
RN	24	330	Encanto	4847
RN	24	340	Equador	5772
RN	24	350	Espírito Santo	11087
RN	24	360	Extremoz	22473
RN	24	370	Felipe Guerra	5216
RN	24	375	Fernando Pedroza	2561
RN	24	380	Florânia	8937
RN	24	390	Francisco Dantas	2867
RN	24	400	Frutuoso Gomes	4541
RN	24	410	Galinhos	2082
RN	24	420	Goianinha	17764
RN	24	430	Governador Dix-Sept Rosado	12602
RN	24	440	Grossos	8852
RN	24	450	Guamaré	9444
RN	24	460	Ielmo Marinho	10965
RN	24	470	Ipanguaçu	12339
RN	24	480	Ipueira	2028
RN	24	485	Itajá	7182
RN	24	490	Itaú	5503
RN	24	500	Jaçanã	8189
RN	24	510	Jandaíra	6550
RN	24	520	Janduís	5355
RN	24	530	Januário Cicco	8331
RN	24	540	Japi	6488
RN	24	550	Jardim de Angicos	2815
RN	24	560	Jardim de Piranhas	13270
RN	24	570	Jardim do Seridó	12167
RN	24	580	João Câmara	31374
RN	24	590	João Dias	2560
RN	24	600	José da Penha	6144
RN	24	610	Jucurutu	18970
RN	24	615	Jundiá	3161
RN	24	620	Lagoa d'Anta	5979
RN	24	630	Lagoa de Pedras	7238
RN	24	640	Lagoa de Velhos	3079
RN	24	650	Lagoa Nova	12855
RN	24	660	Lagoa Salgada	7233
RN	24	670	Lajes	9845
RN	24	680	Lajes Pintadas	4574
RN	24	690	Lucrécia	3375
RN	24	700	Luís Gomes	9509
RN	24	710	Macaíba	62046
RN	24	720	Macau	25521
RN	24	725	Major Sales	3073
RN	24	730	Marcelino Vieira	8097
RN	24	740	Martins	7577
RN	24	750	Maxaranguape	9277
RN	24	760	Messias Targino	3909
RN	24	770	Montanhas	13404
RN	24	790	Monte das Gameleiras	2403
RN	24	780	Monte Alegre	20755
RN	24	800	Mossoró	227357
RN	24	810	Natal	778040
RN	24	820	Nísia Floresta	22239
RN	24	830	Nova Cruz	36203
RN	24	840	Olho-d'Água do Borges	4389
RN	24	850	Ouro Branco	4743
RN	24	860	Paraná	3710
RN	24	870	Paraú	4145
RN	24	880	Parazinho	4541
RN	24	890	Parelhas	20412
RN	24	325	Parnamirim	163144
RN	24	910	Passa e Fica	9460
RN	24	920	Passagem	2843
RN	24	930	Patu	10814
RN	24	940	Pau dos Ferros	27221
RN	24	950	Pedra Grande	4348
RN	24	960	Pedra Preta	2933
RN	24	970	Pedro Avelino	5850
RN	24	980	Pedro Velho	13995
RN	24	990	Pendências	11618
RN	24	1000	Pilões	3529
RN	24	1010	Poço Branco	13392
RN	24	1020	Portalegre	6990
RN	24	1025	Porto do Mangue	4780
RN	24	1030	Presidente Juscelino	7638
RN	24	1040	Pureza	7061
RN	24	1050	Rafael Fernandes	4820
RN	24	1060	Rafael Godeiro	2937
RN	24	1070	Riacho da Cruz	2735
RN	24	1080	Riacho de Santana	4338
RN	24	1090	Riachuelo	5725
RN	24	895	Rio do Fogo	10260
RN	24	1100	Rodolfo Fernandes	3972
RN	24	1110	Ruy Barbosa	3925
RN	24	1120	Santa Cruz	32948
RN	24	933	Santa Maria	4373
RN	24	1140	Santana do Matos	16973
RN	24	1142	Santana do Seridó	2294
RN	24	1150	Santo Antônio	20665
RN	24	1160	São Bento do Norte	3504
RN	24	1170	São Bento do Trairí	3247
RN	24	1180	São Fernando	3065
RN	24	1190	São Francisco do Oeste	3909
RN	24	1200	São Gonçalo do Amarante	84788
RN	24	1210	São João do Sabugi	5833
RN	24	1220	São José de Mipibu	39148
RN	24	1230	São José do Campestre	12080
RN	24	1240	São José do Seridó	4153
RN	24	1250	São Miguel	21211
RN	24	1255	São Miguel do Gostoso	8680
RN	24	1260	São Paulo do Potengi	15133
RN	24	1270	São Pedro	6624
RN	24	1280	São Rafael	8425
RN	24	1290	São Tomé	10380
RN	24	1300	São Vicente	6042
RN	24	1310	Senador Elói de Souza	5478
RN	24	1320	Senador Georgino Avelino	3702
RN	24	1330	Serra de São Bento	5604
RN	24	1335	Serra do Mel	8375
RN	24	1340	Serra Negra do Norte	7567
RN	24	1350	Serrinha	7565
RN	24	1355	Serrinha dos Pintos	4268
RN	24	1360	Severiano Melo	10693
RN	24	1370	Sítio Novo	4353
RN	24	1380	Taboleiro Grande	2003
RN	24	1390	Taipu	12208
RN	24	1400	Tangará	13312
RN	24	1410	Tenente Ananias	8465
RN	24	1415	Tenente Laurentino Cruz	5058
RN	24	1105	Tibau	3934
RN	24	1420	Tibau do Sul	8867
RN	24	1430	Timbaúba dos Batistas	2348
RN	24	1440	Touros	32052
RN	24	1445	Triunfo Potiguar	3715
RN	24	1450	Umarizal	11097
RN	24	1460	Upanema	12463
RN	24	1470	Várzea	4893
RN	24	1475	Venha-Ver	3751
RN	24	1480	Vera Cruz	8868
RN	24	1490	Viçosa	1654
RN	24	1500	Vila Flor	2673
PB	25	10	Água Branca	8486
PB	25	20	Aguiar	4622
PB	25	30	Alagoa Grande	28568
PB	25	40	Alagoa Nova	19059
PB	25	50	Alagoinha	12895
PB	25	53	Alcantil	5397
PB	25	57	Algodão de Jandaíra	2358
PB	25	60	Alhandra	17570
PB	25	73	Amparo	2049
PB	25	77	Aparecida	7160
PB	25	80	Araçagi	17923
PB	25	90	Arara	12558
PB	25	100	Araruna	17326
PB	25	110	Areia	24879
PB	25	115	Areia de Baraúnas	2304
PB	25	120	Areial	6016
PB	25	130	Aroeiras	19179
PB	25	135	Assunção	3254
PB	25	140	Baía da Traição	7188
PB	25	150	Bananeiras	20966
PB	25	153	Baraúna	3604
PB	25	160	Barra de Santa Rosa	12189
PB	25	157	Barra de Santana	8440
PB	25	170	Barra de São Miguel	5235
PB	25	180	Bayeux	93870
PB	25	190	Belém	17206
PB	25	200	Belém do Brejo do Cruz	6303
PB	25	205	Bernardino Batista	2779
PB	25	210	Boa Ventura	6975
PB	25	215	Boa Vista	5487
PB	25	220	Bom Jesus	2480
PB	25	230	Bom Sucesso	4664
PB	25	240	Bonito de Santa Fé	9347
PB	25	250	Boqueirão	15868
PB	25	270	Borborema	5072
PB	25	280	Brejo do Cruz	11549
PB	25	290	Brejo dos Santos	5769
PB	25	300	Caaporã	20592
PB	25	310	Cabaceiras	4259
PB	25	320	Cabedelo	51465
PB	25	330	Cachoeira dos Índios	8159
PB	25	340	Cacimba de Areia	3733
PB	25	350	Cacimba de Dentro	16281
PB	25	355	Cacimbas	6908
PB	25	360	Caiçara	7322
PB	25	370	Cajazeiras	56871
PB	25	375	Cajazeirinhas	2698
PB	25	380	Caldas Brandão	5310
PB	25	390	Camalaú	5495
PB	25	400	Campina Grande	376132
PB	25	1640	Campo de Santana	8750
PB	25	403	Capim	4285
PB	25	407	Caraúbas	3770
PB	25	410	Carrapateira	2340
PB	25	415	Casserengue	7208
PB	25	420	Catingueira	4465
PB	25	430	Catolé do Rocha	27531
PB	25	435	Caturité	4429
PB	25	440	Conceição	17156
PB	25	450	Condado	5929
PB	25	460	Conde	20186
PB	25	470	Congo	4749
PB	25	480	Coremas	15534
PB	25	485	Coxixola	1552
PB	25	490	Cruz do Espírito Santo	14977
PB	25	500	Cubati	6456
PB	25	510	Cuité	19435
PB	25	523	Cuité de Mamanguape	6348
PB	25	520	Cuitegi	7420
PB	25	527	Curral de Cima	5610
PB	25	530	Curral Velho	2571
PB	25	535	Damião	4427
PB	25	540	Desterro	8339
PB	25	560	Diamante	6647
PB	25	570	Dona Inês	11345
PB	25	580	Duas Estradas	3031
PB	25	590	Emas	3018
PB	25	600	Esperança	28524
PB	25	610	Fagundes	11076
PB	25	620	Frei Martinho	3073
PB	25	625	Gado Bravo	8387
PB	25	630	Guarabira	52775
PB	25	640	Gurinhém	13330
PB	25	650	Gurjão	2602
PB	25	660	Ibiara	6258
PB	25	260	Igaracy	6653
PB	25	670	Imaculada	11680
PB	25	680	Ingá	17181
PB	25	690	Itabaiana	24419
PB	25	700	Itaporanga	21943
PB	25	710	Itapororoca	15384
PB	25	720	Itatuba	9520
PB	25	730	Jacaraú	14477
PB	25	740	Jericó	7520
PB	25	750	João Pessoa	660798
PB	25	760	Juarez Távora	6995
PB	25	770	Juazeirinho	15597
PB	25	780	Junco do Seridó	6093
PB	25	790	Juripiranga	9799
PB	25	800	Juru	9746
PB	25	810	Lagoa	4273
PB	25	820	Lagoa de Dentro	6938
PB	25	830	Lagoa Seca	25717
PB	25	840	Lastro	3018
PB	25	850	Livramento	7335
PB	25	855	Logradouro	3507
PB	25	860	Lucena	11043
PB	25	870	Mãe d'Água	3415
PB	25	880	Malta	5485
PB	25	890	Mamanguape	40602
PB	25	900	Manaíra	9908
PB	25	905	Marcação	6708
PB	25	910	Mari	20639
PB	25	915	Marizópolis	5446
PB	25	920	Massaranduba	11488
PB	25	930	Mataraca	6201
PB	25	933	Matinhas	3805
PB	25	937	Mato Grosso	2564
PB	25	939	Maturéia	5196
PB	25	940	Mogeiro	13191
PB	25	950	Montadas	4052
PB	25	960	Monte Horebe	4149
PB	25	970	Monteiro	28085
PB	25	980	Mulungu	7995
PB	25	990	Natuba	9897
PB	25	1000	Nazarezinho	7179
PB	25	1010	Nova Floresta	10777
PB	25	1020	Nova Olinda	6619
PB	25	1030	Nova Palmeira	3732
PB	25	1040	Olho d'Água	7030
PB	25	1050	Olivedos	3070
PB	25	1060	Ouro Velho	2821
PB	25	1065	Parari	1462
PB	25	1070	Passagem	2179
PB	25	1080	Patos	98316
PB	25	1090	Paulista	11430
PB	25	1100	Pedra Branca	3771
PB	25	1110	Pedra Lavrada	6579
PB	25	1120	Pedras de Fogo	26073
PB	25	1272	Pedro Régis	4934
PB	25	1130	Piancó	14190
PB	25	1140	Picuí	18821
PB	25	1150	Pilar	10741
PB	25	1160	Pilões	7741
PB	25	1170	Pilõezinhos	5454
PB	25	1180	Pirpirituba	10108
PB	25	1190	Pitimbu	16724
PB	25	1200	Pocinhos	15117
PB	25	1207	Poço de José de Moura	3153
PB	25	1203	Poço Dantas	4109
PB	25	1210	Pombal	33020
PB	25	1220	Prata	3496
PB	25	1230	Princesa Isabel	19008
PB	25	1240	Puxinanã	12237
PB	25	1250	Queimadas	38210
PB	25	1260	Quixabá	1089
PB	25	1270	Remígio	14737
PB	25	1274	Riachão	3013
PB	25	1275	Riachão do Bacamarte	4052
PB	25	1276	Riachão do Poço	4343
PB	25	1278	Riacho de Santo Antônio	1395
PB	25	1280	Riacho dos Cavalos	7188
PB	25	1290	Rio Tinto	22675
PB	25	1300	Salgadinho	2894
PB	25	1310	Salgado de São Félix	11740
PB	25	1315	Santa Cecília	6720
PB	25	1320	Santa Cruz	5883
PB	25	1330	Santa Helena	6197
PB	25	1335	Santa Inês	3235
PB	25	1340	Santa Luzia	14621
PB	25	1370	Santa Rita	129271
PB	25	1380	Santa Teresinha	4608
PB	25	1350	Santana de Mangueira	5317
PB	25	1360	Santana dos Garrotes	7768
PB	25	1365	Santarém	2600
PB	25	1385	Santo André	2685
PB	25	1392	São Bentinho	3841
PB	25	1390	São Bento	29136
PB	25	1396	São Domingos de Pombal	2193
PB	25	1394	São Domingos do Cariri	2408
PB	25	1398	São Francisco	3585
PB	25	1400	São João do Cariri	4689
PB	25	70	São João do Rio do Peixe	17811
PB	25	1410	São João do Tigre	4691
PB	25	1420	São José da Lagoa Tapada	6892
PB	25	1430	São José de Caiana	5993
PB	25	1440	São José de Espinharas	4552
PB	25	1450	São José de Piranhas	18033
PB	25	1455	São José de Princesa	4798
PB	25	1460	São José do Bonfim	2791
PB	25	1465	São José do Brejo do Cruz	1548
PB	25	1470	São José do Sabugi	3842
PB	25	1480	São José dos Cordeiros	3731
PB	25	1445	São José dos Ramos	4990
PB	25	1490	São Mamede	7703
PB	25	1500	São Miguel de Taipu	6576
PB	25	1510	São Sebastião de Lagoa de Roça	10798
PB	25	1520	São Sebastião do Umbuzeiro	2984
PB	25	1530	Sapé	47240
PB	25	1540	Seridó	9880
PB	25	1560	Serra da Raiz	3269
PB	25	1550	Serra Branca	12209
PB	25	1570	Serra Grande	3016
PB	25	1580	Serra Redonda	7308
PB	25	1590	Serraria	5019
PB	25	1593	Sertãozinho	4012
PB	25	1597	Sobrado	6425
PB	25	1600	Solânea	31957
PB	25	1610	Soledade	12616
PB	25	1615	Sossêgo	2728
PB	25	1620	Sousa	63358
PB	25	1630	Sumé	14679
PB	25	1650	Taperoá	13495
PB	25	1660	Tavares	13109
PB	25	1670	Teixeira	12393
PB	25	1675	Tenório	2559
PB	25	1680	Triunfo	9463
PB	25	1690	Uiraúna	13333
PB	25	1700	Umbuzeiro	8515
PB	25	1710	Várzea	1951
PB	25	1720	Vieirópolis	4706
PB	25	550	Vista Serrana	3164
PB	25	1740	Zabelê	1951
PE	26	5	Abreu e Lima	96560
PE	26	10	Afogados da Ingazeira	34993
PE	26	20	Afrânio	16085
PE	26	30	Agrestina	21316
PE	26	40	Água Preta	30162
PE	26	50	Águas Belas	35567
PE	26	60	Alagoinha	13454
PE	26	70	Aliança	37022
PE	26	80	Altinho	21496
PE	26	90	Amaraji	22131
PE	26	100	Angelim	9300
PE	26	105	Araçoiaba	17475
PE	26	110	Araripina	77359
PE	26	120	Arcoverde	65249
PE	26	130	Barra de Guabiraba	11202
PE	26	140	Barreiros	38243
PE	26	150	Belém de Maria	9637
PE	26	160	Belém de São Francisco	18458
PE	26	170	Belo Jardim	73735
PE	26	180	Betânia	11354
PE	26	190	Bezerros	60652
PE	26	200	Bodocó	33751
PE	26	210	Bom Conselho	42654
PE	26	220	Bom Jardim	37148
PE	26	230	Bonito	39492
PE	26	240	Brejão	9047
PE	26	250	Brejinho	7200
PE	26	260	Brejo da Madre de Deus	42434
PE	26	270	Buenos Aires	11722
PE	26	280	Buíque	47957
PE	26	290	Cabo de Santo Agostinho	169229
PE	26	300	Cabrobó	28480
PE	26	310	Cachoeirinha	17788
PE	26	320	Caetés	26337
PE	26	330	Calçado	13141
PE	26	340	Calumbi	7205
PE	26	345	Camaragibe	147056
PE	26	350	Camocim de São Félix	15922
PE	26	360	Camutanga	8067
PE	26	370	Canhotinho	25136
PE	26	380	Capoeiras	19543
PE	26	390	Carnaíba	17202
PE	26	392	Carnaubeira da Penha	9920
PE	26	400	Carpina	69342
PE	26	410	Caruaru	278655
PE	26	415	Casinhas	13836
PE	26	420	Catende	31093
PE	26	430	Cedro	9893
PE	26	440	Chã de Alegria	11229
PE	26	450	Chã Grande	20229
PE	26	460	Condado	23894
PE	26	470	Correntes	17561
PE	26	480	Cortês	12801
PE	26	490	Cumaru	33431
PE	26	500	Cupira	22604
PE	26	510	Custódia	30671
PE	26	515	Dormentes	15314
PE	26	520	Escada	58281
PE	26	530	Exu	32725
PE	26	540	Feira Nova	19064
PE	26	545	Fernando de Noronha	2280
PE	26	550	Ferreiros	10602
PE	26	560	Flores	20205
PE	26	570	Floresta	26966
PE	26	580	Frei Miguelinho	12276
PE	26	590	Gameleira	26736
PE	26	600	Garanhuns	126776
PE	26	610	Glória do Goitá	28021
PE	26	620	Goiana	75579
PE	26	630	Granito	6212
PE	26	640	Gravatá	70899
PE	26	650	Iati	17130
PE	26	660	Ibimirim	21984
PE	26	670	Ibirajuba	7369
PE	26	680	Igarassu	90904
PE	26	690	Iguaraci	11641
PE	26	760	Ilha de Itamaracá	18522
PE	26	700	Inajá	14688
PE	26	710	Ingazeira	4653
PE	26	720	Ipojuca	67963
PE	26	730	Ipubi	24177
PE	26	740	Itacuruba	3933
PE	26	750	Itaíba	26584
PE	26	765	Itambé	35441
PE	26	770	Itapetim	14207
PE	26	775	Itapissuma	22439
PE	26	780	Itaquitinga	15528
PE	26	790	Jaboatão dos Guararapes	640722
PE	26	795	Jaqueira	12485
PE	26	800	Jataúba	14780
PE	26	805	Jatobá	14382
PE	26	810	João Alfredo	26775
PE	26	820	Joaquim Nabuco	16065
PE	26	825	Jucati	10710
PE	26	830	Jupi	12667
PE	26	840	Jurema	14401
PE	26	845	Lagoa do Carro	14372
PE	26	850	Lagoa do Itaenga	22468
PE	26	860	Lagoa do Ouro	10728
PE	26	870	Lagoa dos Gatos	15685
PE	26	875	Lagoa Grande	21885
PE	26	880	Lajedo	33770
PE	26	890	Limoeiro	57238
PE	26	900	Macaparana	23521
PE	26	910	Machados	10722
PE	26	915	Manari	13568
PE	26	920	Maraial	15803
PE	26	930	Mirandiba	13282
PE	26	1430	Moreilândia	10638
PE	26	940	Moreno	55516
PE	26	950	Nazaré da Mata	30955
PE	26	960	Olinda	384510
PE	26	970	Orobó	23084
PE	26	980	Orocó	10884
PE	26	990	Ouricuri	59078
PE	26	1000	Palmares	54574
PE	26	1010	Palmeirina	10303
PE	26	1020	Panelas	24957
PE	26	1030	Paranatama	9680
PE	26	1040	Parnamirim	19629
PE	26	1050	Passira	29130
PE	26	1060	Paudalho	48603
PE	26	1070	Paulista	294030
PE	26	1080	Pedra	20639
PE	26	1090	Pesqueira	57783
PE	26	1100	Petrolândia	30788
PE	26	1110	Petrolina	253686
PE	26	1120	Poção	12177
PE	26	1130	Pombos	24667
PE	26	1140	Primavera	11867
PE	26	1150	Quipapá	22780
PE	26	1153	Quixaba	6484
PE	26	1160	Recife	1501008
PE	26	1170	Riacho das Almas	18268
PE	26	1180	Ribeirão	41717
PE	26	1190	Rio Formoso	21853
PE	26	1200	Sairé	15238
PE	26	1210	Salgadinho	7901
PE	26	1220	Salgueiro	54303
PE	26	1230	Saloá	15112
PE	26	1240	Sanharó	16415
PE	26	1245	Santa Cruz	11815
PE	26	1247	Santa Cruz da Baixa Verde	10151
PE	26	1250	Santa Cruz do Capibaribe	72027
PE	26	1255	Santa Filomena	13345
PE	26	1260	Santa Maria da Boa Vista	42965
PE	26	1270	Santa Maria do Cambucá	11942
PE	26	1280	Santa Terezinha	10566
PE	26	1290	São Benedito do Sul	10848
PE	26	1300	São Bento do Una	47317
PE	26	1310	São Caitano	35824
PE	26	1320	São João	20265
PE	26	1330	São Joaquim do Monte	21440
PE	26	1340	São José da Coroa Grande	15498
PE	26	1350	São José do Belmonte	32051
PE	26	1360	São José do Egito	29964
PE	26	1370	São Lourenço da Mata	93247
PE	26	1380	São Vicente Ferrer	17152
PE	26	1390	Serra Talhada	70017
PE	26	1400	Serrita	17121
PE	26	1410	Sertânia	31749
PE	26	1420	Sirinhaém	32913
PE	26	1440	Solidão	5377
PE	26	1450	Surubim	52771
PE	26	1460	Tabira	24904
PE	26	1470	Tacaimbó	13715
PE	26	1480	Tacaratu	16936
PE	26	1485	Tamandaré	18831
PE	26	1500	Taquaritinga do Norte	21426
PE	26	1510	Terezinha	5994
PE	26	1520	Terra Nova	8045
PE	26	1530	Timbaúba	56687
PE	26	1540	Toritama	26119
PE	26	1550	Tracunhaém	12682
PE	26	1560	Trindade	23892
PE	26	1570	Triunfo	14846
PE	26	1580	Tupanatinga	21837
PE	26	1590	Tuparetama	8177
PE	26	1600	Venturosa	14334
PE	26	1610	Verdejante	9293
PE	26	1618	Vertente do Lério	8512
PE	26	1620	Vertentes	15396
PE	26	1630	Vicência	29322
PE	26	1640	Vitória de Santo Antão	124351
PE	26	1650	Xexéu	15424
AL	27	10	Água Branca	18975
AL	27	20	Anadia	18796
AL	27	30	Arapiraca	199964
AL	27	40	Atalaia	41798
AL	27	50	Barra de Santo Antônio	13812
AL	27	60	Barra de São Miguel	7274
AL	27	70	Batalha	15905
AL	27	80	Belém	5919
AL	27	90	Belo Monte	6669
AL	27	100	Boca da Mata	25504
AL	27	110	Branquinha	13217
AL	27	120	Cacimbinhas	8389
AL	27	130	Cajueiro	19212
AL	27	135	Campestre	4481
AL	27	140	Campo Alegre	43696
AL	27	150	Campo Grande	8566
AL	27	160	Canapi	16522
AL	27	170	Capela	18640
AL	27	180	Carneiros	7148
AL	27	190	Chã Preta	7487
AL	27	200	Coité do Nóia	13368
AL	27	210	Colônia Leopoldina	17965
AL	27	220	Coqueiro Seco	5353
AL	27	230	Coruripe	44272
AL	27	235	Craíbas	22652
AL	27	240	Delmiro Gouveia	44111
AL	27	250	Dois Riachos	11727
AL	27	255	Estrela de Alagoas	16815
AL	27	260	Feira Grande	22660
AL	27	270	Feliz Deserto	4085
AL	27	280	Flexeiras	11905
AL	27	290	Girau do Ponciano	30685
AL	27	300	Ibateguara	14782
AL	27	310	Igaci	25244
AL	27	320	Igreja Nova	22455
AL	27	330	Inhapi	19633
AL	27	340	Jacaré dos Homens	6330
AL	27	350	Jacuípe	7208
AL	27	360	Japaratinga	6727
AL	27	370	Jaramataia	6675
AL	27	375	Jequiá da Praia	12926
AL	27	380	Joaquim Gomes	19788
AL	27	390	Jundiá	3809
AL	27	400	Junqueiro	24841
AL	27	410	Lagoa da Canoa	22549
AL	27	420	Limoeiro de Anadia	27280
AL	27	430	Maceió	903463
AL	27	440	Major Isidoro	17878
AL	27	490	Mar Vermelho	4149
AL	27	450	Maragogi	25233
AL	27	460	Maravilha	15132
AL	27	470	Marechal Deodoro	42793
AL	27	480	Maribondo	15257
AL	27	500	Mata Grande	24128
AL	27	510	Matriz de Camaragibe	25816
AL	27	520	Messias	12883
AL	27	530	Minador do Negrão	4101
AL	27	540	Monteirópolis	7929
AL	27	550	Murici	22132
AL	27	560	Novo Lino	7757
AL	27	570	Olho d'Água das Flores	21775
AL	27	580	Olho d'Água do Casado	7463
AL	27	590	Olho d'Água Grande	5119
AL	27	600	Olivença	10519
AL	27	610	Ouro Branco	10535
AL	27	620	Palestina	5084
AL	27	630	Palmeira dos Índios	69466
AL	27	640	Pão de Açúcar	26133
AL	27	642	Pariconha	11140
AL	27	644	Paripueira	8762
AL	27	650	Passo de Camaragibe	13544
AL	27	660	Paulo Jacinto	7716
AL	27	670	Penedo	59968
AL	27	680	Piaçabuçu	16688
AL	27	690	Pilar	32421
AL	27	700	Pindoba	2411
AL	27	710	Piranhas	23483
AL	27	720	Poço das Trincheiras	14308
AL	27	740	Porto de Pedras	10628
AL	27	730	Porto Calvo	24761
AL	27	750	Porto Real do Colégio	18855
AL	27	760	Quebrangulo	12215
AL	27	770	Rio Largo	67889
AL	27	780	Roteiro	6697
AL	27	790	Santa Luzia do Norte	6759
AL	27	800	Santana do Ipanema	44866
AL	27	810	Santana do Mundaú	11235
AL	27	820	São Brás	6700
AL	27	830	São José da Laje	20491
AL	27	840	São José da Tapera	27655
AL	27	850	São Luís do Quitunde	28481
AL	27	860	São Miguel dos Campos	43338
AL	27	870	São Miguel dos Milagres	6463
AL	27	880	São Sebastião	31898
AL	27	890	Satuba	14666
AL	27	895	Senador Rui Palmeira	13587
AL	27	900	Tanque d'Arca	5892
AL	27	910	Taquarana	17194
AL	27	915	Teotônio Vilela	41403
AL	27	920	Traipu	23915
AL	27	930	União dos Palmares	59369
AL	27	940	Viçosa	27950
SE	28	10	Amparo de São Francisco	2364
SE	28	20	Aquidabã	19640
SE	28	30	Aracaju	498619
SE	28	40	Arauá	11092
SE	28	50	Areia Branca	17507
SE	28	60	Barra dos Coqueiros	20990
SE	28	67	Boquim	24923
SE	28	70	Brejo Grande	7353
SE	28	100	Campo do Brito	16275
SE	28	110	Canhoba	4029
SE	28	120	Canindé de São Francisco	21689
SE	28	130	Capela	27403
SE	28	140	Carira	19244
SE	28	150	Carmópolis	10962
SE	28	160	Cedro de São João	5538
SE	28	170	Cristinápolis	16358
SE	28	190	Cumbe	3847
SE	28	200	Divina Pastora	3655
SE	28	210	Estância	62218
SE	28	220	Feira Nova	5476
SE	28	230	Frei Paulo	13035
SE	28	240	Gararu	11926
SE	28	250	General Maynard	2558
SE	28	260	Gracho Cardoso	5734
SE	28	270	Ilha das Flores	9005
SE	28	280	Indiaroba	14120
SE	28	290	Itabaiana	84315
SE	28	300	Itabaianinha	38317
SE	28	310	Itabi	5387
SE	28	320	Itaporanga d'Ajuda	28714
SE	28	330	Japaratuba	15528
SE	28	340	Japoatã	14568
SE	28	350	Lagarto	90345
SE	28	360	Laranjeiras	26452
SE	28	370	Macambira	6325
SE	28	380	Malhada dos Bois	3620
SE	28	390	Malhador	12420
SE	28	400	Maruim	15937
SE	28	410	Moita Bonita	11714
SE	28	420	Monte Alegre de Sergipe	12839
SE	28	430	Muribeca	7364
SE	28	440	Neópolis	20483
SE	28	450	Nossa Senhora da Glória	29060
SE	28	460	Nossa Senhora das Dores	23817
SE	28	470	Nossa Senhora de Lourdes	6872
SE	28	480	Nossa Senhora do Socorro	171841
SE	28	445	Nossa Senhora Aparecida	8088
SE	28	490	Pacatuba	11559
SE	28	500	Pedra Mole	2934
SE	28	510	Pedrinhas	8319
SE	28	520	Pinhão	5754
SE	28	530	Pirambu	8769
SE	28	540	Poço Redondo	29698
SE	28	550	Poço Verde	21418
SE	28	560	Porto da Folha	27035
SE	28	570	Propriá	28822
SE	28	580	Riachão do Dantas	20587
SE	28	590	Riachuelo	8829
SE	28	600	Ribeirópolis	16320
SE	28	610	Rosário do Catete	8019
SE	28	620	Salgado	20229
SE	28	630	Santa Luzia do Itanhy	14921
SE	28	650	Santa Rosa de Lima	3740
SE	28	640	Santana do São Francisco	6323
SE	28	660	Santo Amaro das Brotas	10699
SE	28	670	São Cristóvão	75353
SE	28	680	São Domingos	10205
SE	28	690	São Francisco	2726
SE	28	700	São Miguel do Aleixo	3644
SE	28	710	Simão Dias	39706
SE	28	720	Siriri	7301
SE	28	730	Telha	2909
SE	28	740	Tobias Barreto	46677
SE	28	750	Tomar do Geru	13819
SE	28	760	Umbaúba	21910
BA	29	10	Abaíra	9263
BA	29	20	Abaré	15026
BA	29	30	Acajutiba	15217
BA	29	35	Adustina	14670
BA	29	40	Água Fria	15077
BA	29	60	Aiquara	4502
BA	29	70	Alagoinhas	138366
BA	29	80	Alcobaça	23858
BA	29	90	Almadina	6520
BA	29	100	Amargosa	33039
BA	29	110	Amélia Rodrigues	24983
BA	29	115	América Dourada	15955
BA	29	120	Anagé	24492
BA	29	130	Andaraí	13633
BA	29	135	Andorinha	14899
BA	29	140	Angical	13855
BA	29	150	Anguera	9445
BA	29	160	Antas	12151
BA	29	170	Antônio Cardoso	11803
BA	29	180	Antônio Gonçalves	6981
BA	29	190	Aporá	17412
BA	29	195	Apuarema	6920
BA	29	205	Araças	12321
BA	29	200	Aracatu	15508
BA	29	210	Araci	48989
BA	29	220	Aramari	10274
BA	29	225	Arataca	9729
BA	29	230	Aratuípe	8738
BA	29	240	Aurelino Leal	18034
BA	29	250	Baianópolis	11149
BA	29	260	Baixa Grande	19694
BA	29	265	Banzaê	10947
BA	29	270	Barra	46958
BA	29	280	Barra da Estiva	28947
BA	29	290	Barra do Choça	50826
BA	29	300	Barra do Mendes	15203
BA	29	310	Barra do Rocha	7062
BA	29	320	Barreiras	134333
BA	29	323	Barro Alto	12122
BA	29	327	Barrocas	12844
BA	29	340	Belmonte	18755
BA	29	350	Belo Campo	19756
BA	29	360	Biritinga	14654
BA	29	370	Boa Nova	24954
BA	29	380	Boa Vista do Tupim	19190
BA	29	390	Bom Jesus da Lapa	57874
BA	29	395	Bom Jesus da Serra	10675
BA	29	400	Boninal	11720
BA	29	405	Bonito	14040
BA	29	410	Boquira	23798
BA	29	420	Botuporã	13354
BA	29	430	Brejões	16787
BA	29	440	Brejolândia	7192
BA	29	450	Brotas de Macaúbas	11550
BA	29	460	Brumado	64486
BA	29	470	Buerarema	18040
BA	29	475	Buritirama	21091
BA	29	480	Caatiba	19142
BA	29	485	Cabaceiras do Paraguaçu	16189
BA	29	490	Cachoeira	31748
BA	29	500	Caculé	21922
BA	29	510	Caém	9711
BA	29	515	Caetanos	14593
BA	29	520	Caetité	48041
BA	29	530	Cafarnaum	16915
BA	29	540	Cairu	9025
BA	29	550	Caldeirão Grande	8626
BA	29	560	Camacan	27316
BA	29	570	Camaçari	191855
BA	29	580	Camamu	34169
BA	29	590	Campo Alegre de Lourdes	28535
BA	29	600	Campo Formoso	61841
BA	29	610	Canápolis	9911
BA	29	620	Canarana	21706
BA	29	630	Canavieiras	36765
BA	29	640	Candeal	9741
BA	29	650	Candeias	82323
BA	29	660	Candiba	11820
BA	29	670	Cândido Sales	31616
BA	29	680	Cansanção	32601
BA	29	682	Canudos	13760
BA	29	685	Capela do Alto Alegre	8613
BA	29	687	Capim Grosso	26570
BA	29	689	Caraíbas	9612
BA	29	690	Caravelas	20872
BA	29	700	Cardeal da Silva	9058
BA	29	710	Carinhanha	28341
BA	29	720	Casa Nova	61301
BA	29	730	Castro Alves	24802
BA	29	740	Catolândia	2978
BA	29	750	Catu	48799
BA	29	755	Caturama	8562
BA	29	760	Central	15973
BA	29	770	Chorrochó	10527
BA	29	780	Cícero Dantas	33273
BA	29	790	Cipó	15546
BA	29	800	Coaraci	25840
BA	29	810	Cocos	18631
BA	29	820	Conceição da Feira	18421
BA	29	830	Conceição do Almeida	19144
BA	29	840	Conceição do Coité	58810
BA	29	850	Conceição do Jacuípe	28255
BA	29	860	Conde	23106
BA	29	870	Condeúba	18140
BA	29	880	Contendas do Sincorá	3951
BA	29	890	Coração de Maria	24996
BA	29	900	Cordeiros	6645
BA	29	910	Coribe	15763
BA	29	920	Coronel João Sá	21251
BA	29	930	Correntina	32198
BA	29	940	Cotegipe	13934
BA	29	950	Cravolândia	5177
BA	29	960	Crisópolis	20452
BA	29	970	Cristópolis	12669
BA	29	980	Cruz das Almas	57554
BA	29	990	Curaçá	31313
BA	29	1000	Dário Meira	16296
BA	29	1005	Dias d'Ávila	54150
BA	29	1010	Dom Basílio	10864
BA	29	1020	Dom Macedo Costa	3650
BA	29	1030	Elísio Medrado	7873
BA	29	1040	Encruzilhada	40168
BA	29	1050	Entre Rios	43650
BA	29	50	Érico Cardoso	12958
BA	29	1060	Esplanada	29752
BA	29	1070	Euclides da Cunha	55184
BA	29	1072	Eunápolis	92625
BA	29	1075	Fátima	18683
BA	29	1077	Feira da Mata	6167
BA	29	1080	Feira de Santana	527625
BA	29	1085	Filadélfia	17319
BA	29	1090	Firmino Alves	4949
BA	29	1100	Floresta Azul	10157
BA	29	1110	Formosa do Rio Preto	20086
BA	29	1120	Gandu	27598
BA	29	1125	Gavião	3335
BA	29	1130	Gentio do Ouro	9597
BA	29	1140	Glória	15652
BA	29	1150	Gongogi	11506
BA	29	330	Barro Preto	7350
BA	29	1160	Governador Mangabeira	18916
BA	29	1165	Guajeru	15531
BA	29	1170	Guanambi	75572
BA	29	1180	Guaratinga	23616
BA	29	1185	Heliópolis	14193
BA	29	1190	Iaçu	30027
BA	29	1200	Ibiassucê	13411
BA	29	1210	Ibicaraí	27797
BA	29	1220	Ibicoara	16985
BA	29	1230	Ibicuí	14811
BA	29	1240	Ibipeba	14054
BA	29	1250	Ibipitanga	13528
BA	29	1260	Ibiquera	3654
BA	29	1270	Ibirapitanga	19291
BA	29	1280	Ibirapuã	6348
BA	29	1290	Ibirataia	26023
BA	29	1300	Ibitiara	12836
BA	29	1310	Ibititá	18293
BA	29	1320	Ibotirama	24700
BA	29	1330	Ichu	3712
BA	29	1340	Igaporã	14866
BA	29	1345	Igrapiúna	16379
BA	29	1350	Iguaí	26481
BA	29	1360	Ilhéus	221110
BA	29	1370	Inhambupe	31977
BA	29	1380	Ipecaetá	19640
BA	29	1390	Ipiaú	42604
BA	29	1400	Ipirá	61166
BA	29	1410	Ipupiara	8859
BA	29	1420	Irajuba	6367
BA	29	1430	Iramaia	17775
[truncated: 3,569 more rows]
