# Supplementary material for: Forecasting dengue fever in Brazil: An assessment of climate conditions
Source: PLoS One. 2019 Aug 8;14(8):e0220106. doi: 10.1371/journal.pone.0220106 (PMC6687106; doi:10.1371/journal.pone.0220106)
Supplement: S1 File — (ZIP) [file pone.0220106.s003.zip › data and codes_submit/training dataset analysis/data/data sinan/São Luís/São Luís_2001_2012.csv]

2001	463
2002	448
2003	567
2004	154
2005	2580
2006	1395
2007	3827
2008	1183
2009	100
2010	2731
2011	5229
2012	1315
