# Supplementary material for: Forecasting dengue fever in Brazil: An assessment of climate conditions
Source: PLoS One. 2019 Aug 8;14(8):e0220106. doi: 10.1371/journal.pone.0220106 (PMC6687106; doi:10.1371/journal.pone.0220106)
Supplement: S1 File — (ZIP) [file pone.0220106.s003.zip › data and codes_submit/training dataset analysis/data/Data IBGE/POP-2003-TCU.xls]

## Sheet: P5560DOU
ESTIMATIVAS DAS POPULAÇÕES (*) RESIDENTES, EM 01.07.2003,
SEGUNDO OS MUNICÍPIOS
SIGLA	COD	COD	MUNICÍPIOS	POP-2003
U.F	U.F.	MUNIC
RO	11	1	Alta Floresta D'Oeste	27563
RO	11	37	Alto Alegre dos Parecis	13852
RO	11	40	Alto Paraíso	14532
RO	11	34	Alvorada D'Oeste	19711
RO	11	2	Ariquemes	79680
RO	11	45	Buritis	32774
RO	11	3	Cabixi	7478
RO	11	60	Cacaulândia	5411
RO	11	4	Cacoal	74758
RO	11	70	Campo Novo de Rondônia	14446
RO	11	80	Candeias do Jamari	14874
RO	11	90	Castanheiras	4162
RO	11	5	Cerejeiras	17794
RO	11	92	Chupinguaia	5991
RO	11	6	Colorado do Oeste	20412
RO	11	7	Corumbiara	10022
RO	11	8	Costa Marques	10255
RO	11	94	Cujubim	7662
RO	11	9	Espigão D'Oeste	26468
RO	11	100	Governador Jorge Teixeira	15785
RO	11	10	Guajará-Mirim	39728
RO	11	110	Itapuã do Oeste	7604
RO	11	11	Jaru	54701
RO	11	12	Ji-Paraná	109573
RO	11	13	Machadinho D'Oeste	25645
RO	11	120	Ministro Andreazza	11292
RO	11	130	Mirante da Serra	13570
RO	11	140	Monte Negro	14400
RO	11	14	Nova Brasilândia D'Oeste	17458
RO	11	33	Nova Mamoré	17098
RO	11	143	Nova União	8772
RO	11	50	Novo Horizonte do Oeste	12543
RO	11	15	Ouro Preto do Oeste	40822
RO	11	145	Parecis	3448
RO	11	18	Pimenta Bueno	31612
RO	11	146	Pimenteiras do Oeste	2571
RO	11	20	Porto Velho	353961
RO	11	25	Presidente Médici	25926
RO	11	147	Primavera de Rondônia	4345
RO	11	26	Rio Crespo	3215
RO	11	28	Rolim de Moura	48434
RO	11	29	Santa Luzia D'Oeste	11380
RO	11	148	São Felipe D'Oeste	7143
RO	11	149	São Francisco do Guaporé	14370
RO	11	32	São Miguel do Guaporé	26927
RO	11	150	Seringueiras	13584
RO	11	155	Teixeirópolis	5733
RO	11	160	Theobroma	12468
RO	11	170	Urupá	16081
RO	11	175	Vale do Anari	9081
RO	11	180	Vale do Paraíso	10105
RO	11	30	Vilhena	58687
AC	12	1	Acrelândia	8695
AC	12	5	Assis Brasil	3667
AC	12	10	Brasiléia	17944
AC	12	13	Bujari	6641
AC	12	17	Capixaba	6096
AC	12	20	Cruzeiro do Sul	73488
AC	12	25	Epitaciolândia	12137
AC	12	30	Feijó	29480
AC	12	32	Jordão	4529
AC	12	33	Mâncio Lima	12097
AC	12	34	Manoel Urbano	6905
AC	12	35	Marechal Thaumaturgo	8362
AC	12	38	Plácido de Castro	16031
AC	12	80	Porto Acre	12116
AC	12	39	Porto Walter	5189
AC	12	40	Rio Branco	274555
AC	12	42	Rodrigues Alves	8540
AC	12	43	Santa Rosa do Purus	2729
AC	12	50	Sena Madureira	31029
AC	12	45	Senador Guiomard	21174
AC	12	60	Tarauacá	26834
AC	12	70	Xapuri	12357
AM	13	2	Alvarães	13278
AM	13	6	Amaturá	8100
AM	13	8	Anamã	6729
AM	13	10	Anori	12038
AM	13	14	Apuí	16369
AM	13	20	Atalaia do Norte	10682
AM	13	30	Autazes	26575
AM	13	40	Barcelos	28252
AM	13	50	Barreirinha	24508
AM	13	60	Benjamin Constant	24731
AM	13	63	Beruri	12148
AM	13	68	Boa Vista do Ramos	11399
AM	13	70	Boca do Acre	27561
AM	13	80	Borba	32131
AM	13	83	Caapiranga	9410
AM	13	90	Canutama	10301
AM	13	100	Carauari	24691
AM	13	110	Careiro	26241
AM	13	115	Careiro da Várzea	16992
AM	13	120	Coari	75850
AM	13	130	Codajás	18753
AM	13	140	Eirunepé	27831
AM	13	150	Envira	19898
AM	13	160	Fonte Boa	36150
AM	13	165	Guajará	13751
AM	13	170	Humaitá	30949
AM	13	180	Ipixuna	16332
AM	13	185	Iranduba	36439
AM	13	190	Itacoatiara	76217
AM	13	195	Itamarati	8197
AM	13	200	Itapiranga	7978
AM	13	210	Japurá	10133
AM	13	220	Juruá	7058
AM	13	230	Jutaí	24844
AM	13	240	Lábrea	27694
AM	13	250	Manacapuru	78785
AM	13	255	Manaquiri	13325
AM	13	260	Manaus	1527314
AM	13	270	Manicoré	38094
AM	13	280	Maraã	18694
AM	13	290	Maués	42974
AM	13	300	Nhamundá	16003
AM	13	310	Nova Olinda do Norte	27045
AM	13	320	Novo Airão	8304
AM	13	330	Novo Aripuanã	18809
AM	13	340	Parintins	99813
AM	13	350	Pauini	17109
AM	13	353	Presidente Figueiredo	20569
AM	13	356	Rio Preto da Eva	20990
AM	13	360	Santa Isabel do Rio Negro	9064
AM	13	370	Santo Antônio do Içá	31601
AM	13	380	São Gabriel da Cachoeira	32044
AM	13	390	São Paulo de Olivença	26036
AM	13	395	São Sebastião do Uatumã	7967
AM	13	400	Silves	8426
AM	13	406	Tabatinga	40998
AM	13	410	Tapauá	19119
AM	13	420	Tefé	67688
AM	13	423	Tonantins	17200
AM	13	426	Uarini	11747
AM	13	430	Urucará	20542
AM	13	440	Urucurituba	10598
RR	14	5	Alto Alegre	19970
RR	14	2	Amajari	5684
RR	14	10	Boa Vista	221027
RR	14	15	Bonfim	10949
RR	14	17	Cantá	9511
RR	14	20	Caracaraí	15987
RR	14	23	Caroebe	5779
RR	14	28	Iracema	5410
RR	14	30	Mucajaí	11445
RR	14	40	Normandia	5743
RR	14	45	Pacaraima	7592
RR	14	47	Rorainópolis	20944
RR	14	50	São João da Baliza	5259
RR	14	60	São Luiz	5891
RR	14	70	Uiramutã	6111
PA	15	10	Abaetetuba	125055
PA	15	13	Abel Figueiredo	6446
PA	15	20	Acará	56729
PA	15	30	Afuá	32431
PA	15	34	Água Azul do Norte	26779
PA	15	40	Alenquer	40914
PA	15	50	Almeirim	34116
PA	15	60	Altamira	80861
PA	15	70	Anajás	19566
PA	15	80	Ananindeua	437135
PA	15	85	Anapu	8164
PA	15	90	Augusto Corrêa	33839
PA	15	95	Aurora do Pará	21998
PA	15	100	Aveiro	16948
PA	15	110	Bagre	13666
PA	15	120	Baião	21442
PA	15	125	Bannach	3599
PA	15	130	Barcarena	68604
PA	15	140	Belém	1342202
PA	15	145	Belterra	15872
PA	15	150	Benevides	39809
PA	15	157	Bom Jesus do Tocantins	13575
PA	15	160	Bonito	10209
PA	15	170	Bragança	97935
PA	15	172	Brasil Novo	18941
PA	15	175	Brejo Grande do Araguaia	7789
PA	15	178	Breu Branco	38200
PA	15	180	Breves	82628
PA	15	190	Bujaru	23162
PA	15	200	Cachoeira do Arari	16565
PA	15	195	Cachoeira do Piriá	17655
PA	15	210	Cametá	101455
PA	15	215	Canaã dos Carajás	12151
PA	15	220	Capanema	58953
PA	15	230	Capitão Poço	51099
PA	15	240	Castanhal	144485
PA	15	250	Chaves	17335
PA	15	260	Colares	11339
PA	15	270	Conceição do Araguaia	43798
PA	15	275	Concórdia do Pará	22715
PA	15	276	Cumaru do Norte	6073
PA	15	277	Curionópolis	17110
PA	15	280	Curralinho	21498
PA	15	285	Curuá	9524
PA	15	290	Curuçá	27903
PA	15	293	Dom Eliseu	44201
PA	15	295	Eldorado dos Carajás	35195
PA	15	300	Faro	12123
PA	15	304	Floresta do Araguaia	14725
PA	15	307	Garrafão do Norte	25376
PA	15	309	Goianésia do Pará	26273
PA	15	310	Gurupá	24370
PA	15	320	Igarapé-Açu	33969
PA	15	330	Igarapé-Miri	55919
PA	15	340	Inhangapi	7993
PA	15	345	Ipixuna do Pará	30020
PA	15	350	Irituia	30336
PA	15	360	Itaituba	95486
PA	15	370	Itupiranga	56146
PA	15	375	Jacareacanga	28467
PA	15	380	Jacundá	43806
PA	15	390	Juruti	33643
PA	15	400	Limoeiro do Ajuru	20516
PA	15	405	Mãe do Rio	24196
PA	15	410	Magalhães Barata	7805
PA	15	420	Marabá	181683
PA	15	430	Maracanã	28186
PA	15	440	Marapanim	26145
PA	15	442	Marituba	85652
PA	15	445	Medicilândia	21901
PA	15	450	Melgaço	23074
PA	15	460	Mocajuba	21172
PA	15	470	Moju	56810
PA	15	480	Monte Alegre	63396
PA	15	490	Muaná	26422
PA	15	495	Nova Esperança do Piriá	22665
PA	15	497	Nova Ipixuna	12900
PA	15	500	Nova Timboteua	12016
PA	15	503	Novo Progresso	30907
PA	15	506	Novo Repartimento	45906
PA	15	510	Óbidos	47779
PA	15	520	Oeiras do Pará	24630
PA	15	530	Oriximiná	50694
PA	15	540	Ourém	14900
PA	15	543	Ourilândia do Norte	19714
PA	15	548	Pacajá	29843
PA	15	549	Palestina do Pará	8165
PA	15	550	Paragominas	81630
PA	15	553	Parauapebas	81428
PA	15	555	Pau D'Arco	7880
PA	15	560	Peixe-Boi	8313
PA	15	563	Piçarra	13387
PA	15	565	Placas	14319
PA	15	570	Ponta de Pedras	19370
PA	15	580	Portel	40690
PA	15	590	Porto de Moz	26189
PA	15	600	Prainha	29830
PA	15	610	Primavera	10258
PA	15	611	Quatipuru	11440
PA	15	613	Redenção	66933
PA	15	616	Rio Maria	14714
PA	15	618	Rondon do Pará	42554
PA	15	619	Rurópolis	26259
PA	15	620	Salinópolis	36770
PA	15	630	Salvaterra	16113
PA	15	635	Santa Bárbara do Pará	12184
PA	15	640	Santa Cruz do Arari	5403
PA	15	650	Santa Isabel do Pará	46276
PA	15	655	Santa Luzia do Pará	19574
PA	15	658	Santa Maria das Barreiras	12103
PA	15	660	Santa Maria do Pará	21745
PA	15	670	Santana do Araguaia	35930
PA	15	680	Santarém	268180
PA	15	690	Santarém Novo	5726
PA	15	700	Santo Antônio do Tauá	20669
PA	15	710	São Caetano de Odivelas	15184
PA	15	715	São Domingos do Araguaia	21766
PA	15	720	São Domingos do Capim	29416
PA	15	730	São Félix do Xingu	37618
PA	15	740	São Francisco do Pará	15054
PA	15	745	São Geraldo do Araguaia	27477
PA	15	746	São João da Ponta	3985
PA	15	747	São João de Pirabas	17861
PA	15	750	São João do Araguaia	14314
PA	15	760	São Miguel do Guamá	43964
PA	15	770	São Sebastião da Boa Vista	18507
PA	15	775	Sapucaia	3361
PA	15	780	Senador José Porfírio	13455
PA	15	790	Soure	20721
PA	15	795	Tailândia	44820
PA	15	796	Terra Alta	9181
PA	15	797	Terra Santa	15760
PA	15	800	Tomé-Açu	49081
PA	15	803	Tracuateua	24555
PA	15	805	Trairão	15647
PA	15	808	Tucumã	23440
PA	15	810	Tucuruí	79551
PA	15	812	Ulianópolis	22894
PA	15	815	Uruará	51320
PA	15	820	Vigia	41026
PA	15	830	Viseu	52139
PA	15	835	Vitória do Xingu	10752
PA	15	840	Xinguara	32880
AP	16	10	Amapá	7265
AP	16	20	Calçoene	7208
AP	16	21	Cutias	3774
AP	16	23	Ferreira Gomes	3935
AP	16	25	Itaubal	3381
AP	16	27	Laranjal do Jari	32133
AP	16	30	Macapá	318761
AP	16	40	Mazagão	12933
AP	16	50	Oiapoque	14528
AP	16	15	Pedra Branca do Amaparí	4794
AP	16	53	Porto Grande	12828
AP	16	55	Pracuúba	2553
AP	16	60	Santana	89369
AP	16	5	Serra do Navio	3724
AP	16	70	Tartarugalzinho	7869
AP	16	80	Vitória do Jari	9780
TO	17	25	Abreulândia	2273
TO	17	30	Aguiarnópolis	3355
TO	17	35	Aliança do Tocantins	6308
TO	17	40	Almas	8727
TO	17	70	Alvorada	8413
TO	17	100	Ananás	11197
TO	17	105	Angico	2893
TO	17	110	Aparecida do Rio Negro	3594
TO	17	130	Aragominas	7194
TO	17	190	Araguacema	5702
TO	17	200	Araguaçu	9181
TO	17	210	Araguaína	120213
TO	17	215	Araguanã	4817
TO	17	220	Araguatins	27646
TO	17	230	Arapoema	6865
TO	17	240	Arraias	10974
TO	17	255	Augustinópolis	13781
TO	17	270	Aurora do Tocantins	2987
TO	17	290	Axixá do Tocantins	8471
TO	17	300	Babaçulândia	10716
TO	17	305	Bandeirantes do Tocantins	2622
TO	17	307	Barra do Ouro	3661
TO	17	310	Barrolândia	4839
TO	17	320	Bernardo Sayão	4624
TO	17	330	Bom Jesus do Tocantins	2273
TO	17	360	Brasilândia do Tocantins	1989
TO	17	370	Brejinho de Nazaré	4551
TO	17	380	Buriti do Tocantins	7911
TO	17	382	Cachoeirinha	2192
TO	17	384	Campos Lindos	6334
TO	17	386	Cariri do Tocantins	3066
TO	17	388	Carmolândia	2075
TO	17	389	Carrasco Bonito	3740
TO	17	390	Caseara	3933
TO	17	410	Centenário	2233
TO	17	510	Chapada da Natividade	3458
TO	17	460	Chapada de Areia	1234
TO	17	550	Colinas do Tocantins	26620
TO	17	1670	Colméia	9543
TO	17	555	Combinado	4417
TO	17	560	Conceição do Tocantins	4459
TO	17	600	Couto de Magalhães	4150
TO	17	610	Cristalândia	7128
TO	17	625	Crixás do Tocantins	1462
TO	17	650	Darcinópolis	4576
TO	17	700	Dianópolis	16196
TO	17	710	Divinópolis do Tocantins	5927
TO	17	720	Dois Irmãos do Tocantins	7060
TO	17	730	Dueré	4623
TO	17	740	Esperantina	8438
TO	17	755	Fátima	3831
TO	17	765	Figueirópolis	5397
TO	17	770	Filadélfia	8441
TO	17	820	Formoso do Araguaia	19436
TO	17	825	Fortaleza do Tabocão	2511
TO	17	830	Goianorte	4743
TO	17	900	Goiatins	10928
TO	17	930	Guaraí	20500
TO	17	950	Gurupi	68284
TO	17	980	Ipueiras	1173
TO	17	1050	Itacajá	6712
TO	17	1070	Itaguatins	6519
TO	17	1090	Itapiratins	3417
TO	17	1110	Itaporã do Tocantins	2174
TO	17	1150	Jaú do Tocantins	3195
TO	17	1180	Juarina	2473
TO	17	1190	Lagoa da Confusão	7391
TO	17	1195	Lagoa do Tocantins	2695
TO	17	1200	Lajeado	2831
TO	17	1215	Lavandeira	1215
TO	17	1240	Lizarda	3670
TO	17	1245	Luzinópolis	2216
TO	17	1250	Marianópolis do Tocantins	3640
TO	17	1270	Mateiros	1774
TO	17	1280	Maurilândia do Tocantins	3133
TO	17	1320	Miracema do Tocantins	26026
TO	17	1330	Miranorte	12077
TO	17	1360	Monte do Carmo	4777
TO	17	1370	Monte Santo do Tocantins	1902
TO	17	1395	Muricilândia	2658
TO	17	1420	Natividade	9241
TO	17	1430	Nazaré	5458
TO	17	1488	Nova Olinda	9914
TO	17	1500	Nova Rosalândia	3225
TO	17	1510	Novo Acordo	3241
TO	17	1515	Novo Alegre	2399
TO	17	1525	Novo Jardim	2345
TO	17	1550	Oliveira de Fátima	992
TO	17	2100	Palmas	172176
TO	17	1570	Palmeirante	3633
TO	17	1380	Palmeiras do Tocantins	5167
TO	17	1575	Palmeirópolis	6376
TO	17	1610	Paraíso do Tocantins	38710
TO	17	1620	Paranã	10247
TO	17	1630	Pau D'Arco	4483
TO	17	1650	Pedro Afonso	9023
TO	17	1660	Peixe	8727
TO	17	1665	Pequizeiro	4992
TO	17	1700	Pindorama do Tocantins	4604
TO	17	1720	Piraquê	3207
TO	17	1750	Pium	4942
TO	17	1780	Ponte Alta do Bom Jesus	4438
TO	17	1790	Ponte Alta do Tocantins	6146
TO	17	1800	Porto Alegre do Tocantins	2482
TO	17	1820	Porto Nacional	45887
TO	17	1830	Praia Norte	7509
TO	17	1840	Presidente Kennedy	3818
TO	17	1845	Pugmil	2272
TO	17	1850	Recursolândia	3454
TO	17	1855	Riachinho	3703
TO	17	1865	Rio da Conceição	1332
TO	17	1870	Rio dos Bois	2504
TO	17	1875	Rio Sono	5810
TO	17	1880	Sampaio	2654
TO	17	1884	Sandolândia	3486
TO	17	1886	Santa Fé do Araguaia	6117
TO	17	1888	Santa Maria do Tocantins	2325
TO	17	1889	Santa Rita do Tocantins	1888
TO	17	1890	Santa Rosa do Tocantins	4468
TO	17	1900	Santa Tereza do Tocantins	2243
TO	17	2000	Santa Terezinha do Tocantins	2619
TO	17	2010	São Bento do Tocantins	3384
TO	17	2015	São Félix do Tocantins	1405
TO	17	2020	São Miguel do Tocantins	8956
TO	17	2025	São Salvador do Tocantins	2783
TO	17	2030	São Sebastião do Tocantins	4030
TO	17	2049	São Valério da Natividade	5487
TO	17	2065	Silvanópolis	4370
TO	17	2080	Sítio Novo do Tocantins	10212
TO	17	2085	Sucupira	1376
TO	17	2090	Taguatinga	13714
TO	17	2093	Taipas do Tocantins	1569
TO	17	2097	Talismã	2515
TO	17	2110	Tocantínia	5846
TO	17	2120	Tocantinópolis	24535
TO	17	2125	Tupirama	1234
TO	17	2130	Tupiratins	1409
TO	17	2208	Wanderlândia	10585
TO	17	2210	Xambioá	12134
MA	21	5	Açailândia	95838
MA	21	10	Afonso Cunha	4711
MA	21	15	Água Doce do Maranhão	9754
MA	21	20	Alcântara	21816
MA	21	30	Aldeias Altas	18614
MA	21	40	Altamira do Maranhão	6269
MA	21	43	Alto Alegre do Maranhão	21812
MA	21	47	Alto Alegre do Pindaré	32477
MA	21	50	Alto Parnaíba	10124
MA	21	55	Amapá do Maranhão	5929
MA	21	60	Amarante do Maranhão	33815
MA	21	70	Anajatuba	21861
MA	21	80	Anapurus	10290
MA	21	83	Apicum-Açu	11923
MA	21	87	Araguanã	8932
MA	21	90	Araioses	35034
MA	21	95	Arame	28586
MA	21	100	Arari	26840
MA	21	110	Axixá	10384
MA	21	120	Bacabal	93932
MA	21	125	Bacabeira	10882
MA	21	130	Bacuri	16070
MA	21	135	Bacurituba	4848
MA	21	140	Balsas	65867
MA	21	150	Barão de Grajaú	15919
MA	21	160	Barra do Corda	77844
MA	21	170	Barreirinhas	42226
MA	21	177	Bela Vista do Maranhão	9601
MA	21	173	Belágua	5318
MA	21	180	Benedito Leite	5414
MA	21	190	Bequimão	19183
MA	21	193	Bernardo do Mearim	5576
MA	21	197	Boa Vista do Gurupi	5629
MA	21	200	Bom Jardim	36089
MA	21	203	Bom Jesus das Selvas	17809
MA	21	207	Bom Lugar	12317
MA	21	210	Brejo	28580
MA	21	215	Brejo de Areia	8990
MA	21	220	Buriti	24517
MA	21	230	Buriti Bravo	21540
MA	21	232	Buriticupu	57422
MA	21	235	Buritirana	14581
MA	21	237	Cachoeira Grande	7854
MA	21	240	Cajapió	10140
MA	21	250	Cajari	12600
MA	21	255	Campestre do Maranhão	12246
MA	21	260	Cândido Mendes	18271
MA	21	270	Cantanhede	17696
MA	21	275	Capinzal do Norte	10634
MA	21	280	Carolina	23783
MA	21	290	Carutapera	19468
MA	21	300	Caxias	141686
MA	21	310	Cedral	10299
MA	21	312	Central do Maranhão	7858
MA	21	315	Centro do Guilherme	6527
MA	21	317	Centro Novo do Maranhão	15350
MA	21	320	Chapadinha	62696
MA	21	325	Cidelândia	12047
MA	21	330	Codó	112793
MA	21	340	Coelho Neto	42998
MA	21	350	Colinas	37901
MA	21	355	Conceição do Lago-Açu	10226
MA	21	360	Coroatá	57742
MA	21	370	Cururupu	36366
MA	21	375	Davinópolis	12044
MA	21	380	Dom Pedro	22643
MA	21	390	Duque Bacelar	9990
MA	21	400	Esperantinópolis	21755
MA	21	405	Estreito	24009
MA	21	407	Feira Nova do Maranhão	7527
MA	21	408	Fernando Falcão	4873
MA	21	409	Formosa da Serra Negra	15581
MA	21	410	Fortaleza dos Nogueiras	11875
MA	21	420	Fortuna	14296
MA	21	430	Godofredo Viana	6878
MA	21	440	Gonçalves Dias	16869
MA	21	450	Governador Archer	8740
MA	21	455	Governador Edison Lobão	11807
MA	21	460	Governador Eugênio Barros	15145
MA	21	462	Governador Luiz Rocha	6444
MA	21	465	Governador Newton Bello	12352
MA	21	467	Governador Nunes Freire	29121
MA	21	470	Graça Aranha	6138
MA	21	480	Grajaú	50399
MA	21	490	Guimarães	12728
MA	21	500	Humberto de Campos	21634
MA	21	510	Icatu	21739
MA	21	515	Igarapé do Meio	10529
MA	21	520	Igarapé Grande	9480
MA	21	530	Imperatriz	231397
MA	21	535	Itaipava do Grajaú	11469
MA	21	540	Itapecuru Mirim	50682
MA	21	542	Itinga do Maranhão	25623
MA	21	545	Jatobá	4711
MA	21	547	Jenipapo dos Vieiras	14020
MA	21	550	João Lisboa	21448
MA	21	560	Joselândia	14406
MA	21	565	Junco do Maranhão	5929
MA	21	570	Lago da Pedra	41221
MA	21	580	Lago do Junco	9741
MA	21	594	Lago dos Rodrigues	8227
MA	21	590	Lago Verde	14036
MA	21	592	Lagoa do Mato	9741
MA	21	596	Lagoa Grande do Maranhão	8268
MA	21	598	Lajeado Novo	6086
MA	21	600	Lima Campos	10840
MA	21	610	Loreto	10196
MA	21	620	Luís Domingues	5714
MA	21	630	Magalhães de Almeida	13491
MA	21	632	Maracaçumé	15743
MA	21	635	Marajá do Sena	7081
MA	21	637	Maranhãozinho	9298
MA	21	640	Mata Roma	12166
MA	21	650	Matinha	20418
MA	21	660	Matões	26776
MA	21	663	Matões do Norte	7687
MA	21	667	Milagres do Maranhão	7569
MA	21	670	Mirador	20759
MA	21	675	Miranda do Norte	16692
MA	21	680	Mirinzal	13360
MA	21	690	Monção	26253
MA	21	700	Montes Altos	10628
MA	21	710	Morros	15124
MA	21	720	Nina Rodrigues	8533
MA	21	725	Nova Colinas	4185
MA	21	730	Nova Iorque	4423
MA	21	735	Nova Olinda do Maranhão	15004
MA	21	740	Olho d'Água das Cunhãs	17109
MA	21	745	Olinda Nova do Maranhão	10106
MA	21	750	Paço do Lumiar	86760
MA	21	760	Palmeirândia	17787
MA	21	770	Paraibano	18494
MA	21	780	Parnarama	32819
MA	21	790	Passagem Franca	15019
MA	21	800	Pastos Bons	15935
MA	21	805	Paulino Neves	11807
MA	21	810	Paulo Ramos	19208
MA	21	820	Pedreiras	41366
MA	21	825	Pedro do Rosário	20566
MA	21	830	Penalva	30611
MA	21	840	Peri Mirim	12977
MA	21	845	Peritoró	18554
MA	21	850	Pindaré-Mirim	28607
MA	21	860	Pinheiro	70311
MA	21	870	Pio XII	26054
MA	21	880	Pirapemas	14692
MA	21	890	Poção de Pedras	21730
MA	21	900	Porto Franco	17449
MA	21	905	Porto Rico do Maranhão	6203
MA	21	910	Presidente Dutra	40741
MA	21	920	Presidente Juscelino	10314
MA	21	923	Presidente Médici	5127
MA	21	927	Presidente Sarney	14146
MA	21	930	Presidente Vargas	9786
MA	21	940	Primeira Cruz	11655
MA	21	945	Raposa	18863
MA	21	950	Riachão	21143
MA	21	955	Ribamar Fiquene	6772
MA	21	960	Rosário	34305
MA	21	970	Sambaíba	5113
MA	21	975	Santa Filomena do Maranhão	5071
MA	21	980	Santa Helena	32223
MA	21	990	Santa Inês	74294
MA	21	1000	Santa Luzia	74965
MA	21	1003	Santa Luzia do Paruá	19730
MA	21	1010	Santa Quitéria do Maranhão	28583
MA	21	1020	Santa Rita	23603
MA	21	1023	Santana do Maranhão	9506
MA	21	1027	Santo Amaro do Maranhão	9658
MA	21	1030	Santo Antônio dos Lopes	14200
MA	21	1040	São Benedito do Rio Preto	16869
MA	21	1050	São Bento	32984
MA	21	1060	São Bernardo	24109
MA	21	1065	São Domingos do Azeitão	6881
MA	21	1070	São Domingos do Maranhão	34707
MA	21	1080	São Félix de Balsas	4805
MA	21	1085	São Francisco do Brejão	7625
MA	21	1090	São Francisco do Maranhão	12835
MA	21	1100	São João Batista	19937
MA	21	1102	São João do Carú	14159
MA	21	1105	São João do Paraíso	10979
MA	21	1107	São João do Soter	15635
MA	21	1110	São João dos Patos	23550
MA	21	1120	São José de Ribamar	118725
MA	21	1125	São José dos Basílios	7542
MA	21	1130	São Luís	923526
MA	21	1140	São Luís Gonzaga do Maranhão	22028
MA	21	1150	São Mateus do Maranhão	36266
MA	21	1153	São Pedro da Água Branca	11040
MA	21	1157	São Pedro dos Crentes	4153
MA	21	1160	São Raimundo das Mangabeiras	15093
MA	21	1163	São Raimundo do Doca Bezerra	6604
MA	21	1167	São Roberto	4468
MA	21	1170	São Vicente Ferrer	19032
MA	21	1172	Satubinha	8916
MA	21	1174	Senador Alexandre Costa	8196
MA	21	1176	Senador La Rocque	19068
MA	21	1178	Serrano do Maranhão	6974
MA	21	1180	Sítio Novo	15568
MA	21	1190	Sucupira do Norte	10417
MA	21	1195	Sucupira do Riachão	4510
MA	21	1200	Tasso Fragoso	6453
MA	21	1210	Timbiras	27461
MA	21	1220	Timon	136547
MA	21	1223	Trizidela do Vale	16597
MA	21	1227	Tufilândia	5515
MA	21	1230	Tuntum	36261
MA	21	1240	Turiaçu	33084
MA	21	1245	Turilândia	17446
MA	21	1250	Tutóia	42630
MA	21	1260	Urbano Santos	17374
MA	21	1270	Vargem Grande	35265
MA	21	1280	Viana	44913
MA	21	1285	Vila Nova dos Martírios	7013
MA	21	1290	Vitória do Mearim	31952
MA	21	1300	Vitorino Freire	29531
MA	21	1400	Zé Doca	48565
PI	22	5	Acauã	5416
PI	22	10	Agricolândia	5290
PI	22	20	Água Branca	15209
PI	22	25	Alagoinha do Piauí	6496
PI	22	27	Alegrete do Piauí	4782
PI	22	30	Alto Longá	11884
PI	22	40	Altos	37304
PI	22	45	Alvorada do Gurguéia	4222
PI	22	50	Amarante	16994
PI	22	60	Angical do Piauí	6991
PI	22	70	Anísio de Abreu	7394
PI	22	80	Antônio Almeida	2720
PI	22	90	Aroazes	6083
PI	22	100	Arraial	4820
PI	22	105	Assunção do Piauí	7155
PI	22	110	Avelino Lopes	9959
PI	22	115	Baixa Grande do Ribeiro	8275
PI	22	117	Barra D'Alcântara	4021
PI	22	120	Barras	41730
PI	22	130	Barreiras do Piauí	3165
PI	22	140	Barro Duro	7012
PI	22	150	Batalha	25131
PI	22	155	Bela Vista do Piauí	2923
PI	22	157	Belém do Piauí	2455
PI	22	160	Beneditinos	9611
PI	22	170	Bertolínia	4951
PI	22	173	Betânia do Piauí	9171
PI	22	177	Boa Hora	5531
PI	22	180	Bocaina	4306
PI	22	190	Bom Jesus	16436
PI	22	191	Bom Princípio do Piauí	4434
PI	22	192	Bonfim do Piauí	4852
PI	22	194	Boqueirão do Piauí	5364
PI	22	196	Brasileira	7136
PI	22	198	Brejo do Piauí	4241
PI	22	200	Buriti dos Lopes	18506
PI	22	202	Buriti dos Montes	7626
PI	22	205	Cabeceiras do Piauí	8766
PI	22	207	Cajazeiras do Piauí	2726
PI	22	208	Cajueiro da Praia	6135
PI	22	209	Caldeirão Grande do Piauí	5492
PI	22	210	Campinas do Piauí	4909
PI	22	211	Campo Alegre do Fidalgo	4557
PI	22	213	Campo Grande do Piauí	5138
PI	22	217	Campo Largo do Piauí	6030
PI	22	220	Campo Maior	42425
PI	22	225	Canavieira	4130
PI	22	230	Canto do Buriti	18490
PI	22	240	Capitão de Campos	9997
PI	22	245	Capitão Gervásio Oliveira	3045
PI	22	250	Caracol	8964
PI	22	253	Caraúbas do Piauí	5113
PI	22	255	Caridade do Piauí	4093
PI	22	260	Castelo do Piauí	18466
PI	22	265	Caxingó	4544
PI	22	270	Cocal	24580
PI	22	271	Cocal de Telha	4214
PI	22	272	Cocal dos Alves	5439
PI	22	273	Coivaras	3398
PI	22	275	Colônia do Gurguéia	5268
PI	22	277	Colônia do Piauí	7349
PI	22	280	Conceição do Canindé	5183
PI	22	285	Coronel José Dias	4470
PI	22	290	Corrente	23914
PI	22	300	Cristalândia do Piauí	6656
PI	22	310	Cristino Castro	9567
PI	22	320	Curimatá	9973
PI	22	323	Currais	4345
PI	22	327	Curral Novo do Piauí	4075
PI	22	325	Curralinhos	3878
PI	22	330	Demerval Lobão	13105
PI	22	335	Dirceu Arcoverde	6054
PI	22	340	Dom Expedito Lopes	6230
PI	22	345	Dom Inocêncio	9336
PI	22	342	Domingos Mourão	4287
PI	22	350	Elesbão Veloso	14986
PI	22	360	Eliseu Martins	4072
PI	22	370	Esperantina	34850
PI	22	375	Fartura do Piauí	4637
PI	22	380	Flores do Piauí	4225
PI	22	385	Floresta do Piauí	2445
PI	22	390	Floriano	55545
PI	22	400	Francinópolis	5236
PI	22	410	Francisco Ayres	5300
PI	22	415	Francisco Macedo	2405
PI	22	420	Francisco Santos	7041
PI	22	430	Fronteiras	10220
PI	22	435	Geminiano	4954
PI	22	440	Gilbués	10623
PI	22	450	Guadalupe	10574
PI	22	455	Guaribas	4356
PI	22	460	Hugo Napoleão	3725
PI	22	465	Ilha Grande	8209
PI	22	470	Inhuma	14812
PI	22	480	Ipiranga do Piauí	8706
PI	22	490	Isaías Coelho	7664
PI	22	500	Itainópolis	10277
PI	22	510	Itaueira	10143
PI	22	515	Jacobina do Piauí	5708
PI	22	520	Jaicós	16446
PI	22	525	Jardim do Mulato	3959
PI	22	527	Jatobá do Piauí	4423
PI	22	530	Jerumenha	4648
PI	22	535	João Costa	3090
PI	22	540	Joaquim Pires	13169
PI	22	545	Joca Marques	4434
PI	22	550	José de Freitas	33908
PI	22	551	Juazeiro do Piauí	4486
PI	22	552	Júlio Borges	5070
PI	22	553	Jurema	4091
PI	22	555	Lagoa Alegre	7289
PI	22	557	Lagoa de São Francisco	5974
PI	22	556	Lagoa do Barro do Piauí	4716
PI	22	558	Lagoa do Piauí	3704
PI	22	559	Lagoa do Sítio	4329
PI	22	554	Lagoinha do Piauí	2261
PI	22	560	Landri Sales	5612
PI	22	570	Luís Correia	24847
PI	22	580	Luzilândia	23561
PI	22	585	Madeiro	7077
PI	22	590	Manoel Emídio	5085
PI	22	595	Marcolândia	6604
PI	22	600	Marcos Parente	4370
PI	22	605	Massapê do Piauí	6191
PI	22	610	Matias Olímpio	10103
PI	22	620	Miguel Alves	30517
PI	22	630	Miguel Leão	1406
PI	22	635	Milton Brandão	7393
PI	22	640	Monsenhor Gil	10542
PI	22	650	Monsenhor Hipólito	6914
PI	22	660	Monte Alegre do Piauí	10472
PI	22	665	Morro Cabeça no Tempo	4547
PI	22	667	Morro do Chapéu do Piauí	6448
PI	22	669	Murici dos Portelas	6411
PI	22	670	Nazaré do Piauí	7797
PI	22	675	Nossa Senhora de Nazaré	3922
PI	22	680	Nossa Senhora dos Remédios	7564
PI	22	795	Nova Santa Rita	4303
PI	22	690	Novo Oriente do Piauí	6773
PI	22	695	Novo Santo Antônio	3139
PI	22	700	Oeiras	34538
PI	22	710	Olho D'Água do Piauí	2181
PI	22	720	Padre Marcos	7343
PI	22	730	Paes Landim	4144
PI	22	735	Pajeú do Piauí	2759
PI	22	740	Palmeira do Piauí	5431
PI	22	750	Palmeirais	12435
PI	22	755	Paquetá	4404
PI	22	760	Parnaguá	9569
PI	22	770	Parnaíba	137030
PI	22	775	Passagem Franca do Piauí	4177
PI	22	777	Patos do Piauí	5707
PI	22	779	Pau D'Arco do Piauí	3090
PI	22	780	Paulistana	17108
PI	22	785	Pavussu	3919
PI	22	790	Pedro II	36776
PI	22	793	Pedro Laurentino	2157
PI	22	800	Picos	71254
PI	22	810	Pimenteiras	11805
PI	22	820	Pio IX	16622
PI	22	830	Piracuruca	25968
PI	22	840	Piripiri	61045
PI	22	850	Porto	10899
PI	22	855	Porto Alegre do Piauí	2480
PI	22	860	Prata do Piauí	3242
PI	22	865	Queimada Nova	8598
PI	22	870	Redenção do Gurguéia	8058
PI	22	880	Regeneração	17786
PI	22	885	Riacho Frio	4405
PI	22	887	Ribeira do Piauí	3946
PI	22	890	Ribeiro Gonçalves	5716
PI	22	900	Rio Grande do Piauí	6282
PI	22	910	Santa Cruz do Piauí	5719
PI	22	915	Santa Cruz dos Milagres	3411
PI	22	920	Santa Filomena	6159
PI	22	930	Santa Luz	4879
PI	22	937	Santa Rosa do Piauí	5343
PI	22	935	Santana do Piauí	4756
PI	22	940	Santo Antônio de Lisboa	5179
PI	22	945	Santo Antônio dos Milagres	1953
PI	22	950	Santo Inácio do Piauí	3493
PI	22	955	São Braz do Piauí	4308
PI	22	960	São Félix do Piauí	3270
PI	22	965	São Francisco de Assis do Piauí	3889
PI	22	970	São Francisco do Piauí	6258
PI	22	975	São Gonçalo do Gurguéia	2361
PI	22	980	São Gonçalo do Piauí	4457
PI	22	985	São João da Canabrava	4182
PI	22	987	São João da Fronteira	5025
PI	22	990	São João da Serra	6486
PI	22	995	São João da Varjota	4420
PI	22	997	São João do Arraial	6271
PI	22	1000	São João do Piauí	18211
PI	22	1005	São José do Divino	5151
PI	22	1010	São José do Peixe	3805
PI	22	1020	São José do Piauí	6762
PI	22	1030	São Julião	5842
PI	22	1035	São Lourenço do Piauí	4348
PI	22	1037	São Luis do Piauí	2511
PI	22	1038	São Miguel da Baixa Grande	2044
PI	22	1039	São Miguel do Fidalgo	2940
PI	22	1040	São Miguel do Tapuio	18867
PI	22	1050	São Pedro do Piauí	12815
PI	22	1060	São Raimundo Nonato	27924
PI	22	1062	Sebastião Barros	4694
PI	22	1063	Sebastião Leal	3863
PI	22	1065	Sigefredo Pacheco	9174
PI	22	1070	Simões	13660
PI	22	1080	Simplício Mendes	11154
PI	22	1090	Socorro do Piauí	4563
PI	22	1093	Sussuapara	5307
PI	22	1095	Tamboril do Piauí	2337
PI	22	1097	Tanque do Piauí	2465
PI	22	1100	Teresina	751464
PI	22	1110	União	40891
PI	22	1120	Uruçuí	17547
PI	22	1130	Valença do Piauí	20473
PI	22	1135	Várzea Branca	5535
PI	22	1140	Várzea Grande	4490
PI	22	1150	Vera Mendes	2944
PI	22	1160	Vila Nova do Piauí	2929
PI	22	1170	Wall Ferraz	4077
CE	23	10	Abaiara	8538
CE	23	15	Acarapé	13770
CE	23	20	Acaraú	50035
CE	23	30	Acopiara	46483
CE	23	40	Aiuaba	14832
CE	23	50	Alcântaras	9838
CE	23	60	Altaneira	5958
CE	23	70	Alto Santo	15944
CE	23	75	Amontada	34542
CE	23	80	Antonina do Norte	6947
CE	23	90	Apuiarés	13472
CE	23	100	Aquiraz	64832
CE	23	110	Aracati	64307
CE	23	120	Aracoiaba	24543
CE	23	125	Ararendá	10220
CE	23	130	Araripe	20283
CE	23	140	Aratuba	13926
CE	23	150	Arneiroz	7585
CE	23	160	Assaré	21274
CE	23	170	Aurora	25428
CE	23	180	Baixio	5820
CE	23	185	Banabuiú	16730
CE	23	190	Barbalha	49681
CE	23	195	Barreira	17722
CE	23	200	Barro	20202
CE	23	205	Barroquinha	14227
CE	23	210	Baturité	30570
CE	23	220	Beberibe	44050
CE	23	230	Bela Cruz	29095
CE	23	240	Boa Viagem	51042
CE	23	250	Brejo Santo	39951
CE	23	260	Camocim	56807
CE	23	270	Campos Sales	26270
CE	23	280	Canindé	71996
CE	23	290	Capistrano	15217
CE	23	300	Caridade	16581
CE	23	310	Cariré	18885
CE	23	320	Caririaçu	27093
CE	23	330	Cariús	18713
CE	23	340	Carnaubal	15724
CE	23	350	Cascavel	60099
CE	23	360	Catarina	16660
CE	23	365	Catunda	9414
CE	23	370	Caucaia	276781
CE	23	380	Cedro	24411
CE	23	390	Chaval	12657
CE	23	393	Choró	12379
CE	23	395	Chorozinho	19697
CE	23	400	Coreaú	20725
CE	23	410	Crateús	72206
CE	23	420	Crato	108998
CE	23	423	Croatá	16428
CE	23	425	Cruz	21500
CE	23	426	Deputado Irapuan Pinheiro	8504
CE	23	427	Ererê	6260
CE	23	428	Eusébio	34916
CE	23	430	Farias Brito	21144
CE	23	435	Forquilha	18179
CE	23	440	Fortaleza	2256233
CE	23	445	Fortim	12817
CE	23	450	Frecheirinha	12488
CE	23	460	General Sampaio	4651
CE	23	465	Graça	14951
CE	23	470	Granja	50635
CE	23	480	Granjeiro	5465
CE	23	490	Groaíras	8945
CE	23	495	Guaiúba	20599
CE	23	500	Guaraciaba do Norte	36493
CE	23	510	Guaramiranga	5844
CE	23	520	Hidrolândia	17621
CE	23	523	Horizonte	38567
CE	23	526	Ibaretama	12964
CE	23	530	Ibiapina	22812
CE	23	533	Ibicuitinga	9693
CE	23	535	Icapuí	16789
CE	23	540	Icó	63154
CE	23	550	Iguatu	88685
CE	23	560	Independência	25641
CE	23	565	Ipaporanga	11370
CE	23	570	Ipaumirim	11618
CE	23	580	Ipu	40122
CE	23	590	Ipueiras	39180
CE	23	600	Iracema	12890
CE	23	610	Irauçuba	20301
CE	23	620	Itaiçaba	6849
CE	23	625	Itaitinga	31186
CE	23	630	Itapagé	43387
CE	23	640	Itapipoca	99639
CE	23	650	Itapiúna	17135
CE	23	655	Itarema	31825
CE	23	660	Itatira	16061
CE	23	670	Jaguaretama	18161
CE	23	680	Jaguaribara	9042
CE	23	690	Jaguaribe	35860
CE	23	700	Jaguaruana	30911
CE	23	710	Jardim	27169
CE	23	720	Jati	7389
CE	23	725	Jijoca de Jericoacoara	13994
CE	23	730	Juazeiro do Norte	224014
CE	23	740	Jucás	23104
CE	23	750	Lavras da Mangabeira	31342
CE	23	760	Limoeiro do Norte	52060
CE	23	763	Madalena	15543
CE	23	765	Maracanaú	186688
CE	23	770	Maranguape	93196
CE	23	780	Marco	20342
CE	23	790	Martinópole	9266
CE	23	800	Massapê	31387
CE	23	810	Mauriti	41829
CE	23	820	Meruoca	11614
CE	23	830	Milagres	29999
CE	23	835	Milhã	13559
CE	23	837	Miraíma	11838
CE	23	840	Missão Velha	33620
CE	23	850	Mombaça	41333
CE	23	860	Monsenhor Tabosa	16596
CE	23	870	Morada Nova	66091
CE	23	880	Moraújo	7284
CE	23	890	Morrinhos	18976
CE	23	900	Mucambo	14384
CE	23	910	Mulungu	9222
CE	23	920	Nova Olinda	12300
CE	23	930	Nova Russas	29604
CE	23	940	Novo Oriente	25863
CE	23	945	Ocara	22125
CE	23	950	Orós	22026
CE	23	960	Pacajus	47850
CE	23	970	Pacatuba	56124
CE	23	980	Pacoti	11184
CE	23	990	Pacujá	5852
CE	23	1000	Palhano	8234
CE	23	1010	Palmácia	9743
CE	23	1020	Paracuru	29574
CE	23	1025	Paraipaba	27209
CE	23	1030	Parambu	32987
CE	23	1040	Paramoti	11131
CE	23	1050	Pedra Branca	41340
CE	23	1060	Penaforte	7196
CE	23	1070	Pentecoste	32707
CE	23	1080	Pereiro	15358
CE	23	1085	Pindoretama	16026
CE	23	1090	Piquet Carneiro	13141
CE	23	1095	Pires Ferreira	8388
CE	23	1100	Poranga	11946
CE	23	1110	Porteiras	15852
CE	23	1120	Potengi	9443
CE	23	1123	Potiretama	5763
CE	23	1126	Quiterianópolis	18861
CE	23	1130	Quixadá	72181
CE	23	1135	Quixelô	15570
CE	23	1140	Quixeramobim	59186
CE	23	1150	Quixeré	17805
CE	23	1160	Redenção	25682
CE	23	1170	Reriutaba	22431
CE	23	1180	Russas	60633
CE	23	1190	Saboeiro	16462
CE	23	1195	Salitre	14319
CE	23	1220	Santa Quitéria	42961
CE	23	1200	Santana do Acaraú	27354
CE	23	1210	Santana do Cariri	17292
CE	23	1230	São Benedito	40878
CE	23	1240	São Gonçalo do Amarante	37556
CE	23	1250	São João do Jaguaribe	8845
CE	23	1260	São Luís do Curu	11771
CE	23	1270	Senador Pompeu	27243
CE	23	1280	Senador Sá	5737
CE	23	1290	Sobral	163836
CE	23	1300	Solonópole	17183
CE	23	1310	Tabuleiro do Norte	27712
CE	23	1320	Tamboril	25885
CE	23	1325	Tarrafas	8936
CE	23	1330	Tauá	52136
CE	23	1335	Tejuçuoca	14047
CE	23	1340	Tianguá	62402
CE	23	1350	Trairi	47048
CE	23	1355	Tururu	11985
CE	23	1360	Ubajara	28241
CE	23	1370	Umari	7293
CE	23	1375	Umirim	17963
CE	23	1380	Uruburetama	17345
CE	23	1390	Uruoca	11867
CE	23	1395	Varjota	17557
CE	23	1400	Várzea Alegre	35926
CE	23	1410	Viçosa do Ceará	46832
RN	24	10	Acari	11245
RN	24	20	Açu	49233
RN	24	30	Afonso Bezerra	10908
RN	24	40	Água Nova	2792
RN	24	50	Alexandria	13523
RN	24	60	Almino Afonso	5040
RN	24	70	Alto do Rodrigues	9885
RN	24	80	Angicos	11608
RN	24	90	Antônio Martins	6508
RN	24	100	Apodi	35098
RN	24	110	Areia Branca	22935
RN	24	120	Arês	11379
RN	24	130	Augusto Severo	9059
RN	24	140	Baía Formosa	8005
RN	24	145	Baraúna	19985
RN	24	150	Barcelona	4093
RN	24	160	Bento Fernandes	4785
RN	24	165	Bodó	2775
RN	24	170	Bom Jesus	9043
RN	24	180	Brejinho	11021
RN	24	185	Caiçara do Norte	5865
RN	24	190	Caiçara do Rio do Vento	2944
RN	24	200	Caicó	58962
RN	24	210	Campo Redondo	9155
RN	24	220	Canguaretama	28272
RN	24	230	Caraúbas	18367
RN	24	240	Carnaúba dos Dantas	6873
RN	24	250	Carnaubais	8393
RN	24	260	Ceará-Mirim	65587
RN	24	270	Cerro Corá	10935
RN	24	280	Coronel Ezequiel	5255
RN	24	290	Coronel João Pessoa	4696
RN	24	300	Cruzeta	8219
RN	24	310	Currais Novos	40965
RN	24	320	Doutor Severiano	6584
RN	24	330	Encanto	4822
RN	24	340	Equador	5717
RN	24	350	Espírito Santo	10898
RN	24	360	Extremoz	20999
RN	24	370	Felipe Guerra	5378
RN	24	375	Fernando Pedroza	2606
RN	24	380	Florânia	8958
RN	24	390	Francisco Dantas	2945
RN	24	400	Frutuoso Gomes	4561
RN	24	410	Galinhos	1922
RN	24	420	Goianinha	17712
RN	24	430	Governador Dix-Sept Rosado	12180
RN	24	440	Grossos	8546
RN	24	450	Guamaré	8786
RN	24	460	Ielmo Marinho	10601
RN	24	470	Ipanguaçu	12128
RN	24	480	Ipueira	1964
RN	24	485	Itajá	6708
RN	24	490	Itaú	5385
RN	24	500	Jaçanã	7929
RN	24	510	Jandaíra	6333
RN	24	520	Janduís	5478
RN	24	530	Januário Cicco	8004
RN	24	540	Japi	6407
RN	24	550	Jardim de Angicos	2741
RN	24	560	Jardim de Piranhas	12622
RN	24	570	Jardim do Seridó	12103
RN	24	580	João Câmara	30294
RN	24	590	João Dias	2578
RN	24	600	José da Penha	6024
RN	24	610	Jucurutu	18131
RN	24	615	Jundiá	3198
RN	24	620	Lagoa d'Anta	5801
RN	24	630	Lagoa de Pedras	6810
RN	24	640	Lagoa de Velhos	2861
RN	24	650	Lagoa Nova	12450
RN	24	660	Lagoa Salgada	7017
RN	24	670	Lajes	9618
RN	24	680	Lajes Pintadas	4552
RN	24	690	Lucrécia	3295
RN	24	700	Luís Gomes	9329
RN	24	710	Macaíba	58405
RN	24	720	Macau	25612
RN	24	725	Major Sales	3009
RN	24	730	Marcelino Vieira	8237
RN	24	740	Martins	7652
RN	24	750	Maxaranguape	8628
RN	24	760	Messias Targino	3812
RN	24	770	Montanhas	12664
RN	24	780	Monte Alegre	19799
RN	24	790	Monte das Gameleiras	2473
RN	24	800	Mossoró	220487
RN	24	810	Natal	744794
RN	24	820	Nísia Floresta	20613
RN	24	830	Nova Cruz	34999
RN	24	840	Olho-d'Água do Borges	4426
RN	24	850	Ouro Branco	4705
RN	24	860	Paraná	3671
RN	24	870	Paraú	4118
RN	24	880	Parazinho	4431
RN	24	890	Parelhas	19856
RN	24	325	Parnamirim	143598
RN	24	910	Passa e Fica	8885
RN	24	920	Passagem	2766
RN	24	930	Patu	10995
RN	24	940	Pau dos Ferros	25969
RN	24	950	Pedra Grande	4180
RN	24	960	Pedra Preta	2889
RN	24	970	Pedro Avelino	6946
RN	24	980	Pedro Velho	13753
RN	24	990	Pendências	11508
RN	24	1000	Pilões	3261
RN	24	1010	Poço Branco	12817
RN	24	1020	Portalegre	6866
RN	24	1025	Porto do Mangue	4416
RN	24	1030	Presidente Juscelino	7316
RN	24	1040	Pureza	7011
RN	24	1050	Rafael Fernandes	4529
RN	24	1060	Rafael Godeiro	2945
RN	24	1070	Riacho da Cruz	2701
RN	24	1080	Riacho de Santana	4268
RN	24	1090	Riachuelo	5743
RN	24	895	Rio do Fogo	9730
RN	24	1100	Rodolfo Fernandes	4224
RN	24	1110	Ruy Barbosa	3804
RN	24	1120	Santa Cruz	32107
RN	24	933	Santa Maria	4070
RN	24	1140	Santana do Matos	16472
RN	24	1142	Santana do Seridó	2336
RN	24	1150	Santo Antônio	20381
RN	24	1160	São Bento do Norte	3440
RN	24	1170	São Bento do Trairí	3246
RN	24	1180	São Fernando	3151
RN	24	1190	São Francisco do Oeste	3691
RN	24	1200	São Gonçalo do Amarante	76820
RN	24	1210	São João do Sabugi	5764
RN	24	1220	São José de Mipibu	36995
RN	24	1230	São José do Campestre	12030
RN	24	1240	São José do Seridó	3962
RN	24	1250	São Miguel	20658
RN	24	1255	São Miguel de Touros	8121
RN	24	1260	São Paulo do Potengi	14466
RN	24	1270	São Pedro	6701
RN	24	1280	São Rafael	8311
RN	24	1290	São Tomé	10593
RN	24	1300	São Vicente	5834
RN	24	1310	Senador Elói de Souza	5249
RN	24	1320	Senador Georgino Avelino	3499
RN	24	1330	Serra de São Bento	5739
RN	24	1335	Serra do Mel	8305
RN	24	1340	Serra Negra do Norte	7555
RN	24	1350	Serrinha	7406
RN	24	1355	Serrinha dos Pintos	4282
RN	24	1360	Severiano Melo	10635
RN	24	1370	Sítio Novo	4401
RN	24	1380	Taboleiro Grande	2016
RN	24	1390	Taipu	11864
RN	24	1400	Tangará	12705
RN	24	1410	Tenente Ananias	8674
RN	24	1415	Tenente Laurentino Cruz	4730
RN	24	1105	Tibau	3560
RN	24	1420	Tibau do Sul	8299
RN	24	1430	Timbaúba dos Batistas	2267
RN	24	1440	Touros	29931
RN	24	1445	Triunfo Potiguar	3678
RN	24	1450	Umarizal	11094
RN	24	1460	Upanema	11715
RN	24	1470	Várzea	4950
RN	24	1475	Venha-Ver	3584
RN	24	1480	Vera Cruz	8692
RN	24	1490	Viçosa	1586
RN	24	1500	Vila Flor	2599
PB	25	10	Água Branca	8431
PB	25	20	Aguiar	5139
PB	25	30	Alagoa Grande	28874
PB	25	40	Alagoa Nova	18813
PB	25	50	Alagoinha	12067
PB	25	53	Alcantil	5174
PB	25	57	Algodão de Jandaíra	2282
PB	25	60	Alhandra	16729
PB	25	73	Amparo	1966
PB	25	77	Aparecida	6898
PB	25	80	Araçagi	18011
PB	25	90	Arara	12108
PB	25	100	Araruna	16960
PB	25	110	Areia	25515
PB	25	115	Areia de Baraúnas	2202
PB	25	120	Areial	6028
PB	25	130	Aroeiras	19352
PB	25	135	Assunção	3105
PB	25	140	Baía da Traição	6830
PB	25	150	Bananeiras	21395
PB	25	153	Baraúna	3383
PB	25	160	Barra de Santa Rosa	12329
PB	25	157	Barra de Santana	8374
PB	25	170	Barra de São Miguel	5198
PB	25	180	Bayeux	90663
PB	25	190	Belém	16901
PB	25	200	Belém do Brejo do Cruz	6663
PB	25	205	Bernardino Batista	2667
PB	25	210	Boa Ventura	6778
PB	25	215	Boa Vista	5231
PB	25	220	Bom Jesus	2334
PB	25	230	Bom Sucesso	4979
PB	25	240	Bonito de Santa Fé	9288
PB	25	250	Boqueirão	15868
PB	25	270	Borborema	4898
PB	25	280	Brejo do Cruz	11711
PB	25	290	Brejo dos Santos	5860
PB	25	300	Caaporã	19499
PB	25	310	Cabaceiras	4275
PB	25	320	Cabedelo	47077
PB	25	330	Cachoeira dos Índios	7994
PB	25	340	Cacimba de Areia	3784
PB	25	350	Cacimba de Dentro	16554
PB	25	355	Cacimbas	7253
PB	25	360	Caiçara	7324
PB	25	370	Cajazeiras	55775
PB	25	375	Cajazeirinhas	2774
PB	25	380	Caldas Brandão	5231
PB	25	390	Camalaú	5506
PB	25	400	Campina Grande	365559
PB	25	1640	Campo de Santana	9074
PB	25	403	Capim	4232
PB	25	407	Caraúbas	3501
PB	25	410	Carrapateira	2249
PB	25	415	Casserengue	6883
PB	25	420	Catingueira	4609
PB	25	430	Catolé do Rocha	27079
PB	25	435	Caturité	4304
PB	25	440	Conceição	17550
PB	25	450	Condado	6217
PB	25	460	Conde	18268
PB	25	470	Congo	4674
PB	25	480	Coremas	15329
PB	25	485	Coxixola	1486
PB	25	490	Cruz do Espírito Santo	14522
PB	25	500	Cubati	6422
PB	25	510	Cuité	19695
PB	25	523	Cuité de Mamanguape	6234
PB	25	520	Cuitegi	7336
PB	25	527	Curral de Cima	5464
PB	25	530	Curral Velho	2564
PB	25	535	Damião	4367
PB	25	540	Desterro	8015
PB	25	560	Diamante	6786
PB	25	570	Dona Inês	11194
PB	25	580	Duas Estradas	3431
PB	25	590	Emas	3040
PB	25	600	Esperança	28342
PB	25	610	Fagundes	11491
PB	25	620	Frei Martinho	2997
PB	25	625	Gado Bravo	8455
PB	25	630	Guarabira	51882
PB	25	640	Gurinhém	13255
PB	25	650	Gurjão	2697
PB	25	660	Ibiara	6321
PB	25	260	Igaracy	6477
PB	25	670	Imaculada	11274
PB	25	680	Ingá	17329
PB	25	690	Itabaiana	24820
PB	25	700	Itaporanga	21526
PB	25	710	Itapororoca	15002
PB	25	720	Itatuba	9446
PB	25	730	Jacaraú	14294
PB	25	740	Jericó	7467
PB	25	750	João Pessoa	628838
PB	25	760	Juarez Távora	7038
PB	25	770	Juazeirinho	15229
PB	25	780	Junco do Seridó	6030
PB	25	790	Juripiranga	9722
PB	25	800	Juru	9898
PB	25	810	Lagoa	4563
PB	25	820	Lagoa de Dentro	7013
PB	25	830	Lagoa Seca	24922
PB	25	840	Lastro	3069
PB	25	850	Livramento	7782
PB	25	855	Logradouro	3447
PB	25	860	Lucena	10388
PB	25	870	Mãe d'Água	3791
PB	25	880	Malta	5590
PB	25	890	Mamanguape	39859
PB	25	900	Manaíra	10195
PB	25	905	Marcação	6451
PB	25	910	Mari	20651
PB	25	915	Marizópolis	5534
PB	25	920	Massaranduba	11594
PB	25	930	Mataraca	5657
PB	25	933	Matinhas	3948
PB	25	937	Mato Grosso	2494
PB	25	939	Maturéia	5113
PB	25	940	Mogeiro	13211
PB	25	950	Montadas	4010
PB	25	960	Monte Horebe	4130
PB	25	970	Monteiro	27883
PB	25	980	Mulungu	9126
PB	25	990	Natuba	10235
PB	25	1000	Nazarezinho	7226
PB	25	1010	Nova Floresta	10088
PB	25	1020	Nova Olinda	6537
PB	25	1030	Nova Palmeira	3651
PB	25	1040	Olho d'Água	7437
PB	25	1050	Olivedos	3133
PB	25	1060	Ouro Velho	2822
PB	25	1065	Parari	1449
PB	25	1070	Passagem	2078
PB	25	1080	Patos	94984
PB	25	1090	Paulista	11347
PB	25	1100	Pedra Branca	3731
PB	25	1110	Pedra Lavrada	6599
PB	25	1120	Pedras de Fogo	25965
PB	25	1272	Pedro Régis	4908
PB	25	1130	Piancó	14537
PB	25	1140	Picuí	18351
PB	25	1150	Pilar	10504
PB	25	1160	Pilões	7771
PB	25	1170	Pilõezinhos	5442
PB	25	1180	Pirpirituba	10154
PB	25	1190	Pitimbu	15302
PB	25	1200	Pocinhos	14996
PB	25	1203	Poço Dantas	3966
PB	25	1207	Poço de José de Moura	3344
PB	25	1210	Pombal	32478
PB	25	1220	Prata	3460
PB	25	1230	Princesa Isabel	18613
PB	25	1240	Puxinanã	12107
PB	25	1250	Queimadas	37103
PB	25	1260	Quixabá	1200
PB	25	1270	Remígio	14827
PB	25	1274	Riachão	2901
PB	25	1275	Riachão do Bacamarte	3999
PB	25	1276	Riachão do Poço	4013
PB	25	1278	Riacho de Santo Antônio	1364
PB	25	1280	Riacho dos Cavalos	7633
PB	25	1290	Rio Tinto	22490
PB	25	1300	Salgadinho	2858
PB	25	1310	Salgado de São Félix	11896
PB	25	1315	Santa Cecília	6792
PB	25	1320	Santa Cruz	6182
PB	25	1330	Santa Helena	6183
PB	25	1335	Santa Inês	3394
PB	25	1340	Santa Luzia	14311
PB	25	1370	Santa Rita	122446
PB	25	1380	Santa Teresinha	4669
PB	25	1350	Santana de Mangueira	5549
PB	25	1360	Santana dos Garrotes	7826
PB	25	1365	Santarém	2584
PB	25	1385	Santo André	2743
PB	25	1392	São Bentinho	3713
PB	25	1390	São Bento	27656
PB	25	1396	São Domingos de Pombal	2348
PB	25	1394	São Domingos do Cariri	2297
PB	25	1398	São Francisco	3523
PB	25	1400	São João do Cariri	4777
PB	25	70	São João do Rio do Peixe	17735
PB	25	1410	São João do Tigre	4584
PB	25	1420	São José da Lagoa Tapada	7040
PB	25	1430	São José de Caiana	5863
PB	25	1440	São José de Espinharas	4835
PB	25	1450	São José de Piranhas	17953
PB	25	1455	São José de Princesa	4886
PB	25	1460	São José do Bonfim	2847
PB	25	1465	São José do Brejo do Cruz	1540
PB	25	1470	São José do Sabugi	3873
PB	25	1480	São José dos Cordeiros	3937
PB	25	1445	São José dos Ramos	4944
PB	25	1490	São Mamede	7863
PB	25	1500	São Miguel de Taipu	6327
PB	25	1510	São Sebastião de Lagoa de Roça	10406
PB	25	1520	São Sebastião do Umbuzeiro	2938
PB	25	1530	Sapé	47298
PB	25	1540	Seridó	9487
PB	25	1550	Serra Branca	12242
PB	25	1560	Serra da Raiz	3354
PB	25	1570	Serra Grande	2934
PB	25	1580	Serra Redonda	7308
PB	25	1590	Serraria	5790
PB	25	1593	Sertãozinho	3723
PB	25	1597	Sobrado	6659
PB	25	1600	Solânea	30880
PB	25	1610	Soledade	12334
PB	25	1615	Sossêgo	2662
PB	25	1620	Sousa	62610
PB	25	1630	Sumé	14860
PB	25	1650	Taperoá	13085
PB	25	1660	Tavares	13350
PB	25	1670	Teixeira	11698
PB	25	1675	Tenório	2515
PB	25	1680	Triunfo	9255
PB	25	1690	Uiraúna	13510
PB	25	1700	Umbuzeiro	8859
PB	25	1710	Várzea	2002
PB	25	1720	Vieirópolis	4689
PB	25	550	Vista Serrana	3142
PB	25	1740	Zabelê	1901
PE	26	5	Abreu e Lima	92737
PE	26	10	Afogados da Ingazeira	33940
PE	26	20	Afrânio	15540
PE	26	30	Agrestina	20665
PE	26	40	Água Preta	29333
PE	26	50	Águas Belas	36113
PE	26	60	Alagoinha	12987
PE	26	70	Aliança	37107
PE	26	80	Altinho	21819
PE	26	90	Amaraji	21713
PE	26	100	Angelim	9189
PE	26	105	Araçoiaba	16272
PE	26	110	Araripina	74075
PE	26	120	Arcoverde	63394
PE	26	130	Barra de Guabiraba	11068
PE	26	140	Barreiros	38698
PE	26	150	Belém de Maria	10140
PE	26	160	Belém de São Francisco	19347
PE	26	170	Belo Jardim	71175
PE	26	180	Betânia	11329
PE	26	190	Bezerros	58984
PE	26	200	Bodocó	32724
PE	26	210	Bom Conselho	42365
PE	26	220	Bom Jardim	37079
PE	26	230	Bonito	38607
PE	26	240	Brejão	8980
PE	26	250	Brejinho	7239
PE	26	260	Brejo da Madre de Deus	40236
PE	26	270	Buenos Aires	11867
PE	26	280	Buíque	46032
PE	26	290	Cabo de Santo Agostinho	160968
PE	26	300	Cabrobó	27596
PE	26	310	Cachoeirinha	17409
PE	26	320	Caetés	25219
PE	26	330	Calçado	12413
PE	26	340	Calumbi	7141
PE	26	345	Camaragibe	137727
PE	26	350	Camocim de São Félix	15512
PE	26	360	Camutanga	7954
PE	26	370	Canhotinho	25026
PE	26	380	Capoeiras	19550
PE	26	390	Carnaíba	17453
PE	26	392	Carnaubeira da Penha	10166
PE	26	400	Carpina	66531
PE	26	410	Caruaru	265937
PE	26	415	Casinhas	13586
PE	26	420	Catende	31176
PE	26	430	Cedro	9719
PE	26	440	Chã de Alegria	11165
PE	26	450	Chã Grande	19303
PE	26	460	Condado	22828
PE	26	470	Correntes	17298
PE	26	480	Cortês	12740
PE	26	490	Cumaru	30411
PE	26	500	Cupira	22492
PE	26	510	Custódia	30314
PE	26	515	Dormentes	14855
PE	26	520	Escada	57803
PE	26	530	Exu	32571
PE	26	540	Feira Nova	18959
PE	26	545	Fernando de Noronha	2163
PE	26	550	Ferreiros	10665
PE	26	560	Flores	20519
PE	26	570	Floresta	25829
PE	26	580	Frei Miguelinho	12633
PE	26	590	Gameleira	25347
PE	26	600	Garanhuns	122188
PE	26	610	Glória do Goitá	27784
PE	26	620	Goiana	73342
PE	26	630	Granito	6160
PE	26	640	Gravatá	69056
PE	26	650	Iati	17415
PE	26	660	Ibimirim	23181
PE	26	670	Ibirajuba	7404
PE	26	680	Igarassu	86519
PE	26	690	Iguaraci	11562
PE	26	760	Ilha de Itamaracá	17168
PE	26	700	Inajá	13973
PE	26	710	Ingazeira	4609
PE	26	720	Ipojuca	63550
PE	26	730	Ipubi	23600
PE	26	740	Itacuruba	3799
PE	26	750	Itaíba	26693
PE	26	765	Itambé	35207
PE	26	770	Itapetim	14491
PE	26	775	Itapissuma	21258
PE	26	780	Itaquitinga	15234
PE	26	790	Jaboatão dos Guararapes	610648
PE	26	795	Jaqueira	12062
PE	26	800	Jataúba	14716
PE	26	805	Jatobá	13755
PE	26	810	João Alfredo	26901
PE	26	820	Joaquim Nabuco	15994
PE	26	825	Jucati	10194
PE	26	830	Jupi	12495
PE	26	840	Jurema	14065
PE	26	845	Lagoa do Carro	13730
PE	26	850	Lagoa do Itaenga	21301
PE	26	860	Lagoa do Ouro	10854
PE	26	870	Lagoa dos Gatos	15896
PE	26	875	Lagoa Grande	20488
PE	26	880	Lajedo	32976
PE	26	890	Limoeiro	56772
PE	26	900	Macaparana	22999
PE	26	910	Machados	10074
PE	26	915	Manari	13294
PE	26	920	Maraial	14895
PE	26	930	Mirandiba	13201
PE	26	1430	Moreilândia	10881
PE	26	940	Moreno	52308
PE	26	950	Nazaré da Mata	30090
PE	26	960	Olinda	376068
PE	26	970	Orobó	22967
PE	26	980	Orocó	10854
PE	26	990	Ouricuri	57886
PE	26	1000	Palmares	55192
PE	26	1010	Palmeirina	9913
PE	26	1020	Panelas	25423
PE	26	1030	Paranatama	10019
PE	26	1040	Parnamirim	19456
PE	26	1050	Passira	29131
PE	26	1060	Paudalho	46842
PE	26	1070	Paulista	277870
PE	26	1080	Pedra	20438
PE	26	1090	Pesqueira	57751
PE	26	1100	Petrolândia	29025
PE	26	1110	Petrolina	235821
PE	26	1120	Poção	11669
PE	26	1130	Pombos	23998
PE	26	1140	Primavera	11669
PE	26	1150	Quipapá	22457
PE	26	1153	Quixaba	6673
PE	26	1160	Recife	1461320
PE	26	1170	Riacho das Almas	18204
PE	26	1180	Ribeirão	41581
PE	26	1190	Rio Formoso	21299
PE	26	1200	Sairé	14430
PE	26	1210	Salgadinho	7514
PE	26	1220	Salgueiro	52914
PE	26	1230	Saloá	15058
PE	26	1240	Sanharó	16142
PE	26	1245	Santa Cruz	11535
PE	26	1247	Santa Cruz da Baixa Verde	10528
PE	26	1250	Santa Cruz do Capibaribe	65430
PE	26	1255	Santa Filomena	12720
PE	26	1260	Santa Maria da Boa Vista	39890
PE	26	1270	Santa Maria do Cambucá	11839
PE	26	1280	Santa Terezinha	10406
PE	26	1290	São Benedito do Sul	10659
PE	26	1300	São Bento do Una	46322
PE	26	1310	São Caitano	34605
PE	26	1320	São João	20000
PE	26	1330	São Joaquim do Monte	20628
PE	26	1340	São José da Coroa Grande	14722
PE	26	1350	São José do Belmonte	31848
PE	26	1360	São José do Egito	29712
PE	26	1370	São Lourenço da Mata	91801
PE	26	1380	São Vicente Ferrer	16568
PE	26	1390	Serra Talhada	70472
PE	26	1400	Serrita	17490
PE	26	1410	Sertânia	31702
PE	26	1420	Sirinhaém	32981
PE	26	1440	Solidão	5456
PE	26	1450	Surubim	51531
PE	26	1460	Tabira	24477
PE	26	1470	Tacaimbó	13315
PE	26	1480	Tacaratu	17017
PE	26	1485	Tamandaré	18043
PE	26	1500	Taquaritinga do Norte	20578
PE	26	1510	Terezinha	6149
PE	26	1520	Terra Nova	7777
PE	26	1530	Timbaúba	56798
PE	26	1540	Toritama	23923
PE	26	1550	Tracunhaém	12536
PE	26	1560	Trindade	22895
PE	26	1570	Triunfo	14993
PE	26	1580	Tupanatinga	21310
PE	26	1590	Tuparetama	7968
PE	26	1600	Venturosa	13891
PE	26	1610	Verdejante	9066
PE	26	1618	Vertente do Lério	8524
PE	26	1620	Vertentes	15173
PE	26	1630	Vicência	29067
PE	26	1640	Vitória de Santo Antão	120924
PE	26	1650	Xexéu	14495
AL	27	10	Água Branca	18815
AL	27	20	Anadia	18315
AL	27	30	Arapiraca	193103
AL	27	40	Atalaia	41165
AL	27	50	Barra de Santo Antônio	12561
AL	27	60	Barra de São Miguel	6819
AL	27	70	Batalha	15343
AL	27	80	Belém	5919
AL	27	90	Belo Monte	6747
AL	27	100	Boca da Mata	24855
AL	27	110	Branquinha	12255
AL	27	120	Cacimbinhas	8980
AL	27	130	Cajueiro	19091
AL	27	135	Campestre	5367
AL	27	140	Campo Alegre	42340
AL	27	150	Campo Grande	8855
AL	27	160	Canapi	16935
AL	27	170	Capela	18667
AL	27	180	Carneiros	6862
AL	27	190	Chã Preta	7626
AL	27	200	Coité do Nóia	12669
AL	27	210	Colônia Leopoldina	17725
AL	27	220	Coqueiro Seco	5242
AL	27	230	Coruripe	44387
AL	27	235	Craíbas	21705
AL	27	240	Delmiro Gouveia	43544
AL	27	250	Dois Riachos	11391
AL	27	255	Estrela de Alagoas	16574
AL	27	260	Feira Grande	21953
AL	27	270	Feliz Deserto	3959
AL	27	280	Flexeiras	11943
AL	27	290	Girau do Ponciano	30042
AL	27	300	Ibateguara	14946
AL	27	310	Igaci	25417
AL	27	320	Igreja Nova	21945
AL	27	330	Inhapi	18685
AL	27	340	Jacaré dos Homens	6020
AL	27	350	Jacuípe	7261
AL	27	360	Japaratinga	6799
AL	27	370	Jaramataia	6224
AL	27	375	Jequiá da Praia	12897
AL	27	380	Joaquim Gomes	20652
AL	27	390	Jundiá	4251
AL	27	400	Junqueiro	24328
AL	27	410	Lagoa da Canoa	21247
AL	27	420	Limoeiro de Anadia	25747
AL	27	430	Maceió	849734
AL	27	440	Major Isidoro	17757
AL	27	490	Mar Vermelho	4113
AL	27	450	Maragogi	23504
AL	27	460	Maravilha	14398
AL	27	470	Marechal Deodoro	39272
AL	27	480	Maribondo	15200
AL	27	500	Mata Grande	24587
AL	27	510	Matriz de Camaragibe	24901
AL	27	520	Messias	12429
AL	27	530	Minador do Negrão	4761
AL	27	540	Monteirópolis	7579
AL	27	550	Murici	23422
AL	27	560	Novo Lino	9088
AL	27	570	Olho d'Água das Flores	20577
AL	27	580	Olho d'Água do Casado	7258
AL	27	590	Olho d'Água Grande	4981
AL	27	600	Olivença	10443
AL	27	610	Ouro Branco	10302
AL	27	620	Palestina	4799
AL	27	630	Palmeira dos Índios	68751
AL	27	640	Pão de Açúcar	25227
AL	27	642	Pariconha	10604
AL	27	644	Paripueira	8400
AL	27	650	Passo de Camaragibe	13651
AL	27	660	Paulo Jacinto	7598
AL	27	670	Penedo	58456
AL	27	680	Piaçabuçu	16732
AL	27	690	Pilar	31801
AL	27	700	Pindoba	2673
AL	27	710	Piranhas	21716
AL	27	720	Poço das Trincheiras	13756
AL	27	730	Porto Calvo	24349
AL	27	740	Porto de Pedras	10430
AL	27	750	Porto Real do Colégio	18601
AL	27	760	Quebrangulo	12056
AL	27	770	Rio Largo	65155
AL	27	780	Roteiro	6843
AL	27	790	Santa Luzia do Norte	6570
AL	27	800	Santana do Ipanema	43148
AL	27	810	Santana do Mundaú	11387
AL	27	820	São Brás	6624
AL	27	830	São José da Laje	20786
AL	27	840	São José da Tapera	27608
AL	27	850	São Luís do Quitunde	29021
AL	27	860	São Miguel dos Campos	43133
AL	27	870	São Miguel dos Milagres	6157
AL	27	880	São Sebastião	30488
AL	27	890	Satuba	13593
AL	27	895	Senador Rui Palmeira	12769
AL	27	900	Tanque d'Arca	6249
AL	27	910	Taquarana	17119
AL	27	915	Teotônio Vilela	39104
AL	27	920	Traipu	23751
AL	27	930	União dos Palmares	58988
AL	27	940	Viçosa	27092
SE	28	10	Amparo de São Francisco	2272
SE	28	20	Aquidabã	18981
SE	28	30	Aracaju	479767
SE	28	40	Arauá	11183
SE	28	50	Areia Branca	16143
SE	28	60	Barra dos Coqueiros	19372
SE	28	67	Boquim	24549
SE	28	70	Brejo Grande	7226
SE	28	100	Campo do Brito	15716
SE	28	110	Canhoba	3996
SE	28	120	Canindé de São Francisco	19689
SE	28	130	Capela	26953
SE	28	140	Carira	18495
SE	28	150	Carmópolis	10144
SE	28	160	Cedro de São João	5457
SE	28	170	Cristinápolis	15296
SE	28	190	Cumbe	3745
SE	28	200	Divina Pastora	3457
SE	28	210	Estância	60583
SE	28	220	Feira Nova	5269
SE	28	230	Frei Paulo	12495
SE	28	240	Gararu	11640
SE	28	250	General Maynard	2478
SE	28	260	Gracho Cardoso	5625
SE	28	270	Ilha das Flores	8637
SE	28	280	Indiaroba	13628
SE	28	290	Itabaiana	80502
SE	28	300	Itabaianinha	36862
SE	28	310	Itabi	5279
SE	28	320	Itaporanga d'Ajuda	27071
SE	28	330	Japaratuba	15034
SE	28	340	Japoatã	13781
SE	28	350	Lagarto	86781
SE	28	360	Laranjeiras	24982
SE	28	370	Macambira	6059
SE	28	380	Malhada dos Bois	3411
SE	28	390	Malhador	11943
SE	28	400	Maruim	15692
SE	28	410	Moita Bonita	11228
SE	28	420	Monte Alegre de Sergipe	12203
SE	28	430	Muribeca	7230
SE	28	440	Neópolis	19522
SE	28	445	Nossa Senhora Aparecida	8185
SE	28	450	Nossa Senhora da Glória	27967
SE	28	460	Nossa Senhora das Dores	22993
SE	28	470	Nossa Senhora de Lourdes	6440
SE	28	480	Nossa Senhora do Socorro	151427
SE	28	490	Pacatuba	11547
SE	28	500	Pedra Mole	2780
SE	28	510	Pedrinhas	8121
SE	28	520	Pinhão	5495
SE	28	530	Pirambu	8000
SE	28	540	Poço Redondo	27829
SE	28	550	Poço Verde	20684
SE	28	560	Porto da Folha	26338
SE	28	570	Propriá	28092
SE	28	580	Riachão do Dantas	19883
SE	28	590	Riachuelo	8579
SE	28	600	Ribeirópolis	15872
SE	28	610	Rosário do Catete	7553
SE	28	620	Salgado	19541
SE	28	630	Santa Luzia do Itanhy	13748
SE	28	650	Santa Rosa de Lima	3666
SE	28	640	Santana do São Francisco	6227
SE	28	660	Santo Amaro das Brotas	10684
SE	28	670	São Cristóvão	69911
SE	28	680	São Domingos	9725
SE	28	690	São Francisco	2627
SE	28	700	São Miguel do Aleixo	3544
SE	28	710	Simão Dias	38235
SE	28	720	Siriri	7104
SE	28	730	Telha	2771
SE	28	740	Tobias Barreto	44896
SE	28	750	Tomar do Geru	13321
SE	28	760	Umbaúba	20452
BA	29	10	Abaíra	9163
BA	29	20	Abaré	14325
BA	29	30	Acajutiba	14762
BA	29	35	Adustina	14483
BA	29	40	Água Fria	14895
BA	29	60	Aiquara	4915
BA	29	70	Alagoinhas	134162
BA	29	80	Alcobaça	22355
BA	29	90	Almadina	7202
BA	29	100	Amargosa	32057
BA	29	110	Amélia Rodrigues	24551
BA	29	115	América Dourada	15957
BA	29	120	Anagé	27830
BA	29	130	Andaraí	13760
BA	29	135	Andorinha	15344
BA	29	140	Angical	14285
BA	29	150	Anguera	9134
BA	29	160	Antas	13121
BA	29	170	Antônio Cardoso	11710
BA	29	180	Antônio Gonçalves	8371
BA	29	190	Aporá	17085
BA	29	195	Apuarema	7186
BA	29	205	Araças	11664
BA	29	200	Aracatu	15499
BA	29	210	Araci	48275
BA	29	220	Aramari	9758
BA	29	225	Arataca	10486
BA	29	230	Aratuípe	8557
BA	29	240	Aurelino Leal	17584
BA	29	250	Baianópolis	11673
BA	29	260	Baixa Grande	20073
BA	29	265	Banzaê	11053
BA	29	270	Barra	45558
BA	29	280	Barra da Estiva	26656
BA	29	290	Barra do Choça	45739
BA	29	300	Barra do Mendes	15479
BA	29	310	Barra do Rocha	7576
BA	29	320	Barreiras	123609
BA	29	323	Barro Alto	12110
BA	29	327	Barrocas	12509
BA	29	340	Belmonte	19404
BA	29	350	Belo Campo	18688
BA	29	360	Biritinga	14647
BA	29	370	Boa Nova	22712
BA	29	380	Boa Vista do Tupim	18792
BA	29	390	Bom Jesus da Lapa	56119
BA	29	395	Bom Jesus da Serra	10587
BA	29	400	Boninal	12097
BA	29	405	Bonito	13462
BA	29	410	Boquira	22946
BA	29	420	Botuporã	12558
BA	29	430	Brejões	16053
BA	29	440	Brejolândia	7990
BA	29	450	Brotas de Macaúbas	11929
BA	29	460	Brumado	63054
BA	29	470	Buerarema	18588
BA	29	475	Buritirama	19417
BA	29	480	Caatiba	17295
BA	29	485	Cabaceiras do Paraguaçu	15862
BA	29	490	Cachoeira	31071
BA	29	500	Caculé	21117
BA	29	510	Caém	11160
BA	29	515	Caetanos	13822
BA	29	520	Caetité	46541
BA	29	530	Cafarnaum	16480
BA	29	540	Cairu	10237
BA	29	550	Caldeirão Grande	10033
BA	29	560	Camacan	29216
BA	29	570	Camaçari	176541
BA	29	580	Camamu	33911
BA	29	590	Campo Alegre de Lourdes	28064
BA	29	600	Campo Formoso	61892
BA	29	610	Canápolis	9826
BA	29	620	Canarana	21685
BA	29	630	Canavieiras	36031
BA	29	640	Candeal	9934
BA	29	650	Candeias	79507
BA	29	660	Candiba	11974
BA	29	670	Cândido Sales	30040
BA	29	680	Cansanção	32269
BA	29	682	Canudos	13761
BA	29	685	Capela do Alto Alegre	10283
BA	29	687	Capim Grosso	25217
BA	29	689	Caraíbas	12448
BA	29	690	Caravelas	20481
BA	29	700	Cardeal da Silva	8537
BA	29	710	Carinhanha	27798
BA	29	720	Casa Nova	58469
BA	29	730	Castro Alves	25188
BA	29	740	Catolândia	3036
BA	29	750	Catu	47748
BA	29	755	Caturama	8840
BA	29	760	Central	16389
BA	29	770	Chorrochó	10346
BA	29	780	Cícero Dantas	32084
BA	29	790	Cipó	14905
BA	29	800	Coaraci	26863
BA	29	810	Cocos	18113
BA	29	820	Conceição da Feira	17960
BA	29	830	Conceição do Almeida	19026
BA	29	840	Conceição do Coité	57543
BA	29	850	Conceição do Jacuípe	27207
BA	29	860	Conde	21744
BA	29	870	Condeúba	18093
BA	29	880	Contendas do Sincorá	4110
BA	29	890	Coração de Maria	24397
BA	29	900	Cordeiros	7432
BA	29	910	Coribe	15450
BA	29	920	Coronel João Sá	20445
BA	29	930	Correntina	31377
BA	29	940	Cotegipe	13649
BA	29	950	Cravolândia	5088
BA	29	960	Crisópolis	19733
BA	29	970	Cristópolis	12665
BA	29	980	Cruz das Almas	55264
BA	29	990	Curaçá	30057
BA	29	1000	Dário Meira	15750
BA	29	1005	Dias d'Ávila	49668
BA	29	1010	Dom Basílio	10642
BA	29	1020	Dom Macedo Costa	3700
BA	29	1030	Elísio Medrado	7866
BA	29	1040	Encruzilhada	36486
BA	29	1050	Entre Rios	40530
BA	29	50	Érico Cardoso	12552
BA	29	1060	Esplanada	28470
BA	29	1070	Euclides da Cunha	54524
BA	29	1072	Eunápolis	88302
BA	29	1075	Fátima	18487
BA	29	1077	Feira da Mata	6202
BA	29	1080	Feira de Santana	503900
BA	29	1085	Filadélfia	17256
BA	29	1090	Firmino Alves	5061
BA	29	1100	Floresta Azul	10897
BA	29	1110	Formosa do Rio Preto	19172
BA	29	1120	Gandu	27375
BA	29	1125	Gavião	4075
BA	29	1130	Gentio do Ouro	9890
BA	29	1140	Glória	15096
BA	29	1150	Gongogi	11006
BA	29	330	Governador Lomanto Júnior	7986
BA	29	1160	Governador Mangabeira	16951
BA	29	1165	Guajeru	14161
BA	29	1170	Guanambi	73618
BA	29	1180	Guaratinga	23973
BA	29	1185	Heliópolis	13642
BA	29	1190	Iaçu	29251
BA	29	1200	Ibiassucê	13114
BA	29	1210	Ibicaraí	28338
BA	29	1220	Ibicoara	16217
BA	29	1230	Ibicuí	14973
BA	29	1240	Ibipeba	14719
BA	29	1250	Ibipitanga	13473
BA	29	1260	Ibiquera	4081
BA	29	1270	Ibirapitanga	20758
BA	29	1280	Ibirapuã	6728
BA	29	1290	Ibirataia	25372
BA	29	1300	Ibitiara	13653
BA	29	1310	Ibititá	18096
BA	29	1320	Ibotirama	24420
BA	29	1330	Ichu	4668
BA	29	1340	Igaporã	14709
BA	29	1345	Igrapiúna	15658
BA	29	1350	Iguaí	25796
BA	29	1360	Ilhéus	221627
BA	29	1370	Inhambupe	30763
BA	29	1380	Ipecaetá	19001
BA	29	1390	Ipiaú	43121
BA	29	1400	Ipirá	61461
BA	29	1410	Ipupiara	8697
BA	29	1420	Irajuba	6364
BA	29	1430	Iramaia	17662
BA	29	1440	Iraquara	18743
[truncated: 3,568 more rows]
