# Supplementary material for: Forecasting dengue fever in Brazil: An assessment of climate conditions
Source: PLoS One. 2019 Aug 8;14(8):e0220106. doi: 10.1371/journal.pone.0220106 (PMC6687106; doi:10.1371/journal.pone.0220106)
Supplement: S1 File — (ZIP) [file pone.0220106.s003.zip › data and codes_submit/holdout dataset analysis/completed_climate_data/preprocessing data/dados_Sao_Luis.xlsx]

## Sheet: climdata_Sao_Luis
1	1	2001	0		26.98
1	1	2001	1200	0
2	1	2001	0		27.14
2	1	2001	1200	0
3	1	2001	0		24.96
3	1	2001	1200	15
4	1	2001	0		24.56
4	1	2001	1200	65.4
5	1	2001	0		26.88
5	1	2001	1200	3.1
6	1	2001	0		26.94
6	1	2001	1200	0
7	1	2001	0		24.58
7	1	2001	1200	35.4
8	1	2001	0		26.58
8	1	2001	1200	24.6
9	1	2001	0		26
9	1	2001	1200	0
10	1	2001	0		25.04
10	1	2001	1200	12.6
11	1	2001	0		24.7
11	1	2001	1200	16.1
12	1	2001	0		24.54
12	1	2001	1200	23.4
13	1	2001	0		25.12
13	1	2001	1200	1.9
14	1	2001	0		26.22
14	1	2001	1200	0.2
15	1	2001	0		25.7
15	1	2001	1200	2.2
16	1	2001	0		26.24
16	1	2001	1200	23.3
17	1	2001	0		26.66
17	1	2001	1200	0
18	1	2001	0		26.56
18	1	2001	1200	0
19	1	2001	0		26.64
19	1	2001	1200	0
20	1	2001	0		25.88
20	1	2001	1200	1.5
21	1	2001	0		25.76
21	1	2001	1200	18.4
22	1	2001	0		25.88
22	1	2001	1200	11.7
23	1	2001	0		25.46
23	1	2001	1200	0
24	1	2001	0		25.36
24	1	2001	1200	9.7
25	1	2001	0		26.14
25	1	2001	1200	3.7
26	1	2001	0		26.08
26	1	2001	1200	0.1
27	1	2001	0		26.32
27	1	2001	1200	1.2
28	1	2001	0		26.66
28	1	2001	1200	0
29	1	2001	0		25.46
29	1	2001	1200	0.4
30	1	2001	0		25.34
30	1	2001	1200	21.7
31	1	2001	0		23.84
31	1	2001	1200	44.6
1	2	2001	0		24.74
1	2	2001	1200	36.6
2	2	2001	0		24.78
2	2	2001	1200	80.3
3	2	2001	0		25.48
3	2	2001	1200	17.1
4	2	2001	0		26.08
4	2	2001	1200	6.1
5	2	2001	0		26.32
5	2	2001	1200	0.4
6	2	2001	0		25.78
6	2	2001	1200	3.6
7	2	2001	0		26.56
7	2	2001	1200	0
8	2	2001	0		26.66
8	2	2001	1200	0
9	2	2001	0		25.94
9	2	2001	1200	0.2
10	2	2001	0		25.42
10	2	2001	1200	19.4
11	2	2001	0		25.72
11	2	2001	1200	35.6
12	2	2001	0		25.5
12	2	2001	1200	17.6
13	2	2001	0		26.42
13	2	2001	1200	11.4
14	2	2001	0		24.26
14	2	2001	1200	9.6
15	2	2001	0		26.68
15	2	2001	1200	9
16	2	2001	0		26.3
16	2	2001	1200	0
17	2	2001	0		26.6
17	2	2001	1200	3.3
18	2	2001	0		24.44
18	2	2001	1200	19
19	2	2001	0		25.72
19	2	2001	1200	12.4
20	2	2001	0		25.48
20	2	2001	1200	15
21	2	2001	0		25.48
21	2	2001	1200	6.8
22	2	2001	0		25.32
22	2	2001	1200	62.3
23	2	2001	0		25.42
23	2	2001	1200	0.5
24	2	2001	0		24.66
24	2	2001	1200	8
25	2	2001	0		25.64
25	2	2001	1200	10.4
26	2	2001	0		22.98
26	2	2001	1200	56
27	2	2001	0		25.2
27	2	2001	1200	1.1
28	2	2001	0		25.5
28	2	2001	1200	3.7
1	3	2001	0		25.82
1	3	2001	1200	10.4
2	3	2001	0		25.94
2	3	2001	1200	10.6
3	3	2001	0		26.32
3	3	2001	1200	0.2
4	3	2001	0		27.2
4	3	2001	1200	6.1
5	3	2001	0		26.98
5	3	2001	1200	0
6	3	2001	0		27.38
6	3	2001	1200	0.7
7	3	2001	0		27.22
7	3	2001	1200	0
8	3	2001	0		26.86
8	3	2001	1200	0
9	3	2001	0		26.62
9	3	2001	1200	1.4
10	3	2001	0		26.16
10	3	2001	1200	43.2
11	3	2001	0		25.06
11	3	2001	1200	32.2
12	3	2001	0		24.36
12	3	2001	1200	104.6
13	3	2001	0		24.22
13	3	2001	1200	36.4
14	3	2001	0		25.56
14	3	2001	1200	0
15	3	2001	0		25.54
15	3	2001	1200	0
16	3	2001	0		26.06
16	3	2001	1200	7.6
17	3	2001	0		26.4
17	3	2001	1200	1.2
18	3	2001	0		26.02
18	3	2001	1200	1.5
19	3	2001	0		26.58
19	3	2001	1200	6.4
20	3	2001	0		26.82
20	3	2001	1200	0.4
21	3	2001	0		26.66
21	3	2001	1200	0
22	3	2001	0		27.46
22	3	2001	1200	7.6
23	3	2001	0		26.62
23	3	2001	1200	0
24	3	2001	0		24.86
24	3	2001	1200	10.1
25	3	2001	0		26.64
25	3	2001	1200	1
26	3	2001	0		26.84
26	3	2001	1200	0.6
27	3	2001	0		26.44
27	3	2001	1200	0
28	3	2001	0		26.4
28	3	2001	1200	16.8
29	3	2001	0		24.08
29	3	2001	1200	21.5
30	3	2001	0		23.72
30	3	2001	1200	38.9
31	3	2001	0		26.1
31	3	2001	1200	11.3
1	4	2001	0		25.98
1	4	2001	1200	8.2
2	4	2001	0		25.3
2	4	2001	1200	5.6
3	4	2001	0		24.34
3	4	2001	1200	23.9
4	4	2001	0		25.28
4	4	2001	1200	42.6
5	4	2001	0		25.12
5	4	2001	1200	56
6	4	2001	0		25.6
6	4	2001	1200	8.2
7	4	2001	0		25.7
7	4	2001	1200	3.4
8	4	2001	0		25.2
8	4	2001	1200	14.2
9	4	2001	0		25.18
9	4	2001	1200	66
10	4	2001	0		24.82
10	4	2001	1200	29
11	4	2001	0		24.72
11	4	2001	1200	15.7
12	4	2001	0		26.8
12	4	2001	1200	7.8
13	4	2001	0		26.6
13	4	2001	1200	0
14	4	2001	0		25.66
14	4	2001	1200	52
15	4	2001	0		25.72
15	4	2001	1200	0.3
16	4	2001	0		25.22
16	4	2001	1200	29
17	4	2001	0		26
17	4	2001	1200	32.2
18	4	2001	0		25.88
18	4	2001	1200	0.5
19	4	2001	0		24.6
19	4	2001	1200	84.8
20	4	2001	0		25.64
20	4	2001	1200	0.4
21	4	2001	0		25.26
21	4	2001	1200	31.8
22	4	2001	0		25.64
22	4	2001	1200	0
23	4	2001	0		26.92
23	4	2001	1200	0.4
24	4	2001	0		27.18
24	4	2001	1200	0
25	4	2001	0		25.12
25	4	2001	1200	31
26	4	2001	0		26.3
26	4	2001	1200	21.6
27	4	2001	0		25.76
27	4	2001	1200	1.3
28	4	2001	0		26
28	4	2001	1200	13
29	4	2001	0		26.24
29	4	2001	1200	6.2
30	4	2001	0		25.9
30	4	2001	1200	5
1	5	2001	0		26.26
1	5	2001	1200	46.6
2	5	2001	0		27.16
2	5	2001	1200	0
3	5	2001	0		27.04
3	5	2001	1200	0
4	5	2001	0		26.64
4	5	2001	1200	0.2
5	5	2001	0		26.86
5	5	2001	1200	9.3
6	5	2001	0		26.5
6	5	2001	1200	10.7
7	5	2001	0		26.94
7	5	2001	1200	21.2
8	5	2001	0		26.92
8	5	2001	1200	1.2
9	5	2001	0		27.1
9	5	2001	1200	0
10	5	2001	0		26.86
10	5	2001	1200	0
11	5	2001	0		26.76
11	5	2001	1200	1.7
12	5	2001	0		26.82
12	5	2001	1200	0
13	5	2001	0		27.16
13	5	2001	1200	18.8
14	5	2001	0		27.64
14	5	2001	1200	0
15	5	2001	0		26.64
15	5	2001	1200	0
16	5	2001	0		26.98
16	5	2001	1200	0
17	5	2001	0		26.7
17	5	2001	1200	0
18	5	2001	0		27.44
18	5	2001	1200	0.4
19	5	2001	0		27.2
19	5	2001	1200	0
20	5	2001	0		26.4
20	5	2001	1200	0
21	5	2001	0		26.32
21	5	2001	1200	0
22	5	2001	0		26.84
22	5	2001	1200	4.7
23	5	2001	0		26.68
23	5	2001	1200	38.6
24	5	2001	0		25.28
24	5	2001	1200	6.8
25	5	2001	0		26.52
25	5	2001	1200	35.2
26	5	2001	0		26.54
26	5	2001	1200	0.6
27	5	2001	0		26.96
27	5	2001	1200	0
28	5	2001	0		27
28	5	2001	1200	0
29	5	2001	0		26.9
29	5	2001	1200	0
30	5	2001	0		26.98
30	5	2001	1200	3.4
31	5	2001	0		26.34
31	5	2001	1200	2.4
1	6	2001	0		26.72
1	6	2001	1200	0
2	6	2001	0		25.9
2	6	2001	1200	2.2
3	6	2001	0		26.48
3	6	2001	1200	9.4
4	6	2001	0		24.98
4	6	2001	1200	7
5	6	2001	0		25.38
5	6	2001	1200	29.6
6	6	2001	0		25.62
6	6	2001	1200	72.9
7	6	2001	0		26.22
7	6	2001	1200	0
8	6	2001	0		25.84
8	6	2001	1200	2
9	6	2001	0		26.22
9	6	2001	1200	14.8
10	6	2001	0		26.06
10	6	2001	1200	0
11	6	2001	0		26
11	6	2001	1200	15.8
12	6	2001	0		26.06
12	6	2001	1200	18.3
13	6	2001	0		26.24
13	6	2001	1200	0.4
14	6	2001	0		26.1
14	6	2001	1200	0
15	6	2001	0		26.28
15	6	2001	1200	7.4
16	6	2001	0		25.6
16	6	2001	1200	0.2
17	6	2001	0		26.44
17	6	2001	1200	10.9
18	6	2001	0		26.36
18	6	2001	1200	0
19	6	2001	0		25.22
19	6	2001	1200	16.4
20	6	2001	0		25.32
20	6	2001	1200	21.4
21	6	2001	0		26.4
21	6	2001	1200	8.2
22	6	2001	0		25.36
22	6	2001	1200	1.3
23	6	2001	0		25.72
23	6	2001	1200	17.6
24	6	2001	0		25.44
24	6	2001	1200	1.6
25	6	2001	0		26.56
25	6	2001	1200	25.4
26	6	2001	0		26.1
26	6	2001	1200	0.7
27	6	2001	0		26.18
27	6	2001	1200	0
28	6	2001	0		25.98
28	6	2001	1200	29.9
29	6	2001	0		25.78
29	6	2001	1200	5.2
30	6	2001	0		26.7
30	6	2001	1200	8.6
1	7	2001	0		25.94
1	7	2001	1200	4.7
2	7	2001	0		25.4
2	7	2001	1200	0.4
3	7	2001	0		26.08
3	7	2001	1200	53.2
4	7	2001	0		26.7
4	7	2001	1200	15.9
5	7	2001	0		26.28
5	7	2001	1200	0
6	7	2001	0		26.62
6	7	2001	1200	0
7	7	2001	0		26.4
7	7	2001	1200	0
8	7	2001	0		26.1
8	7	2001	1200	1.4
9	7	2001	0		26.06
9	7	2001	1200	0.7
10	7	2001	0		26.06
10	7	2001	1200	10.3
11	7	2001	0		26.78
11	7	2001	1200	19.3
12	7	2001	0		26.92
12	7	2001	1200	0
13	7	2001	0		27.26
13	7	2001	1200	0
14	7	2001	0		25.98
14	7	2001	1200	13.2
15	7	2001	0		25.86
15	7	2001	1200	8.8
16	7	2001	0		26.62
16	7	2001	1200	0
17	7	2001	0		26.36
17	7	2001	1200	0
18	7	2001	0		25.22
18	7	2001	1200	0
19	7	2001	0		25.84
19	7	2001	1200	6.4
20	7	2001	0		26.9
20	7	2001	1200	0
21	7	2001	0		26.96
21	7	2001	1200	0
22	7	2001	0		26.12
22	7	2001	1200	0
23	7	2001	0		26.02
23	7	2001	1200	1.6
24	7	2001	0		24.78
24	7	2001	1200	4.8
25	7	2001	0		25.86
25	7	2001	1200	0
26	7	2001	0		26.2
26	7	2001	1200	0.3
27	7	2001	0		25.68
27	7	2001	1200	0
28	7	2001	0		25.82
28	7	2001	1200	6.4
29	7	2001	0		25.78
29	7	2001	1200	2.8
30	7	2001	0		26.6
30	7	2001	1200	0
31	7	2001	0		27.44
31	7	2001	1200	0
1	8	2001	0		25.9
1	8	2001	1200	0
2	8	2001	0		26.24
2	8	2001	1200	0.2
3	8	2001	0		25.8
3	8	2001	1200	0
4	8	2001	0		26.04
4	8	2001	1200	0
5	8	2001	0		25.9
5	8	2001	1200	0
6	8	2001	0		26.08
6	8	2001	1200	0
7	8	2001	0		25.84
7	8	2001	1200	0
8	8	2001	0		25.98
8	8	2001	1200	0
9	8	2001	0		26.26
9	8	2001	1200	0
10	8	2001	0		26.2
10	8	2001	1200	0
11	8	2001	0		26.32
11	8	2001	1200	0
12	8	2001	0		25.92
12	8	2001	1200	0
13	8	2001	0		26.3
13	8	2001	1200	0
14	8	2001	0		26.16
14	8	2001	1200	0
15	8	2001	0		26.58
15	8	2001	1200	0
16	8	2001	0		26.46
16	8	2001	1200	0
17	8	2001	0		26.6
17	8	2001	1200	0.3
18	8	2001	0		26.9
18	8	2001	1200	0
19	8	2001	0		26.44
19	8	2001	1200	0
20	8	2001	0		26.96
20	8	2001	1200	0
21	8	2001	0		26.72
21	8	2001	1200	0
22	8	2001	0		26.66
22	8	2001	1200	0
23	8	2001	0		26.68
23	8	2001	1200	0
24	8	2001	0		26.66
24	8	2001	1200	0
25	8	2001	0		26.48
25	8	2001	1200	0
26	8	2001	0		25.5
26	8	2001	1200	0
27	8	2001	0		26.68
27	8	2001	1200	0
28	8	2001	0		26.72
28	8	2001	1200	0
29	8	2001	0		27.1
29	8	2001	1200	0
30	8	2001	0		26.8
30	8	2001	1200	0
31	8	2001	0		27.06
31	8	2001	1200	0
1	9	2001	0		26.84
1	9	2001	1200	0
2	9	2001	0		26.54
2	9	2001	1200	0
3	9	2001	0		26.94
3	9	2001	1200	0
4	9	2001	0		27.34
4	9	2001	1200	0
5	9	2001	0		26.84
5	9	2001	1200	0
6	9	2001	0		27
6	9	2001	1200	0
7	9	2001	0		26.88
7	9	2001	1200	0
8	9	2001	0		27.12
8	9	2001	1200	0
9	9	2001	0		27.18
9	9	2001	1200	0
10	9	2001	0		27.08
10	9	2001	1200	0
11	9	2001	0		27.44
11	9	2001	1200	0
12	9	2001	0		26.52
12	9	2001	1200	0
13	9	2001	0		26.42
13	9	2001	1200	0
14	9	2001	0		26.3
14	9	2001	1200	0
15	9	2001	0		26.68
15	9	2001	1200	0
16	9	2001	0		26.64
16	9	2001	1200	0
17	9	2001	0		26.92
17	9	2001	1200	0
18	9	2001	0		26.46
18	9	2001	1200	0
19	9	2001	0		26.86
19	9	2001	1200	0
20	9	2001	0		27.1
20	9	2001	1200	5.8
21	9	2001	0		26.96
21	9	2001	1200	0
22	9	2001	0		27.2
22	9	2001	1200	1.4
23	9	2001	0		27.18
23	9	2001	1200	0
24	9	2001	0		27.1
24	9	2001	1200	0
25	9	2001	0		27.24
25	9	2001	1200	0.2
26	9	2001	0		27.66
26	9	2001	1200	0
27	9	2001	0		27.36
27	9	2001	1200	0
28	9	2001	0		27.02
28	9	2001	1200	0
29	9	2001	0		27.08
29	9	2001	1200	0
30	9	2001	0		27.56
30	9	2001	1200	0
1	10	2001	1200	0
2	10	2001	1200	0
3	10	2001	1200	0
4	10	2001	1200	0
5	10	2001	1200	0
6	10	2001	1200	0
7	10	2001	1200	0
8	10	2001	1200	0
9	10	2001	1200	0
10	10	2001	1200	0
11	10	2001	1200	0
12	10	2001	1200	0
13	10	2001	1200	0
14	10	2001	1200	0
15	10	2001	1200	0
16	10	2001	1200	0
17	10	2001	1200	0
18	10	2001	1200	0
19	10	2001	1200	0
20	10	2001	1200	0
21	10	2001	1200	0
22	10	2001	1200	0
23	10	2001	1200	0
24	10	2001	1200	0
25	10	2001	1200	0
26	10	2001	1200	0
27	10	2001	1200	0
28	10	2001	1200	0
29	10	2001	1200	0
30	10	2001	1200	0
31	10	2001	1200	0
1	11	2001	0		27.5
1	11	2001	1200	0
2	11	2001	0		27.48
2	11	2001	1200	0
3	11	2001	0		27.84
3	11	2001	1200	0.1
4	11	2001	0		27.88
4	11	2001	1200	0
5	11	2001	0		27.94
5	11	2001	1200	0.2
6	11	2001	0		28.06
6	11	2001	1200	0
7	11	2001	0		27.8
7	11	2001	1200	0
8	11	2001	0		28
8	11	2001	1200	0
9	11	2001	0		28
9	11	2001	1200	0
10	11	2001	0		27.78
10	11	2001	1200	0
11	11	2001	0		27.74
11	11	2001	1200	0
12	11	2001	0		27.54
12	11	2001	1200	0
13	11	2001	0		27.6
13	11	2001	1200	0
14	11	2001	1200	0
15	11	2001	0		27.86
15	11	2001	1200	0
16	11	2001	0		27.66
16	11	2001	1200	0
17	11	2001	0		27.68
17	11	2001	1200	0
18	11	2001	0		27.96
18	11	2001	1200	0
19	11	2001	0		28.2
19	11	2001	1200	0
20	11	2001	0		27.86
20	11	2001	1200	0
21	11	2001	1200	0
22	11	2001	0		27.7
22	11	2001	1200	0
23	11	2001	0		27.6
23	11	2001	1200	0
24	11	2001	0		27.36
24	11	2001	1200	0
25	11	2001	0		27.46
25	11	2001	1200	0
26	11	2001	0		28.6
26	11	2001	1200	0
27	11	2001	0		27.98
27	11	2001	1200	0
28	11	2001	0		27.2
28	11	2001	1200	5.8
29	11	2001	0		27.82
29	11	2001	1200	0
30	11	2001	0		27.6
30	11	2001	1200	0
1	12	2001	0		27.36
1	12	2001	1200	0
2	12	2001	0		28.3
2	12	2001	1200	0
3	12	2001	0		27.78
3	12	2001	1200	0
4	12	2001	0		25.5
4	12	2001	1200	18.8
5	12	2001	0		27.02
5	12	2001	1200	17
6	12	2001	0		28.1
6	12	2001	1200	0
7	12	2001	0		28.34
7	12	2001	1200	0
8	12	2001	0		28.06
8	12	2001	1200	0
9	12	2001	0		27.62
9	12	2001	1200	0
10	12	2001	0		27.16
10	12	2001	1200	0
11	12	2001	0		28.28
11	12	2001	1200	0
12	12	2001	0		27.88
12	12	2001	1200	0
13	12	2001	0		28.08
13	12	2001	1200	0
14	12	2001	0		27.56
14	12	2001	1200	0
15	12	2001	0		28.52
15	12	2001	1200	0
16	12	2001	0		28.06
16	12	2001	1200	0
17	12	2001	0		28.02
17	12	2001	1200	0
18	12	2001	0		27.46
18	12	2001	1200	0.2
19	12	2001	0		27.76
19	12	2001	1200	0
20	12	2001	0		28.4
20	12	2001	1200	0
21	12	2001	0		27.42
21	12	2001	1200	0
22	12	2001	0		28
22	12	2001	1200	0
23	12	2001	0		28.1
23	12	2001	1200	0
24	12	2001	0		28.12
24	12	2001	1200	0
25	12	2001	0		27.7
25	12	2001	1200	0
26	12	2001	0		28.56
26	12	2001	1200	0
27	12	2001	0		28.36
27	12	2001	1200	0
28	12	2001	0		27.56
28	12	2001	1200	0
29	12	2001	0		27.7
29	12	2001	1200	8
30	12	2001	0		28.04
30	12	2001	1200	0
31	12	2001	0		27.7
31	12	2001	1200	0
1	1	2002	0		28.26
1	1	2002	1200	0
2	1	2002	0		28.44
2	1	2002	1200	0
3	1	2002	0		27.96
3	1	2002	1200	0
4	1	2002	0		28.38
4	1	2002	1200	0
5	1	2002	0		26.7
5	1	2002	1200	0
6	1	2002	0		24.96
6	1	2002	1200	30.1
7	1	2002	0		25.72
7	1	2002	1200	4.6
8	1	2002	0		24.38
8	1	2002	1200	31.4
9	1	2002	0		24.66
9	1	2002	1200	36.6
10	1	2002	0		26.8
10	1	2002	1200	0.8
11	1	2002	0		25.34
11	1	2002	1200	39.6
12	1	2002	0		26.32
12	1	2002	1200	5.3
13	1	2002	0		27.26
13	1	2002	1200	9
14	1	2002	0		25.94
14	1	2002	1200	17.4
15	1	2002	0		26.42
15	1	2002	1200	0
16	1	2002	0		24.78
16	1	2002	1200	8.2
17	1	2002	0		25.74
17	1	2002	1200	9.7
18	1	2002	0		25.78
18	1	2002	1200	53.2
19	1	2002	0		26.9
19	1	2002	1200	0
20	1	2002	0		26.5
20	1	2002	1200	0.5
21	1	2002	0		26.28
21	1	2002	1200	0
22	1	2002	0		24.86
22	1	2002	1200	66.9
23	1	2002	0		25.78
23	1	2002	1200	2.8
24	1	2002	0		26.6
24	1	2002	1200	4
25	1	2002	0		27.36
25	1	2002	1200	0.2
26	1	2002	0		26.76
26	1	2002	1200	0
27	1	2002	0		26.72
27	1	2002	1200	7.6
28	1	2002	0		27.72
28	1	2002	1200	0
29	1	2002	0		27.06
29	1	2002	1200	0.2
30	1	2002	0		27.46
30	1	2002	1200	17.5
31	1	2002	0		27.38
31	1	2002	1200	0
1	2	2002	0		26.54
1	2	2002	1200	10.6
2	2	2002	0		26.96
2	2	2002	1200	0.2
3	2	2002	0		26.1
3	2	2002	1200	19.3
4	2	2002	0		26.1
4	2	2002	1200	8.2
5	2	2002	0		28.42
5	2	2002	1200	1.8
6	2	2002	0		26.5
6	2	2002	1200	0
7	2	2002	0		26.86
7	2	2002	1200	1.4
8	2	2002	0		27.84
8	2	2002	1200	0
9	2	2002	0		26.8
9	2	2002	1200	0.2
10	2	2002	0		26.38
10	2	2002	1200	0.4
11	2	2002	0		27.26
11	2	2002	1200	0.5
12	2	2002	0		25.1
12	2	2002	1200	2.8
13	2	2002	0		26.34
13	2	2002	1200	2.4
14	2	2002	0		26.9
14	2	2002	1200	0.4
15	2	2002	0		27.34
15	2	2002	1200	3
16	2	2002	0		27.66
16	2	2002	1200	0
17	2	2002	0		27.7
17	2	2002	1200	3
18	2	2002	0		27.9
18	2	2002	1200	0
19	2	2002	0		26.98
19	2	2002	1200	4.4
20	2	2002	0		27.48
20	2	2002	1200	15.8
21	2	2002	0		27.24
21	2	2002	1200	0
22	2	2002	0		27.3
22	2	2002	1200	0
23	2	2002	0		27.84
23	2	2002	1200	0
24	2	2002	0		27.62
24	2	2002	1200	9
25	2	2002	0		28.96
25	2	2002	1200	0
26	2	2002	0		27.78
26	2	2002	1200	0
27	2	2002	0		27.6
27	2	2002	1200	0
28	2	2002	0		27.52
28	2	2002	1200	0
1	3	2002	0		27.16
1	3	2002	1200	0
2	3	2002	0		26.88
2	3	2002	1200	25.4
3	3	2002	0		24.74
3	3	2002	1200	6.9
4	3	2002	0		24.94
4	3	2002	1200	20.2
5	3	2002	0		24.06
5	3	2002	1200	61.7
6	3	2002	0		25.9
6	3	2002	1200	6
7	3	2002	0		26.28
7	3	2002	1200	0
8	3	2002	0		25.4
8	3	2002	1200	16.4
9	3	2002	0		26.16
9	3	2002	1200	14.6
10	3	2002	0		25.96
10	3	2002	1200	5
11	3	2002	0		26.18
11	3	2002	1200	20.7
12	3	2002	0		26.24
12	3	2002	1200	8.6
13	3	2002	0		27.5
13	3	2002	1200	0
14	3	2002	0		27.04
14	3	2002	1200	0.1
15	3	2002	0		27.48
15	3	2002	1200	0
16	3	2002	0		25.84
16	3	2002	1200	4.8
17	3	2002	0		25.74
17	3	2002	1200	16.4
18	3	2002	0		26.26
18	3	2002	1200	24
19	3	2002	0		25.16
19	3	2002	1200	10.6
20	3	2002	0		26.64
20	3	2002	1200	7.6
21	3	2002	0		26.62
21	3	2002	1200	0
22	3	2002	0		27.12
22	3	2002	1200	2
23	3	2002	0		26.42
23	3	2002	1200	0
24	3	2002	0		26.14
24	3	2002	1200	1.8
25	3	2002	0		26.08
25	3	2002	1200	19.5
26	3	2002	0		26.4
26	3	2002	1200	0
27	3	2002	0		26.58
27	3	2002	1200	5.8
28	3	2002	0		26.62
28	3	2002	1200	5
29	3	2002	0		27
29	3	2002	1200	0
30	3	2002	0		26.42
30	3	2002	1200	26.4
31	3	2002	0		26.62
31	3	2002	1200	4.6
1	4	2002	0		26.82
1	4	2002	1200	5
2	4	2002	0		27.28
2	4	2002	1200	3
3	4	2002	0		26.5
3	4	2002	1200	1
4	4	2002	0		27.12
4	4	2002	1200	0
5	4	2002	0		25.82
5	4	2002	1200	0.2
6	4	2002	0		26.28
6	4	2002	1200	14
7	4	2002	0		24.6
7	4	2002	1200	44.9
8	4	2002	0		26.8
8	4	2002	1200	0
9	4	2002	0		26.12
9	4	2002	1200	10.4
10	4	2002	0		26.64
10	4	2002	1200	55.6
11	4	2002	0		25.16
11	4	2002	1200	9
12	4	2002	0		25.08
12	4	2002	1200	75
13	4	2002	0		26.54
13	4	2002	1200	2.2
14	4	2002	0		26.06
14	4	2002	1200	3.4
15	4	2002	0		26.88
15	4	2002	1200	12.2
16	4	2002	0		24.88
16	4	2002	1200	43.7
17	4	2002	0		26.22
17	4	2002	1200	34.6
18	4	2002	0		27
18	4	2002	1200	0
19	4	2002	0		27.32
19	4	2002	1200	2
20	4	2002	0		26.96
20	4	2002	1200	0
21	4	2002	0		26.36
21	4	2002	1200	10.2
22	4	2002	0		26.7
22	4	2002	1200	25.9
23	4	2002	0		25.48
23	4	2002	1200	15.2
24	4	2002	0		26.06
24	4	2002	1200	19.8
25	4	2002	0		25.12
25	4	2002	1200	21
26	4	2002	0		25.9
26	4	2002	1200	36.4
27	4	2002	0		25.9
27	4	2002	1200	10.2
28	4	2002	0		26.52
28	4	2002	1200	16.4
29	4	2002	0		26.7
29	4	2002	1200	9
30	4	2002	1200	9
1	5	2002	0		26.08
1	5	2002	1200	33.7
2	5	2002	0		25.88
2	5	2002	1200	76.4
3	5	2002	0		26.68
3	5	2002	1200	24.4
4	5	2002	0		26.32
4	5	2002	1200	7
5	5	2002	0		26.68
5	5	2002	1200	0.2
6	5	2002	0		26.88
6	5	2002	1200	10.2
7	5	2002	0		26.52
7	5	2002	1200	0
8	5	2002	0		25.62
8	5	2002	1200	6.6
9	5	2002	0		26.86
9	5	2002	1200	0
10	5	2002	0		26.28
10	5	2002	1200	5
11	5	2002	0		27.74
11	5	2002	1200	0
12	5	2002	0		27.34
12	5	2002	1200	0
13	5	2002	0		27.42
13	5	2002	1200	1.4
14	5	2002	0		28
14	5	2002	1200	0
15	5	2002	0		27.44
15	5	2002	1200	0
16	5	2002	0		27.6
16	5	2002	1200	36.8
17	5	2002	0		27.28
17	5	2002	1200	17.2
18	5	2002	0		27.58
18	5	2002	1200	0
19	5	2002	0		27.86
19	5	2002	1200	0
20	5	2002	0		27.9
20	5	2002	1200	0
21	5	2002	0		27.98
21	5	2002	1200	0
22	5	2002	0		27.78
22	5	2002	1200	0
23	5	2002	0		26.72
23	5	2002	1200	0
24	5	2002	0		26.42
24	5	2002	1200	10.2
25	5	2002	0		25.56
25	5	2002	1200	38
26	5	2002	0		26.24
26	5	2002	1200	1
27	5	2002	0		26.9
27	5	2002	1200	9.6
28	5	2002	0		27.68
28	5	2002	1200	0.8
29	5	2002	0		27.12
29	5	2002	1200	6.5
30	5	2002	0		26.64
30	5	2002	1200	0
31	5	2002	0		26.74
31	5	2002	1200	10.4
1	6	2002	0		25.64
1	6	2002	1200	41.8
2	6	2002	0		25.78
2	6	2002	1200	22.4
3	6	2002	0		26.56
3	6	2002	1200	2.9
4	6	2002	0		26
4	6	2002	1200	0.1
5	6	2002	0		26.58
5	6	2002	1200	16.5
6	6	2002	0		26.8
6	6	2002	1200	20.6
7	6	2002	0		25.9
7	6	2002	1200	19.6
8	6	2002	0		26.14
8	6	2002	1200	2.5
9	6	2002	0		26.46
9	6	2002	1200	0
10	6	2002	0		26.68
10	6	2002	1200	0
11	6	2002	0		26.04
11	6	2002	1200	0
12	6	2002	0		25.94
12	6	2002	1200	27.5
13	6	2002	0		25.92
13	6	2002	1200	19.2
14	6	2002	0		26.1
14	6	2002	1200	19.9
15	6	2002	0		26.88
15	6	2002	1200	7.7
16	6	2002	0		25.82
16	6	2002	1200	0
17	6	2002	0		25.5
17	6	2002	1200	10.2
18	6	2002	0		26.68
18	6	2002	1200	10.2
19	6	2002	0		26.7
19	6	2002	1200	0
20	6	2002	0		26.58
20	6	2002	1200	0
21	6	2002	0		27.08
21	6	2002	1200	0
22	6	2002	0		26.84
22	6	2002	1200	0
23	6	2002	0		25.92
23	6	2002	1200	10.3
24	6	2002	0		26.84
24	6	2002	1200	0
25	6	2002	0		26.96
25	6	2002	1200	0.2
26	6	2002	0		25.94
26	6	2002	1200	0
27	6	2002	0		26.48
27	6	2002	1200	5.4
28	6	2002	0		26.94
28	6	2002	1200	0
29	6	2002	0		27.06
29	6	2002	1200	0
30	6	2002	0		26.48
30	6	2002	1200	0
1	7	2002	0		26.54
1	7	2002	1200	0.7
2	7	2002	0		26
2	7	2002	1200	22.1
3	7	2002	0		26.1
3	7	2002	1200	2.6
4	7	2002	0		26.54
4	7	2002	1200	0
5	7	2002	0		26.84
5	7	2002	1200	0
6	7	2002	0		26.46
6	7	2002	1200	0
7	7	2002	0		26.8
7	7	2002	1200	0
8	7	2002	0		26.76
8	7	2002	1200	0
9	7	2002	0		27.22
9	7	2002	1200	0
10	7	2002	0		27.14
10	7	2002	1200	0.2
11	7	2002	0		27
11	7	2002	1200	4.4
12	7	2002	0		26.56
12	7	2002	1200	0
13	7	2002	0		26.18
13	7	2002	1200	0
14	7	2002	0		26.14
14	7	2002	1200	0
15	7	2002	0		26.5
15	7	2002	1200	0
16	7	2002	0		26.52
16	7	2002	1200	0
17	7	2002	0		26.4
17	7	2002	1200	0
18	7	2002	0		26.16
18	7	2002	1200	0
19	7	2002	0		26.4
19	7	2002	1200	1.8
20	7	2002	0		26.6
20	7	2002	1200	0
21	7	2002	0		26.92
21	7	2002	1200	0
22	7	2002	0		26.7
22	7	2002	1200	0.3
23	7	2002	0		26.56
23	7	2002	1200	0.5
24	7	2002	0		26.88
24	7	2002	1200	0
25	7	2002	0		26.58
25	7	2002	1200	0
26	7	2002	0		27
26	7	2002	1200	9
27	7	2002	0		27.02
27	7	2002	1200	0
28	7	2002	0		26.48
28	7	2002	1200	0
29	7	2002	0		26.7
29	7	2002	1200	0.7
30	7	2002	0		27.28
30	7	2002	1200	0
31	7	2002	0		26.8
31	7	2002	1200	0
1	8	2002	0		26.5
1	8	2002	1200	0
2	8	2002	0		26.4
2	8	2002	1200	0
3	8	2002	0		27.04
3	8	2002	1200	0
4	8	2002	0		26.54
4	8	2002	1200	0.1
5	8	2002	0		26.08
5	8	2002	1200	0
6	8	2002	0		26.6
6	8	2002	1200	2.5
7	8	2002	0		26.52
7	8	2002	1200	0
8	8	2002	0		26.64
8	8	2002	1200	0
9	8	2002	0		26.68
9	8	2002	1200	0
10	8	2002	0		26.94
10	8	2002	1200	1.5
11	8	2002	0		26.62
11	8	2002	1200	0
12	8	2002	0		26.54
12	8	2002	1200	0
13	8	2002	0		26.88
13	8	2002	1200	0
14	8	2002	0		26.46
14	8	2002	1200	0
15	8	2002	0		26.68
15	8	2002	1200	0
16	8	2002	0		26.98
16	8	2002	1200	0
17	8	2002	0		27.22
17	8	2002	1200	0
18	8	2002	0		27.18
18	8	2002	1200	0
19	8	2002	0		26.84
19	8	2002	1200	0.3
20	8	2002	0		27.44
20	8	2002	1200	0.2
21	8	2002	0		27.56
21	8	2002	1200	0
22	8	2002	0		27.22
22	8	2002	1200	0
23	8	2002	0		26.9
23	8	2002	1200	0
24	8	2002	0		26.76
24	8	2002	1200	0
25	8	2002	0		26.18
25	8	2002	1200	0
26	8	2002	0		26.82
26	8	2002	1200	0
27	8	2002	0		26.66
27	8	2002	1200	0
28	8	2002	0		26.9
28	8	2002	1200	0
29	8	2002	0		27.08
29	8	2002	1200	0
30	8	2002	0		26.92
30	8	2002	1200	0
31	8	2002	0		27.5
31	8	2002	1200	0
1	9	2002	0		26.86
1	9	2002	1200	0
2	9	2002	0		27.2
2	9	2002	1200	0
3	9	2002	0		27.34
3	9	2002	1200	0
4	9	2002	0		27.24
4	9	2002	1200	0
5	9	2002	0		26.74
5	9	2002	1200	0
6	9	2002	0		26.88
6	9	2002	1200	0
7	9	2002	0		26.56
7	9	2002	1200	0
8	9	2002	0		26.88
8	9	2002	1200	0
9	9	2002	0		27.4
9	9	2002	1200	0
10	9	2002	0		27.32
10	9	2002	1200	0
11	9	2002	0		27.18
11	9	2002	1200	0
12	9	2002	0		26.96
12	9	2002	1200	0
13	9	2002	0		27.14
13	9	2002	1200	0
14	9	2002	0		27.1
14	9	2002	1200	0
15	9	2002	0		27.22
15	9	2002	1200	0
16	9	2002	0		27.76
16	9	2002	1200	0
17	9	2002	0		27.56
17	9	2002	1200	0
18	9	2002	0		26.84
18	9	2002	1200	0
19	9	2002	0		27.06
19	9	2002	1200	0
20	9	2002	0		26.72
20	9	2002	1200	0
21	9	2002	0		26.4
21	9	2002	1200	0
22	9	2002	0		26.84
22	9	2002	1200	0
23	9	2002	0		26.94
23	9	2002	1200	0
24	9	2002	0		27.04
24	9	2002	1200	0
25	9	2002	0		26.56
25	9	2002	1200	0
26	9	2002	0		27.22
26	9	2002	1200	0
27	9	2002	0		27.36
27	9	2002	1200	0
28	9	2002	0		27.12
28	9	2002	1200	0
29	9	2002	0		26.94
29	9	2002	1200	0
30	9	2002	0		26.84
30	9	2002	1200	0
1	10	2002	0		27.24
1	10	2002	1200	0
2	10	2002	0		26.82
2	10	2002	1200	0
3	10	2002	0		26.9
3	10	2002	1200	0
4	10	2002	0		27.32
4	10	2002	1200	0
5	10	2002	0		27.36
5	10	2002	1200	0
6	10	2002	0		27.46
6	10	2002	1200	0
7	10	2002	0		27.08
7	10	2002	1200	0
8	10	2002	0		27.86
8	10	2002	1200	0
9	10	2002	0		27.66
9	10	2002	1200	0
10	10	2002	0		27.54
10	10	2002	1200	0
11	10	2002	0		27.56
11	10	2002	1200	0
12	10	2002	0		27.6
12	10	2002	1200	0
13	10	2002	0		27.56
13	10	2002	1200	0
14	10	2002	0		27.3
14	10	2002	1200	0
15	10	2002	0		27.26
15	10	2002	1200	0
16	10	2002	0		27.34
16	10	2002	1200	0
17	10	2002	0		27.5
17	10	2002	1200	0
18	10	2002	0		28.02
18	10	2002	1200	0
19	10	2002	0		27.88
19	10	2002	1200	0
20	10	2002	0		27.96
20	10	2002	1200	0
21	10	2002	0		27.76
21	10	2002	1200	0
22	10	2002	0		27.24
22	10	2002	1200	0
23	10	2002	0		27.32
23	10	2002	1200	0
24	10	2002	0		27.5
24	10	2002	1200	0
25	10	2002	0		27.62
25	10	2002	1200	0
26	10	2002	0		27.5
26	10	2002	1200	0
27	10	2002	0		27.12
27	10	2002	1200	0
28	10	2002	0		27.48
28	10	2002	1200	0
29	10	2002	0		27.64
29	10	2002	1200	0
30	10	2002	0		27.48
30	10	2002	1200	0
31	10	2002	0		27.52
31	10	2002	1200	0
1	11	2002	0		27.74
1	11	2002	1200	0
2	11	2002	0		27.66
2	11	2002	1200	0
3	11	2002	0		27.22
3	11	2002	1200	0
4	11	2002	0		27
4	11	2002	1200	0
5	11	2002	0		27.52
5	11	2002	1200	0
6	11	2002	0		27.68
6	11	2002	1200	0
7	11	2002	0		27.38
7	11	2002	1200	0
8	11	2002	0		27.22
8	11	2002	1200	0
9	11	2002	0		27.4
9	11	2002	1200	0.1
10	11	2002	0		27.14
10	11	2002	1200	0
11	11	2002	0		27.16
11	11	2002	1200	0
12	11	2002	0		27.92
12	11	2002	1200	0
13	11	2002	0		28
13	11	2002	1200	0
14	11	2002	0		28
14	11	2002	1200	0
15	11	2002	0		27.64
15	11	2002	1200	0
16	11	2002	0		27.6
16	11	2002	1200	0
17	11	2002	0		27.76
17	11	2002	1200	0
18	11	2002	0		27.76
18	11	2002	1200	0
19	11	2002	0		27.62
19	11	2002	1200	0
20	11	2002	0		27.38
20	11	2002	1200	0
21	11	2002	0		27.8
21	11	2002	1200	0
22	11	2002	0		27.34
22	11	2002	1200	0
23	11	2002	0		27.8
23	11	2002	1200	0
24	11	2002	0		27.72
24	11	2002	1200	0
25	11	2002	0		27.76
25	11	2002	1200	0
26	11	2002	0		27.82
26	11	2002	1200	0
27	11	2002	0		27.54
27	11	2002	1200	0
28	11	2002	0		27.78
28	11	2002	1200	0
29	11	2002	0		28.22
29	11	2002	1200	0
30	11	2002	0		27.82
30	11	2002	1200	29.2
1	12	2002	0		27.84
1	12	2002	1200	0
2	12	2002	0		27.82
2	12	2002	1200	0
3	12	2002	0		27.96
3	12	2002	1200	0
4	12	2002	0		27.84
4	12	2002	1200	0
5	12	2002	0		28.12
5	12	2002	1200	0
6	12	2002	0		27.98
6	12	2002	1200	0
7	12	2002	0		27.64
7	12	2002	1200	0
8	12	2002	0		27.96
8	12	2002	1200	0
9	12	2002	0		27.14
9	12	2002	1200	0.1
10	12	2002	0		27.76
10	12	2002	1200	5.4
11	12	2002	0		25.9
11	12	2002	1200	24.2
12	12	2002	0		27.16
12	12	2002	1200	0.4
13	12	2002	0		27.74
13	12	2002	1200	4.3
14	12	2002	0		28.36
14	12	2002	1200	0
15	12	2002	0		28.86
15	12	2002	1200	0
16	12	2002	0		28.74
16	12	2002	1200	0
17	12	2002	0		28.58
17	12	2002	1200	0
18	12	2002	0		28.26
18	12	2002	1200	0
19	12	2002	0		28.62
19	12	2002	1200	0
20	12	2002	0		28.4
20	12	2002	1200	0
21	12	2002	0		27.94
21	12	2002	1200	0
22	12	2002	0		27.88
22	12	2002	1200	0
23	12	2002	0		28.08
23	12	2002	1200	0
24	12	2002	0		27.76
24	12	2002	1200	0
25	12	2002	0		27.16
25	12	2002	1200	6.8
26	12	2002	0		27.2
26	12	2002	1200	6.2
27	12	2002	0		27.64
27	12	2002	1200	0
28	12	2002	0		28.12
28	12	2002	1200	0
29	12	2002	0		28.32
29	12	2002	1200	0
30	12	2002	0		28.36
30	12	2002	1200	0
31	12	2002	0		27.72
31	12	2002	1200	0
1	1	2003	0		27.82
1	1	2003	1200	0
2	1	2003	0		27.92
2	1	2003	1200	0
3	1	2003	0		28.08
3	1	2003	1200	0
4	1	2003	0		28
4	1	2003	1200	0
5	1	2003	0		28.32
5	1	2003	1200	1.2
6	1	2003	0		28.32
6	1	2003	1200	0
7	1	2003	0		28.52
7	1	2003	1200	0
8	1	2003	0		28.12
8	1	2003	1200	0
9	1	2003	0		28.22
9	1	2003	1200	0
10	1	2003	0		28.24
10	1	2003	1200	0
11	1	2003	0		28.38
11	1	2003	1200	0
12	1	2003	0		29.02
12	1	2003	1200	0
13	1	2003	0		27.52
13	1	2003	1200	3.7
14	1	2003	0		27.72
14	1	2003	1200	0.1
15	1	2003	0		27.92
15	1	2003	1200	0
16	1	2003	0		28.28
16	1	2003	1200	0.1
17	1	2003	0		27.88
17	1	2003	1200	0
18	1	2003	0		27.08
18	1	2003	1200	0.6
19	1	2003	0		24.54
19	1	2003	1200	47.4
20	1	2003	0		26.24
20	1	2003	1200	34.2
21	1	2003	0		24.7
21	1	2003	1200	43
22	1	2003	0		25.04
22	1	2003	1200	51.1
23	1	2003	0		25.82
23	1	2003	1200	45.2
24	1	2003	0		26.58
24	1	2003	1200	12.7
25	1	2003	0		27.54
25	1	2003	1200	0
26	1	2003	0		26.78
26	1	2003	1200	0
27	1	2003	0		25.46
27	1	2003	1200	20.6
28	1	2003	0		24.62
28	1	2003	1200	65.2
29	1	2003	0		27.18
29	1	2003	1200	18
30	1	2003	0		26.82
30	1	2003	1200	0
31	1	2003	0		25.12
31	1	2003	1200	16
1	2	2003	0		25.94
1	2	2003	1200	9.7
2	2	2003	0		25.56
2	2	2003	1200	9.7
3	2	2003	0		26.16
3	2	2003	1200	65
4	2	2003	0		27.28
4	2	2003	1200	3
5	2	2003	0		26
5	2	2003	1200	2
6	2	2003	0		26.6
6	2	2003	1200	15.5
7	2	2003	0		26.82
7	2	2003	1200	5.8
8	2	2003	0		26.48
8	2	2003	1200	9.2
9	2	2003	0		27.02
9	2	2003	1200	10.3
10	2	2003	0		24.96
10	2	2003	1200	42.8
11	2	2003	0		25.82
11	2	2003	1200	33.6
12	2	2003	0		25.92
12	2	2003	1200	29.6
13	2	2003	0		26.26
13	2	2003	1200	1.8
14	2	2003	0		26.64
14	2	2003	1200	5.2
15	2	2003	0		27.12
15	2	2003	1200	6.2
16	2	2003	0		27.86
16	2	2003	1200	0
17	2	2003	0		24.58
17	2	2003	1200	25
18	2	2003	0		26.68
18	2	2003	1200	0
19	2	2003	0		27.04
19	2	2003	1200	0.4
20	2	2003	0		25.56
20	2	2003	1200	3.2
21	2	2003	0		25.6
21	2	2003	1200	144.4
22	2	2003	0		26.86
22	2	2003	1200	0
23	2	2003	0		25.88
23	2	2003	1200	0
24	2	2003	0		25.98
24	2	2003	1200	24.4
25	2	2003	0		26.24
25	2	2003	1200	20.2
26	2	2003	0		26.24
26	2	2003	1200	1
27	2	2003	0		26.66
27	2	2003	1200	7.8
28	2	2003	0		26.04
28	2	2003	1200	15.3
1	3	2003	0		26.5
1	3	2003	1200	14.2
2	3	2003	0		27.16
2	3	2003	1200	0.7
3	3	2003	0		26.78
3	3	2003	1200	0
4	3	2003	0		26.06
4	3	2003	1200	3
5	3	2003	0		26.36
5	3	2003	1200	0
6	3	2003	0		26.54
6	3	2003	1200	2.6
7	3	2003	0		25.82
7	3	2003	1200	25
8	3	2003	0		25.8
8	3	2003	1200	5.8
9	3	2003	0		26.76
9	3	2003	1200	1
10	3	2003	0		26.94
10	3	2003	1200	0.3
11	3	2003	0		26.52
11	3	2003	1200	0.2
12	3	2003	0		24.2
12	3	2003	1200	121.7
13	3	2003	0		26.7
13	3	2003	1200	1.6
14	3	2003	0		25.74
14	3	2003	1200	43.2
15	3	2003	0		25.58
15	3	2003	1200	1.5
16	3	2003	0		25.44
16	3	2003	1200	31.9
17	3	2003	0		25.38
17	3	2003	1200	23.4
18	3	2003	0		26.34
18	3	2003	1200	0.4
19	3	2003	0		26.32
19	3	2003	1200	1.8
20	3	2003	0		25.12
20	3	2003	1200	21.5
21	3	2003	0		26.16
21	3	2003	1200	0.2
22	3	2003	0		25.58
22	3	2003	1200	1
23	3	2003	0		24.26
23	3	2003	1200	118.2
24	3	2003	0		25.74
24	3	2003	1200	0.2
25	3	2003	0		26.82
25	3	2003	1200	0
26	3	2003	0		26.04
26	3	2003	1200	2.6
27	3	2003	0		25.6
27	3	2003	1200	44.6
28	3	2003	0		26.38
28	3	2003	1200	3.2
29	3	2003	0		25.92
29	3	2003	1200	76.4
30	3	2003	0		25.96
30	3	2003	1200	23.8
31	3	2003	0		26.76
31	3	2003	1200	0.2
1	4	2003	0		26.34
1	4	2003	1200	15.1
2	4	2003	0		25.56
2	4	2003	1200	55.1
3	4	2003	0		27.26
3	4	2003	1200	0.7
4	4	2003	0		26.34
4	4	2003	1200	5.7
5	4	2003	0		27.04
5	4	2003	1200	1.7
6	4	2003	0		27.14
6	4	2003	1200	4.4
7	4	2003	0		27.24
7	4	2003	1200	38
8	4	2003	0		26.26
8	4	2003	1200	0.7
9	4	2003	0		26.12
9	4	2003	1200	2.8
10	4	2003	0		26.42
10	4	2003	1200	4.8
11	4	2003	0		26.4
11	4	2003	1200	3.8
12	4	2003	0		27.32
12	4	2003	1200	0
13	4	2003	0		27.7
13	4	2003	1200	0.8
14	4	2003	0		26.68
14	4	2003	1200	0
15	4	2003	0		26.42
15	4	2003	1200	10.6
16	4	2003	0		25.4
16	4	2003	1200	61.7
17	4	2003	0		26.5
17	4	2003	1200	0
18	4	2003	0		26.1
18	4	2003	1200	4.4
19	4	2003	0		26.7
19	4	2003	1200	15.9
20	4	2003	0		25.6
20	4	2003	1200	33.3
21	4	2003	0		26.76
21	4	2003	1200	64.4
22	4	2003	0		26.96
22	4	2003	1200	2.2
23	4	2003	0		26.04
23	4	2003	1200	0
24	4	2003	0		25.6
24	4	2003	1200	24
25	4	2003	0		25.44
25	4	2003	1200	4.8
26	4	2003	0		25.84
26	4	2003	1200	14.6
27	4	2003	0		25.96
27	4	2003	1200	7
28	4	2003	0		26.4
28	4	2003	1200	40.2
29	4	2003	0		26.44
29	4	2003	1200	1
30	4	2003	0		26.2
30	4	2003	1200	11.1
1	5	2003	0		26.62
1	5	2003	1200	10.6
2	5	2003	0		26.66
2	5	2003	1200	10
3	5	2003	0		26.46
3	5	2003	1200	17.4
4	5	2003	0		26.08
4	5	2003	1200	6.3
5	5	2003	0		26.28
5	5	2003	1200	7.2
6	5	2003	0		26.62
6	5	2003	1200	22.4
7	5	2003	0		27
7	5	2003	1200	0
8	5	2003	0		27.68
8	5	2003	1200	0
9	5	2003	0		27.16
9	5	2003	1200	0
10	5	2003	0		26.54
10	5	2003	1200	3.2
11	5	2003	0		26.74
11	5	2003	1200	6.2
12	5	2003	0		26.68
12	5	2003	1200	10.6
13	5	2003	0		26.64
13	5	2003	1200	0
14	5	2003	0		26.78
14	5	2003	1200	7.8
15	5	2003	0		26.88
15	5	2003	1200	0
16	5	2003	0		26.08
16	5	2003	1200	17.4
17	5	2003	0		26.38
17	5	2003	1200	2
18	5	2003	0		26.76
18	5	2003	1200	9.4
19	5	2003	0		27
19	5	2003	1200	2
20	5	2003	0		25.96
20	5	2003	1200	1
21	5	2003	0		27.18
21	5	2003	1200	0
22	5	2003	0		27.78
22	5	2003	1200	8.6
23	5	2003	0		27.9
23	5	2003	1200	0
24	5	2003	0		27.14
24	5	2003	1200	0
25	5	2003	0		28.1
25	5	2003	1200	0
26	5	2003	0		27.74
26	5	2003	1200	0
27	5	2003	0		27.78
27	5	2003	1200	0
28	5	2003	0		26.86
28	5	2003	1200	0
29	5	2003	0		27.4
29	5	2003	1200	9.8
30	5	2003	0		26.82
30	5	2003	1200	0
31	5	2003	0		25.98
31	5	2003	1200	55.8
1	6	2003	0		26.78
1	6	2003	1200	0.5
2	6	2003	0		26.94
2	6	2003	1200	0
3	6	2003	0		27.58
3	6	2003	1200	0
4	6	2003	0		26.62
4	6	2003	1200	0.2
5	6	2003	0		26.48
5	6	2003	1200	3.1
6	6	2003	0		26.64
6	6	2003	1200	2.6
7	6	2003	0		26.78
7	6	2003	1200	0
8	6	2003	0		26.5
8	6	2003	1200	0
9	6	2003	0		25.9
9	6	2003	1200	1.2
10	6	2003	0		26.48
10	6	2003	1200	16.6
11	6	2003	0		26.86
11	6	2003	1200	26.6
12	6	2003	0		26.76
12	6	2003	1200	3
13	6	2003	0		27.18
13	6	2003	1200	17.6
14	6	2003	0		27.36
14	6	2003	1200	0.4
15	6	2003	0		26.18
15	6	2003	1200	0
16	6	2003	0		25.8
16	6	2003	1200	11.8
17	6	2003	0		26.14
17	6	2003	1200	21.8
18	6	2003	0		27.04
18	6	2003	1200	1
19	6	2003	0		26.96
19	6	2003	1200	0
20	6	2003	0		27.2
20	6	2003	1200	2
21	6	2003	0		26.96
21	6	2003	1200	0
22	6	2003	0		24.9
22	6	2003	1200	1
23	6	2003	0		26.08
23	6	2003	1200	4.6
24	6	2003	0		26.88
24	6	2003	1200	30
25	6	2003	0		26.7
25	6	2003	1200	0
26	6	2003	0		26.76
26	6	2003	1200	0
27	6	2003	0		26.44
27	6	2003	1200	0
28	6	2003	0		26.82
28	6	2003	1200	0
29	6	2003	0		26.74
29	6	2003	1200	0
30	6	2003	0		26.46
30	6	2003	1200	4
1	7	2003	0		25.38
1	7	2003	1200	2.4
2	7	2003	0		25.94
2	7	2003	1200	9.9
3	7	2003	0		26.38
3	7	2003	1200	10.6
4	7	2003	0		25.8
4	7	2003	1200	2
5	7	2003	0		25.76
5	7	2003	1200	17
6	7	2003	0		26.96
6	7	2003	1200	0
7	7	2003	0		26.2
7	7	2003	1200	0
8	7	2003	0		27.08
8	7	2003	1200	5.1
9	7	2003	0		26.62
9	7	2003	1200	0
10	7	2003	0		26.84
10	7	2003	1200	1.2
11	7	2003	0		26.76
11	7	2003	1200	0
12	7	2003	0		27.08
12	7	2003	1200	0
13	7	2003	0		26.24
13	7	2003	1200	3
14	7	2003	0		27.04
14	7	2003	1200	0
15	7	2003	0		26.58
15	7	2003	1200	0
16	7	2003	0		26.38
16	7	2003	1200	0
17	7	2003	0		26.36
17	7	2003	1200	0
18	7	2003	0		26.02
18	7	2003	1200	0
19	7	2003	0		26.82
19	7	2003	1200	0
20	7	2003	0		26.6
20	7	2003	1200	0
21	7	2003	0		25.62
21	7	2003	1200	3.8
22	7	2003	0		26.6
22	7	2003	1200	9
23	7	2003	0		26.8
23	7	2003	1200	0
24	7	2003	0		26.96
24	7	2003	1200	0
25	7	2003	0		27.76
25	7	2003	1200	0
26	7	2003	0		28.28
26	7	2003	1200	0.2
27	7	2003	0		27
27	7	2003	1200	0.2
28	7	2003	0		26.82
28	7	2003	1200	0.2
29	7	2003	0		27.38
29	7	2003	1200	0
30	7	2003	0		27.08
30	7	2003	1200	0
31	7	2003	0		26.48
31	7	2003	1200	0
1	8	2003	0		26.66
1	8	2003	1200	0
2	8	2003	0		27.16
2	8	2003	1200	0
3	8	2003	0		27.14
3	8	2003	1200	0
4	8	2003	0		26.58
4	8	2003	1200	0
5	8	2003	0		26.08
5	8	2003	1200	13.6
6	8	2003	0		26.52
6	8	2003	1200	10.6
7	8	2003	0		26.76
7	8	2003	1200	0
8	8	2003	0		26.6
8	8	2003	1200	0
9	8	2003	0		26.64
9	8	2003	1200	0
10	8	2003	0		26.92
10	8	2003	1200	0
11	8	2003	0		26.82
11	8	2003	1200	0
12	8	2003	0		26.64
12	8	2003	1200	0
13	8	2003	0		27.02
13	8	2003	1200	0
14	8	2003	0		26.58
14	8	2003	1200	0
15	8	2003	0		26.76
15	8	2003	1200	0
16	8	2003	0		26.46
16	8	2003	1200	0
17	8	2003	0		26.76
17	8	2003	1200	0
18	8	2003	0		27
18	8	2003	1200	0
19	8	2003	0		25.9
19	8	2003	1200	10
20	8	2003	0		26.24
20	8	2003	1200	0
21	8	2003	0		26.34
21	8	2003	1200	0
22	8	2003	0		26.56
22	8	2003	1200	0
23	8	2003	0		26.9
23	8	2003	1200	0.2
24	8	2003	0		26.98
24	8	2003	1200	0
25	8	2003	0		26.5
25	8	2003	1200	0
26	8	2003	0		26.58
26	8	2003	1200	0
27	8	2003	0		26.84
27	8	2003	1200	0
28	8	2003	0		27.18
28	8	2003	1200	0
29	8	2003	0		26.48
29	8	2003	1200	0
30	8	2003	0		26.26
30	8	2003	1200	0
31	8	2003	0		27.1
31	8	2003	1200	0
1	9	2003	0		26.58
1	9	2003	1200	0
2	9	2003	0		26.44
2	9	2003	1200	0.9
3	9	2003	0		26.58
3	9	2003	1200	0
4	9	2003	0		27.1
4	9	2003	1200	0
5	9	2003	1200	0
6	9	2003	1200	0
7	9	2003	1200	0
8	9	2003	1200	0
9	9	2003	1200	0
10	9	2003	1200	0
11	9	2003	1200	0
12	9	2003	1200	0
13	9	2003	1200	0
14	9	2003	1200	0
15	9	2003	1200	0
16	9	2003	1200	3.7
17	9	2003	1200	1.3
18	9	2003	1200	0
19	9	2003	1200	0
20	9	2003	1200	0
21	9	2003	1200	0
22	9	2003	1200	0
23	9	2003	1200	0
24	9	2003	1200	0
25	9	2003	1200	0
26	9	2003	1200	0
27	9	2003	0		27.16
27	9	2003	1200	0
28	9	2003	1200	0
29	9	2003	1200	0
30	9	2003	1200	0
1	10	2003	1200	0
2	10	2003	1200	0
3	10	2003	1200	0
4	10	2003	1200	0
5	10	2003	1200	0
6	10	2003	1200	0
7	10	2003	1200	0
8	10	2003	1200	0
9	10	2003	1200	0
10	10	2003	1200	0
11	10	2003	0		28.12
11	10	2003	1200	0
12	10	2003	0		27.96
12	10	2003	1200	0
13	10	2003	0		27.9
13	10	2003	1200	0
14	10	2003	0		26.98
14	10	2003	1200	0
15	10	2003	0		27.48
15	10	2003	1200	0
16	10	2003	0		27.64
16	10	2003	1200	0.2
17	10	2003	0		28.04
17	10	2003	1200	0
18	10	2003	0		27.56
18	10	2003	1200	0
19	10	2003	0		28.32
19	10	2003	1200	0
20	10	2003	0		28.22
20	10	2003	1200	0
21	10	2003	0		27.88
21	10	2003	1200	0
22	10	2003	0		27.7
22	10	2003	1200	0
23	10	2003	0		28
23	10	2003	1200	0
24	10	2003	0		27.88
24	10	2003	1200	0
25	10	2003	0		27.6
25	10	2003	1200	0
26	10	2003	0		27.76
26	10	2003	1200	0
27	10	2003	0		27.24
27	10	2003	1200	0
28	10	2003	0		27.82
28	10	2003	1200	0
29	10	2003	0		27.92
29	10	2003	1200	0
30	10	2003	0		27.66
30	10	2003	1200	0
31	10	2003	0		27.92
31	10	2003	1200	0
1	11	2003	0		27.4
[truncated: 9,317 more rows]
