# Supplementary material for: Forecasting dengue fever in Brazil: An assessment of climate conditions
Source: PLoS One. 2019 Aug 8;14(8):e0220106. doi: 10.1371/journal.pone.0220106 (PMC6687106; doi:10.1371/journal.pone.0220106)
Supplement: S1 File — (ZIP) [file pone.0220106.s003.zip › data and codes_submit/holdout dataset analysis/completed_climate_data/preprocessing data/dados_Salvador.xlsx]

## Sheet: climdata_Salvador
1	1	2001	0		26.56
1	1	2001	1200	0
2	1	2001	0		26.26
2	1	2001	1200	0
3	1	2001	0		26.88
3	1	2001	1200	0
4	1	2001	0		25.92
4	1	2001	1200	29.6
5	1	2001	0		25.84
5	1	2001	1200	0.8
6	1	2001	0		25.66
6	1	2001	1200	1.7
7	1	2001	0		25.28
7	1	2001	1200	2.3
8	1	2001	0		25.94
8	1	2001	1200	1.3
9	1	2001	0		25.42
9	1	2001	1200	10.9
10	1	2001	0		26.1
10	1	2001	1200	8.7
11	1	2001	0		26.3
11	1	2001	1200	2.1
12	1	2001	0		25.82
12	1	2001	1200	7.8
13	1	2001	0		26.02
13	1	2001	1200	2.2
14	1	2001	0		26.4
14	1	2001	1200	8.5
15	1	2001	0		26.34
15	1	2001	1200	0.1
16	1	2001	0		26.8
16	1	2001	1200	0
17	1	2001	0		26.5
17	1	2001	1200	0
18	1	2001	0		25.88
18	1	2001	1200	3.6
19	1	2001	0		26.7
19	1	2001	1200	1.5
20	1	2001	0		26.46
20	1	2001	1200	6.4
21	1	2001	0		26.74
21	1	2001	1200	0.2
22	1	2001	0		26.54
22	1	2001	1200	0
23	1	2001	0		26.64
23	1	2001	1200	7.2
24	1	2001	0		26.52
24	1	2001	1200	0
25	1	2001	0		26.54
25	1	2001	1200	0
26	1	2001	0		27.26
26	1	2001	1200	0.3
27	1	2001	0		27.68
27	1	2001	1200	0
28	1	2001	0		27.06
28	1	2001	1200	0
29	1	2001	0		27.28
29	1	2001	1200	0
30	1	2001	0		27.48
30	1	2001	1200	0
31	1	2001	0		27.2
31	1	2001	1200	0
1	2	2001	0		26.3
1	2	2001	1200	0
2	2	2001	0		27.16
2	2	2001	1200	0
3	2	2001	0		27.56
3	2	2001	1200	0
4	2	2001	0		27.32
4	2	2001	1200	0
5	2	2001	0		27.02
5	2	2001	1200	10.2
6	2	2001	0		27.16
6	2	2001	1200	0
7	2	2001	0		27.6
7	2	2001	1200	0
8	2	2001	0		27.32
8	2	2001	1200	0
9	2	2001	0		27.42
9	2	2001	1200	0.6
10	2	2001	0		27.36
10	2	2001	1200	0
11	2	2001	0		27.06
11	2	2001	1200	3
12	2	2001	0		27.58
12	2	2001	1200	0
13	2	2001	0		27.74
13	2	2001	1200	0
14	2	2001	0		28.06
14	2	2001	1200	0
15	2	2001	0		28.38
15	2	2001	1200	0
16	2	2001	0		28.5
16	2	2001	1200	0
17	2	2001	0		27.14
17	2	2001	1200	1.8
18	2	2001	0		26.92
18	2	2001	1200	0
19	2	2001	0		27.6
19	2	2001	1200	0.3
20	2	2001	0		27.28
20	2	2001	1200	0
21	2	2001	0		28.18
21	2	2001	1200	0
22	2	2001	0		28.28
22	2	2001	1200	0
23	2	2001	0		28.12
23	2	2001	1200	0
24	2	2001	0		27.34
24	2	2001	1200	0.8
25	2	2001	0		27.52
25	2	2001	1200	3.1
26	2	2001	0		27.78
26	2	2001	1200	3.2
27	2	2001	0		27.36
27	2	2001	1200	5.6
28	2	2001	0		28.24
28	2	2001	1200	0
1	3	2001	0		27.76
1	3	2001	1200	0.4
2	3	2001	0		26.56
2	3	2001	1200	21.3
3	3	2001	0		27.72
3	3	2001	1200	4.2
4	3	2001	0		28.14
4	3	2001	1200	0
5	3	2001	0		27.86
5	3	2001	1200	0
6	3	2001	0		27.48
6	3	2001	1200	14.4
7	3	2001	0		27.96
7	3	2001	1200	0
8	3	2001	0		27.42
8	3	2001	1200	0
9	3	2001	0		28
9	3	2001	1200	0
10	3	2001	0		28.04
10	3	2001	1200	0
11	3	2001	0		28.14
11	3	2001	1200	0
12	3	2001	0		27.48
12	3	2001	1200	0
13	3	2001	0		24.88
13	3	2001	1200	34.6
14	3	2001	0		24.46
14	3	2001	1200	45.1
15	3	2001	0		25.32
15	3	2001	1200	41.4
16	3	2001	0		26.12
16	3	2001	1200	8.8
17	3	2001	0		24.08
17	3	2001	1200	28.7
18	3	2001	0		26
18	3	2001	1200	31.2
19	3	2001	0		26.68
19	3	2001	1200	0
20	3	2001	0		27.4
20	3	2001	1200	0.1
21	3	2001	0		27.1
21	3	2001	1200	29
22	3	2001	0		26.88
22	3	2001	1200	0.4
23	3	2001	0		27.22
23	3	2001	1200	2.3
24	3	2001	0		27.16
24	3	2001	1200	0
25	3	2001	0		27.28
25	3	2001	1200	0
26	3	2001	0		27.22
26	3	2001	1200	0
27	3	2001	0		27.08
27	3	2001	1200	0
28	3	2001	0		27.52
28	3	2001	1200	0
29	3	2001	0		27.26
29	3	2001	1200	0.6
30	3	2001	0		26.92
30	3	2001	1200	0
31	3	2001	0		27.2
31	3	2001	1200	1.6
1	4	2001	0		26.36
1	4	2001	1200	2.2
2	4	2001	0		26
2	4	2001	1200	7.2
3	4	2001	0		27.36
3	4	2001	1200	0.7
4	4	2001	0		27.04
4	4	2001	1200	0.3
5	4	2001	0		27
5	4	2001	1200	0
6	4	2001	0		26.9
6	4	2001	1200	3.8
7	4	2001	0		26.66
7	4	2001	1200	0.1
8	4	2001	0		27.22
8	4	2001	1200	0.4
9	4	2001	0		27.26
9	4	2001	1200	0
10	4	2001	0		27.12
10	4	2001	1200	0
11	4	2001	0		26.8
11	4	2001	1200	0.1
12	4	2001	0		27.02
12	4	2001	1200	0
13	4	2001	0		27.48
13	4	2001	1200	0
14	4	2001	0		24.92
14	4	2001	1200	19.7
15	4	2001	0		25.66
15	4	2001	1200	15.3
16	4	2001	0		26.3
16	4	2001	1200	4.5
17	4	2001	0		26.88
17	4	2001	1200	2.3
18	4	2001	0		26.8
18	4	2001	1200	0
19	4	2001	0		26.24
19	4	2001	1200	11.4
20	4	2001	0		26.66
20	4	2001	1200	1.6
21	4	2001	0		27.04
21	4	2001	1200	10.9
22	4	2001	0		27.36
22	4	2001	1200	0
23	4	2001	0		27.36
23	4	2001	1200	0.1
24	4	2001	0		26.22
24	4	2001	1200	14.1
25	4	2001	0		25.74
25	4	2001	1200	1.3
26	4	2001	0		26.28
26	4	2001	1200	1.3
27	4	2001	0		26.6
27	4	2001	1200	0.6
28	4	2001	0		26.46
28	4	2001	1200	3
29	4	2001	0		26.94
29	4	2001	1200	0
30	4	2001	0		27.08
30	4	2001	1200	2.6
1	5	2001	0		26.9
1	5	2001	1200	0.9
2	5	2001	0		25.64
2	5	2001	1200	8.6
3	5	2001	0		25.64
3	5	2001	1200	38.8
4	5	2001	0		26.42
4	5	2001	1200	10.9
5	5	2001	0		26.06
5	5	2001	1200	0
6	5	2001	0		26.86
6	5	2001	1200	0.1
7	5	2001	0		26.76
7	5	2001	1200	0
8	5	2001	0		27.04
8	5	2001	1200	0
9	5	2001	0		27.3
9	5	2001	1200	0
10	5	2001	0		27.2
10	5	2001	1200	0
11	5	2001	0		27.26
11	5	2001	1200	0
12	5	2001	0		26.78
12	5	2001	1200	0
13	5	2001	0		26.54
13	5	2001	1200	0
14	5	2001	0		27.1
14	5	2001	1200	0
15	5	2001	0		26.62
15	5	2001	1200	3
16	5	2001	0		26.8
16	5	2001	1200	8.2
17	5	2001	0		26.08
17	5	2001	1200	2.2
18	5	2001	0		26.56
18	5	2001	1200	0
19	5	2001	0		26.88
19	5	2001	1200	0
20	5	2001	0		26.3
20	5	2001	1200	0
21	5	2001	0		24.12
21	5	2001	1200	0.5
22	5	2001	0		24.76
22	5	2001	1200	32.6
23	5	2001	0		25.56
23	5	2001	1200	3.2
24	5	2001	0		25.92
24	5	2001	1200	0
25	5	2001	0		24.38
25	5	2001	1200	7.2
26	5	2001	0		25.22
26	5	2001	1200	17.2
27	5	2001	0		25.9
27	5	2001	1200	24.8
28	5	2001	0		25.96
28	5	2001	1200	0.6
29	5	2001	0		25.82
29	5	2001	1200	17.6
30	5	2001	0		26.46
30	5	2001	1200	5.4
31	5	2001	0		25.04
31	5	2001	1200	17.4
1	6	2001	0		25.4
1	6	2001	1200	3
2	6	2001	0		24.56
2	6	2001	1200	5.2
3	6	2001	0		25.1
3	6	2001	1200	20.6
4	6	2001	0		25.32
4	6	2001	1200	23.8
5	6	2001	0		24.06
5	6	2001	1200	5.8
6	6	2001	0		25.02
6	6	2001	1200	8.4
7	6	2001	0		25.04
7	6	2001	1200	1.7
8	6	2001	0		25.66
8	6	2001	1200	1.4
9	6	2001	0		24.26
9	6	2001	1200	1.6
10	6	2001	0		24.54
10	6	2001	1200	27.2
11	6	2001	0		25.28
11	6	2001	1200	2.9
12	6	2001	0		24.92
12	6	2001	1200	0
13	6	2001	0		24.8
13	6	2001	1200	5.6
14	6	2001	0		24.46
14	6	2001	1200	5.6
15	6	2001	0		25.24
15	6	2001	1200	0.6
16	6	2001	0		23.82
16	6	2001	1200	11
17	6	2001	0		24.76
17	6	2001	1200	33.3
18	6	2001	0		24.78
18	6	2001	1200	0.6
19	6	2001	0		24.78
19	6	2001	1200	0
20	6	2001	0		23.18
20	6	2001	1200	13.9
21	6	2001	0		24.9
21	6	2001	1200	0.2
22	6	2001	0		23.46
22	6	2001	1200	0.4
23	6	2001	0		25.06
23	6	2001	1200	8.6
24	6	2001	0		24.16
24	6	2001	1200	0.9
25	6	2001	0		24.94
25	6	2001	1200	1.6
26	6	2001	0		23.84
26	6	2001	1200	2.2
27	6	2001	0		24.74
27	6	2001	1200	3.6
28	6	2001	0		24.2
28	6	2001	1200	0.8
29	6	2001	0		24.72
29	6	2001	1200	0
30	6	2001	0		23.84
30	6	2001	1200	5.4
1	7	2001	0		23.58
1	7	2001	1200	9.3
2	7	2001	0		24.6
2	7	2001	1200	0
3	7	2001	0		23.6
3	7	2001	1200	0
4	7	2001	0		22.66
4	7	2001	1200	2.4
5	7	2001	0		23.94
5	7	2001	1200	17.2
6	7	2001	0		24.22
6	7	2001	1200	0.4
7	7	2001	0		23.78
7	7	2001	1200	34.6
8	7	2001	0		24.44
8	7	2001	1200	8.8
9	7	2001	0		24.2
9	7	2001	1200	6.3
10	7	2001	0		23.42
10	7	2001	1200	0.4
11	7	2001	0		22.96
11	7	2001	1200	2.6
12	7	2001	0		23.56
12	7	2001	1200	23.6
13	7	2001	0		24.36
13	7	2001	1200	0
14	7	2001	0		23.54
14	7	2001	1200	0.6
15	7	2001	0		23.78
15	7	2001	1200	1.7
16	7	2001	0		24.08
16	7	2001	1200	4.5
17	7	2001	0		23.12
17	7	2001	1200	22.6
18	7	2001	0		24.16
18	7	2001	1200	66.2
19	7	2001	0		24.12
19	7	2001	1200	0.3
20	7	2001	0		24.14
20	7	2001	1200	0
21	7	2001	0		23.68
21	7	2001	1200	0
22	7	2001	0		24.26
22	7	2001	1200	0
23	7	2001	0		25.08
23	7	2001	1200	0
24	7	2001	0		23.92
24	7	2001	1200	0
25	7	2001	0		24.38
25	7	2001	1200	7.8
26	7	2001	0		24.02
26	7	2001	1200	0
27	7	2001	0		23.64
27	7	2001	1200	6.2
28	7	2001	0		23.26
28	7	2001	1200	2.8
29	7	2001	0		24.24
29	7	2001	1200	0
30	7	2001	0		24.14
30	7	2001	1200	0
31	7	2001	0		24.36
31	7	2001	1200	2
1	8	2001	0		24.02
1	8	2001	1200	8.6
2	8	2001	0		24.38
2	8	2001	1200	0.3
3	8	2001	0		23.14
3	8	2001	1200	2
4	8	2001	0		23.38
4	8	2001	1200	1.8
5	8	2001	0		23.62
5	8	2001	1200	3.3
6	8	2001	0		23.94
6	8	2001	1200	3.2
7	8	2001	0		23.02
7	8	2001	1200	0
8	8	2001	0		22.88
8	8	2001	1200	10.4
9	8	2001	0		23.84
9	8	2001	1200	1.4
10	8	2001	0		22.3
10	8	2001	1200	1
11	8	2001	0		22.5
11	8	2001	1200	5.6
12	8	2001	0		23.68
12	8	2001	1200	5.9
13	8	2001	0		23.2
13	8	2001	1200	4.6
14	8	2001	0		24.02
14	8	2001	1200	0.7
15	8	2001	0		23.1
15	8	2001	1200	1.4
16	8	2001	0		23.56
16	8	2001	1200	0.3
17	8	2001	0		22.98
17	8	2001	1200	2.4
18	8	2001	0		24.26
18	8	2001	1200	1.4
19	8	2001	0		22.44
19	8	2001	1200	13.2
20	8	2001	0		23.74
20	8	2001	1200	28.5
21	8	2001	0		23.4
21	8	2001	1200	1.4
22	8	2001	0		23.1
22	8	2001	1200	17.6
23	8	2001	0		23.8
23	8	2001	1200	2.2
24	8	2001	0		23.9
24	8	2001	1200	10
25	8	2001	0		24.1
25	8	2001	1200	0
26	8	2001	0		24.12
26	8	2001	1200	0
27	8	2001	0		23.96
27	8	2001	1200	0
28	8	2001	0		22.96
28	8	2001	1200	13.2
29	8	2001	0		24.32
29	8	2001	1200	5.3
30	8	2001	0		24.76
30	8	2001	1200	0
31	8	2001	0		24.26
31	8	2001	1200	4
1	9	2001	0		23.78
1	9	2001	1200	18.2
2	9	2001	0		23.6
2	9	2001	1200	20.1
3	9	2001	0		24.14
3	9	2001	1200	6
4	9	2001	0		24.22
4	9	2001	1200	1.8
5	9	2001	0		24.44
5	9	2001	1200	0
6	9	2001	0		22.46
6	9	2001	1200	2.6
7	9	2001	0		23
7	9	2001	1200	9.3
8	9	2001	0		23.22
8	9	2001	1200	6.1
9	9	2001	0		24.28
9	9	2001	1200	1.6
10	9	2001	0		24.56
10	9	2001	1200	0
11	9	2001	0		24.8
11	9	2001	1200	0
12	9	2001	0		25.68
12	9	2001	1200	0
13	9	2001	0		25.56
13	9	2001	1200	0
14	9	2001	0		25.08
14	9	2001	1200	6
15	9	2001	0		24.46
15	9	2001	1200	0
16	9	2001	0		24.22
16	9	2001	1200	0
17	9	2001	0		24.76
17	9	2001	1200	0
18	9	2001	0		21.94
18	9	2001	1200	8.8
19	9	2001	0		22.62
19	9	2001	1200	21.8
20	9	2001	0		23.1
20	9	2001	1200	18.6
21	9	2001	0		24.14
21	9	2001	1200	23
22	9	2001	0		23.26
22	9	2001	1200	27.9
23	9	2001	0		22.38
23	9	2001	1200	19
24	9	2001	0		24.4
24	9	2001	1200	0
25	9	2001	0		24.94
25	9	2001	1200	0
26	9	2001	0		24.9
26	9	2001	1200	0
27	9	2001	0		25.22
27	9	2001	1200	0
28	9	2001	0		25.44
28	9	2001	1200	0
29	9	2001	0		25.54
29	9	2001	1200	0
30	9	2001	0		25
30	9	2001	1200	0
1	10	2001	0		25.36
1	10	2001	1200	0
2	10	2001	0		25.24
2	10	2001	1200	0
3	10	2001	0		25.28
3	10	2001	1200	0
4	10	2001	0		25.36
4	10	2001	1200	0
5	10	2001	0		25.42
5	10	2001	1200	0
6	10	2001	0		25.56
6	10	2001	1200	0
7	10	2001	0		25.84
7	10	2001	1200	0
8	10	2001	0		25.64
8	10	2001	1200	0
9	10	2001	0		25.72
9	10	2001	1200	5.2
10	10	2001	0		25.7
10	10	2001	1200	2.2
11	10	2001	0		24.14
11	10	2001	1200	1.7
12	10	2001	0		24.38
12	10	2001	1200	1.7
13	10	2001	0		24.1
13	10	2001	1200	7
14	10	2001	0		22.82
14	10	2001	1200	18.3
15	10	2001	0		23.1
15	10	2001	1200	73.9
16	10	2001	0		22.94
16	10	2001	1200	28.6
17	10	2001	0		23.64
17	10	2001	1200	10.6
18	10	2001	0		24.82
18	10	2001	1200	8.4
19	10	2001	0		26.2
19	10	2001	1200	3.1
20	10	2001	0		25.92
20	10	2001	1200	0
21	10	2001	0		26.06
21	10	2001	1200	5
22	10	2001	0		25.54
22	10	2001	1200	0
23	10	2001	0		25.88
23	10	2001	1200	0
24	10	2001	0		26.2
24	10	2001	1200	0
25	10	2001	0		25.96
25	10	2001	1200	0
26	10	2001	0		24.22
26	10	2001	1200	33.7
27	10	2001	0		23.92
27	10	2001	1200	2.3
28	10	2001	0		24.72
28	10	2001	1200	0
29	10	2001	0		25.52
29	10	2001	1200	0
30	10	2001	0		26
30	10	2001	1200	0.4
31	10	2001	0		25.96
31	10	2001	1200	0.2
1	11	2001	0		26.06
1	11	2001	1200	0
2	11	2001	0		26.02
2	11	2001	1200	0
3	11	2001	0		26.64
3	11	2001	1200	0
4	11	2001	0		26.46
4	11	2001	1200	0
5	11	2001	0		26.16
5	11	2001	1200	0
6	11	2001	0		26.58
6	11	2001	1200	0
7	11	2001	0		26.5
7	11	2001	1200	0.4
8	11	2001	0		26.2
8	11	2001	1200	0.2
9	11	2001	0		26.18
9	11	2001	1200	0
10	11	2001	0		26.32
10	11	2001	1200	0
11	11	2001	0		26.2
11	11	2001	1200	0
12	11	2001	0		26.24
12	11	2001	1200	0
13	11	2001	0		26.52
13	11	2001	1200	0
14	11	2001	0		26.76
14	11	2001	1200	0
15	11	2001	0		26.3
15	11	2001	1200	0
16	11	2001	0		26.46
16	11	2001	1200	0
17	11	2001	0		26.88
17	11	2001	1200	0
18	11	2001	0		26.92
18	11	2001	1200	0.5
19	11	2001	0		26.84
19	11	2001	1200	0
20	11	2001	0		26.38
20	11	2001	1200	0
21	11	2001	0		26
21	11	2001	1200	0
22	11	2001	0		26.28
22	11	2001	1200	0.2
23	11	2001	0		26.54
23	11	2001	1200	0
24	11	2001	0		26.64
24	11	2001	1200	0
25	11	2001	0		26.7
25	11	2001	1200	0
26	11	2001	0		25.5
26	11	2001	1200	0.4
27	11	2001	0		26.46
27	11	2001	1200	13
28	11	2001	0		26.92
28	11	2001	1200	0
29	11	2001	0		26.3
29	11	2001	1200	0
30	11	2001	0		26.74
30	11	2001	1200	15.6
1	12	2001	0		26.34
1	12	2001	1200	1.2
2	12	2001	0		26.8
2	12	2001	1200	8.4
3	12	2001	0		24.42
3	12	2001	1200	0
4	12	2001	0		24.42
4	12	2001	1200	7
5	12	2001	0		26.06
5	12	2001	1200	9.4
6	12	2001	0		26.56
6	12	2001	1200	0
7	12	2001	0		26.68
7	12	2001	1200	1
8	12	2001	0		26.3
8	12	2001	1200	0.3
9	12	2001	0		25.82
9	12	2001	1200	9.6
10	12	2001	0		26.36
10	12	2001	1200	3.4
11	12	2001	0		26.06
11	12	2001	1200	0
12	12	2001	0		26.74
12	12	2001	1200	0
13	12	2001	0		27.02
13	12	2001	1200	0.1
14	12	2001	0		27.14
14	12	2001	1200	7.2
15	12	2001	0		27.06
15	12	2001	1200	0
16	12	2001	0		26.68
16	12	2001	1200	0
17	12	2001	0		26.68
17	12	2001	1200	0.6
18	12	2001	0		27.18
18	12	2001	1200	0
19	12	2001	0		26.7
19	12	2001	1200	0
20	12	2001	0		27.04
20	12	2001	1200	0
21	12	2001	0		27.22
21	12	2001	1200	0
22	12	2001	0		26.68
22	12	2001	1200	0
23	12	2001	0		27.36
23	12	2001	1200	0
24	12	2001	0		27.54
24	12	2001	1200	0
25	12	2001	0		27.36
25	12	2001	1200	0
26	12	2001	0		27.3
26	12	2001	1200	0
27	12	2001	0		27.74
27	12	2001	1200	0
28	12	2001	0		27.28
28	12	2001	1200	0.1
29	12	2001	0		27.54
29	12	2001	1200	4
30	12	2001	0		27.2
30	12	2001	1200	1.4
31	12	2001	0		24.28
31	12	2001	1200	43.7
1	1	2002	0		25.02
1	1	2002	1200	16.4
2	1	2002	0		25.78
2	1	2002	1200	9
3	1	2002	0		25.92
3	1	2002	1200	7.1
4	1	2002	0		24.46
4	1	2002	1200	0.4
5	1	2002	0		25.44
5	1	2002	1200	58.5
6	1	2002	0		25.1
6	1	2002	1200	15
7	1	2002	0		24.38
7	1	2002	1200	21
8	1	2002	0		25.84
8	1	2002	1200	0.1
9	1	2002	0		26.42
9	1	2002	1200	2.8
10	1	2002	0		26.08
10	1	2002	1200	15.8
11	1	2002	0		25.78
11	1	2002	1200	45.6
12	1	2002	0		26.76
12	1	2002	1200	6.3
13	1	2002	0		26.58
13	1	2002	1200	0
14	1	2002	0		26.1
14	1	2002	1200	2
15	1	2002	0		25.36
15	1	2002	1200	2
16	1	2002	0		25.64
16	1	2002	1200	24.1
17	1	2002	0		25.96
17	1	2002	1200	14.2
18	1	2002	0		26.76
18	1	2002	1200	9.6
19	1	2002	0		26.88
19	1	2002	1200	0
20	1	2002	0		26.78
20	1	2002	1200	0.4
21	1	2002	0		27.12
21	1	2002	1200	1
22	1	2002	0		26.44
22	1	2002	1200	0
23	1	2002	0		26.28
23	1	2002	1200	0.5
24	1	2002	0		26.92
24	1	2002	1200	0
25	1	2002	0		26.9
25	1	2002	1200	0.5
26	1	2002	0		27.32
26	1	2002	1200	0.1
27	1	2002	0		26.84
27	1	2002	1200	0
28	1	2002	0		26.68
28	1	2002	1200	0
29	1	2002	0		26.9
29	1	2002	1200	0
30	1	2002	0		27.12
30	1	2002	1200	0
31	1	2002	0		27.72
31	1	2002	1200	0
1	2	2002	0		27.16
1	2	2002	1200	0
2	2	2002	0		27.08
2	2	2002	1200	7.7
3	2	2002	0		27.36
3	2	2002	1200	0
4	2	2002	0		26.42
4	2	2002	1200	0.1
5	2	2002	0		25.4
5	2	2002	1200	15.5
6	2	2002	0		24.06
6	2	2002	1200	0
7	2	2002	0		26.04
7	2	2002	1200	39
8	2	2002	0		26.7
8	2	2002	1200	0
9	2	2002	0		25.96
9	2	2002	1200	0
10	2	2002	0		26.56
10	2	2002	1200	40.2
11	2	2002	0		27.04
11	2	2002	1200	0
12	2	2002	0		26.7
12	2	2002	1200	0.1
13	2	2002	0		26.46
13	2	2002	1200	0
14	2	2002	0		26.84
14	2	2002	1200	0
15	2	2002	0		27.56
15	2	2002	1200	0
16	2	2002	0		27.26
16	2	2002	1200	0
17	2	2002	0		27.38
17	2	2002	1200	0
18	2	2002	0		27.8
18	2	2002	1200	0
19	2	2002	0		27.6
19	2	2002	1200	0
20	2	2002	0		27.46
20	2	2002	1200	0.2
21	2	2002	0		27.22
21	2	2002	1200	0
22	2	2002	0		27.18
22	2	2002	1200	0
23	2	2002	0		27.96
23	2	2002	1200	0
24	2	2002	0		27.6
24	2	2002	1200	0
25	2	2002	0		27.22
25	2	2002	1200	0
26	2	2002	0		27.6
26	2	2002	1200	0
27	2	2002	0		27.08
27	2	2002	1200	0
28	2	2002	0		27.12
28	2	2002	1200	0
1	3	2002	0		27.6
1	3	2002	1200	0
2	3	2002	0		27.34
2	3	2002	1200	0
3	3	2002	0		26.98
3	3	2002	1200	7.8
4	3	2002	0		27.02
4	3	2002	1200	4.8
5	3	2002	0		26.42
5	3	2002	1200	5
6	3	2002	0		26.98
6	3	2002	1200	10.2
7	3	2002	0		26.22
7	3	2002	1200	6.2
8	3	2002	0		26.98
8	3	2002	1200	2.1
9	3	2002	0		26.78
9	3	2002	1200	2
10	3	2002	0		26.92
10	3	2002	1200	0.9
11	3	2002	0		27.3
11	3	2002	1200	2.3
12	3	2002	0		27.54
12	3	2002	1200	0
13	3	2002	0		27.28
13	3	2002	1200	0
14	3	2002	0		26.8
14	3	2002	1200	5
15	3	2002	0		27.2
15	3	2002	1200	0
16	3	2002	0		27.22
16	3	2002	1200	2
17	3	2002	0		27.3
17	3	2002	1200	0
18	3	2002	0		27.7
18	3	2002	1200	2.2
19	3	2002	0		27.72
19	3	2002	1200	0
20	3	2002	0		27.2
20	3	2002	1200	0.4
21	3	2002	0		27.72
21	3	2002	1200	0
22	3	2002	0		28.06
22	3	2002	1200	0
23	3	2002	0		27.9
23	3	2002	1200	0
24	3	2002	0		26.64
24	3	2002	1200	5.2
25	3	2002	0		27.68
25	3	2002	1200	0
26	3	2002	0		27.68
26	3	2002	1200	0
27	3	2002	0		27.36
27	3	2002	1200	11.8
28	3	2002	0		26.96
28	3	2002	1200	11
29	3	2002	0		26.5
29	3	2002	1200	15.4
30	3	2002	0		27
30	3	2002	1200	2.8
31	3	2002	0		27.1
31	3	2002	1200	1.6
1	4	2002	0		27.26
1	4	2002	1200	0.3
2	4	2002	0		26.48
2	4	2002	1200	14.8
3	4	2002	0		27
3	4	2002	1200	0
4	4	2002	0		27.08
4	4	2002	1200	0
5	4	2002	0		27.26
5	4	2002	1200	0.1
6	4	2002	0		26.26
6	4	2002	1200	1.3
7	4	2002	0		25.62
7	4	2002	1200	7.1
8	4	2002	0		27.34
8	4	2002	1200	2.1
9	4	2002	0		26.64
9	4	2002	1200	0
10	4	2002	0		27.1
10	4	2002	1200	0.2
11	4	2002	0		26.98
11	4	2002	1200	0
12	4	2002	0		26.88
12	4	2002	1200	0.4
13	4	2002	0		27.36
13	4	2002	1200	0
14	4	2002	0		27.54
14	4	2002	1200	0
15	4	2002	0		26.48
15	4	2002	1200	5.6
16	4	2002	0		26.6
16	4	2002	1200	0.9
17	4	2002	0		26.62
17	4	2002	1200	0.9
18	4	2002	0		26.72
18	4	2002	1200	7.6
19	4	2002	0		27.28
19	4	2002	1200	0.8
20	4	2002	0		26.82
20	4	2002	1200	2.6
21	4	2002	0		26.56
21	4	2002	1200	9.7
22	4	2002	0		26.24
22	4	2002	1200	3.2
23	4	2002	0		26.04
23	4	2002	1200	1.5
24	4	2002	0		26.16
24	4	2002	1200	5.4
25	4	2002	0		26.5
25	4	2002	1200	1.6
26	4	2002	0		26.18
26	4	2002	1200	2
27	4	2002	0		26.24
27	4	2002	1200	1.2
28	4	2002	0		26.24
28	4	2002	1200	0
29	4	2002	0		26.88
29	4	2002	1200	0
30	4	2002	0		27.28
30	4	2002	1200	0
1	5	2002	0		26.9
1	5	2002	1200	0
2	5	2002	0		26.68
2	5	2002	1200	0
3	5	2002	0		25.4
3	5	2002	1200	1.4
4	5	2002	0		27.06
4	5	2002	1200	0
5	5	2002	0		27.42
5	5	2002	1200	0
6	5	2002	0		23.96
6	5	2002	1200	46.4
7	5	2002	0		25.5
7	5	2002	1200	52
8	5	2002	0		25.36
8	5	2002	1200	0.3
9	5	2002	0		25.46
9	5	2002	1200	0
10	5	2002	0		26.18
10	5	2002	1200	0
11	5	2002	0		24.38
11	5	2002	1200	22.4
12	5	2002	0		24.88
12	5	2002	1200	21.1
13	5	2002	0		26.36
13	5	2002	1200	0
14	5	2002	0		24.58
14	5	2002	1200	2.8
15	5	2002	0		25.4
15	5	2002	1200	4.8
16	5	2002	0		26.04
16	5	2002	1200	1
17	5	2002	0		25.52
17	5	2002	1200	0
18	5	2002	0		26.04
18	5	2002	1200	0
19	5	2002	0		26.34
19	5	2002	1200	0
20	5	2002	0		26.34
20	5	2002	1200	0
21	5	2002	0		26.56
21	5	2002	1200	0.5
22	5	2002	0		26.26
22	5	2002	1200	0.3
23	5	2002	0		24.4
23	5	2002	1200	44
24	5	2002	0		23.82
24	5	2002	1200	19.2
25	5	2002	0		22.78
25	5	2002	1200	87.2
26	5	2002	0		23.92
26	5	2002	1200	37.7
27	5	2002	0		23.54
27	5	2002	1200	3
28	5	2002	0		24.22
28	5	2002	1200	0.5
29	5	2002	0		24.8
29	5	2002	1200	0
30	5	2002	0		25.38
30	5	2002	1200	0.8
31	5	2002	0		23.74
31	5	2002	1200	6.2
1	6	2002	0		25.12
1	6	2002	1200	7.9
2	6	2002	0		24.92
2	6	2002	1200	0
3	6	2002	0		24.44
3	6	2002	1200	10.2
4	6	2002	0		24.28
4	6	2002	1200	9.4
5	6	2002	0		25.42
5	6	2002	1200	0.2
6	6	2002	0		24.6
6	6	2002	1200	0.2
7	6	2002	0		25.12
7	6	2002	1200	5.3
8	6	2002	0		24.4
8	6	2002	1200	6.7
9	6	2002	0		25.24
9	6	2002	1200	4.8
10	6	2002	0		23.5
10	6	2002	1200	1.8
11	6	2002	0		23.72
11	6	2002	1200	54
12	6	2002	0		23.9
12	6	2002	1200	36.8
13	6	2002	0		25.42
13	6	2002	1200	1.9
14	6	2002	0		24.94
14	6	2002	1200	10.5
15	6	2002	0		25.18
15	6	2002	1200	1.5
16	6	2002	0		24.18
16	6	2002	1200	0.5
17	6	2002	0		25.14
17	6	2002	1200	12.2
18	6	2002	0		24.92
18	6	2002	1200	0.2
19	6	2002	0		25.14
19	6	2002	1200	0.1
20	6	2002	0		24.36
20	6	2002	1200	0.5
21	6	2002	0		24.46
21	6	2002	1200	4.7
22	6	2002	0		24.06
22	6	2002	1200	0.2
23	6	2002	0		23.56
23	6	2002	1200	0.7
24	6	2002	0		24.98
24	6	2002	1200	3
25	6	2002	0		24.42
25	6	2002	1200	2.8
26	6	2002	0		24.4
26	6	2002	1200	5.5
27	6	2002	0		24.9
27	6	2002	1200	4.5
28	6	2002	0		22.94
28	6	2002	1200	6.7
29	6	2002	0		23.46
29	6	2002	1200	15.4
30	6	2002	0		24.14
30	6	2002	1200	1
1	7	2002	0		24.08
1	7	2002	1200	3.2
2	7	2002	0		24.78
2	7	2002	1200	1
3	7	2002	0		23.82
3	7	2002	1200	4
4	7	2002	0		24.54
4	7	2002	1200	3.2
5	7	2002	0		24.98
5	7	2002	1200	0.1
6	7	2002	0		22.44
6	7	2002	1200	1.4
7	7	2002	0		23
7	7	2002	1200	9.4
8	7	2002	0		23.74
8	7	2002	1200	0
9	7	2002	0		24.3
9	7	2002	1200	0
10	7	2002	0		23.4
10	7	2002	1200	9
11	7	2002	0		23.8
11	7	2002	1200	11.3
12	7	2002	0		24.46
12	7	2002	1200	0.7
13	7	2002	0		24.32
13	7	2002	1200	1.1
14	7	2002	0		24.98
14	7	2002	1200	0
15	7	2002	0		24.18
15	7	2002	1200	0.3
16	7	2002	0		23.7
16	7	2002	1200	5.4
17	7	2002	0		23.26
17	7	2002	1200	5.6
18	7	2002	0		24.54
18	7	2002	1200	108.6
19	7	2002	0		23.54
19	7	2002	1200	0.4
20	7	2002	0		24.04
20	7	2002	1200	15.8
21	7	2002	0		23.36
21	7	2002	1200	7
22	7	2002	0		22.96
22	7	2002	1200	8.8
23	7	2002	0		23.88
23	7	2002	1200	1
24	7	2002	0		23.5
24	7	2002	1200	0
25	7	2002	0		23.82
25	7	2002	1200	1.4
26	7	2002	0		24.14
26	7	2002	1200	8.8
27	7	2002	0		23.52
27	7	2002	1200	9.3
28	7	2002	0		24.46
28	7	2002	1200	0
29	7	2002	0		25.06
29	7	2002	1200	0
30	7	2002	0		23.78
30	7	2002	1200	0.1
31	7	2002	0		23.5
31	7	2002	1200	37.9
1	8	2002	0		24.04
1	8	2002	1200	0.6
2	8	2002	0		24.04
2	8	2002	1200	0
3	8	2002	0		24.72
3	8	2002	1200	0
4	8	2002	0		23.98
4	8	2002	1200	0
5	8	2002	0		24.22
5	8	2002	1200	0
6	8	2002	0		24.44
6	8	2002	1200	0
7	8	2002	0		24.92
7	8	2002	1200	0
8	8	2002	0		24.8
8	8	2002	1200	1.2
9	8	2002	0		23.28
9	8	2002	1200	3.4
10	8	2002	0		23.42
10	8	2002	1200	9.5
11	8	2002	0		24.72
11	8	2002	1200	2.8
12	8	2002	0		23.76
12	8	2002	1200	8.8
13	8	2002	0		23.54
13	8	2002	1200	2.7
14	8	2002	0		22.96
14	8	2002	1200	50.4
15	8	2002	0		23.74
15	8	2002	1200	5.2
16	8	2002	0		24.28
16	8	2002	1200	23.8
17	8	2002	0		23.68
17	8	2002	1200	0
18	8	2002	0		22.8
18	8	2002	1200	5.3
19	8	2002	0		24.58
19	8	2002	1200	7.6
20	8	2002	0		23.7
20	8	2002	1200	7
21	8	2002	0		23.86
21	8	2002	1200	2.6
22	8	2002	0		24.38
22	8	2002	1200	5.2
23	8	2002	0		23.96
23	8	2002	1200	4.4
24	8	2002	0		23.72
24	8	2002	1200	1.1
25	8	2002	0		23.46
25	8	2002	1200	6.4
26	8	2002	0		24.44
26	8	2002	1200	0
27	8	2002	0		24.1
27	8	2002	1200	10.6
28	8	2002	0		23.84
28	8	2002	1200	1.5
29	8	2002	0		24.16
29	8	2002	1200	0.4
30	8	2002	0		23.06
30	8	2002	1200	0
31	8	2002	0		24.18
31	8	2002	1200	2.3
1	9	2002	0		24.6
1	9	2002	1200	0
2	9	2002	0		25.56
2	9	2002	1200	0.4
3	9	2002	0		26.1
3	9	2002	1200	0.2
4	9	2002	0		25.66
4	9	2002	1200	1
5	9	2002	0		24.74
5	9	2002	1200	0.2
6	9	2002	0		25.42
6	9	2002	1200	0
7	9	2002	0		24.9
7	9	2002	1200	0.2
8	9	2002	0		25.28
8	9	2002	1200	0.6
9	9	2002	0		24.48
9	9	2002	1200	0
10	9	2002	0		23.9
10	9	2002	1200	7.4
11	9	2002	0		24.46
11	9	2002	1200	0.3
12	9	2002	0		23.04
12	9	2002	1200	3.6
13	9	2002	0		23.64
13	9	2002	1200	27
14	9	2002	0		24.76
14	9	2002	1200	0
15	9	2002	0		24.88
15	9	2002	1200	0
16	9	2002	0		25.02
16	9	2002	1200	0
17	9	2002	0		24.7
17	9	2002	1200	0
18	9	2002	0		24.88
18	9	2002	1200	0
19	9	2002	0		22.52
19	9	2002	1200	3.8
20	9	2002	0		23.52
20	9	2002	1200	43.8
21	9	2002	0		24.64
21	9	2002	1200	0.1
22	9	2002	0		25.54
22	9	2002	1200	0
23	9	2002	0		25.3
23	9	2002	1200	0
24	9	2002	0		25.24
24	9	2002	1200	2.7
25	9	2002	0		26.16
25	9	2002	1200	0.2
26	9	2002	0		23.48
26	9	2002	1200	43.6
27	9	2002	0		22.84
27	9	2002	1200	29.8
28	9	2002	0		23.52
28	9	2002	1200	90.7
29	9	2002	0		24.54
29	9	2002	1200	3
30	9	2002	0		24.8
30	9	2002	1200	0.2
1	10	2002	0		24.86
1	10	2002	1200	8.4
2	10	2002	0		24.94
2	10	2002	1200	0
3	10	2002	0		25.2
3	10	2002	1200	0
4	10	2002	0		25.5
4	10	2002	1200	0
5	10	2002	0		25.54
5	10	2002	1200	0
6	10	2002	0		25.4
6	10	2002	1200	0.6
7	10	2002	0		26.12
7	10	2002	1200	0
8	10	2002	0		25.28
8	10	2002	1200	0
9	10	2002	1200	0.7
10	10	2002	1200	0.3
11	10	2002	1200	0
12	10	2002	1200	0
13	10	2002	1200	0
14	10	2002	1200	0
15	10	2002	1200	0
16	10	2002	1200	0
17	10	2002	1200	0
18	10	2002	1200	0
19	10	2002	1200	0.6
20	10	2002	1200	0.4
21	10	2002	1200	0
22	10	2002	0		26.6
22	10	2002	1200	0
23	10	2002	0		26.26
23	10	2002	1200	0
24	10	2002	0		26.36
24	10	2002	1200	0
25	10	2002	0		26.06
25	10	2002	1200	0.8
26	10	2002	0		25.58
26	10	2002	1200	0
27	10	2002	0		26.18
27	10	2002	1200	0
28	10	2002	0		26.64
28	10	2002	1200	0
29	10	2002	0		26.36
29	10	2002	1200	0
30	10	2002	0		25.76
30	10	2002	1200	0.8
31	10	2002	0		26.44
31	10	2002	1200	3.4
1	11	2002	0		26.8
1	11	2002	1200	0.6
2	11	2002	0		27.2
2	11	2002	1200	0
3	11	2002	0		27
3	11	2002	1200	0
4	11	2002	0		27.02
4	11	2002	1200	0
5	11	2002	0		26.8
5	11	2002	1200	0
6	11	2002	0		26.02
6	11	2002	1200	0
7	11	2002	0		26.84
7	11	2002	1200	0.2
8	11	2002	0		23.22
8	11	2002	1200	5.6
9	11	2002	0		24.48
9	11	2002	1200	2.8
10	11	2002	0		26.18
10	11	2002	1200	5.3
11	11	2002	0		26.78
11	11	2002	1200	0
12	11	2002	0		26.42
12	11	2002	1200	0
13	11	2002	0		25.8
13	11	2002	1200	2
14	11	2002	0		25.76
14	11	2002	1200	4.5
15	11	2002	0		26.12
15	11	2002	1200	0
16	11	2002	0		26.16
16	11	2002	1200	0
17	11	2002	0		26.04
17	11	2002	1200	0
18	11	2002	0		26.9
18	11	2002	1200	0
19	11	2002	0		26.6
19	11	2002	1200	0
20	11	2002	0		27.3
20	11	2002	1200	0
21	11	2002	0		26.74
21	11	2002	1200	0
22	11	2002	0		26.8
22	11	2002	1200	0
23	11	2002	0		26.3
23	11	2002	1200	0
24	11	2002	0		26.98
24	11	2002	1200	2.2
25	11	2002	0		26.96
25	11	2002	1200	0.6
26	11	2002	0		26.98
26	11	2002	1200	0
27	11	2002	0		26.98
27	11	2002	1200	0
28	11	2002	0		26.6
28	11	2002	1200	1.4
29	11	2002	0		27.16
29	11	2002	1200	0
30	11	2002	0		27.06
30	11	2002	1200	0
1	12	2002	0		26.34
1	12	2002	1200	2.1
2	12	2002	0		26.88
2	12	2002	1200	0
3	12	2002	0		26.52
3	12	2002	1200	0
4	12	2002	0		27.32
4	12	2002	1200	0
5	12	2002	0		27.46
5	12	2002	1200	0.7
6	12	2002	0		26.76
6	12	2002	1200	0
7	12	2002	0		26.42
7	12	2002	1200	0
8	12	2002	0		26.68
8	12	2002	1200	0
9	12	2002	0		27.44
9	12	2002	1200	0.7
10	12	2002	0		27.74
10	12	2002	1200	0
11	12	2002	0		27.68
11	12	2002	1200	0
12	12	2002	0		27.38
12	12	2002	1200	0
13	12	2002	0		27.26
13	12	2002	1200	0
14	12	2002	0		27.36
14	12	2002	1200	0
15	12	2002	0		27.2
15	12	2002	1200	0
16	12	2002	0		27.4
16	12	2002	1200	0
17	12	2002	0		27.28
17	12	2002	1200	0
18	12	2002	0		27.42
18	12	2002	1200	0
19	12	2002	0		27.32
19	12	2002	1200	0
20	12	2002	0		27.26
20	12	2002	1200	0
21	12	2002	0		27.48
21	12	2002	1200	0
22	12	2002	0		26.64
22	12	2002	1200	0
23	12	2002	0		26.72
23	12	2002	1200	0
24	12	2002	0		27.6
24	12	2002	1200	0
25	12	2002	0		28.58
25	12	2002	1200	0
26	12	2002	0		27.34
26	12	2002	1200	0
27	12	2002	0		24.8
27	12	2002	1200	2
28	12	2002	0		26.34
28	12	2002	1200	13.9
29	12	2002	0		26.96
29	12	2002	1200	3.3
30	12	2002	0		27.22
30	12	2002	1200	0
31	12	2002	0		26.68
31	12	2002	1200	0
1	1	2003	0		26.9
1	1	2003	1200	0
2	1	2003	0		27.6
2	1	2003	1200	0
3	1	2003	0		27.66
3	1	2003	1200	0
4	1	2003	0		27.16
4	1	2003	1200	0
5	1	2003	0		27.72
5	1	2003	1200	0
6	1	2003	0		27
6	1	2003	1200	0
7	1	2003	0		27.18
7	1	2003	1200	0
8	1	2003	0		27.8
8	1	2003	1200	0
9	1	2003	0		27.9
9	1	2003	1200	0
10	1	2003	0		27.16
10	1	2003	1200	0
11	1	2003	0		27.88
11	1	2003	1200	0
12	1	2003	0		27.84
12	1	2003	1200	0
13	1	2003	0		27.64
13	1	2003	1200	0
14	1	2003	0		27.82
14	1	2003	1200	0
15	1	2003	0		28.1
15	1	2003	1200	0
16	1	2003	0		27.9
16	1	2003	1200	0
17	1	2003	0		27.36
17	1	2003	1200	0.1
18	1	2003	0		27.52
18	1	2003	1200	0
19	1	2003	0		27.54
19	1	2003	1200	0
20	1	2003	0		27.76
20	1	2003	1200	0
21	1	2003	0		28.1
21	1	2003	1200	0
22	1	2003	0		28.56
22	1	2003	1200	0
23	1	2003	0		28.28
23	1	2003	1200	4.2
24	1	2003	0		28.12
24	1	2003	1200	1.4
25	1	2003	0		27.64
25	1	2003	1200	4.4
26	1	2003	0		28.14
26	1	2003	1200	0
27	1	2003	0		27.42
27	1	2003	1200	0.4
28	1	2003	0		27.7
28	1	2003	1200	3.6
29	1	2003	0		27.82
29	1	2003	1200	0
30	1	2003	0		28.14
30	1	2003	1200	8.4
31	1	2003	0		27.5
31	1	2003	1200	4.2
1	2	2003	0		26.26
1	2	2003	1200	8.4
2	2	2003	0		27.16
2	2	2003	1200	5
3	2	2003	0		28.2
3	2	2003	1200	0
4	2	2003	0		28.18
4	2	2003	1200	2.2
5	2	2003	0		27.9
5	2	2003	1200	0
6	2	2003	0		28.06
6	2	2003	1200	0
7	2	2003	0		27.74
7	2	2003	1200	5.4
8	2	2003	0		28.04
8	2	2003	1200	0
9	2	2003	0		25.98
9	2	2003	1200	2.2
10	2	2003	0		27.68
10	2	2003	1200	2.4
11	2	2003	0		27.88
11	2	2003	1200	0
12	2	2003	0		26.98
12	2	2003	1200	6.8
13	2	2003	0		25.62
13	2	2003	1200	16.5
14	2	2003	0		27.54
14	2	2003	1200	1.4
15	2	2003	0		27.9
15	2	2003	1200	0
16	2	2003	0		28.06
16	2	2003	1200	0
17	2	2003	0		28.24
17	2	2003	1200	0
18	2	2003	0		28.34
18	2	2003	1200	0
19	2	2003	0		28.38
19	2	2003	1200	0
20	2	2003	0		28.48
20	2	2003	1200	0
21	2	2003	0		27.6
21	2	2003	1200	0
22	2	2003	0		26.9
22	2	2003	1200	5
23	2	2003	0		27.06
23	2	2003	1200	5.4
24	2	2003	0		26.86
24	2	2003	1200	0
25	2	2003	0		26.12
25	2	2003	1200	34.4
26	2	2003	0		27.3
26	2	2003	1200	0
27	2	2003	0		27.52
27	2	2003	1200	0
28	2	2003	0		27.86
28	2	2003	1200	2.2
1	3	2003	0		28.2
1	3	2003	1200	0
2	3	2003	0		27.12
2	3	2003	1200	0.3
3	3	2003	0		26.78
3	3	2003	1200	16.2
4	3	2003	0		27.6
4	3	2003	1200	0
5	3	2003	0		27.72
5	3	2003	1200	0
6	3	2003	0		28.04
6	3	2003	1200	0.6
7	3	2003	0		27.88
7	3	2003	1200	1
8	3	2003	0		28.32
8	3	2003	1200	0
9	3	2003	0		28.34
9	3	2003	1200	0.6
10	3	2003	0		26.34
10	3	2003	1200	4.8
11	3	2003	0		26.92
11	3	2003	1200	0
12	3	2003	0		27.38
12	3	2003	1200	20.1
13	3	2003	0		28.12
13	3	2003	1200	0
14	3	2003	0		28.24
14	3	2003	1200	0
15	3	2003	0		28.44
15	3	2003	1200	0
16	3	2003	0		26.64
16	3	2003	1200	2
17	3	2003	0		26.76
17	3	2003	1200	29.8
18	3	2003	0		25.16
18	3	2003	1200	4.8
19	3	2003	0		27
19	3	2003	1200	23.4
20	3	2003	0		26.08
20	3	2003	1200	14.3
21	3	2003	0		26.12
21	3	2003	1200	6.2
22	3	2003	0		27.68
22	3	2003	1200	0.2
23	3	2003	0		26.88
23	3	2003	1200	2.4
24	3	2003	0		27.42
24	3	2003	1200	8.4
25	3	2003	0		27.58
25	3	2003	1200	3.6
26	3	2003	0		26.96
26	3	2003	1200	10
27	3	2003	0		25.94
27	3	2003	1200	15.8
28	3	2003	0		25.7
28	3	2003	1200	29
29	3	2003	0		25.56
29	3	2003	1200	10.9
30	3	2003	0		26.3
30	3	2003	1200	1.9
31	3	2003	0		27.76
31	3	2003	1200	0
1	4	2003	0		27.64
1	4	2003	1200	0.5
2	4	2003	0		27.86
2	4	2003	1200	0
3	4	2003	0		27.9
3	4	2003	1200	0
4	4	2003	0		27.56
4	4	2003	1200	0
5	4	2003	0		27.28
5	4	2003	1200	0
6	4	2003	0		27.72
6	4	2003	1200	0
7	4	2003	0		27.86
7	4	2003	1200	0
8	4	2003	0		27.5
8	4	2003	1200	0
9	4	2003	0		27.14
9	4	2003	1200	17.6
10	4	2003	0		27.46
10	4	2003	1200	0
11	4	2003	0		27.96
11	4	2003	1200	0
12	4	2003	0		28.26
12	4	2003	1200	0
13	4	2003	0		28
13	4	2003	1200	0.8
14	4	2003	0		27.1
14	4	2003	1200	0
15	4	2003	0		25.92
15	4	2003	1200	6
16	4	2003	0		25.54
16	4	2003	1200	1
17	4	2003	0		25.6
17	4	2003	1200	2.6
18	4	2003	0		25.1
18	4	2003	1200	73.8
19	4	2003	0		26.18
19	4	2003	1200	29.5
20	4	2003	0		27
20	4	2003	1200	6.6
21	4	2003	0		26.58
21	4	2003	1200	12.3
22	4	2003	0		26.96
22	4	2003	1200	10.8
23	4	2003	0		26.2
23	4	2003	1200	3
24	4	2003	0		25.9
24	4	2003	1200	7.9
25	4	2003	0		26.04
25	4	2003	1200	8.2
26	4	2003	0		26.94
26	4	2003	1200	5.4
27	4	2003	0		26.82
27	4	2003	1200	0.4
28	4	2003	0		25.86
28	4	2003	1200	0
29	4	2003	0		26.74
29	4	2003	1200	0.2
30	4	2003	0		27.1
30	4	2003	1200	0.2
1	5	2003	0		26.46
1	5	2003	1200	0
2	5	2003	0		28.14
2	5	2003	1200	0
3	5	2003	0		27.2
3	5	2003	1200	0
4	5	2003	0		24.04
4	5	2003	1200	107.6
5	5	2003	0		25.98
5	5	2003	1200	112.2
6	5	2003	0		25.96
6	5	2003	1200	3.2
7	5	2003	0		26.94
7	5	2003	1200	0
8	5	2003	0		26.9
8	5	2003	1200	0
9	5	2003	0		26.5
9	5	2003	1200	0.2
10	5	2003	0		25.1
10	5	2003	1200	11
11	5	2003	0		25.06
11	5	2003	1200	66.1
12	5	2003	0		25.76
12	5	2003	1200	36
13	5	2003	0		23.82
13	5	2003	1200	14.6
14	5	2003	0		24.18
14	5	2003	1200	35.4
15	5	2003	0		25.82
15	5	2003	1200	4.2
16	5	2003	0		25.78
16	5	2003	1200	2.8
17	5	2003	0		24.24
17	5	2003	1200	0
18	5	2003	0		24.18
18	5	2003	1200	16
19	5	2003	0		24.8
19	5	2003	1200	12.6
20	5	2003	0		25.46
20	5	2003	1200	5.8
21	5	2003	0		25.62
21	5	2003	1200	1.6
22	5	2003	0		25.54
22	5	2003	1200	0.8
23	5	2003	0		25.9
23	5	2003	1200	0.2
24	5	2003	0		25.92
24	5	2003	1200	0
25	5	2003	0		26.7
25	5	2003	1200	0
26	5	2003	0		27.58
26	5	2003	1200	0
27	5	2003	0		25.44
27	5	2003	1200	30.4
28	5	2003	0		25.98
28	5	2003	1200	6.6
29	5	2003	0		24.76
29	5	2003	1200	37.2
30	5	2003	0		24.9
30	5	2003	1200	1
31	5	2003	0		24.54
31	5	2003	1200	45
1	6	2003	0		24.84
1	6	2003	1200	10.9
2	6	2003	0		25.36
2	6	2003	1200	14.8
3	6	2003	0		25.72
3	6	2003	1200	1.2
4	6	2003	0		24.88
4	6	2003	1200	4.6
5	6	2003	0		24.62
5	6	2003	1200	16
6	6	2003	0		25.1
6	6	2003	1200	14.1
7	6	2003	0		25.68
7	6	2003	1200	2
8	6	2003	0		24.14
8	6	2003	1200	10.6
9	6	2003	0		25.18
9	6	2003	1200	51.6
10	6	2003	0		24.62
10	6	2003	1200	4.2
11	6	2003	0		23.58
11	6	2003	1200	4.6
12	6	2003	0		25.26
12	6	2003	1200	6.3
13	6	2003	0		25.78
13	6	2003	1200	0
14	6	2003	0		25.06
14	6	2003	1200	1
15	6	2003	0		25.28
15	6	2003	1200	0
16	6	2003	0		25.22
16	6	2003	1200	0
17	6	2003	0		24.32
17	6	2003	1200	2.2
18	6	2003	0		22.82
18	6	2003	1200	19.8
19	6	2003	0		22.56
19	6	2003	1200	30.9
20	6	2003	0		24.46
20	6	2003	1200	7.8
21	6	2003	0		24.62
21	6	2003	1200	0
22	6	2003	0		25
22	6	2003	1200	0
23	6	2003	0		25.32
23	6	2003	1200	0
24	6	2003	0		24.44
24	6	2003	1200	2.2
25	6	2003	0		24.68
25	6	2003	1200	12.5
26	6	2003	0		24.82
26	6	2003	1200	9.6
27	6	2003	0		25.08
27	6	2003	1200	4.8
28	6	2003	0		25.36
28	6	2003	1200	0
29	6	2003	0		24.1
29	6	2003	1200	2.8
30	6	2003	0		24.8
30	6	2003	1200	3
1	7	2003	0		24.72
1	7	2003	1200	0
2	7	2003	0		23.98
2	7	2003	1200	16.2
3	7	2003	0		24.66
3	7	2003	1200	0
4	7	2003	0		24.46
4	7	2003	1200	0
5	7	2003	0		23.7
5	7	2003	1200	0
6	7	2003	0		24.24
6	7	2003	1200	0
7	7	2003	0		24.42
7	7	2003	1200	0.1
8	7	2003	0		24.72
8	7	2003	1200	0
9	7	2003	0		24.24
9	7	2003	1200	0
10	7	2003	0		25
10	7	2003	1200	0
11	7	2003	0		24.92
11	7	2003	1200	4
12	7	2003	0		25.6
12	7	2003	1200	2
13	7	2003	0		24.16
13	7	2003	1200	7.8
14	7	2003	0		24.52
14	7	2003	1200	3.8
15	7	2003	0		23.52
15	7	2003	1200	7.5
16	7	2003	0		22.72
16	7	2003	1200	54.5
17	7	2003	0		24.24
17	7	2003	1200	16.5
18	7	2003	0		23.56
18	7	2003	1200	2
19	7	2003	0		23.74
19	7	2003	1200	23
20	7	2003	0		24.06
20	7	2003	1200	1
21	7	2003	0		23.78
21	7	2003	1200	0.3
22	7	2003	0		24.5
22	7	2003	1200	2.1
23	7	2003	0		23.82
23	7	2003	1200	1.6
24	7	2003	0		24.38
24	7	2003	1200	6.2
25	7	2003	0		24.2
25	7	2003	1200	18
26	7	2003	0		24.34
26	7	2003	1200	6.1
27	7	2003	0		24.04
27	7	2003	1200	0
28	7	2003	0		23.9
28	7	2003	1200	5.1
29	7	2003	0		23.66
29	7	2003	1200	6.3
30	7	2003	0		23.34
30	7	2003	1200	2.2
31	7	2003	0		24.24
31	7	2003	1200	0.2
1	8	2003	0		24.06
1	8	2003	1200	0.4
2	8	2003	0		22.92
2	8	2003	1200	11.7
3	8	2003	0		23.66
3	8	2003	1200	4.3
4	8	2003	0		23.36
4	8	2003	1200	13.1
5	8	2003	0		23.64
5	8	2003	1200	8
6	8	2003	0		23.94
6	8	2003	1200	0.6
7	8	2003	0		23.76
7	8	2003	1200	0
8	8	2003	0		22.88
8	8	2003	1200	0
9	8	2003	0		24.18
9	8	2003	1200	1.2
10	8	2003	0		23.94
10	8	2003	1200	0
11	8	2003	0		23.64
11	8	2003	1200	2.6
12	8	2003	0		24.26
12	8	2003	1200	4.2
13	8	2003	0		22.64
13	8	2003	1200	4
14	8	2003	0		23.36
14	8	2003	1200	2.6
15	8	2003	0		24.58
15	8	2003	1200	1.8
16	8	2003	0		24.58
16	8	2003	1200	0
17	8	2003	0		25.12
17	8	2003	1200	0
18	8	2003	0		25.52
18	8	2003	1200	0
19	8	2003	0		23.46
19	8	2003	1200	6
20	8	2003	0		24.14
20	8	2003	1200	0.6
21	8	2003	0		23.34
21	8	2003	1200	16
22	8	2003	0		23.36
22	8	2003	1200	18.3
23	8	2003	0		23.76
23	8	2003	1200	32.3
24	8	2003	0		23.84
24	8	2003	1200	2.2
25	8	2003	0		22.82
25	8	2003	1200	6.4
26	8	2003	0		24.2
26	8	2003	1200	0.2
27	8	2003	0		24.98
27	8	2003	1200	0.2
28	8	2003	0		24.88
28	8	2003	1200	0
29	8	2003	0		24.66
29	8	2003	1200	0
30	8	2003	0		24.94
30	8	2003	1200	0
31	8	2003	0		24.72
31	8	2003	1200	0
1	9	2003	0		24.14
1	9	2003	1200	24.8
2	9	2003	0		24.96
2	9	2003	1200	2.4
3	9	2003	0		25.3
3	9	2003	1200	0
4	9	2003	0		23.28
4	9	2003	1200	11.2
5	9	2003	0		23.26
5	9	2003	1200	32.9
6	9	2003	0		23.96
6	9	2003	1200	4.2
7	9	2003	0		23.32
7	9	2003	1200	4.8
8	9	2003	0		24.32
8	9	2003	1200	2.8
9	9	2003	0		23.38
9	9	2003	1200	9.6
10	9	2003	0		22.38
10	9	2003	1200	34.6
11	9	2003	0		24
11	9	2003	1200	2.1
12	9	2003	0		24.72
12	9	2003	1200	0
13	9	2003	0		24.48
13	9	2003	1200	0
14	9	2003	0		24.66
14	9	2003	1200	0
15	9	2003	0		24.68
15	9	2003	1200	0
16	9	2003	0		24.02
16	9	2003	1200	7
17	9	2003	0		24.3
17	9	2003	1200	4.5
18	9	2003	0		25.24
18	9	2003	1200	2.4
19	9	2003	0		25.44
19	9	2003	1200	0
20	9	2003	0		23.98
20	9	2003	1200	17.3
21	9	2003	0		25.24
21	9	2003	1200	2.2
22	9	2003	0		24.92
22	9	2003	1200	0
23	9	2003	0		24.26
23	9	2003	1200	0.8
24	9	2003	0		24.36
24	9	2003	1200	5.1
25	9	2003	0		24.26
25	9	2003	1200	0
26	9	2003	0		24.94
26	9	2003	1200	0
27	9	2003	0		25.1
27	9	2003	1200	0
28	9	2003	0		26.04
28	9	2003	1200	0
29	9	2003	0		25.96
29	9	2003	1200	0
30	9	2003	0		26.22
30	9	2003	1200	0
1	10	2003	0		26.02
1	10	2003	1200	0
2	10	2003	0		25.64
2	10	2003	1200	3.5
3	10	2003	0		25.8
3	10	2003	1200	0
4	10	2003	0		25.9
[truncated: 11,053 more rows]
