# Supplementary material for: Forecasting dengue fever in Brazil: An assessment of climate conditions
Source: PLoS One. 2019 Aug 8;14(8):e0220106. doi: 10.1371/journal.pone.0220106 (PMC6687106; doi:10.1371/journal.pone.0220106)
Supplement: S1 File — (ZIP) [file pone.0220106.s003.zip › data and codes_submit/holdout dataset analysis/completed_climate_data/old clim data/debug_lucas/climdata_salvador.txt]

--------------------
BDMEP - INMET
--------------------
Estação           : SALVADOR  ONDINA  - BA (OMM: 83229)
Latitude  (graus) : -13.01
Longitude (graus) : -38.53
Altitude  (metros): 51.41
Estação Operante
Inicio de operação: 01/01/1903
Periodo solicitado dos dados: 01/01/2001 a 01/04/2019
Os dados listados abaixo são os que encontram-se digitados no BDMEP
Hora em UTC
--------------------
Obs.: Os dados aparecem separados por ; (ponto e vírgula) no formato txt.
      Para o formato planilha XLS, siga as instruções
--------------------
Estacao;Data;Hora;Precipitacao;Temp Comp Media;
83229;01/01/2001;0000;;26.56;
83229;01/01/2001;1200;0;;
83229;02/01/2001;0000;;26.26;
83229;02/01/2001;1200;0;;
83229;03/01/2001;0000;;26.88;
83229;03/01/2001;1200;0;;
83229;04/01/2001;0000;;25.92;
83229;04/01/2001;1200;29.6;;
83229;05/01/2001;0000;;25.84;
83229;05/01/2001;1200;0.8;;
83229;06/01/2001;0000;;25.66;
83229;06/01/2001;1200;1.7;;
83229;07/01/2001;0000;;25.28;
83229;07/01/2001;1200;2.3;;
83229;08/01/2001;0000;;25.94;
83229;08/01/2001;1200;1.3;;
83229;09/01/2001;0000;;25.42;
83229;09/01/2001;1200;10.9;;
83229;10/01/2001;0000;;26.1;
83229;10/01/2001;1200;8.7;;
83229;11/01/2001;0000;;26.3;
83229;11/01/2001;1200;2.1;;
83229;12/01/2001;0000;;25.82;
83229;12/01/2001;1200;7.8;;
83229;13/01/2001;0000;;26.02;
83229;13/01/2001;1200;2.2;;
83229;14/01/2001;0000;;26.4;
83229;14/01/2001;1200;8.5;;
83229;15/01/2001;0000;;26.34;
83229;15/01/2001;1200;0.1;;
83229;16/01/2001;0000;;26.8;
83229;16/01/2001;1200;0;;
83229;17/01/2001;0000;;26.5;
83229;17/01/2001;1200;0;;
83229;18/01/2001;0000;;25.88;
83229;18/01/2001;1200;3.6;;
83229;19/01/2001;0000;;26.7;
83229;19/01/2001;1200;1.5;;
83229;20/01/2001;0000;;26.46;
83229;20/01/2001;1200;6.4;;
83229;21/01/2001;0000;;26.74;
83229;21/01/2001;1200;0.2;;
83229;22/01/2001;0000;;26.54;
83229;22/01/2001;1200;0;;
83229;23/01/2001;0000;;26.64;
83229;23/01/2001;1200;7.2;;
83229;24/01/2001;0000;;26.52;
83229;24/01/2001;1200;0;;
83229;25/01/2001;0000;;26.54;
83229;25/01/2001;1200;0;;
83229;26/01/2001;0000;;27.26;
83229;26/01/2001;1200;0.3;;
83229;27/01/2001;0000;;27.68;
83229;27/01/2001;1200;0;;
83229;28/01/2001;0000;;27.06;
83229;28/01/2001;1200;0;;
83229;29/01/2001;0000;;27.28;
83229;29/01/2001;1200;0;;
83229;30/01/2001;0000;;27.48;
83229;30/01/2001;1200;0;;
83229;31/01/2001;0000;;27.2;
83229;31/01/2001;1200;0;;
83229;01/02/2001;0000;;26.3;
83229;01/02/2001;1200;0;;
83229;02/02/2001;0000;;27.16;
83229;02/02/2001;1200;0;;
83229;03/02/2001;0000;;27.56;
83229;03/02/2001;1200;0;;
83229;04/02/2001;0000;;27.32;
83229;04/02/2001;1200;0;;
83229;05/02/2001;0000;;27.02;
83229;05/02/2001;1200;10.2;;
83229;06/02/2001;0000;;27.16;
83229;06/02/2001;1200;0;;
83229;07/02/2001;0000;;27.6;
83229;07/02/2001;1200;0;;
83229;08/02/2001;0000;;27.32;
83229;08/02/2001;1200;0;;
83229;09/02/2001;0000;;27.42;
83229;09/02/2001;1200;0.6;;
83229;10/02/2001;0000;;27.36;
83229;10/02/2001;1200;0;;
83229;11/02/2001;0000;;27.06;
83229;11/02/2001;1200;3;;
83229;12/02/2001;0000;;27.58;
83229;12/02/2001;1200;0;;
83229;13/02/2001;0000;;27.74;
83229;13/02/2001;1200;0;;
83229;14/02/2001;0000;;28.06;
83229;14/02/2001;1200;0;;
83229;15/02/2001;0000;;28.38;
83229;15/02/2001;1200;0;;
83229;16/02/2001;0000;;28.5;
83229;16/02/2001;1200;0;;
83229;17/02/2001;0000;;27.14;
83229;17/02/2001;1200;1.8;;
83229;18/02/2001;0000;;26.92;
83229;18/02/2001;1200;0;;
83229;19/02/2001;0000;;27.6;
83229;19/02/2001;1200;0.3;;
83229;20/02/2001;0000;;27.28;
83229;20/02/2001;1200;0;;
83229;21/02/2001;0000;;28.18;
83229;21/02/2001;1200;0;;
83229;22/02/2001;0000;;28.28;
83229;22/02/2001;1200;0;;
83229;23/02/2001;0000;;28.12;
83229;23/02/2001;1200;0;;
83229;24/02/2001;0000;;27.34;
83229;24/02/2001;1200;0.8;;
83229;25/02/2001;0000;;27.52;
83229;25/02/2001;1200;3.1;;
83229;26/02/2001;0000;;27.78;
83229;26/02/2001;1200;3.2;;
83229;27/02/2001;0000;;27.36;
83229;27/02/2001;1200;5.6;;
83229;28/02/2001;0000;;28.24;
83229;28/02/2001;1200;0;;
83229;01/03/2001;0000;;27.76;
83229;01/03/2001;1200;0.4;;
83229;02/03/2001;0000;;26.56;
83229;02/03/2001;1200;21.3;;
83229;03/03/2001;0000;;27.72;
83229;03/03/2001;1200;4.2;;
83229;04/03/2001;0000;;28.14;
83229;04/03/2001;1200;0;;
83229;05/03/2001;0000;;27.86;
83229;05/03/2001;1200;0;;
83229;06/03/2001;0000;;27.48;
83229;06/03/2001;1200;14.4;;
83229;07/03/2001;0000;;27.96;
83229;07/03/2001;1200;0;;
83229;08/03/2001;0000;;27.42;
83229;08/03/2001;1200;0;;
83229;09/03/2001;0000;;28;
83229;09/03/2001;1200;0;;
83229;10/03/2001;0000;;28.04;
83229;10/03/2001;1200;0;;
83229;11/03/2001;0000;;28.14;
83229;11/03/2001;1200;0;;
83229;12/03/2001;0000;;27.48;
83229;12/03/2001;1200;0;;
83229;13/03/2001;0000;;24.88;
83229;13/03/2001;1200;34.6;;
83229;14/03/2001;0000;;24.46;
83229;14/03/2001;1200;45.1;;
83229;15/03/2001;0000;;25.32;
83229;15/03/2001;1200;41.4;;
83229;16/03/2001;0000;;26.12;
83229;16/03/2001;1200;8.8;;
83229;17/03/2001;0000;;24.08;
83229;17/03/2001;1200;28.7;;
83229;18/03/2001;0000;;26;
83229;18/03/2001;1200;31.2;;
83229;19/03/2001;0000;;26.68;
83229;19/03/2001;1200;0;;
83229;20/03/2001;0000;;27.4;
83229;20/03/2001;1200;0.1;;
83229;21/03/2001;0000;;27.1;
83229;21/03/2001;1200;29;;
83229;22/03/2001;0000;;26.88;
83229;22/03/2001;1200;0.4;;
83229;23/03/2001;0000;;27.22;
83229;23/03/2001;1200;2.3;;
83229;24/03/2001;0000;;27.16;
83229;24/03/2001;1200;0;;
83229;25/03/2001;0000;;27.28;
83229;25/03/2001;1200;0;;
83229;26/03/2001;0000;;27.22;
83229;26/03/2001;1200;0;;
83229;27/03/2001;0000;;27.08;
83229;27/03/2001;1200;0;;
83229;28/03/2001;0000;;27.52;
83229;28/03/2001;1200;0;;
83229;29/03/2001;0000;;27.26;
83229;29/03/2001;1200;0.6;;
83229;30/03/2001;0000;;26.92;
83229;30/03/2001;1200;0;;
83229;31/03/2001;0000;;27.2;
83229;31/03/2001;1200;1.6;;
83229;01/04/2001;0000;;26.36;
83229;01/04/2001;1200;2.2;;
83229;02/04/2001;0000;;26;
83229;02/04/2001;1200;7.2;;
83229;03/04/2001;0000;;27.36;
83229;03/04/2001;1200;0.7;;
83229;04/04/2001;0000;;27.04;
83229;04/04/2001;1200;0.3;;
83229;05/04/2001;0000;;27;
83229;05/04/2001;1200;0;;
83229;06/04/2001;0000;;26.9;
83229;06/04/2001;1200;3.8;;
83229;07/04/2001;0000;;26.66;
83229;07/04/2001;1200;0.1;;
83229;08/04/2001;0000;;27.22;
83229;08/04/2001;1200;0.4;;
83229;09/04/2001;0000;;27.26;
83229;09/04/2001;1200;0;;
83229;10/04/2001;0000;;27.12;
83229;10/04/2001;1200;0;;
83229;11/04/2001;0000;;26.8;
83229;11/04/2001;1200;0.1;;
83229;12/04/2001;0000;;27.02;
83229;12/04/2001;1200;0;;
83229;13/04/2001;0000;;27.48;
83229;13/04/2001;1200;0;;
83229;14/04/2001;0000;;24.92;
83229;14/04/2001;1200;19.7;;
83229;15/04/2001;0000;;25.66;
83229;15/04/2001;1200;15.3;;
83229;16/04/2001;0000;;26.3;
83229;16/04/2001;1200;4.5;;
83229;17/04/2001;0000;;26.88;
83229;17/04/2001;1200;2.3;;
83229;18/04/2001;0000;;26.8;
83229;18/04/2001;1200;0;;
83229;19/04/2001;0000;;26.24;
83229;19/04/2001;1200;11.4;;
83229;20/04/2001;0000;;26.66;
83229;20/04/2001;1200;1.6;;
83229;21/04/2001;0000;;27.04;
83229;21/04/2001;1200;10.9;;
83229;22/04/2001;0000;;27.36;
83229;22/04/2001;1200;0;;
83229;23/04/2001;0000;;27.36;
83229;23/04/2001;1200;0.1;;
83229;24/04/2001;0000;;26.22;
83229;24/04/2001;1200;14.1;;
83229;25/04/2001;0000;;25.74;
83229;25/04/2001;1200;1.3;;
83229;26/04/2001;0000;;26.28;
83229;26/04/2001;1200;1.3;;
83229;27/04/2001;0000;;26.6;
83229;27/04/2001;1200;0.6;;
83229;28/04/2001;0000;;26.46;
83229;28/04/2001;1200;3;;
83229;29/04/2001;0000;;26.94;
83229;29/04/2001;1200;0;;
83229;30/04/2001;0000;;27.08;
83229;30/04/2001;1200;2.6;;
83229;01/05/2001;0000;;26.9;
83229;01/05/2001;1200;0.9;;
83229;02/05/2001;0000;;25.64;
83229;02/05/2001;1200;8.6;;
83229;03/05/2001;0000;;25.64;
83229;03/05/2001;1200;38.8;;
83229;04/05/2001;0000;;26.42;
83229;04/05/2001;1200;10.9;;
83229;05/05/2001;0000;;26.06;
83229;05/05/2001;1200;0;;
83229;06/05/2001;0000;;26.86;
83229;06/05/2001;1200;0.1;;
83229;07/05/2001;0000;;26.76;
83229;07/05/2001;1200;0;;
83229;08/05/2001;0000;;27.04;
83229;08/05/2001;1200;0;;
83229;09/05/2001;0000;;27.3;
83229;09/05/2001;1200;0;;
83229;10/05/2001;0000;;27.2;
83229;10/05/2001;1200;0;;
83229;11/05/2001;0000;;27.26;
83229;11/05/2001;1200;0;;
83229;12/05/2001;0000;;26.78;
83229;12/05/2001;1200;0;;
83229;13/05/2001;0000;;26.54;
83229;13/05/2001;1200;0;;
83229;14/05/2001;0000;;27.1;
83229;14/05/2001;1200;0;;
83229;15/05/2001;0000;;26.62;
83229;15/05/2001;1200;3;;
83229;16/05/2001;0000;;26.8;
83229;16/05/2001;1200;8.2;;
83229;17/05/2001;0000;;26.08;
83229;17/05/2001;1200;2.2;;
83229;18/05/2001;0000;;26.56;
83229;18/05/2001;1200;0;;
83229;19/05/2001;0000;;26.88;
83229;19/05/2001;1200;0;;
83229;20/05/2001;0000;;26.3;
83229;20/05/2001;1200;0;;
83229;21/05/2001;0000;;24.12;
83229;21/05/2001;1200;0.5;;
83229;22/05/2001;0000;;24.76;
83229;22/05/2001;1200;32.6;;
83229;23/05/2001;0000;;25.56;
83229;23/05/2001;1200;3.2;;
83229;24/05/2001;0000;;25.92;
83229;24/05/2001;1200;0;;
83229;25/05/2001;0000;;24.38;
83229;25/05/2001;1200;7.2;;
83229;26/05/2001;0000;;25.22;
83229;26/05/2001;1200;17.2;;
83229;27/05/2001;0000;;25.9;
83229;27/05/2001;1200;24.8;;
83229;28/05/2001;0000;;25.96;
83229;28/05/2001;1200;0.6;;
83229;29/05/2001;0000;;25.82;
83229;29/05/2001;1200;17.6;;
83229;30/05/2001;0000;;26.46;
83229;30/05/2001;1200;5.4;;
83229;31/05/2001;0000;;25.04;
83229;31/05/2001;1200;17.4;;
83229;01/06/2001;0000;;25.4;
83229;01/06/2001;1200;3;;
83229;02/06/2001;0000;;24.56;
83229;02/06/2001;1200;5.2;;
83229;03/06/2001;0000;;25.1;
83229;03/06/2001;1200;20.6;;
83229;04/06/2001;0000;;25.32;
83229;04/06/2001;1200;23.8;;
83229;05/06/2001;0000;;24.06;
83229;05/06/2001;1200;5.8;;
83229;06/06/2001;0000;;25.02;
83229;06/06/2001;1200;8.4;;
83229;07/06/2001;0000;;25.04;
83229;07/06/2001;1200;1.7;;
83229;08/06/2001;0000;;25.66;
83229;08/06/2001;1200;1.4;;
83229;09/06/2001;0000;;24.26;
83229;09/06/2001;1200;1.6;;
83229;10/06/2001;0000;;24.54;
83229;10/06/2001;1200;27.2;;
83229;11/06/2001;0000;;25.28;
83229;11/06/2001;1200;2.9;;
83229;12/06/2001;0000;;24.92;
83229;12/06/2001;1200;0;;
83229;13/06/2001;0000;;24.8;
83229;13/06/2001;1200;5.6;;
83229;14/06/2001;0000;;24.46;
83229;14/06/2001;1200;5.6;;
83229;15/06/2001;0000;;25.24;
83229;15/06/2001;1200;0.6;;
83229;16/06/2001;0000;;23.82;
83229;16/06/2001;1200;11;;
83229;17/06/2001;0000;;24.76;
83229;17/06/2001;1200;33.3;;
83229;18/06/2001;0000;;24.78;
83229;18/06/2001;1200;0.6;;
83229;19/06/2001;0000;;24.78;
83229;19/06/2001;1200;0;;
83229;20/06/2001;0000;;23.18;
83229;20/06/2001;1200;13.9;;
83229;21/06/2001;0000;;24.9;
83229;21/06/2001;1200;0.2;;
83229;22/06/2001;0000;;23.46;
83229;22/06/2001;1200;0.4;;
83229;23/06/2001;0000;;25.06;
83229;23/06/2001;1200;8.6;;
83229;24/06/2001;0000;;24.16;
83229;24/06/2001;1200;0.9;;
83229;25/06/2001;0000;;24.94;
83229;25/06/2001;1200;1.6;;
83229;26/06/2001;0000;;23.84;
83229;26/06/2001;1200;2.2;;
83229;27/06/2001;0000;;24.74;
83229;27/06/2001;1200;3.6;;
83229;28/06/2001;0000;;24.2;
83229;28/06/2001;1200;0.8;;
83229;29/06/2001;0000;;24.72;
83229;29/06/2001;1200;0;;
83229;30/06/2001;0000;;23.84;
83229;30/06/2001;1200;5.4;;
83229;01/07/2001;0000;;23.58;
83229;01/07/2001;1200;9.3;;
83229;02/07/2001;0000;;24.6;
83229;02/07/2001;1200;0;;
83229;03/07/2001;0000;;23.6;
83229;03/07/2001;1200;0;;
83229;04/07/2001;0000;;22.66;
83229;04/07/2001;1200;2.4;;
83229;05/07/2001;0000;;23.94;
83229;05/07/2001;1200;17.2;;
83229;06/07/2001;0000;;24.22;
83229;06/07/2001;1200;0.4;;
83229;07/07/2001;0000;;23.78;
83229;07/07/2001;1200;34.6;;
83229;08/07/2001;0000;;24.44;
83229;08/07/2001;1200;8.8;;
83229;09/07/2001;0000;;24.2;
83229;09/07/2001;1200;6.3;;
83229;10/07/2001;0000;;23.42;
83229;10/07/2001;1200;0.4;;
83229;11/07/2001;0000;;22.96;
83229;11/07/2001;1200;2.6;;
83229;12/07/2001;0000;;23.56;
83229;12/07/2001;1200;23.6;;
83229;13/07/2001;0000;;24.36;
83229;13/07/2001;1200;0;;
83229;14/07/2001;0000;;23.54;
83229;14/07/2001;1200;0.6;;
83229;15/07/2001;0000;;23.78;
83229;15/07/2001;1200;1.7;;
83229;16/07/2001;0000;;24.08;
83229;16/07/2001;1200;4.5;;
83229;17/07/2001;0000;;23.12;
83229;17/07/2001;1200;22.6;;
83229;18/07/2001;0000;;24.16;
83229;18/07/2001;1200;66.2;;
83229;19/07/2001;0000;;24.12;
83229;19/07/2001;1200;0.3;;
83229;20/07/2001;0000;;24.14;
83229;20/07/2001;1200;0;;
83229;21/07/2001;0000;;23.68;
83229;21/07/2001;1200;0;;
83229;22/07/2001;0000;;24.26;
83229;22/07/2001;1200;0;;
83229;23/07/2001;0000;;25.08;
83229;23/07/2001;1200;0;;
83229;24/07/2001;0000;;23.92;
83229;24/07/2001;1200;0;;
83229;25/07/2001;0000;;24.38;
83229;25/07/2001;1200;7.8;;
83229;26/07/2001;0000;;24.02;
83229;26/07/2001;1200;0;;
83229;27/07/2001;0000;;23.64;
83229;27/07/2001;1200;6.2;;
83229;28/07/2001;0000;;23.26;
83229;28/07/2001;1200;2.8;;
83229;29/07/2001;0000;;24.24;
83229;29/07/2001;1200;0;;
83229;30/07/2001;0000;;24.14;
83229;30/07/2001;1200;0;;
83229;31/07/2001;0000;;24.36;
83229;31/07/2001;1200;2;;
83229;01/08/2001;0000;;24.02;
83229;01/08/2001;1200;8.6;;
83229;02/08/2001;0000;;24.38;
83229;02/08/2001;1200;0.3;;
83229;03/08/2001;0000;;23.14;
83229;03/08/2001;1200;2;;
83229;04/08/2001;0000;;23.38;
83229;04/08/2001;1200;1.8;;
83229;05/08/2001;0000;;23.62;
83229;05/08/2001;1200;3.3;;
83229;06/08/2001;0000;;23.94;
83229;06/08/2001;1200;3.2;;
83229;07/08/2001;0000;;23.02;
83229;07/08/2001;1200;0;;
83229;08/08/2001;0000;;22.88;
83229;08/08/2001;1200;10.4;;
83229;09/08/2001;0000;;23.84;
83229;09/08/2001;1200;1.4;;
83229;10/08/2001;0000;;22.3;
83229;10/08/2001;1200;1;;
83229;11/08/2001;0000;;22.5;
83229;11/08/2001;1200;5.6;;
83229;12/08/2001;0000;;23.68;
83229;12/08/2001;1200;5.9;;
83229;13/08/2001;0000;;23.2;
83229;13/08/2001;1200;4.6;;
83229;14/08/2001;0000;;24.02;
83229;14/08/2001;1200;0.7;;
83229;15/08/2001;0000;;23.1;
83229;15/08/2001;1200;1.4;;
83229;16/08/2001;0000;;23.56;
83229;16/08/2001;1200;0.3;;
83229;17/08/2001;0000;;22.98;
83229;17/08/2001;1200;2.4;;
83229;18/08/2001;0000;;24.26;
83229;18/08/2001;1200;1.4;;
83229;19/08/2001;0000;;22.44;
83229;19/08/2001;1200;13.2;;
83229;20/08/2001;0000;;23.74;
83229;20/08/2001;1200;28.5;;
83229;21/08/2001;0000;;23.4;
83229;21/08/2001;1200;1.4;;
83229;22/08/2001;0000;;23.1;
83229;22/08/2001;1200;17.6;;
83229;23/08/2001;0000;;23.8;
83229;23/08/2001;1200;2.2;;
83229;24/08/2001;0000;;23.9;
83229;24/08/2001;1200;10;;
83229;25/08/2001;0000;;24.1;
83229;25/08/2001;1200;0;;
83229;26/08/2001;0000;;24.12;
83229;26/08/2001;1200;0;;
83229;27/08/2001;0000;;23.96;
83229;27/08/2001;1200;0;;
83229;28/08/2001;0000;;22.96;
83229;28/08/2001;1200;13.2;;
83229;29/08/2001;0000;;24.32;
83229;29/08/2001;1200;5.3;;
83229;30/08/2001;0000;;24.76;
83229;30/08/2001;1200;0;;
83229;31/08/2001;0000;;24.26;
83229;31/08/2001;1200;4;;
83229;01/09/2001;0000;;23.78;
83229;01/09/2001;1200;18.2;;
83229;02/09/2001;0000;;23.6;
83229;02/09/2001;1200;20.1;;
83229;03/09/2001;0000;;24.14;
83229;03/09/2001;1200;6;;
83229;04/09/2001;0000;;24.22;
83229;04/09/2001;1200;1.8;;
83229;05/09/2001;0000;;24.44;
83229;05/09/2001;1200;0;;
83229;06/09/2001;0000;;22.46;
83229;06/09/2001;1200;2.6;;
83229;07/09/2001;0000;;23;
83229;07/09/2001;1200;9.3;;
83229;08/09/2001;0000;;23.22;
83229;08/09/2001;1200;6.1;;
83229;09/09/2001;0000;;24.28;
83229;09/09/2001;1200;1.6;;
83229;10/09/2001;0000;;24.56;
83229;10/09/2001;1200;0;;
83229;11/09/2001;0000;;24.8;
83229;11/09/2001;1200;0;;
83229;12/09/2001;0000;;25.68;
83229;12/09/2001;1200;0;;
83229;13/09/2001;0000;;25.56;
83229;13/09/2001;1200;0;;
83229;14/09/2001;0000;;25.08;
83229;14/09/2001;1200;6;;
83229;15/09/2001;0000;;24.46;
83229;15/09/2001;1200;0;;
83229;16/09/2001;0000;;24.22;
83229;16/09/2001;1200;0;;
83229;17/09/2001;0000;;24.76;
83229;17/09/2001;1200;0;;
83229;18/09/2001;0000;;21.94;
83229;18/09/2001;1200;8.8;;
83229;19/09/2001;0000;;22.62;
83229;19/09/2001;1200;21.8;;
83229;20/09/2001;0000;;23.1;
83229;20/09/2001;1200;18.6;;
83229;21/09/2001;0000;;24.14;
83229;21/09/2001;1200;23;;
83229;22/09/2001;0000;;23.26;
83229;22/09/2001;1200;27.9;;
83229;23/09/2001;0000;;22.38;
83229;23/09/2001;1200;19;;
83229;24/09/2001;0000;;24.4;
83229;24/09/2001;1200;0;;
83229;25/09/2001;0000;;24.94;
83229;25/09/2001;1200;0;;
83229;26/09/2001;0000;;24.9;
83229;26/09/2001;1200;0;;
83229;27/09/2001;0000;;25.22;
83229;27/09/2001;1200;0;;
83229;28/09/2001;0000;;25.44;
83229;28/09/2001;1200;0;;
83229;29/09/2001;0000;;25.54;
83229;29/09/2001;1200;0;;
83229;30/09/2001;0000;;25;
83229;30/09/2001;1200;0;;
83229;01/10/2001;0000;;25.36;
83229;01/10/2001;1200;0;;
83229;02/10/2001;0000;;25.24;
83229;02/10/2001;1200;0;;
83229;03/10/2001;0000;;25.28;
83229;03/10/2001;1200;0;;
83229;04/10/2001;0000;;25.36;
83229;04/10/2001;1200;0;;
83229;05/10/2001;0000;;25.42;
83229;05/10/2001;1200;0;;
83229;06/10/2001;0000;;25.56;
83229;06/10/2001;1200;0;;
83229;07/10/2001;0000;;25.84;
83229;07/10/2001;1200;0;;
83229;08/10/2001;0000;;25.64;
83229;08/10/2001;1200;0;;
83229;09/10/2001;0000;;25.72;
83229;09/10/2001;1200;5.2;;
83229;10/10/2001;0000;;25.7;
83229;10/10/2001;1200;2.2;;
83229;11/10/2001;0000;;24.14;
83229;11/10/2001;1200;1.7;;
83229;12/10/2001;0000;;24.38;
83229;12/10/2001;1200;1.7;;
83229;13/10/2001;0000;;24.1;
83229;13/10/2001;1200;7;;
83229;14/10/2001;0000;;22.82;
83229;14/10/2001;1200;18.3;;
83229;15/10/2001;0000;;23.1;
83229;15/10/2001;1200;73.9;;
83229;16/10/2001;0000;;22.94;
83229;16/10/2001;1200;28.6;;
83229;17/10/2001;0000;;23.64;
83229;17/10/2001;1200;10.6;;
83229;18/10/2001;0000;;24.82;
83229;18/10/2001;1200;8.4;;
83229;19/10/2001;0000;;26.2;
83229;19/10/2001;1200;3.1;;
83229;20/10/2001;0000;;25.92;
83229;20/10/2001;1200;0;;
83229;21/10/2001;0000;;26.06;
83229;21/10/2001;1200;5;;
83229;22/10/2001;0000;;25.54;
83229;22/10/2001;1200;0;;
83229;23/10/2001;0000;;25.88;
83229;23/10/2001;1200;0;;
83229;24/10/2001;0000;;26.2;
83229;24/10/2001;1200;0;;
83229;25/10/2001;0000;;25.96;
83229;25/10/2001;1200;0;;
83229;26/10/2001;0000;;24.22;
83229;26/10/2001;1200;33.7;;
83229;27/10/2001;0000;;23.92;
83229;27/10/2001;1200;2.3;;
83229;28/10/2001;0000;;24.72;
83229;28/10/2001;1200;0;;
83229;29/10/2001;0000;;25.52;
83229;29/10/2001;1200;0;;
83229;30/10/2001;0000;;26;
83229;30/10/2001;1200;0.4;;
83229;31/10/2001;0000;;25.96;
83229;31/10/2001;1200;0.2;;
83229;01/11/2001;0000;;26.06;
83229;01/11/2001;1200;0;;
83229;02/11/2001;0000;;26.02;
83229;02/11/2001;1200;0;;
83229;03/11/2001;0000;;26.64;
83229;03/11/2001;1200;0;;
83229;04/11/2001;0000;;26.46;
83229;04/11/2001;1200;0;;
83229;05/11/2001;0000;;26.16;
83229;05/11/2001;1200;0;;
83229;06/11/2001;0000;;26.58;
83229;06/11/2001;1200;0;;
83229;07/11/2001;0000;;26.5;
83229;07/11/2001;1200;0.4;;
83229;08/11/2001;0000;;26.2;
83229;08/11/2001;1200;0.2;;
83229;09/11/2001;0000;;26.18;
83229;09/11/2001;1200;0;;
83229;10/11/2001;0000;;26.32;
83229;10/11/2001;1200;0;;
83229;11/11/2001;0000;;26.2;
83229;11/11/2001;1200;0;;
83229;12/11/2001;0000;;26.24;
83229;12/11/2001;1200;0;;
83229;13/11/2001;0000;;26.52;
83229;13/11/2001;1200;0;;
83229;14/11/2001;0000;;26.76;
83229;14/11/2001;1200;0;;
83229;15/11/2001;0000;;26.3;
83229;15/11/2001;1200;0;;
83229;16/11/2001;0000;;26.46;
83229;16/11/2001;1200;0;;
83229;17/11/2001;0000;;26.88;
83229;17/11/2001;1200;0;;
83229;18/11/2001;0000;;26.92;
83229;18/11/2001;1200;0.5;;
83229;19/11/2001;0000;;26.84;
83229;19/11/2001;1200;0;;
83229;20/11/2001;0000;;26.38;
83229;20/11/2001;1200;0;;
83229;21/11/2001;0000;;26;
83229;21/11/2001;1200;0;;
83229;22/11/2001;0000;;26.28;
83229;22/11/2001;1200;0.2;;
83229;23/11/2001;0000;;26.54;
83229;23/11/2001;1200;0;;
83229;24/11/2001;0000;;26.64;
83229;24/11/2001;1200;0;;
83229;25/11/2001;0000;;26.7;
83229;25/11/2001;1200;0;;
83229;26/11/2001;0000;;25.5;
83229;26/11/2001;1200;0.4;;
83229;27/11/2001;0000;;26.46;
83229;27/11/2001;1200;13;;
83229;28/11/2001;0000;;26.92;
83229;28/11/2001;1200;0;;
83229;29/11/2001;0000;;26.3;
83229;29/11/2001;1200;0;;
83229;30/11/2001;0000;;26.74;
83229;30/11/2001;1200;15.6;;
83229;01/12/2001;0000;;26.34;
83229;01/12/2001;1200;1.2;;
83229;02/12/2001;0000;;26.8;
83229;02/12/2001;1200;8.4;;
83229;03/12/2001;0000;;24.42;
83229;03/12/2001;1200;0;;
83229;04/12/2001;0000;;24.42;
83229;04/12/2001;1200;7;;
83229;05/12/2001;0000;;26.06;
83229;05/12/2001;1200;9.4;;
83229;06/12/2001;0000;;26.56;
83229;06/12/2001;1200;0;;
83229;07/12/2001;0000;;26.68;
83229;07/12/2001;1200;1;;
83229;08/12/2001;0000;;26.3;
83229;08/12/2001;1200;0.3;;
83229;09/12/2001;0000;;25.82;
83229;09/12/2001;1200;9.6;;
83229;10/12/2001;0000;;26.36;
83229;10/12/2001;1200;3.4;;
83229;11/12/2001;0000;;26.06;
83229;11/12/2001;1200;0;;
83229;12/12/2001;0000;;26.74;
83229;12/12/2001;1200;0;;
83229;13/12/2001;0000;;27.02;
83229;13/12/2001;1200;0.1;;
83229;14/12/2001;0000;;27.14;
83229;14/12/2001;1200;7.2;;
83229;15/12/2001;0000;;27.06;
83229;15/12/2001;1200;0;;
83229;16/12/2001;0000;;26.68;
83229;16/12/2001;1200;0;;
83229;17/12/2001;0000;;26.68;
83229;17/12/2001;1200;0.6;;
83229;18/12/2001;0000;;27.18;
83229;18/12/2001;1200;0;;
83229;19/12/2001;0000;;26.7;
83229;19/12/2001;1200;0;;
83229;20/12/2001;0000;;27.04;
83229;20/12/2001;1200;0;;
83229;21/12/2001;0000;;27.22;
83229;21/12/2001;1200;0;;
83229;22/12/2001;0000;;26.68;
83229;22/12/2001;1200;0;;
83229;23/12/2001;0000;;27.36;
83229;23/12/2001;1200;0;;
83229;24/12/2001;0000;;27.54;
83229;24/12/2001;1200;0;;
83229;25/12/2001;0000;;27.36;
83229;25/12/2001;1200;0;;
83229;26/12/2001;0000;;27.3;
83229;26/12/2001;1200;0;;
83229;27/12/2001;0000;;27.74;
83229;27/12/2001;1200;0;;
83229;28/12/2001;0000;;27.28;
83229;28/12/2001;1200;0.1;;
83229;29/12/2001;0000;;27.54;
83229;29/12/2001;1200;4;;
83229;30/12/2001;0000;;27.2;
83229;30/12/2001;1200;1.4;;
83229;31/12/2001;0000;;24.28;
83229;31/12/2001;1200;43.7;;
83229;01/01/2002;0000;;25.02;
83229;01/01/2002;1200;16.4;;
83229;02/01/2002;0000;;25.78;
83229;02/01/2002;1200;9;;
83229;03/01/2002;0000;;25.92;
83229;03/01/2002;1200;7.1;;
83229;04/01/2002;0000;;24.46;
83229;04/01/2002;1200;0.4;;
83229;05/01/2002;0000;;25.44;
83229;05/01/2002;1200;58.5;;
83229;06/01/2002;0000;;25.1;
83229;06/01/2002;1200;15;;
83229;07/01/2002;0000;;24.38;
83229;07/01/2002;1200;21;;
83229;08/01/2002;0000;;25.84;
83229;08/01/2002;1200;0.1;;
83229;09/01/2002;0000;;26.42;
83229;09/01/2002;1200;2.8;;
83229;10/01/2002;0000;;26.08;
83229;10/01/2002;1200;15.8;;
83229;11/01/2002;0000;;25.78;
83229;11/01/2002;1200;45.6;;
83229;12/01/2002;0000;;26.76;
83229;12/01/2002;1200;6.3;;
83229;13/01/2002;0000;;26.58;
83229;13/01/2002;1200;0;;
83229;14/01/2002;0000;;26.1;
83229;14/01/2002;1200;2;;
83229;15/01/2002;0000;;25.36;
83229;15/01/2002;1200;2;;
83229;16/01/2002;0000;;25.64;
83229;16/01/2002;1200;24.1;;
83229;17/01/2002;0000;;25.96;
83229;17/01/2002;1200;14.2;;
83229;18/01/2002;0000;;26.76;
83229;18/01/2002;1200;9.6;;
83229;19/01/2002;0000;;26.88;
83229;19/01/2002;1200;0;;
83229;20/01/2002;0000;;26.78;
83229;20/01/2002;1200;0.4;;
83229;21/01/2002;0000;;27.12;
83229;21/01/2002;1200;1;;
83229;22/01/2002;0000;;26.44;
83229;22/01/2002;1200;0;;
83229;23/01/2002;0000;;26.28;
83229;23/01/2002;1200;0.5;;
83229;24/01/2002;0000;;26.92;
83229;24/01/2002;1200;0;;
83229;25/01/2002;0000;;26.9;
83229;25/01/2002;1200;0.5;;
83229;26/01/2002;0000;;27.32;
83229;26/01/2002;1200;0.1;;
83229;27/01/2002;0000;;26.84;
83229;27/01/2002;1200;0;;
83229;28/01/2002;0000;;26.68;
83229;28/01/2002;1200;0;;
83229;29/01/2002;0000;;26.9;
83229;29/01/2002;1200;0;;
83229;30/01/2002;0000;;27.12;
83229;30/01/2002;1200;0;;
83229;31/01/2002;0000;;27.72;
83229;31/01/2002;1200;0;;
83229;01/02/2002;0000;;27.16;
83229;01/02/2002;1200;0;;
83229;02/02/2002;0000;;27.08;
83229;02/02/2002;1200;7.7;;
83229;03/02/2002;0000;;27.36;
83229;03/02/2002;1200;0;;
83229;04/02/2002;0000;;26.42;
83229;04/02/2002;1200;0.1;;
83229;05/02/2002;0000;;25.4;
83229;05/02/2002;1200;15.5;;
83229;06/02/2002;0000;;24.06;
83229;06/02/2002;1200;0;;
83229;07/02/2002;0000;;26.04;
83229;07/02/2002;1200;39;;
83229;08/02/2002;0000;;26.7;
83229;08/02/2002;1200;0;;
83229;09/02/2002;0000;;25.96;
83229;09/02/2002;1200;0;;
83229;10/02/2002;0000;;26.56;
83229;10/02/2002;1200;40.2;;
83229;11/02/2002;0000;;27.04;
83229;11/02/2002;1200;0;;
83229;12/02/2002;0000;;26.7;
83229;12/02/2002;1200;0.1;;
83229;13/02/2002;0000;;26.46;
83229;13/02/2002;1200;0;;
83229;14/02/2002;0000;;26.84;
83229;14/02/2002;1200;0;;
83229;15/02/2002;0000;;27.56;
83229;15/02/2002;1200;0;;
83229;16/02/2002;0000;;27.26;
83229;16/02/2002;1200;0;;
83229;17/02/2002;0000;;27.38;
83229;17/02/2002;1200;0;;
83229;18/02/2002;0000;;27.8;
83229;18/02/2002;1200;0;;
83229;19/02/2002;0000;;27.6;
83229;19/02/2002;1200;0;;
83229;20/02/2002;0000;;27.46;
83229;20/02/2002;1200;0.2;;
83229;21/02/2002;0000;;27.22;
83229;21/02/2002;1200;0;;
83229;22/02/2002;0000;;27.18;
83229;22/02/2002;1200;0;;
83229;23/02/2002;0000;;27.96;
83229;23/02/2002;1200;0;;
83229;24/02/2002;0000;;27.6;
83229;24/02/2002;1200;0;;
83229;25/02/2002;0000;;27.22;
83229;25/02/2002;1200;0;;
83229;26/02/2002;0000;;27.6;
83229;26/02/2002;1200;0;;
83229;27/02/2002;0000;;27.08;
83229;27/02/2002;1200;0;;
83229;28/02/2002;0000;;27.12;
83229;28/02/2002;1200;0;;
83229;01/03/2002;0000;;27.6;
83229;01/03/2002;1200;0;;
83229;02/03/2002;0000;;27.34;
83229;02/03/2002;1200;0;;
83229;03/03/2002;0000;;26.98;
83229;03/03/2002;1200;7.8;;
83229;04/03/2002;0000;;27.02;
83229;04/03/2002;1200;4.8;;
83229;05/03/2002;0000;;26.42;
83229;05/03/2002;1200;5;;
83229;06/03/2002;0000;;26.98;
83229;06/03/2002;1200;10.2;;
83229;07/03/2002;0000;;26.22;
83229;07/03/2002;1200;6.2;;
83229;08/03/2002;0000;;26.98;
83229;08/03/2002;1200;2.1;;
83229;09/03/2002;0000;;26.78;
83229;09/03/2002;1200;2;;
83229;10/03/2002;0000;;26.92;
83229;10/03/2002;1200;0.9;;
83229;11/03/2002;0000;;27.3;
83229;11/03/2002;1200;2.3;;
83229;12/03/2002;0000;;27.54;
83229;12/03/2002;1200;0;;
83229;13/03/2002;0000;;27.28;
83229;13/03/2002;1200;0;;
83229;14/03/2002;0000;;26.8;
83229;14/03/2002;1200;5;;
83229;15/03/2002;0000;;27.2;
83229;15/03/2002;1200;0;;
83229;16/03/2002;0000;;27.22;
83229;16/03/2002;1200;2;;
83229;17/03/2002;0000;;27.3;
83229;17/03/2002;1200;0;;
83229;18/03/2002;0000;;27.7;
83229;18/03/2002;1200;2.2;;
83229;19/03/2002;0000;;27.72;
83229;19/03/2002;1200;0;;
83229;20/03/2002;0000;;27.2;
83229;20/03/2002;1200;0.4;;
83229;21/03/2002;0000;;27.72;
83229;21/03/2002;1200;0;;
83229;22/03/2002;0000;;28.06;
83229;22/03/2002;1200;0;;
83229;23/03/2002;0000;;27.9;
83229;23/03/2002;1200;0;;
83229;24/03/2002;0000;;26.64;
83229;24/03/2002;1200;5.2;;
83229;25/03/2002;0000;;27.68;
83229;25/03/2002;1200;0;;
83229;26/03/2002;0000;;27.68;
83229;26/03/2002;1200;0;;
83229;27/03/2002;0000;;27.36;
83229;27/03/2002;1200;11.8;;
83229;28/03/2002;0000;;26.96;
83229;28/03/2002;1200;11;;
83229;29/03/2002;0000;;26.5;
83229;29/03/2002;1200;15.4;;
83229;30/03/2002;0000;;27;
83229;30/03/2002;1200;2.8;;
83229;31/03/2002;0000;;27.1;
83229;31/03/2002;1200;1.6;;
83229;01/04/2002;0000;;27.26;
83229;01/04/2002;1200;0.3;;
83229;02/04/2002;0000;;26.48;
83229;02/04/2002;1200;14.8;;
83229;03/04/2002;0000;;27;
83229;03/04/2002;1200;0;;
83229;04/04/2002;0000;;27.08;
83229;04/04/2002;1200;0;;
83229;05/04/2002;0000;;27.26;
83229;05/04/2002;1200;0.1;;
83229;06/04/2002;0000;;26.26;
83229;06/04/2002;1200;1.3;;
83229;07/04/2002;0000;;25.62;
83229;07/04/2002;1200;7.1;;
83229;08/04/2002;0000;;27.34;
83229;08/04/2002;1200;2.1;;
83229;09/04/2002;0000;;26.64;
83229;09/04/2002;1200;0;;
83229;10/04/2002;0000;;27.1;
83229;10/04/2002;1200;0.2;;
83229;11/04/2002;0000;;26.98;
83229;11/04/2002;1200;0;;
83229;12/04/2002;0000;;26.88;
83229;12/04/2002;1200;0.4;;
83229;13/04/2002;0000;;27.36;
83229;13/04/2002;1200;0;;
83229;14/04/2002;0000;;27.54;
83229;14/04/2002;1200;0;;
83229;15/04/2002;0000;;26.48;
83229;15/04/2002;1200;5.6;;
83229;16/04/2002;0000;;26.6;
83229;16/04/2002;1200;0.9;;
83229;17/04/2002;0000;;26.62;
83229;17/04/2002;1200;0.9;;
83229;18/04/2002;0000;;26.72;
83229;18/04/2002;1200;7.6;;
83229;19/04/2002;0000;;27.28;
83229;19/04/2002;1200;0.8;;
83229;20/04/2002;0000;;26.82;
83229;20/04/2002;1200;2.6;;
83229;21/04/2002;0000;;26.56;
83229;21/04/2002;1200;9.7;;
83229;22/04/2002;0000;;26.24;
83229;22/04/2002;1200;3.2;;
83229;23/04/2002;0000;;26.04;
83229;23/04/2002;1200;1.5;;
83229;24/04/2002;0000;;26.16;
83229;24/04/2002;1200;5.4;;
83229;25/04/2002;0000;;26.5;
83229;25/04/2002;1200;1.6;;
83229;26/04/2002;0000;;26.18;
83229;26/04/2002;1200;2;;
83229;27/04/2002;0000;;26.24;
83229;27/04/2002;1200;1.2;;
83229;28/04/2002;0000;;26.24;
83229;28/04/2002;1200;0;;
83229;29/04/2002;0000;;26.88;
83229;29/04/2002;1200;0;;
83229;30/04/2002;0000;;27.28;
83229;30/04/2002;1200;0;;
83229;01/05/2002;0000;;26.9;
83229;01/05/2002;1200;0;;
83229;02/05/2002;0000;;26.68;
83229;02/05/2002;1200;0;;
83229;03/05/2002;0000;;25.4;
83229;03/05/2002;1200;1.4;;
83229;04/05/2002;0000;;27.06;
83229;04/05/2002;1200;0;;
83229;05/05/2002;0000;;27.42;
83229;05/05/2002;1200;0;;
83229;06/05/2002;0000;;23.96;
83229;06/05/2002;1200;46.4;;
83229;07/05/2002;0000;;25.5;
83229;07/05/2002;1200;52;;
83229;08/05/2002;0000;;25.36;
83229;08/05/2002;1200;0.3;;
83229;09/05/2002;0000;;25.46;
83229;09/05/2002;1200;0;;
83229;10/05/2002;0000;;26.18;
83229;10/05/2002;1200;0;;
83229;11/05/2002;0000;;24.38;
83229;11/05/2002;1200;22.4;;
83229;12/05/2002;0000;;24.88;
83229;12/05/2002;1200;21.1;;
83229;13/05/2002;0000;;26.36;
83229;13/05/2002;1200;0;;
83229;14/05/2002;0000;;24.58;
83229;14/05/2002;1200;2.8;;
83229;15/05/2002;0000;;25.4;
83229;15/05/2002;1200;4.8;;
83229;16/05/2002;0000;;26.04;
83229;16/05/2002;1200;1;;
83229;17/05/2002;0000;;25.52;
83229;17/05/2002;1200;0;;
83229;18/05/2002;0000;;26.04;
83229;18/05/2002;1200;0;;
83229;19/05/2002;0000;;26.34;
83229;19/05/2002;1200;0;;
83229;20/05/2002;0000;;26.34;
83229;20/05/2002;1200;0;;
83229;21/05/2002;0000;;26.56;
83229;21/05/2002;1200;0.5;;
83229;22/05/2002;0000;;26.26;
83229;22/05/2002;1200;0.3;;
83229;23/05/2002;0000;;24.4;
83229;23/05/2002;1200;44;;
83229;24/05/2002;0000;;23.82;
83229;24/05/2002;1200;19.2;;
83229;25/05/2002;0000;;22.78;
83229;25/05/2002;1200;87.2;;
83229;26/05/2002;0000;;23.92;
83229;26/05/2002;1200;37.7;;
83229;27/05/2002;0000;;23.54;
83229;27/05/2002;1200;3;;
83229;28/05/2002;0000;;24.22;
83229;28/05/2002;1200;0.5;;
83229;29/05/2002;0000;;24.8;
83229;29/05/2002;1200;0;;
83229;30/05/2002;0000;;25.38;
83229;30/05/2002;1200;0.8;;
83229;31/05/2002;0000;;23.74;
83229;31/05/2002;1200;6.2;;
83229;01/06/2002;0000;;25.12;
83229;01/06/2002;1200;7.9;;
83229;02/06/2002;0000;;24.92;
83229;02/06/2002;1200;0;;
83229;03/06/2002;0000;;24.44;
83229;03/06/2002;1200;10.2;;
83229;04/06/2002;0000;;24.28;
83229;04/06/2002;1200;9.4;;
83229;05/06/2002;0000;;25.42;
83229;05/06/2002;1200;0.2;;
83229;06/06/2002;0000;;24.6;
83229;06/06/2002;1200;0.2;;
83229;07/06/2002;0000;;25.12;
83229;07/06/2002;1200;5.3;;
83229;08/06/2002;0000;;24.4;
83229;08/06/2002;1200;6.7;;
83229;09/06/2002;0000;;25.24;
83229;09/06/2002;1200;4.8;;
83229;10/06/2002;0000;;23.5;
83229;10/06/2002;1200;1.8;;
83229;11/06/2002;0000;;23.72;
83229;11/06/2002;1200;54;;
83229;12/06/2002;0000;;23.9;
83229;12/06/2002;1200;36.8;;
83229;13/06/2002;0000;;25.42;
83229;13/06/2002;1200;1.9;;
83229;14/06/2002;0000;;24.94;
83229;14/06/2002;1200;10.5;;
83229;15/06/2002;0000;;25.18;
83229;15/06/2002;1200;1.5;;
83229;16/06/2002;0000;;24.18;
83229;16/06/2002;1200;0.5;;
83229;17/06/2002;0000;;25.14;
83229;17/06/2002;1200;12.2;;
83229;18/06/2002;0000;;24.92;
83229;18/06/2002;1200;0.2;;
83229;19/06/2002;0000;;25.14;
83229;19/06/2002;1200;0.1;;
83229;20/06/2002;0000;;24.36;
83229;20/06/2002;1200;0.5;;
83229;21/06/2002;0000;;24.46;
83229;21/06/2002;1200;4.7;;
83229;22/06/2002;0000;;24.06;
83229;22/06/2002;1200;0.2;;
83229;23/06/2002;0000;;23.56;
83229;23/06/2002;1200;0.7;;
83229;24/06/2002;0000;;24.98;
83229;24/06/2002;1200;3;;
83229;25/06/2002;0000;;24.42;
83229;25/06/2002;1200;2.8;;
83229;26/06/2002;0000;;24.4;
83229;26/06/2002;1200;5.5;;
83229;27/06/2002;0000;;24.9;
83229;27/06/2002;1200;4.5;;
83229;28/06/2002;0000;;22.94;
83229;28/06/2002;1200;6.7;;
83229;29/06/2002;0000;;23.46;
83229;29/06/2002;1200;15.4;;
83229;30/06/2002;0000;;24.14;
83229;30/06/2002;1200;1;;
83229;01/07/2002;0000;;24.08;
83229;01/07/2002;1200;3.2;;
83229;02/07/2002;0000;;24.78;
83229;02/07/2002;1200;1;;
83229;03/07/2002;0000;;23.82;
83229;03/07/2002;1200;4;;
83229;04/07/2002;0000;;24.54;
83229;04/07/2002;1200;3.2;;
83229;05/07/2002;0000;;24.98;
83229;05/07/2002;1200;0.1;;
83229;06/07/2002;0000;;22.44;
83229;06/07/2002;1200;1.4;;
83229;07/07/2002;0000;;23;
83229;07/07/2002;1200;9.4;;
83229;08/07/2002;0000;;23.74;
83229;08/07/2002;1200;0;;
83229;09/07/2002;0000;;24.3;
83229;09/07/2002;1200;0;;
83229;10/07/2002;0000;;23.4;
83229;10/07/2002;1200;9;;
83229;11/07/2002;0000;;23.8;
83229;11/07/2002;1200;11.3;;
83229;12/07/2002;0000;;24.46;
83229;12/07/2002;1200;0.7;;
83229;13/07/2002;0000;;24.32;
83229;13/07/2002;1200;1.1;;
83229;14/07/2002;0000;;24.98;
83229;14/07/2002;1200;0;;
83229;15/07/2002;0000;;24.18;
83229;15/07/2002;1200;0.3;;
83229;16/07/2002;0000;;23.7;
83229;16/07/2002;1200;5.4;;
83229;17/07/2002;0000;;23.26;
83229;17/07/2002;1200;5.6;;
83229;18/07/2002;0000;;24.54;
83229;18/07/2002;1200;108.6;;
83229;19/07/2002;0000;;23.54;
83229;19/07/2002;1200;0.4;;
83229;20/07/2002;0000;;24.04;
83229;20/07/2002;1200;15.8;;
83229;21/07/2002;0000;;23.36;
83229;21/07/2002;1200;7;;
83229;22/07/2002;0000;;22.96;
83229;22/07/2002;1200;8.8;;
83229;23/07/2002;0000;;23.88;
83229;23/07/2002;1200;1;;
83229;24/07/2002;0000;;23.5;
83229;24/07/2002;1200;0;;
83229;25/07/2002;0000;;23.82;
83229;25/07/2002;1200;1.4;;
83229;26/07/2002;0000;;24.14;
83229;26/07/2002;1200;8.8;;
83229;27/07/2002;0000;;23.52;
83229;27/07/2002;1200;9.3;;
83229;28/07/2002;0000;;24.46;
83229;28/07/2002;1200;0;;
83229;29/07/2002;0000;;25.06;
83229;29/07/2002;1200;0;;
83229;30/07/2002;0000;;23.78;
83229;30/07/2002;1200;0.1;;
83229;31/07/2002;0000;;23.5;
83229;31/07/2002;1200;37.9;;
83229;01/08/2002;0000;;24.04;
83229;01/08/2002;1200;0.6;;
83229;02/08/2002;0000;;24.04;
83229;02/08/2002;1200;0;;
83229;03/08/2002;0000;;24.72;
83229;03/08/2002;1200;0;;
83229;04/08/2002;0000;;23.98;
83229;04/08/2002;1200;0;;
83229;05/08/2002;0000;;24.22;
83229;05/08/2002;1200;0;;
83229;06/08/2002;0000;;24.44;
83229;06/08/2002;1200;0;;
83229;07/08/2002;0000;;24.92;
83229;07/08/2002;1200;0;;
83229;08/08/2002;0000;;24.8;
83229;08/08/2002;1200;1.2;;
83229;09/08/2002;0000;;23.28;
83229;09/08/2002;1200;3.4;;
83229;10/08/2002;0000;;23.42;
83229;10/08/2002;1200;9.5;;
83229;11/08/2002;0000;;24.72;
83229;11/08/2002;1200;2.8;;
83229;12/08/2002;0000;;23.76;
83229;12/08/2002;1200;8.8;;
83229;13/08/2002;0000;;23.54;
83229;13/08/2002;1200;2.7;;
83229;14/08/2002;0000;;22.96;
83229;14/08/2002;1200;50.4;;
83229;15/08/2002;0000;;23.74;
83229;15/08/2002;1200;5.2;;
83229;16/08/2002;0000;;24.28;
83229;16/08/2002;1200;23.8;;
83229;17/08/2002;0000;;23.68;
83229;17/08/2002;1200;0;;
83229;18/08/2002;0000;;22.8;
83229;18/08/2002;1200;5.3;;
83229;19/08/2002;0000;;24.58;
83229;19/08/2002;1200;7.6;;
83229;20/08/2002;0000;;23.7;
83229;20/08/2002;1200;7;;
83229;21/08/2002;0000;;23.86;
83229;21/08/2002;1200;2.6;;
83229;22/08/2002;0000;;24.38;
83229;22/08/2002;1200;5.2;;
83229;23/08/2002;0000;;23.96;
83229;23/08/2002;1200;4.4;;
83229;24/08/2002;0000;;23.72;
83229;24/08/2002;1200;1.1;;
83229;25/08/2002;0000;;23.46;
83229;25/08/2002;1200;6.4;;
83229;26/08/2002;0000;;24.44;
83229;26/08/2002;1200;0;;
83229;27/08/2002;0000;;24.1;
83229;27/08/2002;1200;10.6;;
83229;28/08/2002;0000;;23.84;
83229;28/08/2002;1200;1.5;;
83229;29/08/2002;0000;;24.16;
83229;29/08/2002;1200;0.4;;
83229;30/08/2002;0000;;23.06;
83229;30/08/2002;1200;0;;
83229;31/08/2002;0000;;24.18;
83229;31/08/2002;1200;2.3;;
83229;01/09/2002;0000;;24.6;
83229;01/09/2002;1200;0;;
83229;02/09/2002;0000;;25.56;
83229;02/09/2002;1200;0.4;;
83229;03/09/2002;0000;;26.1;
83229;03/09/2002;1200;0.2;;
83229;04/09/2002;0000;;25.66;
83229;04/09/2002;1200;1;;
83229;05/09/2002;0000;;24.74;
83229;05/09/2002;1200;0.2;;
83229;06/09/2002;0000;;25.42;
83229;06/09/2002;1200;0;;
83229;07/09/2002;0000;;24.9;
83229;07/09/2002;1200;0.2;;
83229;08/09/2002;0000;;25.28;
83229;08/09/2002;1200;0.6;;
83229;09/09/2002;0000;;24.48;
83229;09/09/2002;1200;0;;
83229;10/09/2002;0000;;23.9;
83229;10/09/2002;1200;7.4;;
83229;11/09/2002;0000;;24.46;
83229;11/09/2002;1200;0.3;;
83229;12/09/2002;0000;;23.04;
83229;12/09/2002;1200;3.6;;
83229;13/09/2002;0000;;23.64;
83229;13/09/2002;1200;27;;
83229;14/09/2002;0000;;24.76;
83229;14/09/2002;1200;0;;
83229;15/09/2002;0000;;24.88;
83229;15/09/2002;1200;0;;
83229;16/09/2002;0000;;25.02;
83229;16/09/2002;1200;0;;
83229;17/09/2002;0000;;24.7;
83229;17/09/2002;1200;0;;
83229;18/09/2002;0000;;24.88;
83229;18/09/2002;1200;0;;
83229;19/09/2002;0000;;22.52;
83229;19/09/2002;1200;3.8;;
83229;20/09/2002;0000;;23.52;
83229;20/09/2002;1200;43.8;;
83229;21/09/2002;0000;;24.64;
83229;21/09/2002;1200;0.1;;
83229;22/09/2002;0000;;25.54;
83229;22/09/2002;1200;0;;
83229;23/09/2002;0000;;25.3;
83229;23/09/2002;1200;0;;
83229;24/09/2002;0000;;25.24;
83229;24/09/2002;1200;2.7;;
83229;25/09/2002;0000;;26.16;
83229;25/09/2002;1200;0.2;;
83229;26/09/2002;0000;;23.48;
83229;26/09/2002;1200;43.6;;
83229;27/09/2002;0000;;22.84;
83229;27/09/2002;1200;29.8;;
83229;28/09/2002;0000;;23.52;
83229;28/09/2002;1200;90.7;;
83229;29/09/2002;0000;;24.54;
83229;29/09/2002;1200;3;;
83229;30/09/2002;0000;;24.8;
83229;30/09/2002;1200;0.2;;
83229;01/10/2002;0000;;24.86;
83229;01/10/2002;1200;8.4;;
83229;02/10/2002;0000;;24.94;
83229;02/10/2002;1200;0;;
83229;03/10/2002;0000;;25.2;
83229;03/10/2002;1200;0;;
83229;04/10/2002;0000;;25.5;
83229;04/10/2002;1200;0;;
83229;05/10/2002;0000;;25.54;
83229;05/10/2002;1200;0;;
83229;06/10/2002;0000;;25.4;
83229;06/10/2002;1200;0.6;;
83229;07/10/2002;0000;;26.12;
83229;07/10/2002;1200;0;;
83229;08/10/2002;0000;;25.28;
83229;08/10/2002;1200;0;;
83229;09/10/2002;1200;0.7;;
83229;10/10/2002;1200;0.3;;
83229;11/10/2002;1200;0;;
83229;12/10/2002;1200;0;;
83229;13/10/2002;1200;0;;
83229;14/10/2002;1200;0;;
83229;15/10/2002;1200;0;;
83229;16/10/2002;1200;0;;
83229;17/10/2002;1200;0;;
83229;18/10/2002;1200;0;;
83229;19/10/2002;1200;0.6;;
83229;20/10/2002;1200;0.4;;
83229;21/10/2002;1200;0;;
83229;22/10/2002;0000;;26.6;
83229;22/10/2002;1200;0;;
83229;23/10/2002;0000;;26.26;
83229;23/10/2002;1200;0;;
83229;24/10/2002;0000;;26.36;
83229;24/10/2002;1200;0;;
83229;25/10/2002;0000;;26.06;
83229;25/10/2002;1200;0.8;;
83229;26/10/2002;0000;;25.58;
83229;26/10/2002;1200;0;;
83229;27/10/2002;0000;;26.18;
83229;27/10/2002;1200;0;;
83229;28/10/2002;0000;;26.64;
83229;28/10/2002;1200;0;;
83229;29/10/2002;0000;;26.36;
83229;29/10/2002;1200;0;;
83229;30/10/2002;0000;;25.76;
83229;30/10/2002;1200;0.8;;
83229;31/10/2002;0000;;26.44;
83229;31/10/2002;1200;3.4;;
83229;01/11/2002;0000;;26.8;
83229;01/11/2002;1200;0.6;;
83229;02/11/2002;0000;;27.2;
83229;02/11/2002;1200;0;;
83229;03/11/2002;0000;;27;
83229;03/11/2002;1200;0;;
83229;04/11/2002;0000;;27.02;
83229;04/11/2002;1200;0;;
83229;05/11/2002;0000;;26.8;
83229;05/11/2002;1200;0;;
83229;06/11/2002;0000;;26.02;
83229;06/11/2002;1200;0;;
83229;07/11/2002;0000;;26.84;
83229;07/11/2002;1200;0.2;;
83229;08/11/2002;0000;;23.22;
83229;08/11/2002;1200;5.6;;
83229;09/11/2002;0000;;24.48;
83229;09/11/2002;1200;2.8;;
83229;10/11/2002;0000;;26.18;
83229;10/11/2002;1200;5.3;;
83229;11/11/2002;0000;;26.78;
83229;11/11/2002;1200;0;;
83229;12/11/2002;0000;;26.42;
83229;12/11/2002;1200;0;;
83229;13/11/2002;0000;;25.8;
83229;13/11/2002;1200;2;;
83229;14/11/2002;0000;;25.76;
83229;14/11/2002;1200;4.5;;
83229;15/11/2002;0000;;26.12;
83229;15/11/2002;1200;0;;
83229;16/11/2002;0000;;26.16;
83229;16/11/2002;1200;0;;
83229;17/11/2002;0000;;26.04;
83229;17/11/2002;1200;0;;
83229;18/11/2002;0000;;26.9;
83229;18/11/2002;1200;0;;
83229;19/11/2002;0000;;26.6;
83229;19/11/2002;1200;0;;
83229;20/11/2002;0000;;27.3;
83229;20/11/2002;1200;0;;
83229;21/11/2002;0000;;26.74;
83229;21/11/2002;1200;0;;
83229;22/11/2002;0000;;26.8;
83229;22/11/2002;1200;0;;
83229;23/11/2002;0000;;26.3;
83229;23/11/2002;1200;0;;
83229;24/11/2002;0000;;26.98;
83229;24/11/2002;1200;2.2;;
83229;25/11/2002;0000;;26.96;
83229;25/11/2002;1200;0.6;;
83229;26/11/2002;0000;;26.98;
83229;26/11/2002;1200;0;;
83229;27/11/2002;0000;;26.98;
83229;27/11/2002;1200;0;;
83229;28/11/2002;0000;;26.6;
83229;28/11/2002;1200;1.4;;
83229;29/11/2002;0000;;27.16;
83229;29/11/2002;1200;0;;
83229;30/11/2002;0000;;27.06;
83229;30/11/2002;1200;0;;
83229;01/12/2002;0000;;26.34;
83229;01/12/2002;1200;2.1;;
83229;02/12/2002;0000;;26.88;
83229;02/12/2002;1200;0;;
83229;03/12/2002;0000;;26.52;
83229;03/12/2002;1200;0;;
83229;04/12/2002;0000;;27.32;
83229;04/12/2002;1200;0;;
83229;05/12/2002;0000;;27.46;
83229;05/12/2002;1200;0.7;;
83229;06/12/2002;0000;;26.76;
83229;06/12/2002;1200;0;;
83229;07/12/2002;0000;;26.42;
83229;07/12/2002;1200;0;;
83229;08/12/2002;0000;;26.68;
83229;08/12/2002;1200;0;;
83229;09/12/2002;0000;;27.44;
83229;09/12/2002;1200;0.7;;
83229;10/12/2002;0000;;27.74;
83229;10/12/2002;1200;0;;
83229;11/12/2002;0000;;27.68;
83229;11/12/2002;1200;0;;
83229;12/12/2002;0000;;27.38;
83229;12/12/2002;1200;0;;
83229;13/12/2002;0000;;27.26;
83229;13/12/2002;1200;0;;
83229;14/12/2002;0000;;27.36;
83229;14/12/2002;1200;0;;
83229;15/12/2002;0000;;27.2;
83229;15/12/2002;1200;0;;
83229;16/12/2002;0000;;27.4;
83229;16/12/2002;1200;0;;
83229;17/12/2002;0000;;27.28;
83229;17/12/2002;1200;0;;
83229;18/12/2002;0000;;27.42;
83229;18/12/2002;1200;0;;
83229;19/12/2002;0000;;27.32;
83229;19/12/2002;1200;0;;
83229;20/12/2002;0000;;27.26;
83229;20/12/2002;1200;0;;
83229;21/12/2002;0000;;27.48;
83229;21/12/2002;1200;0;;
83229;22/12/2002;0000;;26.64;
83229;22/12/2002;1200;0;;
83229;23/12/2002;0000;;26.72;
83229;23/12/2002;1200;0;;
83229;24/12/2002;0000;;27.6;
83229;24/12/2002;1200;0;;
83229;25/12/2002;0000;;28.58;
83229;25/12/2002;1200;0;;
83229;26/12/2002;0000;;27.34;
83229;26/12/2002;1200;0;;
83229;27/12/2002;0000;;24.8;
83229;27/12/2002;1200;2;;
83229;28/12/2002;0000;;26.34;
83229;28/12/2002;1200;13.9;;
83229;29/12/2002;0000;;26.96;
83229;29/12/2002;1200;3.3;;
83229;30/12/2002;0000;;27.22;
83229;30/12/2002;1200;0;;
83229;31/12/2002;0000;;26.68;
83229;31/12/2002;1200;0;;
83229;01/01/2003;0000;;26.9;
83229;01/01/2003;1200;0;;
83229;02/01/2003;0000;;27.6;
83229;02/01/2003;1200;0;;
83229;03/01/2003;0000;;27.66;
83229;03/01/2003;1200;0;;
83229;04/01/2003;0000;;27.16;
83229;04/01/2003;1200;0;;
83229;05/01/2003;0000;;27.72;
83229;05/01/2003;1200;0;;
83229;06/01/2003;0000;;27;
83229;06/01/2003;1200;0;;
83229;07/01/2003;0000;;27.18;
83229;07/01/2003;1200;0;;
83229;08/01/2003;0000;;27.8;
83229;08/01/2003;1200;0;;
83229;09/01/2003;0000;;27.9;
83229;09/01/2003;1200;0;;
83229;10/01/2003;0000;;27.16;
83229;10/01/2003;1200;0;;
83229;11/01/2003;0000;;27.88;
83229;11/01/2003;1200;0;;
83229;12/01/2003;0000;;27.84;
83229;12/01/2003;1200;0;;
83229;13/01/2003;0000;;27.64;
83229;13/01/2003;1200;0;;
83229;14/01/2003;0000;;27.82;
83229;14/01/2003;1200;0;;
83229;15/01/2003;0000;;28.1;
83229;15/01/2003;1200;0;;
83229;16/01/2003;0000;;27.9;
83229;16/01/2003;1200;0;;
83229;17/01/2003;0000;;27.36;
83229;17/01/2003;1200;0.1;;
83229;18/01/2003;0000;;27.52;
83229;18/01/2003;1200;0;;
83229;19/01/2003;0000;;27.54;
83229;19/01/2003;1200;0;;
83229;20/01/2003;0000;;27.76;
83229;20/01/2003;1200;0;;
83229;21/01/2003;0000;;28.1;
83229;21/01/2003;1200;0;;
83229;22/01/2003;0000;;28.56;
83229;22/01/2003;1200;0;;
83229;23/01/2003;0000;;28.28;
83229;23/01/2003;1200;4.2;;
83229;24/01/2003;0000;;28.12;
83229;24/01/2003;1200;1.4;;
83229;25/01/2003;0000;;27.64;
83229;25/01/2003;1200;4.4;;
83229;26/01/2003;0000;;28.14;
83229;26/01/2003;1200;0;;
83229;27/01/2003;0000;;27.42;
83229;27/01/2003;1200;0.4;;
83229;28/01/2003;0000;;27.7;
83229;28/01/2003;1200;3.6;;
83229;29/01/2003;0000;;27.82;
83229;29/01/2003;1200;0;;
83229;30/01/2003;0000;;28.14;
83229;30/01/2003;1200;8.4;;
83229;31/01/2003;0000;;27.5;
83229;31/01/2003;1200;4.2;;
83229;01/02/2003;0000;;26.26;
83229;01/02/2003;1200;8.4;;
83229;02/02/2003;0000;;27.16;
83229;02/02/2003;1200;5;;
83229;03/02/2003;0000;;28.2;
83229;03/02/2003;1200;0;;
83229;04/02/2003;0000;;28.18;
83229;04/02/2003;1200;2.2;;
83229;05/02/2003;0000;;27.9;
83229;05/02/2003;1200;0;;
83229;06/02/2003;0000;;28.06;
83229;06/02/2003;1200;0;;
83229;07/02/2003;0000;;27.74;
83229;07/02/2003;1200;5.4;;
83229;08/02/2003;0000;;28.04;
83229;08/02/2003;1200;0;;
83229;09/02/2003;0000;;25.98;
83229;09/02/2003;1200;2.2;;
83229;10/02/2003;0000;;27.68;
83229;10/02/2003;1200;2.4;;
83229;11/02/2003;0000;;27.88;
83229;11/02/2003;1200;0;;
83229;12/02/2003;0000;;26.98;
83229;12/02/2003;1200;6.8;;
83229;13/02/2003;0000;;25.62;
83229;13/02/2003;1200;16.5;;
83229;14/02/2003;0000;;27.54;
83229;14/02/2003;1200;1.4;;
83229;15/02/2003;0000;;27.9;
83229;15/02/2003;1200;0;;
83229;16/02/2003;0000;;28.06;
83229;16/02/2003;1200;0;;
83229;17/02/2003;0000;;28.24;
83229;17/02/2003;1200;0;;
83229;18/02/2003;0000;;28.34;
83229;18/02/2003;1200;0;;
83229;19/02/2003;0000;;28.38;
83229;19/02/2003;1200;0;;
83229;20/02/2003;0000;;28.48;
83229;20/02/2003;1200;0;;
83229;21/02/2003;0000;;27.6;
83229;21/02/2003;1200;0;;
83229;22/02/2003;0000;;26.9;
83229;22/02/2003;1200;5;;
83229;23/02/2003;0000;;27.06;
83229;23/02/2003;1200;5.4;;
83229;24/02/2003;0000;;26.86;
83229;24/02/2003;1200;0;;
83229;25/02/2003;0000;;26.12;
83229;25/02/2003;1200;34.4;;
83229;26/02/2003;0000;;27.3;
83229;26/02/2003;1200;0;;
83229;27/02/2003;0000;;27.52;
83229;27/02/2003;1200;0;;
83229;28/02/2003;0000;;27.86;
83229;28/02/2003;1200;2.2;;
83229;01/03/2003;0000;;28.2;
83229;01/03/2003;1200;0;;
83229;02/03/2003;0000;;27.12;
83229;02/03/2003;1200;0.3;;
83229;03/03/2003;0000;;26.78;
83229;03/03/2003;1200;16.2;;
83229;04/03/2003;0000;;27.6;
83229;04/03/2003;1200;0;;
83229;05/03/2003;0000;;27.72;
83229;05/03/2003;1200;0;;
83229;06/03/2003;0000;;28.04;
83229;06/03/2003;1200;0.6;;
83229;07/03/2003;0000;;27.88;
83229;07/03/2003;1200;1;;
83229;08/03/2003;0000;;28.32;
83229;08/03/2003;1200;0;;
83229;09/03/2003;0000;;28.34;
83229;09/03/2003;1200;0.6;;
83229;10/03/2003;0000;;26.34;
83229;10/03/2003;1200;4.8;;
83229;11/03/2003;0000;;26.92;
83229;11/03/2003;1200;0;;
83229;12/03/2003;0000;;27.38;
83229;12/03/2003;1200;20.1;;
83229;13/03/2003;0000;;28.12;
83229;13/03/2003;1200;0;;
83229;14/03/2003;0000;;28.24;
83229;14/03/2003;1200;0;;
83229;15/03/2003;0000;;28.44;
83229;15/03/2003;1200;0;;
83229;16/03/2003;0000;;26.64;
83229;16/03/2003;1200;2;;
83229;17/03/2003;0000;;26.76;
83229;17/03/2003;1200;29.8;;
83229;18/03/2003;0000;;25.16;
83229;18/03/2003;1200;4.8;;
83229;19/03/2003;0000;;27;
83229;19/03/2003;1200;23.4;;
83229;20/03/2003;0000;;26.08;
83229;20/03/2003;1200;14.3;;
83229;21/03/2003;0000;;26.12;
83229;21/03/2003;1200;6.2;;
83229;22/03/2003;0000;;27.68;
83229;22/03/2003;1200;0.2;;
83229;23/03/2003;0000;;26.88;
83229;23/03/2003;1200;2.4;;
83229;24/03/2003;0000;;27.42;
83229;24/03/2003;1200;8.4;;
83229;25/03/2003;0000;;27.58;
83229;25/03/2003;1200;3.6;;
83229;26/03/2003;0000;;26.96;
83229;26/03/2003;1200;10;;
83229;27/03/2003;0000;;25.94;
83229;27/03/2003;1200;15.8;;
83229;28/03/2003;0000;;25.7;
83229;28/03/2003;1200;29;;
83229;29/03/2003;0000;;25.56;
83229;29/03/2003;1200;10.9;;
83229;30/03/2003;0000;;26.3;
83229;30/03/2003;1200;1.9;;
83229;31/03/2003;0000;;27.76;
83229;31/03/2003;1200;0;;
83229;01/04/2003;0000;;27.64;
83229;01/04/2003;1200;0.5;;
83229;02/04/2003;0000;;27.86;
83229;02/04/2003;1200;0;;
83229;03/04/2003;0000;;27.9;
83229;03/04/2003;1200;0;;
83229;04/04/2003;0000;;27.56;
83229;04/04/2003;1200;0;;
83229;05/04/2003;0000;;27.28;
83229;05/04/2003;1200;0;;
83229;06/04/2003;0000;;27.72;
83229;06/04/2003;1200;0;;
83229;07/04/2003;0000;;27.86;
83229;07/04/2003;1200;0;;
83229;08/04/2003;0000;;27.5;
83229;08/04/2003;1200;0;;
83229;09/04/2003;0000;;27.14;
83229;09/04/2003;1200;17.6;;
83229;10/04/2003;0000;;27.46;
83229;10/04/2003;1200;0;;
83229;11/04/2003;0000;;27.96;
83229;11/04/2003;1200;0;;
83229;12/04/2003;0000;;28.26;
83229;12/04/2003;1200;0;;
83229;13/04/2003;0000;;28;
83229;13/04/2003;1200;0.8;;
83229;14/04/2003;0000;;27.1;
83229;14/04/2003;1200;0;;
83229;15/04/2003;0000;;25.92;
83229;15/04/2003;1200;6;;
83229;16/04/2003;0000;;25.54;
83229;16/04/2003;1200;1;;
83229;17/04/2003;0000;;25.6;
83229;17/04/2003;1200;2.6;;
83229;18/04/2003;0000;;25.1;
83229;18/04/2003;1200;73.8;;
83229;19/04/2003;0000;;26.18;
83229;19/04/2003;1200;29.5;;
83229;20/04/2003;0000;;27;
83229;20/04/2003;1200;6.6;;
83229;21/04/2003;0000;;26.58;
83229;21/04/2003;1200;12.3;;
83229;22/04/2003;0000;;26.96;
83229;22/04/2003;1200;10.8;;
83229;23/04/2003;0000;;26.2;
83229;23/04/2003;1200;3;;
83229;24/04/2003;0000;;25.9;
83229;24/04/2003;1200;7.9;;
83229;25/04/2003;0000;;26.04;
83229;25/04/2003;1200;8.2;;
83229;26/04/2003;0000;;26.94;
83229;26/04/2003;1200;5.4;;
83229;27/04/2003;0000;;26.82;
83229;27/04/2003;1200;0.4;;
83229;28/04/2003;0000;;25.86;
83229;28/04/2003;1200;0;;
83229;29/04/2003;0000;;26.74;
83229;29/04/2003;1200;0.2;;
83229;30/04/2003;0000;;27.1;
83229;30/04/2003;1200;0.2;;
83229;01/05/2003;0000;;26.46;
83229;01/05/2003;1200;0;;
83229;02/05/2003;0000;;28.14;
83229;02/05/2003;1200;0;;
83229;03/05/2003;0000;;27.2;
83229;03/05/2003;1200;0;;
83229;04/05/2003;0000;;24.04;
83229;04/05/2003;1200;107.6;;
83229;05/05/2003;0000;;25.98;
83229;05/05/2003;1200;112.2;;
83229;06/05/2003;0000;;25.96;
83229;06/05/2003;1200;3.2;;
83229;07/05/2003;0000;;26.94;
83229;07/05/2003;1200;0;;
83229;08/05/2003;0000;;26.9;
83229;08/05/2003;1200;0;;
83229;09/05/2003;0000;;26.5;
83229;09/05/2003;1200;0.2;;
83229;10/05/2003;0000;;25.1;
83229;10/05/2003;1200;11;;
83229;11/05/2003;0000;;25.06;
83229;11/05/2003;1200;66.1;;
83229;12/05/2003;0000;;25.76;
83229;12/05/2003;1200;36;;
83229;13/05/2003;0000;;23.82;
83229;13/05/2003;1200;14.6;;
83229;14/05/2003;0000;;24.18;
83229;14/05/2003;1200;35.4;;
83229;15/05/2003;0000;;25.82;
83229;15/05/2003;1200;4.2;;
83229;16/05/2003;0000;;25.78;
83229;16/05/2003;1200;2.8;;
83229;17/05/2003;0000;;24.24;
83229;17/05/2003;1200;0;;
83229;18/05/2003;0000;;24.18;
83229;18/05/2003;1200;16;;
83229;19/05/2003;0000;;24.8;
83229;19/05/2003;1200;12.6;;
83229;20/05/2003;0000;;25.46;
83229;20/05/2003;1200;5.8;;
83229;21/05/2003;0000;;25.62;
83229;21/05/2003;1200;1.6;;
83229;22/05/2003;0000;;25.54;
83229;22/05/2003;1200;0.8;;
83229;23/05/2003;0000;;25.9;
83229;23/05/2003;1200;0.2;;
83229;24/05/2003;0000;;25.92;
83229;24/05/2003;1200;0;;
83229;25/05/2003;0000;;26.7;
83229;25/05/2003;1200;0;;
83229;26/05/2003;0000;;27.58;
83229;26/05/2003;1200;0;;
83229;27/05/2003;0000;;25.44;
83229;27/05/2003;1200;30.4;;
83229;28/05/2003;0000;;25.98;
83229;28/05/2003;1200;6.6;;
83229;29/05/2003;0000;;24.76;
83229;29/05/2003;1200;37.2;;
83229;30/05/2003;0000;;24.9;
83229;30/05/2003;1200;1;;
83229;31/05/2003;0000;;24.54;
83229;31/05/2003;1200;45;;
83229;01/06/2003;0000;;24.84;
83229;01/06/2003;1200;10.9;;
83229;02/06/2003;0000;;25.36;
83229;02/06/2003;1200;14.8;;
83229;03/06/2003;0000;;25.72;
83229;03/06/2003;1200;1.2;;
83229;04/06/2003;0000;;24.88;
83229;04/06/2003;1200;4.6;;
83229;05/06/2003;0000;;24.62;
83229;05/06/2003;1200;16;;
83229;06/06/2003;0000;;25.1;
83229;06/06/2003;1200;14.1;;
83229;07/06/2003;0000;;25.68;
83229;07/06/2003;1200;2;;
83229;08/06/2003;0000;;24.14;
83229;08/06/2003;1200;10.6;;
83229;09/06/2003;0000;;25.18;
83229;09/06/2003;1200;51.6;;
83229;10/06/2003;0000;;24.62;
83229;10/06/2003;1200;4.2;;
83229;11/06/2003;0000;;23.58;
83229;11/06/2003;1200;4.6;;
83229;12/06/2003;0000;;25.26;
83229;12/06/2003;1200;6.3;;
83229;13/06/2003;0000;;25.78;
83229;13/06/2003;1200;0;;
83229;14/06/2003;0000;;25.06;
83229;14/06/2003;1200;1;;
83229;15/06/2003;0000;;25.28;
83229;15/06/2003;1200;0;;
83229;16/06/2003;0000;;25.22;
83229;16/06/2003;1200;0;;
83229;17/06/2003;0000;;24.32;
83229;17/06/2003;1200;2.2;;
83229;18/06/2003;0000;;22.82;
83229;18/06/2003;1200;19.8;;
83229;19/06/2003;0000;;22.56;
83229;19/06/2003;1200;30.9;;
83229;20/06/2003;0000;;24.46;
83229;20/06/2003;1200;7.8;;
83229;21/06/2003;0000;;24.62;
83229;21/06/2003;1200;0;;
83229;22/06/2003;0000;;25;
83229;22/06/2003;1200;0;;
83229;23/06/2003;0000;;25.32;
83229;23/06/2003;1200;0;;
83229;24/06/2003;0000;;24.44;
83229;24/06/2003;1200;2.2;;
83229;25/06/2003;0000;;24.68;
83229;25/06/2003;1200;12.5;;
83229;26/06/2003;0000;;24.82;
83229;26/06/2003;1200;9.6;;
83229;27/06/2003;0000;;25.08;
83229;27/06/2003;1200;4.8;;
83229;28/06/2003;0000;;25.36;
83229;28/06/2003;1200;0;;
83229;29/06/2003;0000;;24.1;
83229;29/06/2003;1200;2.8;;
83229;30/06/2003;0000;;24.8;
83229;30/06/2003;1200;3;;
83229;01/07/2003;0000;;24.72;
83229;01/07/2003;1200;0;;
83229;02/07/2003;0000;;23.98;
83229;02/07/2003;1200;16.2;;
83229;03/07/2003;0000;;24.66;
83229;03/07/2003;1200;0;;
83229;04/07/2003;0000;;24.46;
83229;04/07/2003;1200;0;;
83229;05/07/2003;0000;;23.7;
83229;05/07/2003;1200;0;;
83229;06/07/2003;0000;;24.24;
83229;06/07/2003;1200;0;;
83229;07/07/2003;0000;;24.42;
83229;07/07/2003;1200;0.1;;
83229;08/07/2003;0000;;24.72;
83229;08/07/2003;1200;0;;
83229;09/07/2003;0000;;24.24;
83229;09/07/2003;1200;0;;
83229;10/07/2003;0000;;25;
83229;10/07/2003;1200;0;;
83229;11/07/2003;0000;;24.92;
83229;11/07/2003;1200;4;;
83229;12/07/2003;0000;;25.6;
83229;12/07/2003;1200;2;;
83229;13/07/2003;0000;;24.16;
83229;13/07/2003;1200;7.8;;
83229;14/07/2003;0000;;24.52;
83229;14/07/2003;1200;3.8;;
83229;15/07/2003;0000;;23.52;
83229;15/07/2003;1200;7.5;;
83229;16/07/2003;0000;;22.72;
83229;16/07/2003;1200;54.5;;
83229;17/07/2003;0000;;24.24;
83229;17/07/2003;1200;16.5;;
83229;18/07/2003;0000;;23.56;
83229;18/07/2003;1200;2;;
83229;19/07/2003;0000;;23.74;
83229;19/07/2003;1200;23;;
83229;20/07/2003;0000;;24.06;
83229;20/07/2003;1200;1;;
83229;21/07/2003;0000;;23.78;
83229;21/07/2003;1200;0.3;;
83229;22/07/2003;0000;;24.5;
83229;22/07/2003;1200;2.1;;
83229;23/07/2003;0000;;23.82;
83229;23/07/2003;1200;1.6;;
83229;24/07/2003;0000;;24.38;
83229;24/07/2003;1200;6.2;;
83229;25/07/2003;0000;;24.2;
83229;25/07/2003;1200;18;;
83229;26/07/2003;0000;;24.34;
83229;26/07/2003;1200;6.1;;
83229;27/07/2003;0000;;24.04;
83229;27/07/2003;1200;0;;
83229;28/07/2003;0000;;23.9;
83229;28/07/2003;1200;5.1;;
83229;29/07/2003;0000;;23.66;
83229;29/07/2003;1200;6.3;;
83229;30/07/2003;0000;;23.34;
83229;30/07/2003;1200;2.2;;
83229;31/07/2003;0000;;24.24;
83229;31/07/2003;1200;0.2;;
83229;01/08/2003;0000;;24.06;
83229;01/08/2003;1200;0.4;;
83229;02/08/2003;0000;;22.92;
83229;02/08/2003;1200;11.7;;
83229;03/08/2003;0000;;23.66;
83229;03/08/2003;1200;4.3;;
83229;04/08/2003;0000;;23.36;
83229;04/08/2003;1200;13.1;;
83229;05/08/2003;0000;;23.64;
83229;05/08/2003;1200;8;;
83229;06/08/2003;0000;;23.94;
83229;06/08/2003;1200;0.6;;
83229;07/08/2003;0000;;23.76;
83229;07/08/2003;1200;0;;
83229;08/08/2003;0000;;22.88;
83229;08/08/2003;1200;0;;
83229;09/08/2003;0000;;24.18;
83229;09/08/2003;1200;1.2;;
83229;10/08/2003;0000;;23.94;
83229;10/08/2003;1200;0;;
83229;11/08/2003;0000;;23.64;
83229;11/08/2003;1200;2.6;;
83229;12/08/2003;0000;;24.26;
83229;12/08/2003;1200;4.2;;
83229;13/08/2003;0000;;22.64;
83229;13/08/2003;1200;4;;
83229;14/08/2003;0000;;23.36;
83229;14/08/2003;1200;2.6;;
83229;15/08/2003;0000;;24.58;
83229;15/08/2003;1200;1.8;;
83229;16/08/2003;0000;;24.58;
83229;16/08/2003;1200;0;;
83229;17/08/2003;0000;;25.12;
83229;17/08/2003;1200;0;;
83229;18/08/2003;0000;;25.52;
83229;18/08/2003;1200;0;;
83229;19/08/2003;0000;;23.46;
83229;19/08/2003;1200;6;;
83229;20/08/2003;0000;;24.14;
83229;20/08/2003;1200;0.6;;
83229;21/08/2003;0000;;23.34;
83229;21/08/2003;1200;16;;
83229;22/08/2003;0000;;23.36;
83229;22/08/2003;1200;18.3;;
83229;23/08/2003;0000;;23.76;
83229;23/08/2003;1200;32.3;;
83229;24/08/2003;0000;;23.84;
83229;24/08/2003;1200;2.2;;
83229;25/08/2003;0000;;22.82;
83229;25/08/2003;1200;6.4;;
83229;26/08/2003;0000;;24.2;
83229;26/08/2003;1200;0.2;;
83229;27/08/2003;0000;;24.98;
83229;27/08/2003;1200;0.2;;
83229;28/08/2003;0000;;24.88;
83229;28/08/2003;1200;0;;
83229;29/08/2003;0000;;24.66;
83229;29/08/2003;1200;0;;
83229;30/08/2003;0000;;24.94;
83229;30/08/2003;1200;0;;
83229;31/08/2003;0000;;24.72;
83229;31/08/2003;1200;0;;
83229;01/09/2003;0000;;24.14;
83229;01/09/2003;1200;24.8;;
83229;02/09/2003;0000;;24.96;
83229;02/09/2003;1200;2.4;;
83229;03/09/2003;0000;;25.3;
83229;03/09/2003;1200;0;;
83229;04/09/2003;0000;;23.28;
83229;04/09/2003;1200;11.2;;
83229;05/09/2003;0000;;23.26;
83229;05/09/2003;1200;32.9;;
83229;06/09/2003;0000;;23.96;
83229;06/09/2003;1200;4.2;;
83229;07/09/2003;0000;;23.32;
83229;07/09/2003;1200;4.8;;
83229;08/09/2003;0000;;24.32;
83229;08/09/2003;1200;2.8;;
83229;09/09/2003;0000;;23.38;
83229;09/09/2003;1200;9.6;;
83229;10/09/2003;0000;;22.38;
83229;10/09/2003;1200;34.6;;
83229;11/09/2003;0000;;24;
83229;11/09/2003;1200;2.1;;
83229;12/09/2003;0000;;24.72;
83229;12/09/2003;1200;0;;
83229;13/09/2003;0000;;24.48;
83229;13/09/2003;1200;0;;
83229;14/09/2003;0000;;24.66;
83229;14/09/2003;1200;0;;
83229;15/09/2003;0000;;24.68;
83229;15/09/2003;1200;0;;
83229;16/09/2003;0000;;24.02;
83229;16/09/2003;1200;7;;
83229;17/09/2003;0000;;24.3;
83229;17/09/2003;1200;4.5;;
83229;18/09/2003;0000;;25.24;
83229;18/09/2003;1200;2.4;;
83229;19/09/2003;0000;;25.44;
83229;19/09/2003;1200;0;;
83229;20/09/2003;0000;;23.98;
83229;20/09/2003;1200;17.3;;
83229;21/09/2003;0000;;25.24;
83229;21/09/2003;1200;2.2;;
83229;22/09/2003;0000;;24.92;
83229;22/09/2003;1200;0;;
83229;23/09/2003;0000;;24.26;
83229;23/09/2003;1200;0.8;;
83229;24/09/2003;0000;;24.36;
83229;24/09/2003;1200;5.1;;
83229;25/09/2003;0000;;24.26;
83229;25/09/2003;1200;0;;
83229;26/09/2003;0000;;24.94;
83229;26/09/2003;1200;0;;
83229;27/09/2003;0000;;25.1;
83229;27/09/2003;1200;0;;
83229;28/09/2003;0000;;26.04;
83229;28/09/2003;1200;0;;
83229;29/09/2003;0000;;25.96;
83229;29/09/2003;1200;0;;
83229;30/09/2003;0000;;26.22;
83229;30/09/2003;1200;0;;
83229;01/10/2003;0000;;26.02;
83229;01/10/2003;1200;0;;
83229;02/10/2003;0000;;25.64;
83229;02/10/2003;1200;3.5;;
83229;03/10/2003;0000;;25.8;
83229;03/10/2003;1200;0;;
83229;04/10/2003;0000;;25.9;
83229;04/10/2003;1200;0;;
83229;05/10/2003;0000;;23.94;
83229;05/10/2003;1200;10.2;;
83229;06/10/2003;0000;;24.4;
83229;06/10/2003;1200;10.6;;
83229;07/10/2003;0000;;25.72;
83229;07/10/2003;1200;0.7;;
83229;08/10/2003;0000;;26.28;
83229;08/10/2003;1200;0;;
83229;09/10/2003;0000;;26.2;
83229;09/10/2003;1200;0;;
83229;10/10/2003;0000;;26.06;
83229;10/10/2003;1200;0;;
83229;11/10/2003;0000;;25.88;
83229;11/10/2003;1200;0;;
83229;12/10/2003;0000;;25.96;
83229;12/10/2003;1200;0;;
83229;13/10/2003;0000;;26.38;
83229;13/10/2003;1200;0;;
83229;14/10/2003;0000;;24.18;
83229;14/10/2003;1200;1.4;;
83229;15/10/2003;0000;;24.42;
83229;15/10/2003;1200;31;;
83229;16/10/2003;0000;;24.48;
83229;16/10/2003;1200;0;;
83229;17/10/2003;0000;;23.92;
83229;17/10/2003;1200;0;;
83229;18/10/2003;0000;;23.9;
83229;18/10/2003;1200;0;;
83229;19/10/2003;0000;;24.14;
83229;19/10/2003;1200;0;;
83229;20/10/2003;0000;;24.72;
83229;20/10/2003;1200;0;;
83229;21/10/2003;0000;;26.54;
83229;21/10/2003;1200;0;;
83229;22/10/2003;0000;;26.12;
83229;22/10/2003;1200;0.9;;
83229;23/10/2003;0000;;26.28;
83229;23/10/2003;1200;0;;
83229;24/10/2003;0000;;26.66;
83229;24/10/2003;1200;0;;
83229;25/10/2003;0000;;26.5;
83229;25/10/2003;1200;0.1;;
83229;26/10/2003;0000;;25.42;
83229;26/10/2003;1200;0;;
83229;27/10/2003;0000;;25.82;
83229;27/10/2003;1200;0;;
83229;28/10/2003;0000;;25.68;
83229;28/10/2003;1200;1.4;;
83229;29/10/2003;0000;;25.52;
83229;29/10/2003;1200;8.4;;
83229;30/10/2003;0000;;26.28;
83229;30/10/2003;1200;1;;
83229;31/10/2003;0000;;26.6;
83229;31/10/2003;1200;0;;
83229;01/11/2003;0000;;26.6;
83229;01/11/2003;1200;0;;
83229;02/11/2003;0000;;26.44;
83229;02/11/2003;1200;0;;
83229;03/11/2003;0000;;27.52;
83229;03/11/2003;1200;0;;
83229;04/11/2003;0000;;24.08;
83229;04/11/2003;1200;49.6;;
83229;05/11/2003;0000;;23.9;
83229;05/11/2003;1200;5.8;;
83229;06/11/2003;0000;;24.12;
83229;06/11/2003;1200;18.6;;
83229;07/11/2003;0000;;25.36;
83229;07/11/2003;1200;18;;
83229;08/11/2003;0000;;25;
83229;08/11/2003;1200;0.2;;
83229;09/11/2003;0000;;26.06;
83229;09/11/2003;1200;22;;
83229;10/11/2003;0000;;26.7;
83229;10/11/2003;1200;4.4;;
83229;11/11/2003;0000;;26.6;
83229;11/11/2003;1200;0;;
83229;12/11/2003;0000;;25.98;
83229;12/11/2003;1200;1.3;;
83229;13/11/2003;0000;;25.96;
83229;13/11/2003;1200;0;;
83229;14/11/2003;0000;;26.88;
83229;14/11/2003;1200;0.4;;
83229;15/11/2003;0000;;26.32;
83229;15/11/2003;1200;0;;
83229;16/11/2003;0000;;26.28;
83229;16/11/2003;1200;0.8;;
83229;17/11/2003;0000;;26.46;
83229;17/11/2003;1200;5.9;;
83229;18/11/2003;0000;;26.88;
83229;18/11/2003;1200;0.8;;
83229;19/11/2003;0000;;26.72;
83229;19/11/2003;1200;0.7;;
83229;20/11/2003;0000;;26.44;
83229;20/11/2003;1200;0;;
83229;21/11/2003;0000;;26.64;
83229;21/11/2003;1200;0;;
83229;22/11/2003;0000;;26.48;
83229;22/11/2003;1200;2.2;;
83229;23/11/2003;0000;;25.82;
83229;23/11/2003;1200;0.3;;
83229;24/11/2003;0000;;26.52;
83229;24/11/2003;1200;0.6;;
83229;25/11/2003;0000;;27.12;
83229;25/11/2003;1200;0;;
83229;26/11/2003;0000;;26.92;
83229;26/11/2003;1200;0;;
83229;27/11/2003;0000;;26.88;
83229;27/11/2003;1200;0;;
83229;28/11/2003;0000;;26.64;
83229;28/11/2003;1200;1.2;;
83229;29/11/2003;0000;;26.64;
83229;29/11/2003;1200;0;;
83229;30/11/2003;0000;;27.32;
83229;30/11/2003;1200;0;;
83229;01/12/2003;0000;;27.08;
83229;01/12/2003;1200;0;;
83229;02/12/2003;0000;;26.58;
83229;02/12/2003;1200;0;;
83229;03/12/2003;0000;;27.26;
83229;03/12/2003;1200;0;;
83229;04/12/2003;0000;;27.04;
83229;04/12/2003;1200;0;;
83229;05/12/2003;0000;;26.72;
83229;05/12/2003;1200;0;;
83229;06/12/2003;0000;;27.26;
83229;06/12/2003;1200;0;;
83229;07/12/2003;0000;;27.4;
83229;07/12/2003;1200;0;;
83229;08/12/2003;0000;;27.52;
83229;08/12/2003;1200;0;;
83229;09/12/2003;0000;;26.48;
83229;09/12/2003;1200;0;;
83229;10/12/2003;0000;;27.96;
83229;10/12/2003;1200;0;;
83229;11/12/2003;0000;;27.1;
83229;11/12/2003;1200;0.4;;
83229;12/12/2003;0000;;27.06;
83229;12/12/2003;1200;4.6;;
83229;13/12/2003;0000;;27.2;
83229;13/12/2003;1200;0;;
83229;14/12/2003;0000;;25.28;
83229;14/12/2003;1200;3;;
83229;15/12/2003;0000;;26.04;
83229;15/12/2003;1200;2;;
83229;16/12/2003;0000;;26.4;
83229;16/12/2003;1200;0.3;;
83229;17/12/2003;0000;;26.98;
83229;17/12/2003;1200;0;;
83229;18/12/2003;0000;;27.2;
83229;18/12/2003;1200;0;;
83229;19/12/2003;0000;;26.92;
83229;19/12/2003;1200;1.8;;
83229;20/12/2003;0000;;27.42;
83229;20/12/2003;1200;0;;
83229;21/12/2003;0000;;27.06;
83229;21/12/2003;1200;0;;
83229;22/12/2003;0000;;27.2;
83229;22/12/2003;1200;0;;
83229;23/12/2003;0000;;27.8;
83229;23/12/2003;1200;0;;
83229;24/12/2003;0000;;27.42;
83229;24/12/2003;1200;0;;
83229;25/12/2003;0000;;27.56;
83229;25/12/2003;1200;0;;
83229;26/12/2003;0000;;27.3;
83229;26/12/2003;1200;2.3;;
83229;27/12/2003;0000;;27.58;
83229;27/12/2003;1200;0;;
83229;28/12/2003;0000;;27.94;
83229;28/12/2003;1200;0;;
83229;29/12/2003;0000;;27.3;
83229;29/12/2003;1200;0.8;;
83229;30/12/2003;0000;;28.04;
83229;30/12/2003;1200;0;;
83229;31/12/2003;0000;;27.72;
83229;31/12/2003;1200;0;;
83229;01/01/2004;0000;;26.96;
83229;01/01/2004;1200;0;;
83229;02/01/2004;0000;;28;
83229;02/01/2004;1200;0.4;;
83229;03/01/2004;0000;;28.02;
83229;03/01/2004;1200;0;;
83229;04/01/2004;0000;;28.02;
83229;04/01/2004;1200;0;;
83229;05/01/2004;0000;;27.12;
83229;05/01/2004;1200;0;;
83229;06/01/2004;0000;;27.46;
83229;06/01/2004;1200;0.2;;
83229;07/01/2004;0000;;27.9;
83229;07/01/2004;1200;0;;
83229;08/01/2004;0000;;26.8;
83229;08/01/2004;1200;2.7;;
83229;09/01/2004;0000;;27.8;
83229;09/01/2004;1200;1.4;;
83229;10/01/2004;0000;;26.82;
83229;10/01/2004;1200;0;;
83229;11/01/2004;0000;;27.16;
83229;11/01/2004;1200;1.4;;
83229;12/01/2004;0000;;28.28;
83229;12/01/2004;1200;0;;
83229;13/01/2004;0000;;27.3;
83229;13/01/2004;1200;0;;
83229;14/01/2004;0000;;25.08;
83229;14/01/2004;1200;7.1;;
83229;15/01/2004;0000;;25.8;
83229;15/01/2004;1200;44.6;;
83229;16/01/2004;0000;;25.18;
83229;16/01/2004;1200;51.6;;
83229;17/01/2004;0000;;25.76;
83229;17/01/2004;1200;29.4;;
83229;18/01/2004;0000;;24.18;
83229;18/01/2004;1200;89.3;;
83229;19/01/2004;0000;;23.76;
83229;19/01/2004;1200;48.4;;
83229;20/01/2004;0000;;24.84;
83229;20/01/2004;1200;2.4;;
83229;21/01/2004;0000;;26.02;
83229;21/01/2004;1200;0;;
83229;22/01/2004;0000;;26.5;
83229;22/01/2004;1200;0.1;;
83229;23/01/2004;0000;;26.76;
83229;23/01/2004;1200;0;;
83229;24/01/2004;0000;;27.06;
83229;24/01/2004;1200;2.3;;
83229;25/01/2004;0000;;27.2;
83229;25/01/2004;1200;0;;
83229;26/01/2004;0000;;26.96;
83229;26/01/2004;1200;3.4;;
83229;27/01/2004;0000;;27.02;
83229;27/01/2004;1200;1.1;;
83229;28/01/2004;0000;;26.54;
83229;28/01/2004;1200;10.3;;
83229;29/01/2004;0000;;27.02;
83229;29/01/2004;1200;1.2;;
83229;30/01/2004;0000;;26.4;
83229;30/01/2004;1200;0.3;;
83229;31/01/2004;0000;;24.66;
83229;31/01/2004;1200;21.8;;
83229;01/02/2004;0000;;26.88;
83229;01/02/2004;1200;2;;
83229;02/02/2004;0000;;26.86;
83229;02/02/2004;1200;4.6;;
83229;03/02/2004;0000;;27.16;
83229;03/02/2004;1200;0;;
83229;04/02/2004;0000;;26.6;
83229;04/02/2004;1200;0.4;;
83229;05/02/2004;0000;;25.56;
83229;05/02/2004;1200;28.8;;
83229;06/02/2004;0000;;26.72;
83229;06/02/2004;1200;2;;
83229;07/02/2004;0000;;27.56;
83229;07/02/2004;1200;0;;
83229;08/02/2004;0000;;27.28;
83229;08/02/2004;1200;0;;
83229;09/02/2004;0000;;26.88;
83229;09/02/2004;1200;0;;
83229;10/02/2004;0000;;26.9;
83229;10/02/2004;1200;2;;
83229;11/02/2004;0000;;26.54;
83229;11/02/2004;1200;2.2;;
83229;12/02/2004;0000;;27.44;
83229;12/02/2004;1200;0;;
83229;13/02/2004;0000;;27.24;
83229;13/02/2004;1200;0.1;;
83229;14/02/2004;0000;;27.18;
83229;14/02/2004;1200;0;;
83229;15/02/2004;0000;;27.04;
83229;15/02/2004;1200;0;;
83229;16/02/2004;0000;;27.52;
83229;16/02/2004;1200;16.8;;
83229;17/02/2004;0000;;27.32;
83229;17/02/2004;1200;0;;
83229;18/02/2004;0000;;27.36;
83229;18/02/2004;1200;0;;
83229;19/02/2004;0000;;27.2;
83229;19/02/2004;1200;0;;
83229;20/02/2004;0000;;25.66;
83229;20/02/2004;1200;13.4;;
83229;21/02/2004;0000;;26.6;
83229;21/02/2004;1200;7;;
83229;22/02/2004;0000;;26.5;
83229;22/02/2004;1200;3;;
83229;23/02/2004;0000;;27.1;
83229;23/02/2004;1200;0;;
83229;24/02/2004;0000;;27.32;
83229;24/02/2004;1200;0;;
83229;25/02/2004;0000;;27.12;
83229;25/02/2004;1200;0;;
83229;26/02/2004;0000;;26.62;
83229;26/02/2004;1200;0;;
83229;27/02/2004;0000;;27.26;
83229;27/02/2004;1200;0;;
83229;28/02/2004;0000;;27.86;
83229;28/02/2004;1200;0;;
83229;29/02/2004;0000;;25.16;
83229;29/02/2004;1200;83;;
83229;01/03/2004;0000;;27.58;
83229;01/03/2004;1200;0;;
83229;02/03/2004;0000;;26.94;
83229;02/03/2004;1200;0.1;;
83229;03/03/2004;0000;;27.08;
83229;03/03/2004;1200;0;;
83229;04/03/2004;0000;;27.6;
83229;04/03/2004;1200;0;;
83229;05/03/2004;0000;;27.16;
83229;05/03/2004;1200;0;;
83229;06/03/2004;0000;;26.98;
83229;06/03/2004;1200;0.1;;
83229;07/03/2004;0000;;26.58;
83229;07/03/2004;1200;1.6;;
83229;08/03/2004;0000;;25.52;
83229;08/03/2004;1200;20.8;;
83229;09/03/2004;0000;;26.28;
83229;09/03/2004;1200;7.8;;
83229;10/03/2004;0000;;27.02;
83229;10/03/2004;1200;0;;
83229;11/03/2004;0000;;27.04;
83229;11/03/2004;1200;0;;
83229;12/03/2004;0000;;26.04;
83229;12/03/2004;1200;0.4;;
83229;13/03/2004;0000;;26.58;
83229;13/03/2004;1200;1.8;;
83229;14/03/2004;0000;;25.68;
83229;14/03/2004;1200;6.8;;
83229;15/03/2004;0000;;26.92;
83229;15/03/2004;1200;10;;
83229;16/03/2004;0000;;26.92;
83229;16/03/2004;1200;0;;
83229;17/03/2004;0000;;27.52;
83229;17/03/2004;1200;0.4;;
83229;18/03/2004;0000;;27.06;
83229;18/03/2004;1200;0;;
83229;19/03/2004;0000;;26.94;
83229;19/03/2004;1200;58.5;;
83229;20/03/2004;0000;;27.02;
83229;20/03/2004;1200;0;;
83229;21/03/2004;0000;;27.12;
83229;21/03/2004;1200;0;;
83229;22/03/2004;0000;;27.58;
83229;22/03/2004;1200;0;;
83229;23/03/2004;0000;;26.86;
83229;23/03/2004;1200;0;;
83229;24/03/2004;0000;;27.14;
83229;24/03/2004;1200;0.6;;
83229;25/03/2004;0000;;25.66;
83229;25/03/2004;1200;11.4;;
83229;26/03/2004;0000;;26.88;
83229;26/03/2004;1200;0;;
83229;27/03/2004;0000;;27.04;
83229;27/03/2004;1200;0.8;;
83229;28/03/2004;0000;;27.16;
83229;28/03/2004;1200;0.2;;
83229;29/03/2004;0000;;26.84;
83229;29/03/2004;1200;0;;
83229;30/03/2004;0000;;26.82;
83229;30/03/2004;1200;0.6;;
83229;31/03/2004;0000;;27.24;
83229;31/03/2004;1200;0;;
83229;01/04/2004;0000;;27.64;
83229;01/04/2004;1200;0;;
83229;02/04/2004;0000;;27.48;
83229;02/04/2004;1200;0;;
83229;03/04/2004;0000;;26.86;
83229;03/04/2004;1200;0;;
83229;04/04/2004;0000;;27.24;
83229;04/04/2004;1200;2.9;;
83229;05/04/2004;0000;;26.96;
83229;05/04/2004;1200;0.1;;
83229;06/04/2004;0000;;26.76;
83229;06/04/2004;1200;0.2;;
83229;07/04/2004;0000;;26.6;
83229;07/04/2004;1200;0.1;;
83229;08/04/2004;0000;;27.02;
83229;08/04/2004;1200;8.4;;
83229;09/04/2004;0000;;27.42;
83229;09/04/2004;1200;0;;
83229;10/04/2004;0000;;26.36;
83229;10/04/2004;1200;0.9;;
83229;11/04/2004;0000;;27.04;
83229;11/04/2004;1200;0;;
83229;12/04/2004;0000;;26;
83229;12/04/2004;1200;19.8;;
83229;13/04/2004;0000;;27.14;
83229;13/04/2004;1200;23;;
83229;14/04/2004;0000;;26.42;
83229;14/04/2004;1200;14.8;;
83229;15/04/2004;0000;;26.3;
83229;15/04/2004;1200;3.1;;
83229;16/04/2004;0000;;26.6;
83229;16/04/2004;1200;1;;
83229;17/04/2004;0000;;26.68;
83229;17/04/2004;1200;9.6;;
83229;18/04/2004;0000;;25.64;
83229;18/04/2004;1200;2.2;;
83229;19/04/2004;0000;;26.74;
83229;19/04/2004;1200;6.5;;
83229;20/04/2004;0000;;26.44;
83229;20/04/2004;1200;0;;
83229;21/04/2004;0000;;26.88;
83229;21/04/2004;1200;0;;
83229;22/04/2004;0000;;25.7;
83229;22/04/2004;1200;2.3;;
83229;23/04/2004;0000;;25.94;
83229;23/04/2004;1200;6.2;;
83229;24/04/2004;0000;;24.56;
83229;24/04/2004;1200;10.5;;
83229;25/04/2004;0000;;25.48;
83229;25/04/2004;1200;0.5;;
83229;26/04/2004;0000;;26.58;
83229;26/04/2004;1200;0;;
83229;27/04/2004;0000;;25.74;
83229;27/04/2004;1200;0;;
83229;28/04/2004;0000;;24.56;
83229;28/04/2004;1200;33.2;;
83229;29/04/2004;0000;;24.44;
83229;29/04/2004;1200;67.9;;
83229;30/04/2004;0000;;23.14;
83229;30/04/2004;1200;65.2;;
83229;01/05/2004;0000;;24.2;
83229;01/05/2004;1200;46.8;;
83229;02/05/2004;0000;;25.72;
83229;02/05/2004;1200;5.6;;
83229;03/05/2004;0000;;25.72;
83229;03/05/2004;1200;3.1;;
83229;04/05/2004;0000;;25.5;
83229;04/05/2004;1200;3.8;;
83229;05/05/2004;0000;;25.52;
83229;05/05/2004;1200;7.8;;
83229;06/05/2004;0000;;25.58;
83229;06/05/2004;1200;0.2;;
83229;07/05/2004;0000;;25.82;
83229;07/05/2004;1200;3.8;;
83229;08/05/2004;0000;;25.06;
83229;08/05/2004;1200;1.4;;
83229;09/05/2004;0000;;25.44;
83229;09/05/2004;1200;0;;
83229;10/05/2004;0000;;26.54;
83229;10/05/2004;1200;0;;
83229;11/05/2004;0000;;26.52;
83229;11/05/2004;1200;0;;
83229;12/05/2004;0000;;24.88;
83229;12/05/2004;1200;3;;
83229;13/05/2004;0000;;24.72;
83229;13/05/2004;1200;13.4;;
83229;14/05/2004;0000;;25.8;
83229;14/05/2004;1200;0;;
83229;15/05/2004;0000;;25.84;
83229;15/05/2004;1200;5;;
83229;16/05/2004;0000;;25.84;
83229;16/05/2004;1200;0.2;;
83229;17/05/2004;0000;;25.98;
83229;17/05/2004;1200;1.6;;
83229;18/05/2004;0000;;26.12;
83229;18/05/2004;1200;0.1;;
83229;19/05/2004;0000;;25.62;
83229;19/05/2004;1200;1.8;;
83229;20/05/2004;0000;;26.06;
83229;20/05/2004;1200;2.1;;
83229;21/05/2004;0000;;25.12;
83229;21/05/2004;1200;5;;
83229;22/05/2004;0000;;24.2;
83229;22/05/2004;1200;14.7;;
83229;23/05/2004;0000;;25.66;
83229;23/05/2004;1200;15;;
83229;24/05/2004;0000;;25.9;
83229;24/05/2004;1200;0.1;;
83229;25/05/2004;0000;;25.72;
83229;25/05/2004;1200;0;;
83229;26/05/2004;0000;;25.22;
83229;26/05/2004;1200;0;;
83229;27/05/2004;0000;;25.36;
83229;27/05/2004;1200;0;;
83229;28/05/2004;0000;;26.18;
83229;28/05/2004;1200;0;;
83229;29/05/2004;0000;;24.86;
83229;29/05/2004;1200;0;;
83229;30/05/2004;0000;;25.22;
83229;30/05/2004;1200;24;;
83229;31/05/2004;0000;;25.92;
83229;31/05/2004;1200;1;;
83229;01/06/2004;0000;;25.04;
83229;01/06/2004;1200;17;;
83229;02/06/2004;0000;;25.14;
83229;02/06/2004;1200;18.5;;
83229;03/06/2004;0000;;24.82;
83229;03/06/2004;1200;0.1;;
83229;04/06/2004;0000;;25;
83229;04/06/2004;1200;1.4;;
83229;05/06/2004;0000;;25.2;
83229;05/06/2004;1200;0;;
83229;06/06/2004;0000;;25.48;
83229;06/06/2004;1200;0;;
83229;07/06/2004;0000;;25.16;
83229;07/06/2004;1200;6.2;;
83229;08/06/2004;0000;;22.5;
83229;08/06/2004;1200;72.8;;
83229;09/06/2004;0000;;24.22;
83229;09/06/2004;1200;28.2;;
83229;10/06/2004;0000;;23.96;
83229;10/06/2004;1200;3.4;;
83229;11/06/2004;0000;;24.08;
83229;11/06/2004;1200;22.6;;
83229;12/06/2004;0000;;24.16;
83229;12/06/2004;1200;14.1;;
83229;13/06/2004;0000;;24.66;
83229;13/06/2004;1200;4.7;;
83229;14/06/2004;0000;;23.32;
83229;14/06/2004;1200;0.8;;
83229;15/06/2004;0000;;23.12;
83229;15/06/2004;1200;61.1;;
83229;16/06/2004;0000;;24.7;
83229;16/06/2004;1200;7.8;;
83229;17/06/2004;0000;;25.18;
83229;17/06/2004;1200;2.2;;
83229;18/06/2004;0000;;24.02;
83229;18/06/2004;1200;4.3;;
83229;19/06/2004;0000;;24.8;
83229;19/06/2004;1200;0.2;;
83229;20/06/2004;0000;;24.72;
83229;20/06/2004;1200;10.5;;
83229;21/06/2004;0000;;24.4;
83229;21/06/2004;1200;0.5;;
83229;22/06/2004;0000;;24.14;
83229;22/06/2004;1200;2.4;;
83229;23/06/2004;0000;;24.38;
83229;23/06/2004;1200;5.7;;
83229;24/06/2004;0000;;24.04;
83229;24/06/2004;1200;1;;
83229;25/06/2004;0000;;23.92;
83229;25/06/2004;1200;0.2;;
83229;26/06/2004;0000;;23.6;
83229;26/06/2004;1200;7.2;;
83229;27/06/2004;0000;;24.3;
83229;27/06/2004;1200;1;;
83229;28/06/2004;0000;;24.02;
83229;28/06/2004;1200;12.7;;
83229;29/06/2004;0000;;24.82;
83229;29/06/2004;1200;0.8;;
83229;30/06/2004;0000;;23.58;
83229;30/06/2004;1200;18.9;;
83229;01/07/2004;0000;;24.36;
83229;01/07/2004;1200;3;;
83229;02/07/2004;0000;;24.14;
83229;02/07/2004;1200;12.1;;
83229;03/07/2004;0000;;24.32;
83229;03/07/2004;1200;2.6;;
83229;04/07/2004;0000;;24.06;
83229;04/07/2004;1200;16.8;;
83229;05/07/2004;0000;;22.12;
83229;05/07/2004;1200;28.2;;
83229;06/07/2004;0000;;24.14;
83229;06/07/2004;1200;2.2;;
83229;07/07/2004;0000;;24.38;
83229;07/07/2004;1200;0;;
83229;08/07/2004;0000;;23.88;
83229;08/07/2004;1200;4.3;;
83229;09/07/2004;0000;;23.64;
83229;09/07/2004;1200;1;;
83229;10/07/2004;0000;;24.4;
83229;10/07/2004;1200;10.4;;
83229;11/07/2004;0000;;24.44;
83229;11/07/2004;1200;0;;
83229;12/07/2004;0000;;24.74;
83229;12/07/2004;1200;0;;
83229;13/07/2004;0000;;24.5;
83229;13/07/2004;1200;0.3;;
83229;14/07/2004;0000;;23.96;
83229;14/07/2004;1200;3.8;;
83229;15/07/2004;0000;;24.82;
83229;15/07/2004;1200;2;;
83229;16/07/2004;0000;;24.02;
83229;16/07/2004;1200;0;;
83229;17/07/2004;0000;;23.48;
83229;17/07/2004;1200;3.4;;
83229;18/07/2004;0000;;24.4;
83229;18/07/2004;1200;0.2;;
83229;19/07/2004;0000;;23.66;
83229;19/07/2004;1200;7.2;;
83229;20/07/2004;0000;;23.22;
83229;20/07/2004;1200;0.5;;
83229;21/07/2004;0000;;22.6;
83229;21/07/2004;1200;12.1;;
83229;22/07/2004;0000;;21.84;
83229;22/07/2004;1200;7.4;;
83229;23/07/2004;0000;;20.26;
83229;23/07/2004;1200;31.4;;
83229;24/07/2004;0000;;21.68;
83229;24/07/2004;1200;11.8;;
83229;25/07/2004;0000;;22.62;
83229;25/07/2004;1200;9.4;;
83229;26/07/2004;0000;;22.8;
83229;26/07/2004;1200;0.4;;
83229;27/07/2004;0000;;23.18;
83229;27/07/2004;1200;0.6;;
83229;28/07/2004;0000;;23.08;
83229;28/07/2004;1200;2.3;;
83229;29/07/2004;0000;;22.64;
83229;29/07/2004;1200;4.3;;
83229;30/07/2004;0000;;22.76;
83229;30/07/2004;1200;31.7;;
83229;31/07/2004;0000;;21.56;
83229;31/07/2004;1200;9;;
83229;01/08/2004;0000;;22.32;
83229;01/08/2004;1200;10.8;;
83229;02/08/2004;0000;;23.32;
83229;02/08/2004;1200;4.6;;
83229;03/08/2004;0000;;23.8;
83229;03/08/2004;1200;0;;
83229;04/08/2004;0000;;23.2;
83229;04/08/2004;1200;10.5;;
83229;05/08/2004;0000;;22.7;
83229;05/08/2004;1200;5.6;;
83229;06/08/2004;0000;;22.3;
83229;06/08/2004;1200;31.6;;
83229;07/08/2004;0000;;23.36;
83229;07/08/2004;1200;2.7;;
83229;08/08/2004;0000;;23.76;
83229;08/08/2004;1200;0;;
83229;09/08/2004;0000;;23.7;
83229;09/08/2004;1200;0;;
83229;10/08/2004;0000;;22.14;
83229;10/08/2004;1200;2.2;;
83229;11/08/2004;0000;;22.2;
83229;11/08/2004;1200;0.8;;
83229;12/08/2004;0000;;22.38;
83229;12/08/2004;1200;0.1;;
83229;13/08/2004;0000;;22.06;
83229;13/08/2004;1200;18.8;;
83229;14/08/2004;0000;;21.42;
83229;14/08/2004;1200;11.1;;
83229;15/08/2004;0000;;22.16;
83229;15/08/2004;1200;0.5;;
83229;16/08/2004;0000;;23.14;
83229;16/08/2004;1200;1.7;;
83229;17/08/2004;0000;;23.3;
83229;17/08/2004;1200;0.4;;
83229;18/08/2004;0000;;24.12;
83229;18/08/2004;1200;0.2;;
83229;19/08/2004;0000;;24.4;
83229;19/08/2004;1200;0;;
83229;20/08/2004;0000;;24.52;
83229;20/08/2004;1200;2.2;;
83229;21/08/2004;0000;;23.28;
83229;21/08/2004;1200;2.3;;
83229;22/08/2004;0000;;24.26;
83229;22/08/2004;1200;0.4;;
83229;23/08/2004;0000;;23.68;
83229;23/08/2004;1200;22;;
83229;24/08/2004;0000;;23.9;
83229;24/08/2004;1200;0;;
83229;25/08/2004;0000;;23.56;
83229;25/08/2004;1200;0;;
83229;26/08/2004;0000;;23.32;
83229;26/08/2004;1200;0;;
83229;27/08/2004;0000;;24.48;
83229;27/08/2004;1200;1;;
83229;28/08/2004;0000;;24.12;
83229;28/08/2004;1200;0;;
83229;29/08/2004;0000;;24.6;
83229;29/08/2004;1200;0;;
83229;30/08/2004;0000;;24.88;
83229;30/08/2004;1200;0;;
83229;31/08/2004;0000;;24.52;
83229;31/08/2004;1200;0;;
83229;01/09/2004;0000;;24.74;
83229;01/09/2004;1200;0;;
83229;02/09/2004;0000;;24.5;
83229;02/09/2004;1200;0;;
83229;03/09/2004;0000;;24.3;
83229;03/09/2004;1200;0;;
83229;04/09/2004;0000;;23.38;
83229;04/09/2004;1200;0;;
83229;05/09/2004;0000;;24.48;
83229;05/09/2004;1200;0;;
83229;06/09/2004;0000;;23.98;
83229;06/09/2004;1200;0;;
83229;07/09/2004;0000;;24.12;
83229;07/09/2004;1200;0.1;;
83229;08/09/2004;0000;;24.54;
83229;08/09/2004;1200;0;;
83229;09/09/2004;0000;;24.52;
83229;09/09/2004;1200;0;;
83229;10/09/2004;0000;;24.46;
83229;10/09/2004;1200;0;;
83229;11/09/2004;0000;;24.64;
83229;11/09/2004;1200;0.5;;
83229;12/09/2004;0000;;23.68;
83229;12/09/2004;1200;0;;
83229;13/09/2004;0000;;24.56;
83229;13/09/2004;1200;0;;
83229;14/09/2004;0000;;24.84;
83229;14/09/2004;1200;0.5;;
83229;15/09/2004;0000;;25.06;
83229;15/09/2004;1200;0;;
83229;16/09/2004;0000;;24.9;
83229;16/09/2004;1200;0;;
83229;17/09/2004;0000;;24.4;
83229;17/09/2004;1200;0;;
83229;18/09/2004;0000;;25.44;
83229;18/09/2004;1200;0.1;;
83229;19/09/2004;0000;;24.36;
83229;19/09/2004;1200;0;;
83229;20/09/2004;0000;;24.64;
83229;20/09/2004;1200;2.2;;
83229;21/09/2004;0000;;25.02;
83229;21/09/2004;1200;0.1;;
83229;22/09/2004;0000;;25.04;
83229;22/09/2004;1200;1.3;;
83229;23/09/2004;0000;;24.26;
83229;23/09/2004;1200;9.2;;
83229;24/09/2004;0000;;24.82;
83229;24/09/2004;1200;0;;
83229;25/09/2004;0000;;25.18;
83229;25/09/2004;1200;0.6;;
83229;26/09/2004;0000;;24.26;
83229;26/09/2004;1200;0.2;;
83229;27/09/2004;0000;;24.16;
83229;27/09/2004;1200;7.4;;
83229;28/09/2004;0000;;24.62;
83229;28/09/2004;1200;0;;
83229;29/09/2004;0000;;23.06;
83229;29/09/2004;1200;17.4;;
83229;30/09/2004;0000;;24.82;
83229;30/09/2004;1200;0.9;;
83229;01/10/2004;0000;;25.06;
83229;01/10/2004;1200;0;;
83229;02/10/2004;0000;;24.92;
83229;02/10/2004;1200;0;;
83229;03/10/2004;0000;;25.16;
83229;03/10/2004;1200;0;;
83229;04/10/2004;0000;;25.52;
83229;04/10/2004;1200;0;;
83229;05/10/2004;0000;;25.58;
83229;05/10/2004;1200;0.1;;
83229;06/10/2004;0000;;25.34;
83229;06/10/2004;1200;0;;
83229;07/10/2004;0000;;25.72;
83229;07/10/2004;1200;0;;
83229;08/10/2004;0000;;23.5;
83229;08/10/2004;1200;5.9;;
83229;09/10/2004;0000;;24.88;
83229;09/10/2004;1200;4;;
83229;10/10/2004;0000;;25.74;
83229;10/10/2004;1200;0.3;;
83229;11/10/2004;0000;;25.8;
83229;11/10/2004;1200;0;;
83229;12/10/2004;0000;;25.82;
83229;12/10/2004;1200;0;;
83229;13/10/2004;0000;;25.22;
83229;13/10/2004;1200;2.5;;
83229;14/10/2004;0000;;25.22;
83229;14/10/2004;1200;0.5;;
83229;15/10/2004;0000;;25.02;
83229;15/10/2004;1200;0.2;;
83229;16/10/2004;0000;;24.24;
83229;16/10/2004;1200;1;;
83229;17/10/2004;0000;;25.1;
83229;17/10/2004;1200;1.5;;
83229;18/10/2004;0000;;25.46;
83229;18/10/2004;1200;0;;
83229;19/10/2004;0000;;25.58;
83229;19/10/2004;1200;0;;
83229;20/10/2004;0000;;25.78;
83229;20/10/2004;1200;0;;
83229;21/10/2004;0000;;26.28;
83229;21/10/2004;1200;0;;
83229;22/10/2004;0000;;24.08;
83229;22/10/2004;1200;12.4;;
83229;23/10/2004;0000;;24.4;
83229;23/10/2004;1200;1.5;;
83229;24/10/2004;0000;;24.74;
83229;24/10/2004;1200;15.4;;
83229;25/10/2004;0000;;25.9;
83229;25/10/2004;1200;1;;
83229;26/10/2004;0000;;26.04;
83229;26/10/2004;1200;0;;
83229;27/10/2004;0000;;25.8;
83229;27/10/2004;1200;0.9;;
83229;28/10/2004;0000;;25.92;
83229;28/10/2004;1200;25.5;;
83229;29/10/2004;0000;;25.68;
83229;29/10/2004;1200;0.1;;
83229;30/10/2004;0000;;25.7;
83229;30/10/2004;1200;4.5;;
83229;31/10/2004;0000;;25.58;
83229;31/10/2004;1200;4.7;;
83229;01/11/2004;0000;;25.92;
83229;01/11/2004;1200;0;;
83229;02/11/2004;0000;;26.12;
83229;02/11/2004;1200;0;;
83229;03/11/2004;0000;;25.56;
83229;03/11/2004;1200;5;;
83229;04/11/2004;0000;;25.96;
83229;04/11/2004;1200;1.3;;
83229;05/11/2004;0000;;26.14;
83229;05/11/2004;1200;0;;
83229;06/11/2004;0000;;26.3;
83229;06/11/2004;1200;0.4;;
83229;07/11/2004;0000;;26.46;
83229;07/11/2004;1200;1.4;;
83229;08/11/2004;0000;;26.4;
83229;08/11/2004;1200;0;;
83229;09/11/2004;0000;;25.64;
83229;09/11/2004;1200;0;;
83229;10/11/2004;0000;;26.04;
83229;10/11/2004;1200;0.6;;
83229;11/11/2004;0000;;25.62;
83229;11/11/2004;1200;2.8;;
83229;12/11/2004;0000;;25.96;
83229;12/11/2004;1200;0.6;;
83229;13/11/2004;0000;;26.78;
83229;13/11/2004;1200;0;;
83229;14/11/2004;0000;;26.74;
83229;14/11/2004;1200;0;;
83229;15/11/2004;0000;;26.76;
83229;15/11/2004;1200;0;;
83229;16/11/2004;0000;;25.8;
83229;16/11/2004;1200;0.2;;
83229;17/11/2004;0000;;26.04;
83229;17/11/2004;1200;1.2;;
83229;18/11/2004;0000;;26.62;
83229;18/11/2004;1200;0;;
83229;19/11/2004;0000;;27.12;
83229;19/11/2004;1200;0;;
83229;20/11/2004;0000;;27.36;
83229;20/11/2004;1200;0;;
83229;21/11/2004;0000;;24.68;
83229;21/11/2004;1200;27;;
83229;22/11/2004;0000;;25.16;
83229;22/11/2004;1200;0;;
83229;23/11/2004;0000;;23.16;
83229;23/11/2004;1200;22.6;;
83229;24/11/2004;0000;;22.34;
83229;24/11/2004;1200;80;;
83229;25/11/2004;0000;;24.08;
83229;25/11/2004;1200;19.5;;
83229;26/11/2004;0000;;24.9;
83229;26/11/2004;1200;4.7;;
83229;27/11/2004;0000;;26.36;
83229;27/11/2004;1200;0;;
83229;28/11/2004;0000;;26.5;
83229;28/11/2004;1200;0.3;;
83229;29/11/2004;0000;;26.76;
83229;29/11/2004;1200;0;;
83229;30/11/2004;0000;;26.4;
83229;30/11/2004;1200;0;;
83229;01/12/2004;0000;;26.48;
83229;01/12/2004;1200;0;;
83229;02/12/2004;0000;;26.08;
83229;02/12/2004;1200;0;;
83229;03/12/2004;0000;;26.46;
83229;03/12/2004;1200;0;;
83229;04/12/2004;0000;;26.82;
83229;04/12/2004;1200;0;;
83229;05/12/2004;0000;;26.46;
83229;05/12/2004;1200;0;;
83229;06/12/2004;0000;;26.4;
83229;06/12/2004;1200;0;;
83229;07/12/2004;0000;;26.66;
83229;07/12/2004;1200;0;;
83229;08/12/2004;0000;;27.68;
83229;08/12/2004;1200;0;;
83229;09/12/2004;0000;;27.18;
83229;09/12/2004;1200;0;;
83229;10/12/2004;0000;;27.08;
83229;10/12/2004;1200;0;;
83229;11/12/2004;0000;;27.04;
83229;11/12/2004;1200;0;;
83229;12/12/2004;0000;;27.24;
83229;12/12/2004;1200;0;;
83229;13/12/2004;0000;;27;
83229;13/12/2004;1200;2.6;;
83229;14/12/2004;0000;;27.08;
83229;14/12/2004;1200;0;;
83229;15/12/2004;0000;;26.82;
83229;15/12/2004;1200;0;;
83229;16/12/2004;0000;;26.86;
83229;16/12/2004;1200;0;;
83229;17/12/2004;0000;;26.86;
83229;17/12/2004;1200;0;;
83229;18/12/2004;0000;;26.64;
83229;18/12/2004;1200;0;;
83229;19/12/2004;0000;;27.14;
83229;19/12/2004;1200;0.1;;
83229;20/12/2004;0000;;27.04;
83229;20/12/2004;1200;0;;
83229;21/12/2004;0000;;27.46;
83229;21/12/2004;1200;0;;
83229;22/12/2004;0000;;26.48;
83229;22/12/2004;1200;0;;
83229;23/12/2004;0000;;26.72;
83229;23/12/2004;1200;0;;
83229;24/12/2004;0000;;26.82;
83229;24/12/2004;1200;0;;
83229;25/12/2004;0000;;27.06;
83229;25/12/2004;1200;0;;
83229;26/12/2004;0000;;27.44;
83229;26/12/2004;1200;0.6;;
83229;27/12/2004;0000;;26.98;
83229;27/12/2004;1200;0;;
83229;28/12/2004;0000;;26.42;
83229;28/12/2004;1200;0;;
83229;29/12/2004;0000;;26.98;
83229;29/12/2004;1200;0;;
83229;30/12/2004;0000;;27.54;
83229;30/12/2004;1200;7.6;;
83229;31/12/2004;0000;;27.8;
83229;31/12/2004;1200;0;;
83229;01/01/2005;0000;;27.44;
83229;01/01/2005;1200;0;;
83229;02/01/2005;0000;;27.72;
83229;02/01/2005;1200;0.3;;
83229;03/01/2005;0000;;27.5;
83229;03/01/2005;1200;0;;
83229;04/01/2005;0000;;26.76;
83229;04/01/2005;1200;4;;
83229;05/01/2005;0000;;27.26;
83229;05/01/2005;1200;0;;
83229;06/01/2005;0000;;26.76;
83229;06/01/2005;1200;2.4;;
83229;07/01/2005;0000;;27.36;
83229;07/01/2005;1200;1.3;;
83229;08/01/2005;0000;;27.62;
83229;08/01/2005;1200;0.5;;
83229;09/01/2005;0000;;27.68;
83229;09/01/2005;1200;0;;
83229;10/01/2005;0000;;27.54;
83229;10/01/2005;1200;0;;
83229;11/01/2005;0000;;27.72;
83229;11/01/2005;1200;0.1;;
83229;12/01/2005;0000;;27.78;
83229;12/01/2005;1200;0;;
83229;13/01/2005;0000;;28.1;
83229;13/01/2005;1200;0;;
83229;14/01/2005;0000;;26.42;
83229;14/01/2005;1200;0;;
83229;15/01/2005;0000;;26.46;
83229;15/01/2005;1200;11.2;;
83229;16/01/2005;0000;;27.22;
83229;16/01/2005;1200;0.1;;
83229;17/01/2005;0000;;27.06;
83229;17/01/2005;1200;0;;
83229;18/01/2005;0000;;27.6;
83229;18/01/2005;1200;0;;
83229;19/01/2005;0000;;27.74;
83229;19/01/2005;1200;0;;
83229;20/01/2005;0000;;27.5;
83229;20/01/2005;1200;0.1;;
83229;21/01/2005;0000;;27.78;
83229;21/01/2005;1200;0;;
83229;22/01/2005;0000;;27.96;
83229;22/01/2005;1200;0;;
83229;23/01/2005;0000;;27.32;
83229;23/01/2005;1200;0;;
83229;24/01/2005;0000;;27.54;
83229;24/01/2005;1200;0;;
83229;25/01/2005;0000;;27.34;
83229;25/01/2005;1200;0;;
83229;26/01/2005;0000;;28.24;
83229;26/01/2005;1200;0;;
83229;27/01/2005;0000;;28.6;
83229;27/01/2005;1200;0;;
83229;28/01/2005;0000;;26.96;
83229;28/01/2005;1200;0;;
83229;29/01/2005;0000;;25.92;
83229;29/01/2005;1200;8.4;;
83229;30/01/2005;0000;;25.42;
83229;30/01/2005;1200;14.2;;
83229;31/01/2005;0000;;27.46;
83229;31/01/2005;1200;0.3;;
83229;01/02/2005;0000;;27.58;
83229;01/02/2005;1200;0.2;;
83229;02/02/2005;0000;;28.04;
83229;02/02/2005;1200;0;;
83229;03/02/2005;0000;;28.04;
83229;03/02/2005;1200;0;;
83229;04/02/2005;0000;;27.78;
83229;04/02/2005;1200;0;;
83229;05/02/2005;0000;;27.76;
83229;05/02/2005;1200;0;;
83229;06/02/2005;0000;;28.16;
83229;06/02/2005;1200;0;;
83229;07/02/2005;0000;;25.6;
83229;07/02/2005;1200;10.5;;
83229;08/02/2005;0000;;24.92;
83229;08/02/2005;1200;82;;
83229;09/02/2005;0000;;25.14;
83229;09/02/2005;1200;39.5;;
83229;10/02/2005;0000;;25.14;
83229;10/02/2005;1200;66.4;;
83229;11/02/2005;0000;;26.78;
83229;11/02/2005;1200;17.4;;
83229;12/02/2005;0000;;27.5;
83229;12/02/2005;1200;0;;
83229;13/02/2005;0000;;26.02;
83229;13/02/2005;1200;0.1;;
83229;14/02/2005;0000;;26.9;
83229;14/02/2005;1200;17.8;;
83229;15/02/2005;0000;;26.66;
83229;15/02/2005;1200;2;;
83229;16/02/2005;0000;;25.98;
83229;16/02/2005;1200;0.6;;
83229;17/02/2005;0000;;26.92;
83229;17/02/2005;1200;82.9;;
83229;18/02/2005;0000;;26.82;
83229;18/02/2005;1200;6.4;;
83229;19/02/2005;0000;;27.3;
83229;19/02/2005;1200;0;;
83229;20/02/2005;0000;;27.8;
83229;20/02/2005;1200;0;;
83229;21/02/2005;0000;;26.34;
83229;21/02/2005;1200;0;;
83229;22/02/2005;0000;;25.96;
83229;22/02/2005;1200;0;;
83229;23/02/2005;0000;;26.72;
83229;23/02/2005;1200;13.4;;
83229;24/02/2005;0000;;27.42;
83229;24/02/2005;1200;0.3;;
83229;25/02/2005;0000;;27.08;
83229;25/02/2005;1200;3.5;;
83229;26/02/2005;0000;;27.5;
83229;26/02/2005;1200;6.4;;
83229;27/02/2005;0000;;27.1;
83229;27/02/2005;1200;0;;
83229;28/02/2005;0000;;27.2;
83229;28/02/2005;1200;0;;
83229;01/03/2005;0000;;27.18;
83229;01/03/2005;1200;0;;
83229;02/03/2005;0000;;27.6;
83229;02/03/2005;1200;0;;
83229;03/03/2005;0000;;27.64;
83229;03/03/2005;1200;0;;
83229;04/03/2005;0000;;27.9;
83229;04/03/2005;1200;0;;
83229;05/03/2005;0000;;27.24;
83229;05/03/2005;1200;0;;
83229;06/03/2005;0000;;27.48;
83229;06/03/2005;1200;20;;
83229;07/03/2005;0000;;27.6;
83229;07/03/2005;1200;0;;
83229;08/03/2005;0000;;27.18;
83229;08/03/2005;1200;0;;
83229;09/03/2005;0000;;27.22;
83229;09/03/2005;1200;1.2;;
83229;10/03/2005;0000;;26.84;
83229;10/03/2005;1200;0;;
83229;11/03/2005;0000;;27.82;
83229;11/03/2005;1200;1;;
83229;12/03/2005;0000;;27.4;
83229;12/03/2005;1200;0;;
83229;13/03/2005;0000;;28.2;
83229;13/03/2005;1200;0;;
83229;14/03/2005;0000;;27.22;
83229;14/03/2005;1200;0;;
83229;15/03/2005;0000;;27.9;
83229;15/03/2005;1200;0;;
83229;16/03/2005;0000;;27.56;
83229;16/03/2005;1200;0.2;;
83229;17/03/2005;0000;;27.36;
83229;17/03/2005;1200;0;;
83229;18/03/2005;0000;;28.1;
83229;18/03/2005;1200;0;;
83229;19/03/2005;0000;;28.16;
83229;19/03/2005;1200;0;;
83229;20/03/2005;0000;;27.92;
83229;20/03/2005;1200;0;;
83229;21/03/2005;0000;;28.18;
83229;21/03/2005;1200;1.6;;
83229;22/03/2005;0000;;28.1;
83229;22/03/2005;1200;0.8;;
83229;23/03/2005;0000;;27.52;
83229;23/03/2005;1200;0.2;;
83229;24/03/2005;0000;;27.02;
83229;24/03/2005;1200;10.5;;
83229;25/03/2005;0000;;27.78;
83229;25/03/2005;1200;0;;
83229;26/03/2005;0000;;27;
83229;26/03/2005;1200;0;;
83229;27/03/2005;0000;;25.76;
83229;27/03/2005;1200;16.6;;
83229;28/03/2005;0000;;25.2;
83229;28/03/2005;1200;78.5;;
83229;29/03/2005;0000;;25.14;
83229;29/03/2005;1200;70.6;;
83229;30/03/2005;0000;;25.2;
83229;30/03/2005;1200;144.8;;
83229;31/03/2005;0000;;25.92;
83229;31/03/2005;1200;3.4;;
83229;01/04/2005;0000;;25.24;
83229;01/04/2005;1200;13.4;;
83229;02/04/2005;0000;;24.74;
83229;02/04/2005;1200;53;;
83229;03/04/2005;0000;;24.46;
83229;03/04/2005;1200;89.3;;
83229;04/04/2005;0000;;26.08;
83229;04/04/2005;1200;22.4;;
83229;05/04/2005;0000;;27.02;
83229;05/04/2005;1200;0;;
83229;06/04/2005;0000;;26.9;
83229;06/04/2005;1200;4.2;;
83229;07/04/2005;0000;;26.96;
83229;07/04/2005;1200;13.4;;
83229;08/04/2005;0000;;27.08;
83229;08/04/2005;1200;0;;
83229;09/04/2005;0000;;27.02;
83229;09/04/2005;1200;3.1;;
83229;10/04/2005;0000;;26.9;
83229;10/04/2005;1200;3.2;;
83229;11/04/2005;0000;;26.66;
83229;11/04/2005;1200;8.4;;
83229;12/04/2005;0000;;27.34;
83229;12/04/2005;1200;2;;
83229;13/04/2005;0000;;25.7;
83229;13/04/2005;1200;4.2;;
83229;14/04/2005;0000;;26.72;
83229;14/04/2005;1200;5.3;;
83229;15/04/2005;0000;;26.12;
83229;15/04/2005;1200;6;;
83229;16/04/2005;0000;;25.82;
83229;16/04/2005;1200;13.1;;
83229;17/04/2005;0000;;25.82;
83229;17/04/2005;1200;58;;
83229;18/04/2005;0000;;26.54;
83229;18/04/2005;1200;0.4;;
83229;19/04/2005;0000;;27.12;
83229;19/04/2005;1200;0.1;;
83229;20/04/2005;0000;;25.14;
83229;20/04/2005;1200;0.3;;
83229;21/04/2005;0000;;25.94;
83229;21/04/2005;1200;16;;
83229;22/04/2005;0000;;26.4;
83229;22/04/2005;1200;8.4;;
83229;23/04/2005;0000;;26.4;
83229;23/04/2005;1200;0.4;;
83229;24/04/2005;0000;;26.56;
83229;24/04/2005;1200;0.2;;
83229;25/04/2005;0000;;26.04;
83229;25/04/2005;1200;2.8;;
83229;26/04/2005;0000;;26.64;
83229;26/04/2005;1200;0;;
83229;27/04/2005;0000;;27.12;
83229;27/04/2005;1200;0;;
83229;28/04/2005;0000;;25.62;
83229;28/04/2005;1200;45.3;;
83229;29/04/2005;0000;;26.32;
83229;29/04/2005;1200;6.8;;
83229;30/04/2005;0000;;25.72;
83229;30/04/2005;1200;35.3;;
83229;01/05/2005;0000;;26.5;
83229;01/05/2005;1200;3.4;;
83229;02/05/2005;0000;;24.82;
83229;02/05/2005;1200;48.2;;
83229;03/05/2005;0000;;24.88;
83229;03/05/2005;1200;4.6;;
83229;04/05/2005;0000;;24.26;
83229;04/05/2005;1200;17.7;;
83229;05/05/2005;0000;;25;
83229;05/05/2005;1200;7.2;;
83229;06/05/2005;0000;;23.62;
83229;06/05/2005;1200;21;;
83229;07/05/2005;0000;;25.78;
83229;07/05/2005;1200;2.7;;
83229;08/05/2005;0000;;25.96;
83229;08/05/2005;1200;0;;
83229;09/05/2005;0000;;25.2;
83229;09/05/2005;1200;2.9;;
83229;10/05/2005;0000;;26.18;
83229;10/05/2005;1200;24.3;;
83229;11/05/2005;0000;;26.6;
83229;11/05/2005;1200;0;;
83229;12/05/2005;0000;;25.7;
83229;12/05/2005;1200;8.4;;
83229;13/05/2005;0000;;25.76;
83229;13/05/2005;1200;11.6;;
83229;14/05/2005;0000;;26.34;
83229;14/05/2005;1200;0;;
83229;15/05/2005;0000;;26.42;
83229;15/05/2005;1200;1.2;;
83229;16/05/2005;0000;;26.74;
83229;16/05/2005;1200;0.3;;
83229;17/05/2005;0000;;26.1;
83229;17/05/2005;1200;3.6;;
83229;18/05/2005;0000;;24.52;
83229;18/05/2005;1200;9.8;;
83229;19/05/2005;0000;;25.26;
83229;19/05/2005;1200;0;;
83229;20/05/2005;0000;;25.08;
83229;20/05/2005;1200;0;;
83229;21/05/2005;0000;;26.32;
83229;21/05/2005;1200;0;;
83229;22/05/2005;0000;;26.94;
83229;22/05/2005;1200;0;;
83229;23/05/2005;0000;;27.08;
83229;23/05/2005;1200;0;;
83229;24/05/2005;0000;;26.74;
83229;24/05/2005;1200;0;;
83229;25/05/2005;0000;;26.88;
83229;25/05/2005;1200;2.7;;
83229;26/05/2005;0000;;26.52;
83229;26/05/2005;1200;1.3;;
83229;27/05/2005;0000;;25.96;
83229;27/05/2005;1200;0.5;;
83229;28/05/2005;0000;;26.08;
83229;28/05/2005;1200;11.6;;
83229;29/05/2005;0000;;25.86;
83229;29/05/2005;1200;11;;
83229;30/05/2005;0000;;25.66;
83229;30/05/2005;1200;4.2;;
83229;31/05/2005;0000;;26.36;
83229;31/05/2005;1200;0;;
83229;01/06/2005;0000;;25.42;
83229;01/06/2005;1200;2.9;;
83229;02/06/2005;0000;;25.02;
83229;02/06/2005;1200;29.5;;
83229;03/06/2005;0000;;25.22;
83229;03/06/2005;1200;16.5;;
83229;04/06/2005;0000;;22.94;
83229;04/06/2005;1200;25.9;;
83229;05/06/2005;0000;;23.84;
83229;05/06/2005;1200;37.4;;
83229;06/06/2005;0000;;24.52;
83229;06/06/2005;1200;4.4;;
83229;07/06/2005;0000;;24.46;
83229;07/06/2005;1200;46.4;;
83229;08/06/2005;0000;;24.78;
83229;08/06/2005;1200;11.8;;
83229;09/06/2005;0000;;23.96;
83229;09/06/2005;1200;6.5;;
83229;10/06/2005;0000;;25;
83229;10/06/2005;1200;4.1;;
83229;11/06/2005;0000;;25.2;
83229;11/06/2005;1200;3;;
83229;12/06/2005;0000;;24.28;
83229;12/06/2005;1200;4.4;;
83229;13/06/2005;0000;;24.54;
83229;13/06/2005;1200;3.2;;
83229;14/06/2005;0000;;24.76;
83229;14/06/2005;1200;10.6;;
83229;15/06/2005;0000;;24.42;
83229;15/06/2005;1200;1.6;;
83229;16/06/2005;0000;;24.38;
83229;16/06/2005;1200;11.2;;
83229;17/06/2005;0000;;24.36;
83229;17/06/2005;1200;0;;
83229;18/06/2005;0000;;24.92;
83229;18/06/2005;1200;0;;
83229;19/06/2005;0000;;25.56;
83229;19/06/2005;1200;0;;
83229;20/06/2005;0000;;25.78;
83229;20/06/2005;1200;0;;
83229;21/06/2005;0000;;25.86;
83229;21/06/2005;1200;0;;
83229;22/06/2005;0000;;23.9;
83229;22/06/2005;1200;11.3;;
83229;23/06/2005;0000;;23.16;
83229;23/06/2005;1200;29.4;;
83229;24/06/2005;0000;;23.9;
83229;24/06/2005;1200;26.2;;
83229;25/06/2005;0000;;23.06;
83229;25/06/2005;1200;31.7;;
83229;26/06/2005;0000;;23.32;
83229;26/06/2005;1200;41.5;;
83229;27/06/2005;0000;;24.2;
83229;27/06/2005;1200;49.1;;
83229;28/06/2005;0000;;25.18;
83229;28/06/2005;1200;6.8;;
83229;29/06/2005;0000;;24.08;
83229;29/06/2005;1200;3.3;;
83229;30/06/2005;0000;;23.52;
83229;30/06/2005;1200;2.4;;
83229;01/07/2005;0000;;23.96;
83229;01/07/2005;1200;0.8;;
83229;02/07/2005;0000;;25.02;
83229;02/07/2005;1200;3.1;;
83229;03/07/2005;0000;;23.96;
83229;03/07/2005;1200;1.5;;
83229;04/07/2005;0000;;24.84;
83229;04/07/2005;1200;0.6;;
83229;05/07/2005;0000;;22.94;
83229;05/07/2005;1200;0.8;;
83229;06/07/2005;0000;;24.66;
83229;06/07/2005;1200;2.9;;
83229;07/07/2005;0000;;23.92;
83229;07/07/2005;1200;0;;
83229;08/07/2005;0000;;22.16;
83229;08/07/2005;1200;22.5;;
83229;09/07/2005;0000;;22.3;
83229;09/07/2005;1200;28.3;;
83229;10/07/2005;0000;;22.88;
83229;10/07/2005;1200;14.7;;
83229;11/07/2005;0000;;23.56;
83229;11/07/2005;1200;22.2;;
83229;12/07/2005;0000;;23.32;
83229;12/07/2005;1200;11.9;;
83229;13/07/2005;0000;;23.96;
83229;13/07/2005;1200;5.2;;
83229;14/07/2005;0000;;22.08;
83229;14/07/2005;1200;1.1;;
83229;15/07/2005;0000;;23.54;
83229;15/07/2005;1200;8.5;;
83229;16/07/2005;0000;;23.8;
83229;16/07/2005;1200;4;;
83229;17/07/2005;0000;;23.56;
83229;17/07/2005;1200;0;;
83229;18/07/2005;0000;;23.44;
83229;18/07/2005;1200;0;;
83229;19/07/2005;0000;;23.02;
83229;19/07/2005;1200;0;;
83229;20/07/2005;0000;;23.24;
83229;20/07/2005;1200;40.6;;
83229;21/07/2005;0000;;24.3;
83229;21/07/2005;1200;15.6;;
83229;22/07/2005;0000;;24.26;
83229;22/07/2005;1200;0;;
83229;23/07/2005;0000;;23.96;
83229;23/07/2005;1200;1.6;;
83229;24/07/2005;0000;;24.02;
83229;24/07/2005;1200;0.7;;
83229;25/07/2005;0000;;23.1;
83229;25/07/2005;1200;9.3;;
83229;26/07/2005;0000;;23.28;
83229;26/07/2005;1200;6.8;;
83229;27/07/2005;0000;;24.44;
83229;27/07/2005;1200;1.4;;
83229;28/07/2005;0000;;24.7;
83229;28/07/2005;1200;0;;
83229;29/07/2005;0000;;24.48;
83229;29/07/2005;1200;0;;
83229;30/07/2005;0000;;24.44;
83229;30/07/2005;1200;0;;
83229;31/07/2005;0000;;24.08;
83229;31/07/2005;1200;0;;
83229;01/08/2005;0000;;23.86;
83229;01/08/2005;1200;6.6;;
83229;02/08/2005;0000;;23.32;
83229;02/08/2005;1200;1.6;;
83229;03/08/2005;0000;;24.5;
83229;03/08/2005;1200;4.8;;
83229;04/08/2005;0000;;24.28;
83229;04/08/2005;1200;9.8;;
83229;05/08/2005;0000;;24.34;
83229;05/08/2005;1200;0.2;;
83229;06/08/2005;0000;;24.28;
83229;06/08/2005;1200;2;;
83229;07/08/2005;0000;;24.1;
83229;07/08/2005;1200;0.1;;
83229;08/08/2005;0000;;24.1;
83229;08/08/2005;1200;0.7;;
83229;09/08/2005;0000;;23.9;
83229;09/08/2005;1200;5.4;;
83229;10/08/2005;0000;;23.08;
83229;10/08/2005;1200;8;;
83229;11/08/2005;0000;;24.36;
83229;11/08/2005;1200;3.4;;
83229;12/08/2005;0000;;23.98;
83229;12/08/2005;1200;35;;
83229;13/08/2005;0000;;24.6;
83229;13/08/2005;1200;0.2;;
83229;14/08/2005;0000;;24.5;
83229;14/08/2005;1200;5.2;;
83229;15/08/2005;0000;;24.32;
83229;15/08/2005;1200;0.8;;
83229;16/08/2005;0000;;24.68;
83229;16/08/2005;1200;4.5;;
83229;17/08/2005;0000;;24.12;
83229;17/08/2005;1200;1.4;;
83229;18/08/2005;0000;;24.64;
83229;18/08/2005;1200;7.2;;
83229;19/08/2005;0000;;23.66;
83229;19/08/2005;1200;5;;
83229;20/08/2005;0000;;24.42;
83229;20/08/2005;1200;4;;
83229;21/08/2005;0000;;24.32;
83229;21/08/2005;1200;1.8;;
83229;22/08/2005;0000;;23.24;
83229;22/08/2005;1200;1;;
83229;23/08/2005;0000;;24.04;
83229;23/08/2005;1200;1;;
83229;24/08/2005;0000;;24.28;
83229;24/08/2005;1200;3.4;;
83229;25/08/2005;0000;;24.24;
83229;25/08/2005;1200;0;;
83229;26/08/2005;0000;;24.5;
83229;26/08/2005;1200;0.2;;
83229;27/08/2005;0000;;24.16;
83229;27/08/2005;1200;0;;
83229;28/08/2005;0000;;24.78;
83229;28/08/2005;1200;1.8;;
83229;29/08/2005;0000;;24.58;
83229;29/08/2005;1200;2;;
83229;30/08/2005;0000;;24.72;
83229;30/08/2005;1200;0;;
83229;31/08/2005;0000;;24.5;
83229;31/08/2005;1200;0;;
83229;01/09/2005;0000;;24.9;
83229;01/09/2005;1200;0.1;;
83229;02/09/2005;0000;;24.5;
83229;02/09/2005;1200;0;;
83229;03/09/2005;0000;;24.8;
83229;03/09/2005;1200;0;;
83229;04/09/2005;0000;;25.02;
83229;04/09/2005;1200;1;;
83229;05/09/2005;0000;;25.42;
83229;05/09/2005;1200;0;;
83229;06/09/2005;0000;;25.16;
83229;06/09/2005;1200;0;;
83229;07/09/2005;0000;;25.28;
83229;07/09/2005;1200;0;;
83229;08/09/2005;0000;;25.7;
83229;08/09/2005;1200;0;;
83229;09/09/2005;0000;;25.12;
83229;09/09/2005;1200;0;;
83229;10/09/2005;0000;;25.14;
83229;10/09/2005;1200;0;;
83229;11/09/2005;0000;;23.56;
83229;11/09/2005;1200;20.8;;
83229;12/09/2005;0000;;24.52;
83229;12/09/2005;1200;16.8;;
83229;13/09/2005;0000;;24.68;
83229;13/09/2005;1200;0;;
83229;14/09/2005;0000;;24.22;
83229;14/09/2005;1200;0;;
83229;15/09/2005;0000;;24.08;
83229;15/09/2005;1200;3.3;;
83229;16/09/2005;0000;;24.24;
83229;16/09/2005;1200;4.7;;
83229;17/09/2005;0000;;24.38;
83229;17/09/2005;1200;0.6;;
83229;18/09/2005;0000;;24.94;
83229;18/09/2005;1200;0;;
83229;19/09/2005;0000;;24.72;
83229;19/09/2005;1200;0;;
83229;20/09/2005;0000;;25.26;
83229;20/09/2005;1200;0;;
83229;21/09/2005;0000;;25.04;
83229;21/09/2005;1200;0;;
83229;22/09/2005;0000;;26.2;
83229;22/09/2005;1200;0;;
83229;23/09/2005;0000;;25.38;
83229;23/09/2005;1200;2.6;;
83229;24/09/2005;0000;;25.5;
83229;24/09/2005;1200;0;;
83229;25/09/2005;0000;;25.94;
83229;25/09/2005;1200;0;;
83229;26/09/2005;0000;;26.18;
83229;26/09/2005;1200;0;;
83229;27/09/2005;0000;;26.24;
83229;27/09/2005;1200;0;;
83229;28/09/2005;0000;;25.84;
83229;28/09/2005;1200;0.1;;
83229;29/09/2005;0000;;25.84;
83229;29/09/2005;1200;0;;
83229;30/09/2005;0000;;25.8;
83229;30/09/2005;1200;0.6;;
83229;01/10/2005;0000;;25.78;
83229;01/10/2005;1200;1;;
83229;02/10/2005;0000;;25.42;
83229;02/10/2005;1200;0;;
83229;03/10/2005;0000;;24.42;
83229;03/10/2005;1200;1.2;;
83229;04/10/2005;0000;;25.06;
83229;04/10/2005;1200;4.6;;
83229;05/10/2005;0000;;26.62;
83229;05/10/2005;1200;0;;
83229;06/10/2005;0000;;26.68;
83229;06/10/2005;1200;0;;
83229;07/10/2005;0000;;26.66;
83229;07/10/2005;1200;0;;
83229;08/10/2005;0000;;25.54;
83229;08/10/2005;1200;0.1;;
83229;09/10/2005;0000;;25.82;
83229;09/10/2005;1200;0;;
83229;10/10/2005;0000;;25.46;
83229;10/10/2005;1200;3.2;;
83229;11/10/2005;0000;;25.88;
83229;11/10/2005;1200;0.2;;
83229;12/10/2005;0000;;25.8;
83229;12/10/2005;1200;0;;
83229;13/10/2005;0000;;26.82;
83229;13/10/2005;1200;0;;
83229;14/10/2005;0000;;26.32;
83229;14/10/2005;1200;0;;
83229;15/10/2005;0000;;25.8;
83229;15/10/2005;1200;0;;
83229;16/10/2005;0000;;25.08;
83229;16/10/2005;1200;1.9;;
83229;17/10/2005;0000;;26.1;
83229;17/10/2005;1200;5.4;;
83229;18/10/2005;0000;;26.02;
83229;18/10/2005;1200;0;;
83229;19/10/2005;0000;;26.48;
83229;19/10/2005;1200;0;;
83229;20/10/2005;0000;;26.02;
83229;20/10/2005;1200;2.3;;
83229;21/10/2005;1200;0;;
83229;22/10/2005;1200;0;;
83229;23/10/2005;1200;0;;
83229;24/10/2005;1200;0;;
83229;25/10/2005;1200;0;;
83229;26/10/2005;1200;9;;
83229;27/10/2005;1200;0;;
83229;28/10/2005;1200;4;;
83229;29/10/2005;1200;0;;
83229;30/10/2005;1200;0;;
83229;31/10/2005;1200;0;;
83229;01/11/2005;0000;;26.9;
83229;01/11/2005;1200;0;;
83229;02/11/2005;0000;;26.92;
83229;02/11/2005;1200;0;;
83229;03/11/2005;0000;;27.18;
83229;03/11/2005;1200;0;;
83229;04/11/2005;0000;;26.72;
83229;04/11/2005;1200;0;;
83229;05/11/2005;0000;;25.9;
83229;05/11/2005;1200;3.2;;
83229;06/11/2005;0000;;26.8;
83229;06/11/2005;1200;0;;
83229;07/11/2005;0000;;26.34;
83229;07/11/2005;1200;1;;
83229;08/11/2005;0000;;26.22;
83229;08/11/2005;1200;0;;
83229;09/11/2005;0000;;27.4;
83229;09/11/2005;1200;0;;
83229;10/11/2005;0000;;27.24;
83229;10/11/2005;1200;0;;
83229;11/11/2005;0000;;26.92;
83229;11/11/2005;1200;0;;
83229;12/11/2005;0000;;25.54;
83229;12/11/2005;1200;0;;
83229;13/11/2005;0000;;24.7;
83229;13/11/2005;1200;2.2;;
83229;14/11/2005;0000;;24.54;
83229;14/11/2005;1200;2.6;;
83229;15/11/2005;0000;;24.18;
83229;15/11/2005;1200;46;;
83229;16/11/2005;0000;;26.38;
83229;16/11/2005;1200;4.3;;
83229;17/11/2005;0000;;26.7;
83229;17/11/2005;1200;0;;
83229;18/11/2005;0000;;26.74;
83229;18/11/2005;1200;0;;
83229;19/11/2005;0000;;26.24;
83229;19/11/2005;1200;0;;
83229;20/11/2005;0000;;26.74;
83229;20/11/2005;1200;0;;
83229;21/11/2005;0000;;26.38;
83229;21/11/2005;1200;0;;
83229;22/11/2005;0000;;27.2;
83229;22/11/2005;1200;0;;
83229;23/11/2005;0000;;27.1;
83229;23/11/2005;1200;0;;
83229;24/11/2005;0000;;26.86;
83229;24/11/2005;1200;0;;
83229;25/11/2005;0000;;24.96;
83229;25/11/2005;1200;10;;
83229;26/11/2005;0000;;26.26;
83229;26/11/2005;1200;1.8;;
83229;27/11/2005;0000;;26.38;
83229;27/11/2005;1200;0.7;;
83229;28/11/2005;0000;;26.4;
83229;28/11/2005;1200;1;;
83229;29/11/2005;0000;;26.66;
83229;29/11/2005;1200;0;;
83229;30/11/2005;0000;;26.82;
83229;30/11/2005;1200;0;;
83229;01/12/2005;0000;;26.4;
83229;01/12/2005;1200;0.2;;
83229;02/12/2005;0000;;26.68;
83229;02/12/2005;1200;0;;
83229;03/12/2005;0000;;26.5;
83229;03/12/2005;1200;0;;
83229;04/12/2005;0000;;23.8;
83229;04/12/2005;1200;34.4;;
83229;05/12/2005;0000;;25.04;
83229;05/12/2005;1200;0.4;;
83229;06/12/2005;0000;;25.54;
83229;06/12/2005;1200;4;;
83229;07/12/2005;0000;;27.4;
83229;07/12/2005;1200;0.1;;
83229;08/12/2005;0000;;27.86;
83229;08/12/2005;1200;0;;
83229;09/12/2005;0000;;26.76;
83229;09/12/2005;1200;23.2;;
83229;10/12/2005;0000;;26.64;
83229;10/12/2005;1200;0;;
83229;11/12/2005;0000;;26.9;
83229;11/12/2005;1200;0;;
83229;12/12/2005;0000;;27.02;
83229;12/12/2005;1200;0;;
83229;13/12/2005;0000;;26.8;
83229;13/12/2005;1200;0;;
83229;14/12/2005;0000;;26.68;
83229;14/12/2005;1200;0;;
83229;15/12/2005;0000;;27.16;
83229;15/12/2005;1200;0;;
83229;16/12/2005;0000;;26.96;
83229;16/12/2005;1200;0;;
83229;17/12/2005;0000;;26.84;
83229;17/12/2005;1200;0;;
83229;18/12/2005;0000;;26.92;
83229;18/12/2005;1200;0;;
83229;19/12/2005;0000;;27.52;
83229;19/12/2005;1200;0;;
83229;20/12/2005;0000;;27.32;
83229;20/12/2005;1200;0;;
83229;21/12/2005;0000;;27.06;
83229;21/12/2005;1200;0.2;;
83229;22/12/2005;0000;;26.5;
83229;22/12/2005;1200;0.7;;
83229;23/12/2005;0000;;27.06;
83229;23/12/2005;1200;0;;
83229;24/12/2005;0000;;24.72;
83229;24/12/2005;1200;8.2;;
83229;25/12/2005;0000;;27.18;
83229;25/12/2005;1200;0.4;;
83229;26/12/2005;0000;;27.06;
83229;26/12/2005;1200;0;;
83229;27/12/2005;0000;;27.36;
83229;27/12/2005;1200;0;;
83229;28/12/2005;0000;;25.86;
83229;28/12/2005;1200;2.5;;
83229;29/12/2005;0000;;27.02;
83229;29/12/2005;1200;1.2;;
83229;30/12/2005;0000;;26.56;
83229;30/12/2005;1200;0;;
83229;31/12/2005;0000;;27.2;
83229;31/12/2005;1200;0;;
83229;01/01/2006;0000;;27.74;
83229;01/01/2006;1200;0;;
83229;02/01/2006;0000;;26.56;
83229;02/01/2006;1200;0.8;;
83229;03/01/2006;0000;;26.46;
83229;03/01/2006;1200;0.2;;
83229;04/01/2006;0000;;27.58;
83229;04/01/2006;1200;0;;
83229;05/01/2006;0000;;27.78;
83229;05/01/2006;1200;0;;
83229;06/01/2006;0000;;27.66;
83229;06/01/2006;1200;0;;
83229;07/01/2006;0000;;27.34;
83229;07/01/2006;1200;0;;
83229;08/01/2006;0000;;25.62;
83229;08/01/2006;1200;7.6;;
83229;09/01/2006;0000;;26.6;
83229;09/01/2006;1200;1.6;;
83229;10/01/2006;0000;;27.58;
83229;10/01/2006;1200;0;;
83229;11/01/2006;0000;;27.22;
83229;11/01/2006;1200;0;;
83229;12/01/2006;0000;;26.52;
83229;12/01/2006;1200;7.2;;
83229;13/01/2006;0000;;26.78;
83229;13/01/2006;1200;0.5;;
83229;14/01/2006;0000;;27.4;
83229;14/01/2006;1200;3.4;;
83229;15/01/2006;0000;;26.74;
83229;15/01/2006;1200;0;;
83229;16/01/2006;0000;;26.58;
83229;16/01/2006;1200;2.4;;
83229;17/01/2006;0000;;27.36;
83229;17/01/2006;1200;0;;
83229;18/01/2006;0000;;26.48;
83229;18/01/2006;1200;2.4;;
83229;19/01/2006;0000;;26.66;
83229;19/01/2006;1200;5.6;;
83229;20/01/2006;0000;;26.38;
83229;20/01/2006;1200;0;;
83229;21/01/2006;0000;;27.18;
83229;21/01/2006;1200;6.6;;
83229;22/01/2006;0000;;27.28;
83229;22/01/2006;1200;0.2;;
83229;23/01/2006;0000;;27.38;
83229;23/01/2006;1200;0;;
83229;24/01/2006;0000;;27.82;
83229;24/01/2006;1200;0;;
83229;25/01/2006;0000;;27.66;
83229;25/01/2006;1200;0;;
83229;26/01/2006;0000;;28.12;
83229;26/01/2006;1200;0;;
83229;27/01/2006;0000;;28.32;
83229;27/01/2006;1200;0;;
83229;28/01/2006;0000;;27.86;
83229;28/01/2006;1200;0;;
83229;29/01/2006;0000;;27.82;
83229;29/01/2006;1200;0;;
83229;30/01/2006;0000;;27.24;
83229;30/01/2006;1200;1.6;;
83229;31/01/2006;0000;;27.76;
83229;31/01/2006;1200;0;;
83229;01/02/2006;0000;;27.7;
83229;01/02/2006;1200;0.6;;
83229;02/02/2006;0000;;27.44;
83229;02/02/2006;1200;0.1;;
83229;03/02/2006;0000;;27.66;
83229;03/02/2006;1200;0.6;;
83229;04/02/2006;0000;;27.56;
83229;04/02/2006;1200;0;;
83229;05/02/2006;0000;;27.28;
83229;05/02/2006;1200;0;;
83229;06/02/2006;0000;;27.86;
83229;06/02/2006;1200;0;;
83229;07/02/2006;0000;;28.12;
83229;07/02/2006;1200;0;;
83229;08/02/2006;0000;;28.16;
83229;08/02/2006;1200;0;;
83229;09/02/2006;0000;;28.08;
83229;09/02/2006;1200;0;;
83229;10/02/2006;0000;;27.68;
83229;10/02/2006;1200;0;;
83229;11/02/2006;0000;;27.8;
83229;11/02/2006;1200;0;;
83229;12/02/2006;0000;;28.84;
83229;12/02/2006;1200;0;;
83229;13/02/2006;0000;;27.64;
83229;13/02/2006;1200;0;;
83229;14/02/2006;0000;;28.28;
83229;14/02/2006;1200;0;;
83229;15/02/2006;0000;;27.96;
83229;15/02/2006;1200;0;;
83229;16/02/2006;0000;;27.96;
83229;16/02/2006;1200;0;;
83229;17/02/2006;0000;;28.5;
83229;17/02/2006;1200;0;;
83229;18/02/2006;0000;;28.4;
83229;18/02/2006;1200;0;;
83229;19/02/2006;0000;;27.9;
83229;19/02/2006;1200;5;;
83229;20/02/2006;0000;;28.08;
83229;20/02/2006;1200;0.8;;
83229;21/02/2006;0000;;28.5;
83229;21/02/2006;1200;0;;
83229;22/02/2006;0000;;28.66;
83229;22/02/2006;1200;0;;
83229;23/02/2006;0000;;28.48;
83229;23/02/2006;1200;0;;
83229;24/02/2006;0000;;28.62;
83229;24/02/2006;1200;0;;
83229;25/02/2006;0000;;28.66;
83229;25/02/2006;1200;0;;
83229;26/02/2006;0000;;28.76;
83229;26/02/2006;1200;0;;
83229;27/02/2006;0000;;28.66;
83229;27/02/2006;1200;0;;
83229;28/02/2006;0000;;28.48;
83229;28/02/2006;1200;0;;
83229;01/03/2006;0000;;27.98;
83229;01/03/2006;1200;1.8;;
83229;02/03/2006;0000;;28.16;
83229;02/03/2006;1200;0;;
83229;03/03/2006;0000;;28.26;
83229;03/03/2006;1200;0;;
83229;04/03/2006;0000;;28.26;
83229;04/03/2006;1200;0;;
83229;05/03/2006;0000;;28.88;
83229;05/03/2006;1200;0;;
83229;06/03/2006;0000;;28.54;
83229;06/03/2006;1200;0;;
83229;07/03/2006;0000;;28.62;
83229;07/03/2006;1200;0;;
83229;08/03/2006;0000;;28.56;
83229;08/03/2006;1200;0;;
83229;09/03/2006;0000;;28.1;
83229;09/03/2006;1200;0;;
83229;10/03/2006;0000;;28.38;
83229;10/03/2006;1200;0;;
83229;11/03/2006;0000;;28.62;
83229;11/03/2006;1200;0;;
83229;12/03/2006;0000;;27.16;
83229;12/03/2006;1200;0;;
83229;13/03/2006;0000;;27.68;
83229;13/03/2006;1200;0;;
83229;14/03/2006;0000;;27.96;
83229;14/03/2006;1200;0;;
83229;15/03/2006;0000;;28.08;
83229;15/03/2006;1200;0.2;;
83229;16/03/2006;0000;;27.76;
83229;16/03/2006;1200;0;;
83229;17/03/2006;0000;;28.36;
83229;17/03/2006;1200;0;;
83229;18/03/2006;0000;;27.74;
83229;18/03/2006;1200;1.6;;
83229;19/03/2006;0000;;28.68;
83229;19/03/2006;1200;0.2;;
83229;20/03/2006;0000;;28.68;
83229;20/03/2006;1200;0;;
83229;21/03/2006;0000;;28.02;
83229;21/03/2006;1200;0;;
83229;22/03/2006;0000;;28.06;
83229;22/03/2006;1200;0;;
83229;23/03/2006;0000;;27.78;
83229;23/03/2006;1200;1;;
83229;24/03/2006;0000;;25.12;
83229;24/03/2006;1200;20.5;;
83229;25/03/2006;0000;;27.04;
83229;25/03/2006;1200;6.5;;
83229;26/03/2006;0000;;27.76;
83229;26/03/2006;1200;0.6;;
83229;27/03/2006;0000;;28.6;
83229;27/03/2006;1200;0;;
83229;28/03/2006;0000;;25.9;
83229;28/03/2006;1200;0.2;;
83229;29/03/2006;0000;;28.14;
83229;29/03/2006;1200;2.3;;
83229;30/03/2006;0000;;27.8;
83229;30/03/2006;1200;1;;
83229;31/03/2006;0000;;28.92;
83229;31/03/2006;1200;0;;
83229;01/04/2006;0000;;27.48;
83229;01/04/2006;1200;1;;
83229;02/04/2006;0000;;27;
83229;02/04/2006;1200;5.2;;
83229;03/04/2006;0000;;25.2;
83229;03/04/2006;1200;5.3;;
83229;04/04/2006;0000;;26.6;
83229;04/04/2006;1200;16;;
83229;05/04/2006;0000;;27.14;
83229;05/04/2006;1200;0;;
83229;06/04/2006;0000;;27.74;
83229;06/04/2006;1200;3.4;;
83229;07/04/2006;0000;;26.06;
83229;07/04/2006;1200;11.8;;
83229;08/04/2006;0000;;26.14;
83229;08/04/2006;1200;36.7;;
83229;09/04/2006;0000;;26.9;
83229;09/04/2006;1200;18.9;;
83229;10/04/2006;0000;;26.04;
83229;10/04/2006;1200;0.6;;
83229;11/04/2006;0000;;27.42;
83229;11/04/2006;1200;4.7;;
83229;12/04/2006;0000;;28.2;
83229;12/04/2006;1200;0;;
83229;13/04/2006;0000;;28.02;
83229;13/04/2006;1200;0;;
83229;14/04/2006;0000;;27.86;
83229;14/04/2006;1200;0;;
83229;15/04/2006;0000;;27.36;
83229;15/04/2006;1200;4.5;;
83229;16/04/2006;0000;;26.64;
83229;16/04/2006;1200;10.3;;
83229;17/04/2006;0000;;27.44;
83229;17/04/2006;1200;0;;
83229;18/04/2006;0000;;27.14;
83229;18/04/2006;1200;1.4;;
83229;19/04/2006;0000;;24.4;
83229;19/04/2006;1200;53.6;;
83229;20/04/2006;0000;;24.22;
83229;20/04/2006;1200;24.5;;
83229;21/04/2006;0000;;24.84;
83229;21/04/2006;1200;110.6;;
83229;22/04/2006;0000;;25.3;
83229;22/04/2006;1200;82.7;;
83229;23/04/2006;0000;;26.44;
83229;23/04/2006;1200;9.4;;
83229;24/04/2006;0000;;25.7;
83229;24/04/2006;1200;8.4;;
83229;25/04/2006;0000;;22.42;
83229;25/04/2006;1200;73.9;;
83229;26/04/2006;0000;;25.6;
83229;26/04/2006;1200;27.3;;
83229;27/04/2006;0000;;26.52;
83229;27/04/2006;1200;1.2;;
83229;28/04/2006;0000;;26.86;
83229;28/04/2006;1200;0.3;;
83229;29/04/2006;0000;;26.12;
83229;29/04/2006;1200;3.7;;
83229;30/04/2006;0000;;25.02;
83229;30/04/2006;1200;72;;
83229;01/05/2006;0000;;25.1;
83229;01/05/2006;1200;20.1;;
83229;02/05/2006;0000;;26.1;
83229;02/05/2006;1200;0;;
83229;03/05/2006;0000;;26.38;
83229;03/05/2006;1200;9;;
83229;04/05/2006;0000;;26.94;
83229;04/05/2006;1200;0;;
83229;05/05/2006;0000;;26.58;
83229;05/05/2006;1200;0;;
83229;06/05/2006;0000;;23.68;
83229;06/05/2006;1200;19.2;;
83229;07/05/2006;0000;;24.66;
83229;07/05/2006;1200;31;;
83229;08/05/2006;0000;;24.34;
83229;08/05/2006;1200;29.4;;
83229;09/05/2006;0000;;25.74;
83229;09/05/2006;1200;6.9;;
83229;10/05/2006;0000;;25.56;
83229;10/05/2006;1200;3.2;;
83229;11/05/2006;0000;;25.64;
83229;11/05/2006;1200;0;;
83229;12/05/2006;0000;;25.92;
83229;12/05/2006;1200;0;;
83229;13/05/2006;0000;;25.98;
83229;13/05/2006;1200;0;;
83229;14/05/2006;0000;;23.9;
83229;14/05/2006;1200;85.8;;
83229;15/05/2006;0000;;24.68;
83229;15/05/2006;1200;60.1;;
83229;16/05/2006;0000;;25.1;
83229;16/05/2006;1200;0.5;;
83229;17/05/2006;0000;;24.22;
83229;17/05/2006;1200;3.5;;
83229;18/05/2006;0000;;22.76;
83229;18/05/2006;1200;9.4;;
83229;19/05/2006;0000;;24.06;
83229;19/05/2006;1200;4.5;;
83229;20/05/2006;0000;;24.72;
83229;20/05/2006;1200;2.6;;
83229;21/05/2006;0000;;24.66;
83229;21/05/2006;1200;0.3;;
83229;22/05/2006;0000;;25.24;
83229;22/05/2006;1200;0;;
83229;23/05/2006;0000;;24.22;
83229;23/05/2006;1200;0;;
83229;24/05/2006;0000;;24.78;
83229;24/05/2006;1200;22.3;;
83229;25/05/2006;0000;;25.08;
83229;25/05/2006;1200;0;;
83229;26/05/2006;0000;;23.66;
83229;26/05/2006;1200;11.5;;
83229;27/05/2006;0000;;24.2;
83229;27/05/2006;1200;17.8;;
83229;28/05/2006;0000;;24.38;
83229;28/05/2006;1200;48.8;;
83229;29/05/2006;0000;;25.12;
83229;29/05/2006;1200;10.1;;
83229;30/05/2006;0000;;25.76;
83229;30/05/2006;1200;0;;
83229;31/05/2006;0000;;25.02;
83229;31/05/2006;1200;0.5;;
83229;01/06/2006;0000;;24.08;
83229;01/06/2006;1200;0;;
83229;02/06/2006;0000;;24.96;
83229;02/06/2006;1200;0;;
83229;03/06/2006;0000;;23.44;
83229;03/06/2006;1200;10.3;;
83229;04/06/2006;0000;;23.72;
83229;04/06/2006;1200;16.2;;
83229;05/06/2006;0000;;22.56;
83229;05/06/2006;1200;12.2;;
83229;06/06/2006;0000;;23.34;
83229;06/06/2006;1200;20;;
83229;07/06/2006;0000;;23.6;
83229;07/06/2006;1200;4;;
83229;08/06/2006;0000;;23.88;
83229;08/06/2006;1200;0.5;;
83229;09/06/2006;0000;;23.88;
83229;09/06/2006;1200;4.6;;
83229;10/06/2006;0000;;24.5;
83229;10/06/2006;1200;24.1;;
83229;11/06/2006;0000;;23.22;
83229;11/06/2006;1200;0.4;;
83229;12/06/2006;0000;;23.24;
83229;12/06/2006;1200;95.2;;
83229;13/06/2006;0000;;23.4;
83229;13/06/2006;1200;33.3;;
83229;14/06/2006;0000;;22.94;
83229;14/06/2006;1200;45.8;;
83229;15/06/2006;0000;;23.02;
83229;15/06/2006;1200;1.2;;
83229;16/06/2006;0000;;23.62;
83229;16/06/2006;1200;17.3;;
83229;17/06/2006;0000;;24.42;
83229;17/06/2006;1200;0.2;;
83229;18/06/2006;0000;;24.62;
83229;18/06/2006;1200;0;;
83229;19/06/2006;0000;;24.94;
83229;19/06/2006;1200;0;;
83229;20/06/2006;0000;;23.94;
83229;20/06/2006;1200;0;;
83229;21/06/2006;0000;;23.72;
83229;21/06/2006;1200;2.4;;
83229;22/06/2006;0000;;24.52;
83229;22/06/2006;1200;7.4;;
83229;23/06/2006;0000;;23.58;
83229;23/06/2006;1200;0;;
83229;24/06/2006;0000;;23.48;
83229;24/06/2006;1200;51;;
83229;25/06/2006;0000;;24.08;
83229;25/06/2006;1200;0.6;;
83229;26/06/2006;0000;;23.98;
83229;26/06/2006;1200;20.1;;
83229;27/06/2006;0000;;24.02;
83229;27/06/2006;1200;0;;
83229;28/06/2006;0000;;24.8;
83229;28/06/2006;1200;0;;
83229;29/06/2006;0000;;22.68;
83229;29/06/2006;1200;24.8;;
83229;30/06/2006;0000;;23.82;
83229;30/06/2006;1200;9.8;;
83229;01/07/2006;0000;;23.5;
83229;01/07/2006;1200;0.2;;
83229;02/07/2006;0000;;23.36;
83229;02/07/2006;1200;4.8;;
83229;03/07/2006;0000;;23.88;
83229;03/07/2006;1200;0.8;;
83229;04/07/2006;0000;;23.46;
83229;04/07/2006;1200;0;;
83229;05/07/2006;0000;;23.74;
83229;05/07/2006;1200;0;;
83229;06/07/2006;0000;;22.5;
83229;06/07/2006;1200;19.7;;
83229;07/07/2006;0000;;23.4;
83229;07/07/2006;1200;3.4;;
83229;08/07/2006;0000;;23.34;
83229;08/07/2006;1200;0;;
83229;09/07/2006;0000;;23.38;
83229;09/07/2006;1200;0;;
83229;10/07/2006;0000;;23.46;
83229;10/07/2006;1200;0;;
83229;11/07/2006;0000;;23.72;
83229;11/07/2006;1200;13.8;;
83229;12/07/2006;0000;;23.74;
83229;12/07/2006;1200;0;;
83229;13/07/2006;0000;;24.04;
83229;13/07/2006;1200;5.2;;
83229;14/07/2006;0000;;23.46;
83229;14/07/2006;1200;0;;
83229;15/07/2006;0000;;22.02;
83229;15/07/2006;1200;5.4;;
83229;16/07/2006;0000;;23.06;
83229;16/07/2006;1200;21.8;;
83229;17/07/2006;0000;;23.32;
83229;17/07/2006;1200;0.7;;
83229;18/07/2006;0000;;23.24;
83229;18/07/2006;1200;0;;
83229;19/07/2006;0000;;22.54;
83229;19/07/2006;1200;0;;
83229;20/07/2006;0000;;22.56;
83229;20/07/2006;1200;0;;
83229;21/07/2006;0000;;23.14;
83229;21/07/2006;1200;0;;
83229;22/07/2006;0000;;23.84;
83229;22/07/2006;1200;0;;
83229;23/07/2006;0000;;22.54;
83229;23/07/2006;1200;2;;
83229;24/07/2006;0000;;24.24;
83229;24/07/2006;1200;9;;
83229;25/07/2006;0000;;23.62;
83229;25/07/2006;1200;0;;
83229;26/07/2006;0000;;23.3;
83229;26/07/2006;1200;2;;
83229;27/07/2006;0000;;23.98;
83229;27/07/2006;1200;0.8;;
83229;28/07/2006;0000;;23.4;
83229;28/07/2006;1200;2.1;;
83229;29/07/2006;0000;;23.78;
83229;29/07/2006;1200;0;;
83229;30/07/2006;0000;;23.94;
83229;30/07/2006;1200;0;;
83229;31/07/2006;0000;;24.68;
83229;31/07/2006;1200;0;;
83229;01/08/2006;0000;;24.08;
83229;01/08/2006;1200;2.5;;
83229;02/08/2006;0000;;24.24;
83229;02/08/2006;1200;0;;
83229;03/08/2006;0000;;24.42;
83229;03/08/2006;1200;0.4;;
83229;04/08/2006;0000;;24.04;
83229;04/08/2006;1200;0;;
83229;05/08/2006;0000;;24.04;
83229;05/08/2006;1200;11.6;;
83229;06/08/2006;0000;;24.1;
83229;06/08/2006;1200;0;;
83229;07/08/2006;0000;;24.06;
83229;07/08/2006;1200;0.6;;
83229;08/08/2006;0000;;22.72;
83229;08/08/2006;1200;49.2;;
83229;09/08/2006;0000;;24.1;
83229;09/08/2006;1200;8.9;;
83229;10/08/2006;0000;;24.1;
83229;10/08/2006;1200;3.2;;
83229;11/08/2006;0000;;23.54;
83229;11/08/2006;1200;2.1;;
83229;12/08/2006;0000;;23.48;
83229;12/08/2006;1200;1.1;;
83229;13/08/2006;0000;;24.22;
83229;13/08/2006;1200;1.2;;
83229;14/08/2006;0000;;23.5;
83229;14/08/2006;1200;0.4;;
83229;15/08/2006;0000;;23.46;
83229;15/08/2006;1200;3.2;;
83229;16/08/2006;0000;;23.96;
83229;16/08/2006;1200;6.5;;
83229;17/08/2006;0000;;24.08;
83229;17/08/2006;1200;0;;
83229;18/08/2006;0000;;23.94;
83229;18/08/2006;1200;0;;
83229;19/08/2006;0000;;22.44;
83229;19/08/2006;1200;5;;
83229;20/08/2006;0000;;24.02;
83229;20/08/2006;1200;2;;
83229;21/08/2006;0000;;24.02;
83229;21/08/2006;1200;0;;
83229;22/08/2006;0000;;23.86;
83229;22/08/2006;1200;2.7;;
83229;23/08/2006;0000;;24.62;
83229;23/08/2006;1200;0.6;;
83229;24/08/2006;0000;;24.98;
83229;24/08/2006;1200;0;;
83229;25/08/2006;0000;;23.64;
83229;25/08/2006;1200;0;;
83229;26/08/2006;0000;;23.48;
83229;26/08/2006;1200;12;;
83229;27/08/2006;0000;;24.04;
83229;27/08/2006;1200;1.8;;
83229;28/08/2006;0000;;24.3;
83229;28/08/2006;1200;0;;
83229;29/08/2006;0000;;24.84;
83229;29/08/2006;1200;0;;
83229;30/08/2006;0000;;24.24;
83229;30/08/2006;1200;0;;
83229;31/08/2006;0000;;22.88;
83229;31/08/2006;1200;7.7;;
83229;01/09/2006;0000;;22.72;
83229;01/09/2006;1200;0;;
83229;02/09/2006;0000;;22.74;
83229;02/09/2006;1200;0;;
83229;03/09/2006;0000;;23.7;
83229;03/09/2006;1200;0;;
83229;04/09/2006;0000;;24.82;
83229;04/09/2006;1200;0;;
83229;05/09/2006;0000;;24.86;
83229;05/09/2006;1200;0;;
83229;06/09/2006;0000;;23.64;
83229;06/09/2006;1200;0;;
83229;07/09/2006;0000;;22.84;
83229;07/09/2006;1200;12.2;;
83229;08/09/2006;0000;;23.02;
83229;08/09/2006;1200;2.8;;
83229;09/09/2006;0000;;22.44;
83229;09/09/2006;1200;2.9;;
83229;10/09/2006;0000;;24.12;
83229;10/09/2006;1200;18.6;;
83229;11/09/2006;0000;;23.92;
83229;11/09/2006;1200;0;;
83229;12/09/2006;0000;;23.8;
83229;12/09/2006;1200;8.4;;
83229;13/09/2006;0000;;23.04;
83229;13/09/2006;1200;5;;
83229;14/09/2006;0000;;24.42;
83229;14/09/2006;1200;0;;
83229;15/09/2006;0000;;24.84;
83229;15/09/2006;1200;0;;
83229;16/09/2006;0000;;24.98;
83229;16/09/2006;1200;0;;
83229;17/09/2006;0000;;25.06;
83229;17/09/2006;1200;0;;
83229;18/09/2006;0000;;24.62;
83229;18/09/2006;1200;4.9;;
83229;19/09/2006;0000;;25.16;
83229;19/09/2006;1200;4.8;;
83229;20/09/2006;0000;;25.3;
83229;20/09/2006;1200;0;;
83229;21/09/2006;0000;;25.34;
83229;21/09/2006;1200;0;;
83229;22/09/2006;0000;;24.8;
83229;22/09/2006;1200;0;;
83229;23/09/2006;0000;;25.58;
83229;23/09/2006;1200;0;;
83229;24/09/2006;0000;;25.34;
83229;24/09/2006;1200;0;;
83229;25/09/2006;0000;;25.52;
83229;25/09/2006;1200;0;;
83229;26/09/2006;0000;;25.52;
83229;26/09/2006;1200;0;;
83229;27/09/2006;0000;;22.5;
83229;27/09/2006;1200;41.5;;
83229;28/09/2006;0000;;22.78;
83229;28/09/2006;1200;14.6;;
83229;29/09/2006;0000;;24.08;
83229;29/09/2006;1200;6.2;;
83229;30/09/2006;0000;;25.18;
83229;30/09/2006;1200;5;;
83229;01/10/2006;0000;;25.42;
83229;01/10/2006;1200;0.5;;
83229;02/10/2006;0000;;24.2;
83229;02/10/2006;1200;2.2;;
83229;03/10/2006;0000;;24.94;
83229;03/10/2006;1200;0.8;;
83229;04/10/2006;0000;;25.5;
83229;04/10/2006;1200;1.3;;
83229;05/10/2006;0000;;25.1;
83229;05/10/2006;1200;1.1;;
83229;06/10/2006;0000;;24.96;
83229;06/10/2006;1200;2;;
83229;07/10/2006;0000;;25.36;
83229;07/10/2006;1200;0;;
83229;08/10/2006;0000;;25.88;
83229;08/10/2006;1200;1.3;;
83229;09/10/2006;0000;;24.2;
83229;09/10/2006;1200;7.5;;
83229;10/10/2006;0000;;25.14;
83229;10/10/2006;1200;5.4;;
83229;11/10/2006;0000;;25.64;
83229;11/10/2006;1200;0;;
83229;12/10/2006;0000;;25.82;
83229;12/10/2006;1200;1;;
83229;13/10/2006;0000;;25.7;
83229;13/10/2006;1200;0;;
83229;14/10/2006;0000;;25.54;
83229;14/10/2006;1200;0;;
83229;15/10/2006;0000;;26.96;
83229;15/10/2006;1200;0;;
83229;16/10/2006;0000;;26.28;
83229;16/10/2006;1200;0;;
83229;17/10/2006;0000;;25.96;
83229;17/10/2006;1200;0;;
83229;18/10/2006;0000;;25.72;
83229;18/10/2006;1200;0;;
83229;19/10/2006;0000;;25.38;
83229;19/10/2006;1200;0.2;;
83229;20/10/2006;0000;;26.6;
83229;20/10/2006;1200;0;;
83229;21/10/2006;0000;;23.66;
83229;21/10/2006;1200;82.4;;
83229;22/10/2006;0000;;22.98;
83229;22/10/2006;1200;5.9;;
83229;23/10/2006;0000;;24.06;
83229;23/10/2006;1200;12.9;;
83229;24/10/2006;0000;;24.32;
83229;24/10/2006;1200;0.4;;
83229;25/10/2006;0000;;22.46;
83229;25/10/2006;1200;30.1;;
83229;26/10/2006;0000;;23.8;
83229;26/10/2006;1200;48.8;;
83229;27/10/2006;0000;;25.2;
83229;27/10/2006;1200;13;;
83229;28/10/2006;0000;;26.26;
83229;28/10/2006;1200;0;;
83229;29/10/2006;0000;;26.1;
83229;29/10/2006;1200;0;;
83229;30/10/2006;0000;;24.78;
83229;30/10/2006;1200;1;;
83229;31/10/2006;0000;;25.18;
83229;31/10/2006;1200;41.1;;
83229;01/11/2006;0000;;25.54;
83229;01/11/2006;1200;0;;
83229;02/11/2006;0000;;25.54;
83229;02/11/2006;1200;0.2;;
83229;03/11/2006;0000;;25.98;
83229;03/11/2006;1200;0;;
83229;04/11/2006;0000;;25.28;
83229;04/11/2006;1200;0;;
83229;05/11/2006;0000;;25.6;
83229;05/11/2006;1200;0;;
83229;06/11/2006;0000;;26.26;
83229;06/11/2006;1200;0;;
83229;07/11/2006;0000;;26.52;
83229;07/11/2006;1200;0;;
83229;08/11/2006;0000;;26.54;
83229;08/11/2006;1200;0;;
83229;09/11/2006;0000;;24.46;
83229;09/11/2006;1200;28;;
83229;10/11/2006;0000;;25.96;
83229;10/11/2006;1200;0.1;;
83229;11/11/2006;0000;;24.86;
83229;11/11/2006;1200;0;;
83229;12/11/2006;0000;;23.62;
83229;12/11/2006;1200;53.6;;
83229;13/11/2006;0000;;23.56;
83229;13/11/2006;1200;77.2;;
83229;14/11/2006;0000;;24.36;
83229;14/11/2006;1200;13.1;;
83229;15/11/2006;0000;;26;
83229;15/11/2006;1200;25;;
83229;16/11/2006;0000;;25.5;
83229;16/11/2006;1200;0;;
83229;17/11/2006;0000;;25.36;
83229;17/11/2006;1200;11.7;;
83229;18/11/2006;0000;;25.58;
83229;18/11/2006;1200;0;;
83229;19/11/2006;0000;;25.96;
83229;19/11/2006;1200;0;;
83229;20/11/2006;0000;;26.12;
83229;20/11/2006;1200;0;;
83229;21/11/2006;0000;;26.22;
83229;21/11/2006;1200;0;;
83229;22/11/2006;0000;;26.02;
83229;22/11/2006;1200;0.5;;
83229;23/11/2006;0000;;26.78;
83229;23/11/2006;1200;9.8;;
83229;24/11/2006;0000;;25.78;
83229;24/11/2006;1200;0.2;;
83229;25/11/2006;0000;;26.06;
83229;25/11/2006;1200;0.6;;
83229;26/11/2006;0000;;26.16;
83229;26/11/2006;1200;0;;
83229;27/11/2006;0000;;26.64;
83229;27/11/2006;1200;0;;
83229;28/11/2006;0000;;26.8;
83229;28/11/2006;1200;0;;
83229;29/11/2006;0000;;26.4;
83229;29/11/2006;1200;0;;
83229;30/11/2006;0000;;26.9;
83229;30/11/2006;1200;0;;
83229;01/12/2006;0000;;26.74;
83229;01/12/2006;1200;0;;
83229;02/12/2006;0000;;26.72;
83229;02/12/2006;1200;0;;
83229;03/12/2006;0000;;26.24;
83229;03/12/2006;1200;0;;
83229;04/12/2006;0000;;26.76;
83229;04/12/2006;1200;1.5;;
83229;05/12/2006;0000;;25.84;
83229;05/12/2006;1200;5.4;;
83229;06/12/2006;0000;;26.68;
83229;06/12/2006;1200;0;;
83229;07/12/2006;0000;;26.4;
83229;07/12/2006;1200;0;;
83229;08/12/2006;0000;;26.92;
83229;08/12/2006;1200;0;;
83229;09/12/2006;0000;;27.46;
83229;09/12/2006;1200;0;;
83229;10/12/2006;0000;;27.74;
83229;10/12/2006;1200;0;;
83229;11/12/2006;0000;;27.32;
83229;11/12/2006;1200;0;;
83229;12/12/2006;0000;;26.66;
83229;12/12/2006;1200;6.6;;
83229;13/12/2006;0000;;26.46;
83229;13/12/2006;1200;0.3;;
83229;14/12/2006;0000;;26.56;
83229;14/12/2006;1200;0.3;;
83229;15/12/2006;0000;;25.94;
83229;15/12/2006;1200;0.6;;
83229;16/12/2006;0000;;26.72;
83229;16/12/2006;1200;0;;
83229;17/12/2006;0000;;27;
83229;17/12/2006;1200;0;;
83229;18/12/2006;0000;;26.88;
83229;18/12/2006;1200;15;;
83229;19/12/2006;0000;;26.86;
83229;19/12/2006;1200;0;;
83229;20/12/2006;0000;;27.16;
83229;20/12/2006;1200;0;;
83229;21/12/2006;0000;;27.26;
83229;21/12/2006;1200;0;;
83229;22/12/2006;0000;;26.78;
83229;22/12/2006;1200;0;;
83229;23/12/2006;0000;;26.96;
83229;23/12/2006;1200;0;;
83229;24/12/2006;0000;;26.94;
83229;24/12/2006;1200;0;;
83229;25/12/2006;0000;;26.68;
83229;25/12/2006;1200;0;;
83229;26/12/2006;0000;;27.12;
83229;26/12/2006;1200;0;;
83229;27/12/2006;0000;;27.5;
83229;27/12/2006;1200;0;;
83229;28/12/2006;0000;;27.22;
83229;28/12/2006;1200;0.2;;
83229;29/12/2006;0000;;27.42;
83229;29/12/2006;1200;0;;
83229;30/12/2006;0000;;26.74;
83229;30/12/2006;1200;0.1;;
83229;31/12/2006;0000;;26.38;
83229;31/12/2006;1200;0.3;;
83229;01/01/2007;0000;;26.76;
83229;01/01/2007;1200;0;;
83229;02/01/2007;0000;;26.34;
83229;02/01/2007;1200;4;;
83229;03/01/2007;0000;;27.64;
83229;03/01/2007;1200;0;;
83229;04/01/2007;0000;;25.22;
83229;04/01/2007;1200;3.6;;
83229;05/01/2007;0000;;26.28;
83229;05/01/2007;1200;9.1;;
83229;06/01/2007;0000;;26.74;
83229;06/01/2007;1200;1.8;;
83229;07/01/2007;0000;;27.26;
83229;07/01/2007;1200;0;;
83229;08/01/2007;0000;;27.6;
83229;08/01/2007;1200;0;;
83229;09/01/2007;0000;;27.42;
83229;09/01/2007;1200;0;;
83229;10/01/2007;0000;;27.54;
83229;10/01/2007;1200;0;;
83229;11/01/2007;0000;;27.54;
83229;11/01/2007;1200;0;;
83229;12/01/2007;0000;;27.72;
83229;12/01/2007;1200;0;;
83229;13/01/2007;0000;;28.22;
83229;13/01/2007;1200;0;;
83229;14/01/2007;0000;;28.26;
83229;14/01/2007;1200;0;;
83229;15/01/2007;0000;;27.4;
83229;15/01/2007;1200;0;;
83229;16/01/2007;0000;;27.24;
83229;16/01/2007;1200;0.1;;
83229;17/01/2007;0000;;28.02;
83229;17/01/2007;1200;0;;
83229;18/01/2007;0000;;27.8;
83229;18/01/2007;1200;0;;
83229;19/01/2007;0000;;27.88;
83229;19/01/2007;1200;0;;
83229;20/01/2007;0000;;27.5;
83229;20/01/2007;1200;0;;
83229;21/01/2007;0000;;27.74;
83229;21/01/2007;1200;1.2;;
83229;22/01/2007;0000;;27.34;
83229;22/01/2007;1200;0;;
83229;23/01/2007;0000;;27.28;
83229;23/01/2007;1200;0;;
83229;24/01/2007;0000;;28.18;
83229;24/01/2007;1200;0;;
83229;25/01/2007;0000;;27.88;
83229;25/01/2007;1200;0;;
83229;26/01/2007;0000;;27.06;
83229;26/01/2007;1200;0;;
83229;27/01/2007;0000;;27.86;
83229;27/01/2007;1200;0.2;;
83229;28/01/2007;0000;;27.96;
83229;28/01/2007;1200;0;;
83229;29/01/2007;0000;;28.24;
83229;29/01/2007;1200;0;;
83229;30/01/2007;0000;;28.06;
83229;30/01/2007;1200;0;;
83229;31/01/2007;0000;;27.86;
83229;31/01/2007;1200;0;;
83229;01/02/2007;0000;;27.9;
83229;01/02/2007;1200;0;;
83229;02/02/2007;0000;;28.28;
83229;02/02/2007;1200;0;;
83229;03/02/2007;0000;;27.66;
83229;03/02/2007;1200;0;;
83229;04/02/2007;0000;;27.22;
83229;04/02/2007;1200;0;;
83229;05/02/2007;0000;;27.54;
83229;05/02/2007;1200;0;;
83229;06/02/2007;0000;;28.06;
83229;06/02/2007;1200;0.8;;
83229;07/02/2007;0000;;27.46;
83229;07/02/2007;1200;0.1;;
83229;08/02/2007;0000;;26.06;
83229;08/02/2007;1200;4.9;;
83229;09/02/2007;0000;;26.76;
83229;09/02/2007;1200;6.8;;
83229;10/02/2007;0000;;26.2;
83229;10/02/2007;1200;47.8;;
83229;11/02/2007;0000;;27.02;
83229;11/02/2007;1200;0;;
83229;12/02/2007;0000;;28.06;
83229;12/02/2007;1200;0;;
83229;13/02/2007;0000;;24.1;
83229;13/02/2007;1200;20.2;;
83229;14/02/2007;0000;;25.48;
83229;14/02/2007;1200;48.9;;
83229;15/02/2007;0000;;26.34;
83229;15/02/2007;1200;5.3;;
83229;16/02/2007;0000;;25.62;
83229;16/02/2007;1200;6.2;;
83229;17/02/2007;0000;;26.4;
83229;17/02/2007;1200;4.4;;
83229;18/02/2007;0000;;26.52;
83229;18/02/2007;1200;4.4;;
83229;19/02/2007;0000;;26.94;
83229;19/02/2007;1200;4.2;;
83229;20/02/2007;0000;;26.76;
83229;20/02/2007;1200;0;;
83229;21/02/2007;0000;;24.24;
83229;21/02/2007;1200;23.6;;
83229;22/02/2007;0000;;25.26;
83229;22/02/2007;1200;15.9;;
83229;23/02/2007;0000;;25.26;
83229;23/02/2007;1200;67.8;;
83229;24/02/2007;0000;;25.52;
83229;24/02/2007;1200;1.9;;
83229;25/02/2007;0000;;26.52;
83229;25/02/2007;1200;1.1;;
83229;26/02/2007;0000;;26.34;
83229;26/02/2007;1200;4.9;;
83229;27/02/2007;0000;;25.92;
83229;27/02/2007;1200;4;;
83229;28/02/2007;0000;;25.9;
83229;28/02/2007;1200;9.4;;
83229;01/03/2007;0000;;27;
83229;01/03/2007;1200;0;;
83229;02/03/2007;0000;;25.96;
83229;02/03/2007;1200;4;;
83229;03/03/2007;0000;;26.58;
83229;03/03/2007;1200;2;;
83229;04/03/2007;0000;;27.16;
83229;04/03/2007;1200;0;;
83229;05/03/2007;0000;;26.1;
83229;05/03/2007;1200;2.8;;
83229;06/03/2007;0000;;25.58;
83229;06/03/2007;1200;6.6;;
83229;07/03/2007;0000;;26.78;
83229;07/03/2007;1200;6;;
83229;08/03/2007;0000;;26.58;
83229;08/03/2007;1200;0;;
83229;09/03/2007;0000;;26.6;
83229;09/03/2007;1200;2.4;;
83229;10/03/2007;0000;;26.68;
83229;10/03/2007;1200;0.2;;
83229;11/03/2007;0000;;25.2;
83229;11/03/2007;1200;2.4;;
83229;12/03/2007;0000;;24.16;
83229;12/03/2007;1200;17.8;;
83229;13/03/2007;0000;;25.26;
83229;13/03/2007;1200;17.8;;
83229;14/03/2007;0000;;25.8;
83229;14/03/2007;1200;4.9;;
83229;15/03/2007;0000;;26.22;
83229;15/03/2007;1200;8;;
83229;16/03/2007;0000;;26.78;
83229;16/03/2007;1200;0;;
83229;17/03/2007;0000;;26.62;
83229;17/03/2007;1200;0;;
83229;18/03/2007;0000;;26.72;
83229;18/03/2007;1200;0;;
83229;19/03/2007;0000;;27.04;
83229;19/03/2007;1200;0;;
83229;20/03/2007;0000;;27.4;
83229;20/03/2007;1200;0;;
83229;21/03/2007;0000;;27.82;
83229;21/03/2007;1200;0;;
83229;22/03/2007;0000;;27.28;
83229;22/03/2007;1200;0;;
83229;23/03/2007;0000;;27.54;
83229;23/03/2007;1200;0.1;;
83229;24/03/2007;0000;;27.48;
83229;24/03/2007;1200;0.2;;
83229;25/03/2007;0000;;27.24;
83229;25/03/2007;1200;1;;
83229;26/03/2007;0000;;27.04;
83229;26/03/2007;1200;1.2;;
83229;27/03/2007;0000;;27.14;
83229;27/03/2007;1200;5.1;;
83229;28/03/2007;0000;;26.74;
83229;28/03/2007;1200;2;;
83229;29/03/2007;0000;;27.06;
83229;29/03/2007;1200;0.2;;
83229;30/03/2007;0000;;26.46;
83229;30/03/2007;1200;0.1;;
83229;31/03/2007;0000;;26.84;
83229;31/03/2007;1200;2;;
83229;01/04/2007;0000;;26.6;
83229;01/04/2007;1200;0;;
83229;02/04/2007;0000;;26.94;
83229;02/04/2007;1200;0;;
83229;03/04/2007;0000;;26.82;
83229;03/04/2007;1200;0;;
83229;04/04/2007;0000;;26.4;
83229;04/04/2007;1200;0;;
83229;05/04/2007;0000;;26.62;
83229;05/04/2007;1200;0;;
83229;06/04/2007;0000;;26.84;
83229;06/04/2007;1200;0;;
83229;07/04/2007;0000;;27.22;
83229;07/04/2007;1200;0;;
83229;08/04/2007;0000;;26.7;
83229;08/04/2007;1200;0;;
83229;09/04/2007;0000;;27.3;
83229;09/04/2007;1200;0;;
83229;10/04/2007;0000;;27.48;
83229;10/04/2007;1200;0;;
83229;11/04/2007;0000;;27.28;
83229;11/04/2007;1200;14.4;;
83229;12/04/2007;0000;;24.94;
83229;12/04/2007;1200;0.6;;
83229;13/04/2007;0000;;26.32;
83229;13/04/2007;1200;15;;
83229;14/04/2007;0000;;26.2;
83229;14/04/2007;1200;0;;
83229;15/04/2007;0000;;25.82;
83229;15/04/2007;1200;12.9;;
83229;16/04/2007;0000;;25.76;
83229;16/04/2007;1200;17.2;;
83229;17/04/2007;0000;;26.24;
83229;17/04/2007;1200;5.4;;
83229;18/04/2007;0000;;25.92;
83229;18/04/2007;1200;2.5;;
83229;19/04/2007;0000;;25.42;
83229;19/04/2007;1200;9;;
83229;20/04/2007;0000;;26.86;
83229;20/04/2007;1200;1.5;;
83229;21/04/2007;0000;;27.12;
83229;21/04/2007;1200;0;;
83229;22/04/2007;0000;;26.86;
83229;22/04/2007;1200;0.2;;
83229;23/04/2007;0000;;26.04;
83229;23/04/2007;1200;0.3;;
83229;24/04/2007;0000;;24.28;
83229;24/04/2007;1200;20;;
83229;25/04/2007;0000;;25.9;
83229;25/04/2007;1200;5.7;;
83229;26/04/2007;0000;;26.18;
83229;26/04/2007;1200;0;;
83229;27/04/2007;0000;;26.42;
83229;27/04/2007;1200;0;;
83229;28/04/2007;0000;;25.3;
83229;28/04/2007;1200;18.4;;
83229;29/04/2007;0000;;24.88;
83229;29/04/2007;1200;12.7;;
83229;30/04/2007;0000;;25.74;
83229;30/04/2007;1200;7.4;;
83229;01/05/2007;0000;;26.72;
83229;01/05/2007;1200;0;;
83229;02/05/2007;0000;;24.68;
83229;02/05/2007;1200;13.9;;
83229;03/05/2007;0000;;25.58;
83229;03/05/2007;1200;1.2;;
83229;04/05/2007;0000;;25.84;
83229;04/05/2007;1200;0;;
83229;05/05/2007;0000;;26.48;
83229;05/05/2007;1200;0;;
83229;06/05/2007;0000;;26.08;
83229;06/05/2007;1200;1.2;;
83229;07/05/2007;0000;;26.26;
83229;07/05/2007;1200;0;;
83229;08/05/2007;0000;;25.52;
83229;08/05/2007;1200;0.3;;
83229;09/05/2007;0000;;26.18;
83229;09/05/2007;1200;4;;
83229;10/05/2007;0000;;25.32;
83229;10/05/2007;1200;0;;
83229;11/05/2007;0000;;24.56;
83229;11/05/2007;1200;29.4;;
83229;12/05/2007;0000;;24.56;
83229;12/05/2007;1200;3;;
83229;13/05/2007;0000;;25.3;
83229;13/05/2007;1200;6.9;;
83229;14/05/2007;0000;;26.1;
83229;14/05/2007;1200;0;;
83229;15/05/2007;0000;;25.78;
83229;15/05/2007;1200;0;;
83229;16/05/2007;0000;;23.62;
83229;16/05/2007;1200;40;;
83229;17/05/2007;0000;;25.46;
83229;17/05/2007;1200;15.6;;
83229;18/05/2007;0000;;25.84;
83229;18/05/2007;1200;0;;
83229;19/05/2007;0000;;24.4;
83229;19/05/2007;1200;5;;
83229;20/05/2007;0000;;25.66;
83229;20/05/2007;1200;2;;
83229;21/05/2007;0000;;25.32;
83229;21/05/2007;1200;0;;
83229;22/05/2007;0000;;25.1;
83229;22/05/2007;1200;0;;
83229;23/05/2007;0000;;24.5;
83229;23/05/2007;1200;0;;
83229;24/05/2007;0000;;25.86;
83229;24/05/2007;1200;0;;
83229;25/05/2007;0000;;25.74;
83229;25/05/2007;1200;0;;
83229;26/05/2007;0000;;24.1;
83229;26/05/2007;1200;56.1;;
83229;27/05/2007;0000;;24.56;
83229;27/05/2007;1200;25.4;;
83229;28/05/2007;0000;;25.02;
83229;28/05/2007;1200;2.8;;
83229;29/05/2007;0000;;25.1;
83229;29/05/2007;1200;0;;
83229;30/05/2007;0000;;25.82;
83229;30/05/2007;1200;0;;
83229;31/05/2007;0000;;23.9;
83229;31/05/2007;1200;4.4;;
83229;01/06/2007;0000;;24.56;
83229;01/06/2007;1200;1.7;;
83229;02/06/2007;0000;;23.96;
83229;02/06/2007;1200;0;;
83229;03/06/2007;0000;;24.08;
83229;03/06/2007;1200;0;;
83229;04/06/2007;0000;;25;
83229;04/06/2007;1200;0;;
83229;05/06/2007;0000;;24.58;
83229;05/06/2007;1200;0;;
83229;06/06/2007;0000;;23.92;
83229;06/06/2007;1200;34.3;;
83229;07/06/2007;0000;;24.68;
83229;07/06/2007;1200;3.5;;
83229;08/06/2007;0000;;24.5;
83229;08/06/2007;1200;0;;
83229;09/06/2007;0000;;23.64;
83229;09/06/2007;1200;1.2;;
83229;10/06/2007;0000;;23.86;
83229;10/06/2007;1200;4.9;;
83229;11/06/2007;0000;;23.94;
83229;11/06/2007;1200;4.3;;
83229;12/06/2007;0000;;23.64;
83229;12/06/2007;1200;4.5;;
83229;13/06/2007;0000;;24.86;
83229;13/06/2007;1200;1;;
83229;14/06/2007;0000;;24.76;
83229;14/06/2007;1200;0;;
83229;15/06/2007;0000;;25;
83229;15/06/2007;1200;0.8;;
83229;16/06/2007;0000;;23.94;
83229;16/06/2007;1200;21;;
83229;17/06/2007;0000;;24.9;
83229;17/06/2007;1200;0;;
83229;18/06/2007;0000;;23.4;
83229;18/06/2007;1200;0;;
83229;19/06/2007;0000;;24.7;
83229;19/06/2007;1200;3.7;;
83229;20/06/2007;0000;;24.28;
83229;20/06/2007;1200;0;;
83229;21/06/2007;0000;;23.34;
83229;21/06/2007;1200;13.9;;
83229;22/06/2007;0000;;24.24;
83229;22/06/2007;1200;5.1;;
83229;23/06/2007;0000;;24.38;
83229;23/06/2007;1200;2.5;;
83229;24/06/2007;0000;;24.82;
83229;24/06/2007;1200;0;;
83229;25/06/2007;0000;;23.92;
83229;25/06/2007;1200;0;;
83229;26/06/2007;0000;;23.58;
83229;26/06/2007;1200;20.7;;
83229;27/06/2007;0000;;23.76;
83229;27/06/2007;1200;9.9;;
83229;28/06/2007;0000;;24.36;
83229;28/06/2007;1200;0.5;;
83229;29/06/2007;0000;;23.96;
83229;29/06/2007;1200;0;;
83229;30/06/2007;0000;;24.62;
83229;30/06/2007;1200;0.5;;
83229;01/07/2007;0000;;24.36;
83229;01/07/2007;1200;0;;
83229;02/07/2007;0000;;23.08;
83229;02/07/2007;1200;0;;
83229;03/07/2007;0000;;23.84;
83229;03/07/2007;1200;12.9;;
83229;04/07/2007;0000;;24.44;
83229;04/07/2007;1200;0;;
83229;05/07/2007;0000;;24.52;
83229;05/07/2007;1200;0.3;;
83229;06/07/2007;0000;;23.5;
83229;06/07/2007;1200;2;;
83229;07/07/2007;0000;;22.36;
83229;07/07/2007;1200;12.9;;
83229;08/07/2007;0000;;23.58;
83229;08/07/2007;1200;19.9;;
83229;09/07/2007;0000;;23.48;
83229;09/07/2007;1200;5.3;;
83229;10/07/2007;0000;;23.38;
83229;10/07/2007;1200;3.2;;
83229;11/07/2007;0000;;23.94;
83229;11/07/2007;1200;0;;
83229;12/07/2007;0000;;24.24;
83229;12/07/2007;1200;0;;
83229;13/07/2007;0000;;23.6;
83229;13/07/2007;1200;4.8;;
83229;14/07/2007;0000;;23.32;
83229;14/07/2007;1200;3.5;;
83229;15/07/2007;0000;;23.3;
83229;15/07/2007;1200;0.6;;
83229;16/07/2007;0000;;23.88;
83229;16/07/2007;1200;0.5;;
83229;17/07/2007;0000;;24.26;
83229;17/07/2007;1200;1.5;;
83229;18/07/2007;0000;;23.94;
83229;18/07/2007;1200;0.5;;
83229;19/07/2007;0000;;24.3;
83229;19/07/2007;1200;0;;
83229;20/07/2007;0000;;24.64;
83229;20/07/2007;1200;0;;
83229;21/07/2007;0000;;24.58;
83229;21/07/2007;1200;0;;
83229;22/07/2007;0000;;23.96;
83229;22/07/2007;1200;0.2;;
83229;23/07/2007;0000;;23.82;
83229;23/07/2007;1200;0;;
83229;24/07/2007;0000;;24.14;
83229;24/07/2007;1200;0;;
83229;25/07/2007;0000;;22.74;
83229;25/07/2007;1200;5.9;;
83229;26/07/2007;0000;;24.98;
83229;26/07/2007;1200;2.8;;
83229;27/07/2007;0000;;23.54;
83229;27/07/2007;1200;14.6;;
83229;28/07/2007;0000;;23.98;
83229;28/07/2007;1200;0;;
83229;29/07/2007;0000;;23.26;
83229;29/07/2007;1200;6.6;;
83229;30/07/2007;0000;;21.58;
83229;30/07/2007;1200;30.5;;
83229;31/07/2007;0000;;22.94;
83229;31/07/2007;1200;1.9;;
83229;01/08/2007;0000;;23;
83229;01/08/2007;1200;0.2;;
83229;02/08/2007;0000;;22.74;
83229;02/08/2007;1200;1.2;;
83229;03/08/2007;0000;;24.08;
83229;03/08/2007;1200;2;;
83229;04/08/2007;0000;;23.98;
83229;04/08/2007;1200;0.8;;
83229;05/08/2007;0000;;23.52;
83229;05/08/2007;1200;0.7;;
83229;06/08/2007;0000;;23.04;
83229;06/08/2007;1200;1.1;;
83229;07/08/2007;0000;;23.66;
83229;07/08/2007;1200;1.4;;
83229;08/08/2007;0000;;23.52;
83229;08/08/2007;1200;1.6;;
83229;09/08/2007;0000;;23.22;
83229;09/08/2007;1200;0.3;;
83229;10/08/2007;0000;;23.32;
83229;10/08/2007;1200;9;;
83229;11/08/2007;0000;;24.04;
83229;11/08/2007;1200;2.4;;
83229;12/08/2007;0000;;23.72;
83229;12/08/2007;1200;6.8;;
83229;13/08/2007;0000;;23.3;
83229;13/08/2007;1200;10.5;;
83229;14/08/2007;0000;;22.74;
83229;14/08/2007;1200;35.8;;
83229;15/08/2007;0000;;23.6;
83229;15/08/2007;1200;6.7;;
83229;16/08/2007;0000;;23.26;
83229;16/08/2007;1200;2.3;;
83229;17/08/2007;0000;;22.7;
83229;17/08/2007;1200;0;;
83229;18/08/2007;0000;;22.22;
83229;18/08/2007;1200;6;;
83229;19/08/2007;0000;;21.22;
83229;19/08/2007;1200;5;;
83229;20/08/2007;0000;;22.9;
83229;20/08/2007;1200;6.8;;
83229;21/08/2007;0000;;23.64;
83229;21/08/2007;1200;0;;
83229;22/08/2007;0000;;23.86;
83229;22/08/2007;1200;0;;
83229;23/08/2007;0000;;24.02;
83229;23/08/2007;1200;0;;
83229;24/08/2007;0000;;23.64;
83229;24/08/2007;1200;0.2;;
83229;25/08/2007;0000;;23.68;
83229;25/08/2007;1200;0;;
83229;26/08/2007;0000;;24.46;
83229;26/08/2007;1200;0.2;;
83229;27/08/2007;0000;;24.36;
83229;27/08/2007;1200;0;;
83229;28/08/2007;0000;;24.12;
83229;28/08/2007;1200;0;;
83229;29/08/2007;0000;;24.06;
83229;29/08/2007;1200;0;;
83229;30/08/2007;0000;;23.78;
83229;30/08/2007;1200;0;;
83229;31/08/2007;0000;;22.28;
83229;31/08/2007;1200;8;;
83229;01/09/2007;0000;;23.68;
83229;01/09/2007;1200;5.6;;
83229;02/09/2007;0000;;24.46;
83229;02/09/2007;1200;0;;
83229;03/09/2007;0000;;24.4;
83229;03/09/2007;1200;0;;
83229;04/09/2007;0000;;24.02;
83229;04/09/2007;1200;0.5;;
83229;05/09/2007;0000;;23.7;
83229;05/09/2007;1200;5.4;;
83229;06/09/2007;0000;;23.02;
83229;06/09/2007;1200;5.5;;
83229;07/09/2007;0000;;23.36;
83229;07/09/2007;1200;7.9;;
83229;08/09/2007;0000;;22.78;
83229;08/09/2007;1200;16.2;;
83229;09/09/2007;0000;;22.34;
83229;09/09/2007;1200;4.7;;
83229;10/09/2007;0000;;23.38;
83229;10/09/2007;1200;8.7;;
83229;11/09/2007;0000;;23.2;
83229;11/09/2007;1200;2.6;;
83229;12/09/2007;0000;;24.08;
83229;12/09/2007;1200;0.7;;
83229;13/09/2007;0000;;23.82;
83229;13/09/2007;1200;1.4;;
83229;14/09/2007;0000;;23.3;
83229;14/09/2007;1200;7.1;;
83229;15/09/2007;0000;;23.46;
83229;15/09/2007;1200;5.5;;
83229;16/09/2007;0000;;23.68;
83229;16/09/2007;1200;0.9;;
83229;17/09/2007;0000;;23.58;
83229;17/09/2007;1200;0;;
83229;18/09/2007;0000;;24.64;
83229;18/09/2007;1200;0;;
83229;19/09/2007;0000;;23.82;
83229;19/09/2007;1200;0;;
83229;20/09/2007;0000;;22.02;
83229;20/09/2007;1200;0;;
83229;21/09/2007;0000;;23.48;
83229;21/09/2007;1200;12.8;;
83229;22/09/2007;0000;;24.78;
83229;22/09/2007;1200;0;;
83229;23/09/2007;0000;;24.76;
83229;23/09/2007;1200;0.3;;
83229;24/09/2007;0000;;24.52;
83229;24/09/2007;1200;0;;
83229;25/09/2007;0000;;24.7;
83229;25/09/2007;1200;0;;
83229;26/09/2007;0000;;25;
83229;26/09/2007;1200;0;;
83229;27/09/2007;0000;;24.94;
83229;27/09/2007;1200;0;;
83229;28/09/2007;0000;;24.9;
83229;28/09/2007;1200;0;;
83229;29/09/2007;0000;;24.74;
83229;29/09/2007;1200;0;;
83229;30/09/2007;0000;;24.62;
83229;30/09/2007;1200;0;;
83229;01/10/2007;0000;;24.48;
83229;01/10/2007;1200;6;;
83229;02/10/2007;0000;;24.08;
83229;02/10/2007;1200;0;;
83229;03/10/2007;0000;;23.64;
83229;03/10/2007;1200;0.6;;
83229;04/10/2007;0000;;22.76;
83229;04/10/2007;1200;22;;
83229;05/10/2007;0000;;23.04;
83229;05/10/2007;1200;30.2;;
83229;06/10/2007;1200;3;;
83229;08/10/2007;0000;;23.7;
83229;08/10/2007;1200;1.5;;
83229;09/10/2007;0000;;24.08;
83229;09/10/2007;1200;7.9;;
83229;10/10/2007;0000;;24.74;
83229;10/10/2007;1200;0;;
83229;11/10/2007;0000;;24.34;
83229;11/10/2007;1200;0;;
83229;12/10/2007;0000;;24.82;
83229;12/10/2007;1200;4.5;;
83229;13/10/2007;0000;;25.76;
83229;13/10/2007;1200;0;;
83229;14/10/2007;0000;;25.4;
83229;14/10/2007;1200;0;;
83229;15/10/2007;0000;;24.88;
83229;15/10/2007;1200;0.1;;
83229;16/10/2007;0000;;24.18;
83229;16/10/2007;1200;2.5;;
83229;17/10/2007;0000;;25.76;
83229;17/10/2007;1200;0.2;;
83229;18/10/2007;0000;;25.62;
83229;18/10/2007;1200;0;;
83229;19/10/2007;0000;;26.22;
83229;19/10/2007;1200;0;;
83229;20/10/2007;0000;;25.52;
83229;20/10/2007;1200;0;;
83229;21/10/2007;0000;;26.02;
83229;21/10/2007;1200;0;;
83229;22/10/2007;0000;;26.38;
83229;22/10/2007;1200;0;;
83229;23/10/2007;0000;;26.18;
83229;23/10/2007;1200;0;;
83229;24/10/2007;0000;;26.44;
83229;24/10/2007;1200;0.4;;
83229;25/10/2007;0000;;26.14;
83229;25/10/2007;1200;0;;
83229;26/10/2007;0000;;26.12;
83229;26/10/2007;1200;0;;
83229;27/10/2007;0000;;25.7;
83229;27/10/2007;1200;0;;
83229;28/10/2007;0000;;26.3;
83229;28/10/2007;1200;0;;
83229;29/10/2007;0000;;26.62;
83229;29/10/2007;1200;0;;
83229;30/10/2007;0000;;26.7;
83229;30/10/2007;1200;0;;
83229;31/10/2007;0000;;26.82;
83229;31/10/2007;1200;0;;
83229;01/11/2007;0000;;26.76;
83229;01/11/2007;1200;0;;
83229;02/11/2007;0000;;26.68;
83229;02/11/2007;1200;0;;
83229;03/11/2007;0000;;26.66;
83229;03/11/2007;1200;0;;
83229;04/11/2007;0000;;26.7;
83229;04/11/2007;1200;0;;
83229;05/11/2007;0000;;26;
83229;05/11/2007;1200;0;;
83229;06/11/2007;0000;;26.56;
83229;06/11/2007;1200;0.6;;
83229;07/11/2007;0000;;26.4;
83229;07/11/2007;1200;0;;
83229;08/11/2007;0000;;25.28;
83229;08/11/2007;1200;1.5;;
83229;09/11/2007;0000;;26.2;
83229;09/11/2007;1200;0;;
83229;10/11/2007;0000;;26.56;
83229;10/11/2007;1200;0;;
83229;11/11/2007;0000;;26.34;
83229;11/11/2007;1200;0;;
83229;12/11/2007;0000;;26.7;
83229;12/11/2007;1200;0;;
83229;13/11/2007;0000;;26.62;
83229;13/11/2007;1200;1;;
83229;14/11/2007;0000;;26.18;
83229;14/11/2007;1200;1.7;;
83229;15/11/2007;0000;;27.02;
83229;15/11/2007;1200;1.1;;
83229;16/11/2007;0000;;26.74;
83229;16/11/2007;1200;0;;
83229;17/11/2007;0000;;25.72;
83229;17/11/2007;1200;1.8;;
83229;18/11/2007;0000;;25.72;
83229;18/11/2007;1200;0;;
83229;19/11/2007;0000;;25.2;
83229;19/11/2007;1200;1.2;;
83229;20/11/2007;0000;;26.68;
83229;20/11/2007;1200;0;;
83229;21/11/2007;0000;;26.88;
83229;21/11/2007;1200;0;;
83229;22/11/2007;0000;;27.46;
83229;22/11/2007;1200;0;;
83229;23/11/2007;0000;;26.36;
83229;23/11/2007;1200;0;;
83229;24/11/2007;0000;;26.42;
83229;24/11/2007;1200;9.7;;
83229;25/11/2007;0000;;26.94;
83229;25/11/2007;1200;0.3;;
83229;26/11/2007;0000;;26.68;
83229;26/11/2007;1200;0;;
83229;27/11/2007;0000;;26.94;
83229;27/11/2007;1200;0;;
83229;28/11/2007;0000;;26.2;
83229;28/11/2007;1200;0;;
83229;29/11/2007;0000;;26.72;
83229;29/11/2007;1200;0;;
83229;30/11/2007;0000;;26.82;
83229;30/11/2007;1200;0.2;;
83229;01/12/2007;0000;;26.26;
83229;01/12/2007;1200;0;;
83229;02/12/2007;0000;;25.76;
83229;02/12/2007;1200;0;;
83229;03/12/2007;0000;;26.66;
83229;03/12/2007;1200;1;;
83229;04/12/2007;0000;;26.08;
83229;04/12/2007;1200;0;;
83229;05/12/2007;0000;;26.18;
83229;05/12/2007;1200;0;;
83229;06/12/2007;0000;;26.54;
83229;06/12/2007;1200;0;;
83229;07/12/2007;0000;;26.64;
83229;07/12/2007;1200;0;;
83229;08/12/2007;0000;;27.02;
83229;08/12/2007;1200;0;;
83229;09/12/2007;0000;;26.02;
83229;09/12/2007;1200;0;;
83229;10/12/2007;0000;;26.34;
83229;10/12/2007;1200;1;;
83229;11/12/2007;0000;;26.52;
83229;11/12/2007;1200;1.2;;
83229;12/12/2007;0000;;26.62;
83229;12/12/2007;1200;0;;
83229;13/12/2007;0000;;26.48;
83229;13/12/2007;1200;0;;
83229;14/12/2007;0000;;26.74;
83229;14/12/2007;1200;0;;
83229;15/12/2007;0000;;26.98;
83229;15/12/2007;1200;0;;
83229;16/12/2007;0000;;27.3;
83229;16/12/2007;1200;0;;
83229;17/12/2007;0000;;26.36;
83229;17/12/2007;1200;2.3;;
83229;18/12/2007;0000;;27.28;
83229;18/12/2007;1200;0;;
83229;19/12/2007;0000;;26.66;
83229;19/12/2007;1200;0;;
83229;20/12/2007;0000;;26.44;
83229;20/12/2007;1200;0;;
83229;21/12/2007;0000;;26.56;
83229;21/12/2007;1200;0;;
83229;22/12/2007;0000;;27.24;
83229;22/12/2007;1200;0;;
83229;23/12/2007;0000;;26.98;
83229;23/12/2007;1200;0;;
83229;24/12/2007;0000;;27.12;
83229;24/12/2007;1200;0;;
83229;25/12/2007;0000;;26.18;
83229;25/12/2007;1200;1.2;;
83229;26/12/2007;0000;;26.68;
83229;26/12/2007;1200;1.3;;
83229;27/12/2007;0000;;26.7;
83229;27/12/2007;1200;0;;
83229;28/12/2007;0000;;26.56;
83229;28/12/2007;1200;0;;
83229;29/12/2007;0000;;25.46;
83229;29/12/2007;1200;3.6;;
83229;30/12/2007;0000;;25.8;
83229;30/12/2007;1200;7.2;;
83229;31/12/2007;0000;;26.62;
83229;31/12/2007;1200;0;;
83229;01/01/2008;0000;;26.74;
83229;01/01/2008;1200;0;;
83229;02/01/2008;0000;;26.9;
83229;02/01/2008;1200;0;;
83229;03/01/2008;0000;;26.32;
83229;03/01/2008;1200;0;;
83229;04/01/2008;0000;;26.66;
83229;04/01/2008;1200;0;;
83229;05/01/2008;0000;;27.12;
83229;05/01/2008;1200;0.1;;
83229;06/01/2008;0000;;26.92;
83229;06/01/2008;1200;0;;
83229;07/01/2008;0000;;26.8;
83229;07/01/2008;1200;0;;
83229;08/01/2008;0000;;26.96;
83229;08/01/2008;1200;0.4;;
83229;09/01/2008;0000;;26.94;
83229;09/01/2008;1200;0;;
83229;10/01/2008;0000;;26.98;
83229;10/01/2008;1200;0;;
83229;11/01/2008;0000;;27.14;
83229;11/01/2008;1200;0;;
83229;12/01/2008;0000;;27.32;
83229;12/01/2008;1200;0;;
83229;13/01/2008;0000;;26.84;
83229;13/01/2008;1200;0;;
83229;14/01/2008;0000;;25.1;
83229;14/01/2008;1200;2.4;;
83229;15/01/2008;0000;;26.42;
83229;15/01/2008;1200;10;;
83229;16/01/2008;0000;;25.82;
83229;16/01/2008;1200;3.2;;
83229;17/01/2008;0000;;27.04;
83229;17/01/2008;1200;0.4;;
83229;18/01/2008;0000;;26.24;
83229;18/01/2008;1200;1;;
83229;19/01/2008;0000;;26.66;
83229;19/01/2008;1200;0;;
83229;20/01/2008;0000;;26.52;
83229;20/01/2008;1200;0;;
83229;21/01/2008;0000;;27.24;
83229;21/01/2008;1200;0;;
83229;22/01/2008;0000;;27.3;
83229;22/01/2008;1200;0;;
83229;23/01/2008;0000;;27.28;
83229;23/01/2008;1200;0;;
83229;24/01/2008;0000;;26.72;
83229;24/01/2008;1200;0.3;;
83229;25/01/2008;0000;;26.9;
83229;25/01/2008;1200;0;;
83229;26/01/2008;0000;;26.56;
83229;26/01/2008;1200;0;;
83229;27/01/2008;0000;;27.3;
83229;27/01/2008;1200;0;;
83229;28/01/2008;0000;;27.24;
83229;28/01/2008;1200;0;;
83229;29/01/2008;0000;;27.26;
83229;29/01/2008;1200;0;;
83229;30/01/2008;0000;;27.6;
83229;30/01/2008;1200;0;;
83229;31/01/2008;0000;;27.7;
83229;31/01/2008;1200;0;;
83229;01/02/2008;0000;;25.18;
83229;01/02/2008;1200;35;;
83229;02/02/2008;0000;;27.2;
83229;02/02/2008;1200;1.2;;
83229;03/02/2008;0000;;28.8;
83229;03/02/2008;1200;0;;
83229;04/02/2008;0000;;26.94;
83229;04/02/2008;1200;0;;
83229;05/02/2008;0000;;27.12;
83229;05/02/2008;1200;0;;
83229;06/02/2008;0000;;27.06;
83229;06/02/2008;1200;0;;
83229;07/02/2008;0000;;27.28;
83229;07/02/2008;1200;0;;
83229;08/02/2008;0000;;27.66;
83229;08/02/2008;1200;0;;
83229;09/02/2008;0000;;27.78;
83229;09/02/2008;1200;0;;
83229;10/02/2008;0000;;27.56;
83229;10/02/2008;1200;0;;
83229;11/02/2008;0000;;26.94;
83229;11/02/2008;1200;0;;
83229;12/02/2008;0000;;27.66;
83229;12/02/2008;1200;0.2;;
83229;13/02/2008;0000;;27.72;
83229;13/02/2008;1200;0.7;;
83229;14/02/2008;0000;;27.08;
83229;14/02/2008;1200;0.1;;
83229;15/02/2008;0000;;25.3;
83229;15/02/2008;1200;6.8;;
83229;16/02/2008;0000;;27.04;
83229;16/02/2008;1200;0.3;;
83229;17/02/2008;0000;;26.92;
83229;17/02/2008;1200;0.3;;
83229;18/02/2008;0000;;27.1;
83229;18/02/2008;1200;0;;
83229;19/02/2008;0000;;27.54;
83229;19/02/2008;1200;0;;
83229;20/02/2008;0000;;27.76;
83229;20/02/2008;1200;0;;
83229;21/02/2008;0000;;27.5;
83229;21/02/2008;1200;0;;
83229;22/02/2008;0000;;27.52;
83229;22/02/2008;1200;0;;
83229;23/02/2008;0000;;27.68;
83229;23/02/2008;1200;0;;
83229;24/02/2008;0000;;27.68;
83229;24/02/2008;1200;0;;
83229;25/02/2008;0000;;28;
83229;25/02/2008;1200;0;;
83229;26/02/2008;0000;;28.62;
83229;26/02/2008;1200;0;;
83229;27/02/2008;0000;;26.82;
83229;27/02/2008;1200;0.3;;
83229;28/02/2008;0000;;26.12;
83229;28/02/2008;1200;8.1;;
83229;29/02/2008;0000;;25.94;
83229;29/02/2008;1200;130.8;;
83229;01/03/2008;0000;;27.36;
83229;01/03/2008;1200;0;;
83229;02/03/2008;0000;;26.92;
83229;02/03/2008;1200;0.9;;
83229;03/03/2008;0000;;27.54;
83229;03/03/2008;1200;0;;
83229;04/03/2008;0000;;27.16;
83229;04/03/2008;1200;0;;
83229;05/03/2008;0000;;26.94;
83229;05/03/2008;1200;0;;
83229;06/03/2008;0000;;27.32;
83229;06/03/2008;1200;0;;
83229;07/03/2008;0000;;28.06;
83229;07/03/2008;1200;0;;
83229;08/03/2008;0000;;27.16;
83229;08/03/2008;1200;0;;
83229;09/03/2008;0000;;27.42;
83229;09/03/2008;1200;0;;
83229;10/03/2008;0000;;27.64;
83229;10/03/2008;1200;0;;
83229;11/03/2008;0000;;27.64;
83229;11/03/2008;1200;0;;
83229;12/03/2008;0000;;27.78;
83229;12/03/2008;1200;0;;
83229;13/03/2008;0000;;27.88;
83229;13/03/2008;1200;0;;
83229;14/03/2008;0000;;27.78;
83229;14/03/2008;1200;0;;
83229;15/03/2008;0000;;27.66;
83229;15/03/2008;1200;0;;
83229;16/03/2008;0000;;24.48;
83229;16/03/2008;1200;2.2;;
83229;17/03/2008;0000;;26.14;
83229;17/03/2008;1200;31.8;;
83229;18/03/2008;0000;;25.8;
83229;18/03/2008;1200;8.6;;
83229;19/03/2008;0000;;24.72;
83229;19/03/2008;1200;19.1;;
83229;20/03/2008;0000;;25.74;
83229;20/03/2008;1200;18.4;;
83229;21/03/2008;0000;;26.84;
83229;21/03/2008;1200;1.2;;
83229;22/03/2008;0000;;26.2;
83229;22/03/2008;1200;20.6;;
83229;23/03/2008;0000;;25.86;
83229;23/03/2008;1200;26.3;;
83229;24/03/2008;0000;;26.86;
83229;24/03/2008;1200;0.5;;
83229;25/03/2008;0000;;27.02;
83229;25/03/2008;1200;0;;
83229;26/03/2008;0000;;25.9;
83229;26/03/2008;1200;2.9;;
83229;27/03/2008;0000;;26.9;
83229;27/03/2008;1200;0;;
83229;28/03/2008;0000;;27.02;
83229;28/03/2008;1200;0.2;;
83229;29/03/2008;0000;;26.16;
83229;29/03/2008;1200;0.8;;
83229;30/03/2008;0000;;26.64;
83229;30/03/2008;1200;0.1;;
83229;31/03/2008;0000;;26.96;
83229;31/03/2008;1200;15.7;;
83229;01/04/2008;0000;;25.36;
83229;01/04/2008;1200;19.2;;
83229;02/04/2008;0000;;24.94;
83229;02/04/2008;1200;34.8;;
83229;03/04/2008;0000;;26.44;
83229;03/04/2008;1200;15.9;;
83229;04/04/2008;0000;;27.12;
83229;04/04/2008;1200;0;;
83229;05/04/2008;0000;;27.52;
83229;05/04/2008;1200;0.7;;
83229;06/04/2008;0000;;25.54;
83229;06/04/2008;1200;7.7;;
83229;07/04/2008;0000;;27.14;
83229;07/04/2008;1200;11.6;;
83229;08/04/2008;0000;;26.64;
83229;08/04/2008;1200;1;;
83229;09/04/2008;0000;;26.92;
83229;09/04/2008;1200;0;;
83229;10/04/2008;0000;;26.8;
83229;10/04/2008;1200;0;;
83229;11/04/2008;0000;;26.42;
83229;11/04/2008;1200;2.2;;
83229;12/04/2008;0000;;26.54;
83229;12/04/2008;1200;0.2;;
83229;13/04/2008;0000;;26.9;
83229;13/04/2008;1200;0;;
83229;14/04/2008;0000;;27.06;
83229;14/04/2008;1200;0;;
83229;15/04/2008;0000;;27.06;
83229;15/04/2008;1200;0;;
83229;16/04/2008;0000;;27.08;
83229;16/04/2008;1200;4.8;;
83229;17/04/2008;0000;;26.48;
83229;17/04/2008;1200;1.6;;
83229;18/04/2008;0000;;26.56;
83229;18/04/2008;1200;3.7;;
83229;19/04/2008;0000;;26.64;
83229;19/04/2008;1200;0;;
83229;20/04/2008;0000;;25.56;
83229;20/04/2008;1200;5.7;;
83229;21/04/2008;0000;;26.92;
83229;21/04/2008;1200;0;;
83229;22/04/2008;0000;;26.58;
83229;22/04/2008;1200;0;;
83229;23/04/2008;0000;;25;
83229;23/04/2008;1200;25.4;;
83229;24/04/2008;0000;;26.72;
83229;24/04/2008;1200;0.3;;
83229;25/04/2008;0000;;27;
83229;25/04/2008;1200;0;;
83229;26/04/2008;0000;;26.76;
83229;26/04/2008;1200;0;;
83229;27/04/2008;0000;;26.18;
83229;27/04/2008;1200;0;;
83229;28/04/2008;0000;;26.36;
83229;28/04/2008;1200;18.3;;
83229;29/04/2008;0000;;26.72;
83229;29/04/2008;1200;1.2;;
83229;30/04/2008;0000;;26.22;
83229;30/04/2008;1200;0;;
83229;01/05/2008;0000;;26.64;
83229;01/05/2008;1200;0;;
83229;02/05/2008;0000;;24.1;
83229;02/05/2008;1200;22;;
83229;03/05/2008;0000;;25.08;
83229;03/05/2008;1200;35;;
83229;04/05/2008;0000;;25.84;
83229;04/05/2008;1200;0;;
83229;05/05/2008;0000;;25.96;
83229;05/05/2008;1200;0;;
83229;06/05/2008;0000;;26.76;
83229;06/05/2008;1200;0;;
83229;07/05/2008;0000;;26.86;
83229;07/05/2008;1200;0;;
83229;08/05/2008;0000;;24.22;
83229;08/05/2008;1200;71.2;;
83229;09/05/2008;0000;;25.28;
83229;09/05/2008;1200;18.5;;
83229;10/05/2008;0000;;26.04;
83229;10/05/2008;1200;0;;
83229;11/05/2008;0000;;24.52;
83229;11/05/2008;1200;0;;
83229;12/05/2008;0000;;24.08;
83229;12/05/2008;1200;10.6;;
83229;13/05/2008;0000;;24.26;
83229;13/05/2008;1200;2;;
83229;14/05/2008;0000;;24.04;
83229;14/05/2008;1200;5.6;;
83229;15/05/2008;0000;;24.38;
83229;15/05/2008;1200;15.5;;
83229;16/05/2008;0000;;25.38;
83229;16/05/2008;1200;0.2;;
83229;17/05/2008;0000;;25.3;
83229;17/05/2008;1200;0;;
83229;18/05/2008;0000;;24.22;
83229;18/05/2008;1200;1.8;;
83229;19/05/2008;0000;;24.62;
83229;19/05/2008;1200;14.2;;
83229;20/05/2008;0000;;25.3;
83229;20/05/2008;1200;0.2;;
83229;21/05/2008;0000;;25.52;
83229;21/05/2008;1200;0;;
83229;22/05/2008;0000;;25.7;
83229;22/05/2008;1200;0;;
83229;23/05/2008;0000;;25.58;
83229;23/05/2008;1200;0;;
83229;24/05/2008;0000;;25.58;
83229;24/05/2008;1200;0;;
83229;25/05/2008;0000;;24.78;
83229;25/05/2008;1200;0;;
83229;26/05/2008;0000;;25.08;
83229;26/05/2008;1200;0;;
83229;27/05/2008;0000;;24.76;
83229;27/05/2008;1200;0;;
83229;28/05/2008;0000;;25.4;
83229;28/05/2008;1200;0.8;;
83229;29/05/2008;0000;;25.46;
83229;29/05/2008;1200;0;;
83229;30/05/2008;0000;;25.16;
83229;30/05/2008;1200;4;;
83229;31/05/2008;0000;;25.04;
83229;31/05/2008;1200;2;;
83229;01/06/2008;0000;;25.12;
83229;01/06/2008;1200;3.3;;
83229;02/06/2008;0000;;24.86;
83229;02/06/2008;1200;2.8;;
83229;03/06/2008;0000;;24.36;
83229;03/06/2008;1200;1.7;;
83229;04/06/2008;0000;;23.7;
83229;04/06/2008;1200;0.4;;
83229;05/06/2008;0000;;23.32;
83229;05/06/2008;1200;2;;
83229;06/06/2008;0000;;23.16;
83229;06/06/2008;1200;7.4;;
83229;07/06/2008;0000;;24.44;
83229;07/06/2008;1200;9.1;;
83229;08/06/2008;0000;;24.7;
83229;08/06/2008;1200;6.4;;
83229;09/06/2008;0000;;25.3;
83229;09/06/2008;1200;5.3;;
83229;10/06/2008;0000;;24.92;
83229;10/06/2008;1200;0;;
83229;11/06/2008;0000;;23.88;
83229;11/06/2008;1200;0;;
83229;12/06/2008;0000;;24.9;
83229;12/06/2008;1200;3;;
83229;13/06/2008;0000;;23.24;
83229;13/06/2008;1200;20.6;;
83229;14/06/2008;0000;;23.44;
83229;14/06/2008;1200;1.4;;
83229;15/06/2008;0000;;22.92;
83229;15/06/2008;1200;2.8;;
83229;16/06/2008;0000;;23.86;
83229;16/06/2008;1200;0;;
83229;17/06/2008;0000;;24.86;
83229;17/06/2008;1200;0;;
83229;18/06/2008;0000;;23.98;
83229;18/06/2008;1200;1.4;;
83229;19/06/2008;0000;;24.1;
83229;19/06/2008;1200;0;;
83229;20/06/2008;0000;;24.24;
83229;20/06/2008;1200;0;;
83229;21/06/2008;0000;;23.76;
83229;21/06/2008;1200;2.5;;
83229;22/06/2008;0000;;24.5;
83229;22/06/2008;1200;0;;
83229;23/06/2008;0000;;23.84;
83229;23/06/2008;1200;0.4;;
83229;24/06/2008;0000;;24.44;
83229;24/06/2008;1200;4.8;;
83229;25/06/2008;0000;;24.7;
83229;25/06/2008;1200;0;;
83229;26/06/2008;0000;;21.7;
83229;26/06/2008;1200;45;;
83229;27/06/2008;0000;;22.56;
83229;27/06/2008;1200;9.2;;
83229;28/06/2008;0000;;23.56;
83229;28/06/2008;1200;38.7;;
83229;29/06/2008;0000;;22.78;
83229;29/06/2008;1200;3.4;;
83229;30/06/2008;0000;;23.04;
83229;30/06/2008;1200;6.6;;
83229;01/07/2008;0000;;24.18;
83229;01/07/2008;1200;3.4;;
83229;02/07/2008;0000;;23.46;
83229;02/07/2008;1200;0.2;;
83229;03/07/2008;0000;;23.3;
83229;03/07/2008;1200;4;;
83229;04/07/2008;0000;;23.22;
83229;04/07/2008;1200;1;;
83229;05/07/2008;0000;;23.64;
83229;05/07/2008;1200;2.2;;
83229;06/07/2008;0000;;23.74;
83229;06/07/2008;1200;5.3;;
83229;07/07/2008;0000;;23.18;
83229;07/07/2008;1200;29.5;;
83229;08/07/2008;0000;;22.58;
83229;08/07/2008;1200;4;;
83229;09/07/2008;0000;;23.64;
83229;09/07/2008;1200;1;;
83229;10/07/2008;0000;;22.38;
83229;10/07/2008;1200;3.2;;
83229;11/07/2008;0000;;23.76;
83229;11/07/2008;1200;15.9;;
83229;12/07/2008;0000;;23.18;
83229;12/07/2008;1200;5.2;;
83229;13/07/2008;0000;;22.6;
83229;13/07/2008;1200;6.3;;
83229;14/07/2008;0000;;23.16;
83229;14/07/2008;1200;0;;
83229;15/07/2008;0000;;23.36;
83229;15/07/2008;1200;0;;
83229;16/07/2008;0000;;22.88;
83229;16/07/2008;1200;7.9;;
83229;17/07/2008;0000;;22.98;
83229;17/07/2008;1200;5.2;;
83229;18/07/2008;0000;;23.78;
83229;18/07/2008;1200;0;;
83229;19/07/2008;0000;;21.92;
83229;19/07/2008;1200;10.3;;
83229;20/07/2008;0000;;22.96;
83229;20/07/2008;1200;0.7;;
83229;21/07/2008;0000;;22.46;
83229;21/07/2008;1200;0.6;;
83229;22/07/2008;0000;;22.66;
83229;22/07/2008;1200;18.5;;
83229;23/07/2008;0000;;23.54;
83229;23/07/2008;1200;4.8;;
83229;24/07/2008;0000;;22.6;
83229;24/07/2008;1200;0;;
83229;25/07/2008;0000;;22.2;
83229;25/07/2008;1200;0;;
83229;26/07/2008;0000;;23.18;
83229;26/07/2008;1200;0;;
83229;27/07/2008;0000;;24.08;
83229;27/07/2008;1200;0;;
83229;28/07/2008;0000;;23;
83229;28/07/2008;1200;6.5;;
83229;29/07/2008;0000;;23.12;
83229;29/07/2008;1200;2.8;;
83229;30/07/2008;0000;;23.38;
83229;30/07/2008;1200;2.1;;
83229;31/07/2008;0000;;22.88;
83229;31/07/2008;1200;8.5;;
83229;01/08/2008;0000;;23.26;
83229;01/08/2008;1200;0;;
83229;02/08/2008;0000;;22.34;
83229;02/08/2008;1200;6.8;;
83229;03/08/2008;0000;;23.52;
83229;03/08/2008;1200;0;;
83229;04/08/2008;0000;;24.34;
83229;04/08/2008;1200;0;;
83229;05/08/2008;0000;;24.36;
83229;05/08/2008;1200;0;;
83229;06/08/2008;0000;;23.72;
83229;06/08/2008;1200;0.5;;
83229;07/08/2008;0000;;23.1;
83229;07/08/2008;1200;1.6;;
83229;08/08/2008;0000;;23.54;
83229;08/08/2008;1200;3.3;;
83229;09/08/2008;0000;;24.16;
83229;09/08/2008;1200;0;;
83229;10/08/2008;0000;;22.96;
83229;10/08/2008;1200;0;;
83229;11/08/2008;0000;;22.64;
83229;11/08/2008;1200;0.6;;
83229;12/08/2008;0000;;23.16;
83229;12/08/2008;1200;3.8;;
83229;13/08/2008;0000;;23.16;
83229;13/08/2008;1200;0.8;;
83229;14/08/2008;0000;;23.24;
83229;14/08/2008;1200;1.4;;
83229;15/08/2008;0000;;22.66;
83229;15/08/2008;1200;0;;
83229;16/08/2008;0000;;23.94;
83229;16/08/2008;1200;8.2;;
83229;17/08/2008;0000;;23.24;
83229;17/08/2008;1200;0.3;;
83229;18/08/2008;0000;;23.02;
83229;18/08/2008;1200;0.1;;
83229;19/08/2008;0000;;23.12;
83229;19/08/2008;1200;5.5;;
83229;20/08/2008;0000;;22.34;
83229;20/08/2008;1200;8.9;;
83229;21/08/2008;0000;;23.1;
83229;21/08/2008;1200;9.4;;
83229;22/08/2008;0000;;23.88;
83229;22/08/2008;1200;0;;
83229;23/08/2008;0000;;22.48;
83229;23/08/2008;1200;2.1;;
83229;24/08/2008;0000;;23.46;
83229;24/08/2008;1200;5.4;;
83229;25/08/2008;0000;;23.16;
83229;25/08/2008;1200;0;;
83229;26/08/2008;0000;;23.32;
83229;26/08/2008;1200;0;;
83229;27/08/2008;0000;;23.38;
83229;27/08/2008;1200;0;;
83229;28/08/2008;0000;;23.68;
83229;28/08/2008;1200;0;;
83229;29/08/2008;0000;;23.44;
83229;29/08/2008;1200;0;;
83229;30/08/2008;0000;;24.02;
83229;30/08/2008;1200;0;;
83229;31/08/2008;0000;;24.08;
83229;31/08/2008;1200;0;;
83229;01/09/2008;0000;;23.76;
83229;01/09/2008;1200;0.4;;
83229;02/09/2008;0000;;23.18;
83229;02/09/2008;1200;12.5;;
83229;03/09/2008;0000;;23.78;
83229;03/09/2008;1200;1.9;;
83229;04/09/2008;0000;;23.4;
83229;04/09/2008;1200;0;;
83229;05/09/2008;0000;;24.14;
83229;05/09/2008;1200;3.2;;
83229;06/09/2008;0000;;23.84;
83229;06/09/2008;1200;0;;
83229;07/09/2008;0000;;25.16;
83229;07/09/2008;1200;0.3;;
83229;08/09/2008;0000;;25.32;
83229;08/09/2008;1200;0;;
83229;09/09/2008;0000;;24.78;
83229;09/09/2008;1200;0.4;;
83229;10/09/2008;0000;;24.74;
83229;10/09/2008;1200;0;;
83229;11/09/2008;0000;;24.38;
83229;11/09/2008;1200;0;;
83229;12/09/2008;0000;;24.6;
83229;12/09/2008;1200;0;;
83229;13/09/2008;0000;;24.62;
83229;13/09/2008;1200;1;;
83229;14/09/2008;0000;;24.52;
83229;14/09/2008;1200;0.8;;
83229;15/09/2008;0000;;24.58;
83229;15/09/2008;1200;0;;
83229;16/09/2008;0000;;24.34;
83229;16/09/2008;1200;0;;
83229;17/09/2008;0000;;24.64;
83229;17/09/2008;1200;0;;
83229;18/09/2008;0000;;24.46;
83229;18/09/2008;1200;0;;
83229;19/09/2008;0000;;24.92;
83229;19/09/2008;1200;0;;
83229;20/09/2008;0000;;23.3;
83229;20/09/2008;1200;2.7;;
83229;21/09/2008;0000;;24.14;
83229;21/09/2008;1200;12.2;;
83229;22/09/2008;0000;;24.48;
83229;22/09/2008;1200;0;;
83229;23/09/2008;0000;;25.02;
83229;23/09/2008;1200;0;;
83229;24/09/2008;0000;;25.14;
83229;24/09/2008;1200;0;;
83229;25/09/2008;0000;;24.9;
83229;25/09/2008;1200;0;;
83229;26/09/2008;0000;;24;
83229;26/09/2008;1200;1.4;;
83229;27/09/2008;0000;;24.98;
83229;27/09/2008;1200;0;;
83229;28/09/2008;0000;;24.44;
83229;28/09/2008;1200;1;;
83229;29/09/2008;0000;;24.68;
83229;29/09/2008;1200;0;;
83229;30/09/2008;0000;;26.24;
83229;30/09/2008;1200;0;;
83229;01/10/2008;0000;;25.56;
83229;01/10/2008;1200;0.5;;
83229;02/10/2008;0000;;25.66;
83229;02/10/2008;1200;0;;
83229;03/10/2008;0000;;26;
83229;03/10/2008;1200;0;;
83229;04/10/2008;0000;;25.86;
83229;04/10/2008;1200;0;;
83229;05/10/2008;0000;;26.08;
83229;05/10/2008;1200;0.8;;
83229;06/10/2008;0000;;25.46;
83229;06/10/2008;1200;0;;
83229;07/10/2008;0000;;26.36;
83229;07/10/2008;1200;0;;
83229;08/10/2008;0000;;24.7;
83229;08/10/2008;1200;1.4;;
83229;09/10/2008;0000;;23.78;
83229;09/10/2008;1200;12.2;;
83229;10/10/2008;0000;;24.34;
83229;10/10/2008;1200;3.8;;
83229;11/10/2008;0000;;25.5;
83229;11/10/2008;1200;1;;
83229;12/10/2008;0000;;24.5;
83229;12/10/2008;1200;0.4;;
83229;13/10/2008;0000;;25.18;
83229;13/10/2008;1200;2.2;;
83229;14/10/2008;0000;;24.38;
83229;14/10/2008;1200;2.5;;
83229;15/10/2008;0000;;25.44;
83229;15/10/2008;1200;2.2;;
83229;16/10/2008;0000;;26.16;
83229;16/10/2008;1200;0;;
83229;17/10/2008;0000;;25.26;
83229;17/10/2008;1200;0;;
83229;18/10/2008;0000;;26.2;
83229;18/10/2008;1200;0;;
83229;19/10/2008;0000;;26;
83229;19/10/2008;1200;0;;
83229;20/10/2008;0000;;26.52;
83229;20/10/2008;1200;0;;
83229;21/10/2008;0000;;25.34;
83229;21/10/2008;1200;1.1;;
83229;22/10/2008;0000;;25.64;
83229;22/10/2008;1200;3.4;;
83229;23/10/2008;0000;;26.2;
83229;23/10/2008;1200;0;;
83229;24/10/2008;0000;;26.44;
83229;24/10/2008;1200;0;;
83229;25/10/2008;0000;;26.36;
83229;25/10/2008;1200;0;;
83229;26/10/2008;0000;;26.6;
83229;26/10/2008;1200;0;;
83229;27/10/2008;0000;;26.18;
83229;27/10/2008;1200;0;;
83229;28/10/2008;0000;;25.7;
83229;28/10/2008;1200;0;;
83229;29/10/2008;0000;;26.46;
83229;29/10/2008;1200;0;;
83229;30/10/2008;0000;;25.74;
83229;30/10/2008;1200;0.2;;
83229;31/10/2008;0000;;25.92;
83229;31/10/2008;1200;0;;
83229;01/11/2008;0000;;26.08;
83229;01/11/2008;1200;0;;
83229;02/11/2008;0000;;26.2;
83229;02/11/2008;1200;0;;
83229;03/11/2008;0000;;26.66;
83229;03/11/2008;1200;0;;
83229;04/11/2008;0000;;26.86;
83229;04/11/2008;1200;0;;
83229;05/11/2008;0000;;27.08;
83229;05/11/2008;1200;0;;
83229;06/11/2008;0000;;26.42;
83229;06/11/2008;1200;0;;
83229;07/11/2008;0000;;26.62;
83229;07/11/2008;1200;0;;
83229;08/11/2008;0000;;26.46;
83229;08/11/2008;1200;0;;
83229;09/11/2008;0000;;25.08;
83229;09/11/2008;1200;0;;
83229;10/11/2008;0000;;26.3;
83229;10/11/2008;1200;0;;
83229;11/11/2008;0000;;26.18;
83229;11/11/2008;1200;0;;
83229;12/11/2008;0000;;26.8;
83229;12/11/2008;1200;0;;
83229;13/11/2008;0000;;26.54;
83229;13/11/2008;1200;0;;
83229;14/11/2008;0000;;26.94;
83229;14/11/2008;1200;0;;
83229;15/11/2008;0000;;26.86;
83229;15/11/2008;1200;0;;
83229;16/11/2008;0000;;26.3;
83229;16/11/2008;1200;0;;
83229;17/11/2008;0000;;26.28;
83229;17/11/2008;1200;0;;
83229;18/11/2008;0000;;27.02;
83229;18/11/2008;1200;0;;
83229;19/11/2008;0000;;26.6;
83229;19/11/2008;1200;0;;
83229;20/11/2008;0000;;25.04;
83229;20/11/2008;1200;10.5;;
83229;21/11/2008;0000;;23.78;
83229;21/11/2008;1200;37.6;;
83229;22/11/2008;0000;;25.98;
83229;22/11/2008;1200;13.8;;
83229;23/11/2008;0000;;26.06;
83229;23/11/2008;1200;0;;
83229;24/11/2008;0000;;26.52;
83229;24/11/2008;1200;0;;
83229;25/11/2008;0000;;24.44;
83229;25/11/2008;1200;4.9;;
83229;26/11/2008;0000;;26.18;
83229;26/11/2008;1200;6.9;;
83229;27/11/2008;0000;;26.48;
83229;27/11/2008;1200;0;;
83229;28/11/2008;0000;;26.5;
83229;28/11/2008;1200;0;;
83229;29/11/2008;0000;;26.16;
83229;29/11/2008;1200;0;;
83229;30/11/2008;0000;;25.74;
83229;30/11/2008;1200;4.7;;
83229;01/12/2008;0000;;25.4;
83229;01/12/2008;1200;12.7;;
83229;02/12/2008;0000;;26.32;
83229;02/12/2008;1200;0;;
83229;03/12/2008;0000;;26.34;
83229;03/12/2008;1200;0.5;;
83229;04/12/2008;0000;;27.66;
83229;04/12/2008;1200;2.8;;
83229;05/12/2008;0000;;26;
83229;05/12/2008;1200;0;;
83229;06/12/2008;0000;;25.54;
83229;06/12/2008;1200;0.1;;
83229;07/12/2008;0000;;26.32;
83229;07/12/2008;1200;0;;
83229;08/12/2008;0000;;23.48;
83229;08/12/2008;1200;11;;
83229;09/12/2008;0000;;23.72;
83229;09/12/2008;1200;29.3;;
83229;10/12/2008;0000;;23.9;
83229;10/12/2008;1200;6.8;;
83229;11/12/2008;0000;;25.64;
83229;11/12/2008;1200;3.6;;
83229;12/12/2008;0000;;25.9;
83229;12/12/2008;1200;3.4;;
83229;13/12/2008;0000;;25.94;
83229;13/12/2008;1200;0;;
83229;14/12/2008;0000;;26.42;
83229;14/12/2008;1200;0;;
83229;15/12/2008;0000;;26.5;
83229;15/12/2008;1200;0;;
83229;16/12/2008;0000;;26.32;
83229;16/12/2008;1200;0;;
83229;17/12/2008;0000;;26.2;
83229;17/12/2008;1200;3.4;;
83229;18/12/2008;0000;;26.58;
83229;18/12/2008;1200;0;;
83229;19/12/2008;0000;;26.12;
83229;19/12/2008;1200;0;;
83229;20/12/2008;0000;;26.22;
83229;20/12/2008;1200;0;;
83229;21/12/2008;0000;;26.7;
83229;21/12/2008;1200;0;;
83229;22/12/2008;0000;;25.6;
83229;22/12/2008;1200;1;;
83229;23/12/2008;0000;;24.52;
83229;23/12/2008;1200;8.8;;
83229;24/12/2008;0000;;25.26;
83229;24/12/2008;1200;2.1;;
83229;25/12/2008;0000;;26.3;
83229;25/12/2008;1200;6.2;;
83229;26/12/2008;0000;;26.08;
83229;26/12/2008;1200;0;;
83229;27/12/2008;0000;;26.34;
83229;27/12/2008;1200;0;;
83229;28/12/2008;0000;;26.36;
83229;28/12/2008;1200;0;;
83229;29/12/2008;0000;;24.8;
83229;29/12/2008;1200;9.6;;
83229;30/12/2008;0000;;25.26;
83229;30/12/2008;1200;2.2;;
83229;31/12/2008;0000;;26.32;
83229;31/12/2008;1200;0;;
83229;01/01/2009;0000;;26.36;
83229;01/01/2009;1200;0;;
83229;02/01/2009;0000;;26.74;
83229;02/01/2009;1200;0;;
83229;03/01/2009;0000;;27.38;
83229;03/01/2009;1200;0;;
83229;04/01/2009;0000;;28.04;
83229;04/01/2009;1200;0;;
83229;05/01/2009;0000;;26.64;
83229;05/01/2009;1200;0;;
83229;06/01/2009;0000;;26.94;
83229;06/01/2009;1200;0.4;;
83229;07/01/2009;0000;;26.1;
83229;07/01/2009;1200;0;;
83229;08/01/2009;0000;;26.72;
83229;08/01/2009;1200;2;;
83229;09/01/2009;0000;;25.36;
83229;09/01/2009;1200;0;;
83229;10/01/2009;0000;;25.66;
83229;10/01/2009;1200;1.3;;
83229;11/01/2009;0000;;26.7;
83229;11/01/2009;1200;0.8;;
83229;12/01/2009;0000;;26.82;
83229;12/01/2009;1200;2.3;;
83229;13/01/2009;0000;;27.14;
83229;13/01/2009;1200;4.6;;
83229;14/01/2009;0000;;26.28;
83229;14/01/2009;1200;0;;
83229;15/01/2009;0000;;27.62;
83229;15/01/2009;1200;0;;
83229;16/01/2009;0000;;27.6;
83229;16/01/2009;1200;0;;
83229;17/01/2009;0000;;27.62;
83229;17/01/2009;1200;0.2;;
83229;18/01/2009;0000;;27.36;
83229;18/01/2009;1200;0;;
83229;19/01/2009;0000;;27.98;
83229;19/01/2009;1200;0;;
83229;20/01/2009;0000;;27.4;
83229;20/01/2009;1200;0;;
83229;21/01/2009;0000;;27.54;
83229;21/01/2009;1200;0;;
83229;22/01/2009;0000;;27.54;
83229;22/01/2009;1200;0;;
83229;23/01/2009;0000;;27.8;
83229;23/01/2009;1200;0;;
83229;24/01/2009;0000;;27.06;
83229;24/01/2009;1200;0;;
83229;25/01/2009;0000;;26.8;
83229;25/01/2009;1200;12.8;;
83229;26/01/2009;0000;;27.1;
83229;26/01/2009;1200;2;;
83229;27/01/2009;0000;;27.8;
83229;27/01/2009;1200;0.4;;
83229;28/01/2009;0000;;27.76;
83229;28/01/2009;1200;0;;
83229;29/01/2009;0000;;27.78;
83229;29/01/2009;1200;0;;
83229;30/01/2009;0000;;27.22;
83229;30/01/2009;1200;0;;
83229;31/01/2009;0000;;27.14;
83229;31/01/2009;1200;3.5;;
83229;01/02/2009;0000;;27.66;
83229;01/02/2009;1200;0.5;;
83229;02/02/2009;0000;;26.08;
83229;02/02/2009;1200;13.5;;
83229;03/02/2009;0000;;27.14;
83229;03/02/2009;1200;5.1;;
83229;04/02/2009;0000;;26.72;
83229;04/02/2009;1200;8;;
83229;05/02/2009;0000;;27.38;
83229;05/02/2009;1200;0;;
83229;06/02/2009;0000;;27.04;
83229;06/02/2009;1200;0;;
83229;07/02/2009;0000;;27.5;
83229;07/02/2009;1200;0;;
83229;08/02/2009;0000;;27.28;
83229;08/02/2009;1200;1.2;;
83229;09/02/2009;0000;;27.8;
83229;09/02/2009;1200;1.2;;
83229;10/02/2009;0000;;28.26;
83229;10/02/2009;1200;0;;
83229;11/02/2009;0000;;26.96;
83229;11/02/2009;1200;4.2;;
83229;12/02/2009;0000;;27.08;
83229;12/02/2009;1200;0;;
83229;13/02/2009;0000;;26.94;
83229;13/02/2009;1200;0;;
83229;14/02/2009;0000;;27.88;
83229;14/02/2009;1200;0;;
83229;15/02/2009;0000;;27.98;
83229;15/02/2009;1200;0;;
83229;16/02/2009;0000;;27.8;
83229;16/02/2009;1200;0;;
83229;17/02/2009;0000;;23.98;
83229;17/02/2009;1200;8;;
83229;18/02/2009;0000;;25.26;
83229;18/02/2009;1200;15.3;;
83229;19/02/2009;0000;;26.1;
83229;19/02/2009;1200;0.5;;
83229;20/02/2009;0000;;25.98;
83229;20/02/2009;1200;16;;
83229;21/02/2009;0000;;26.8;
83229;21/02/2009;1200;0.4;;
83229;22/02/2009;0000;;25;
83229;22/02/2009;1200;10.7;;
83229;23/02/2009;0000;;25.84;
83229;23/02/2009;1200;19.4;;
83229;24/02/2009;0000;;26;
83229;24/02/2009;1200;5.2;;
83229;25/02/2009;0000;;26.82;
83229;25/02/2009;1200;0;;
83229;26/02/2009;0000;;26.42;
83229;26/02/2009;1200;6.7;;
83229;27/02/2009;0000;;26.24;
83229;27/02/2009;1200;2;;
83229;28/02/2009;0000;;25.56;
83229;28/02/2009;1200;4.2;;
83229;01/03/2009;0000;;26.12;
83229;01/03/2009;1200;5.7;;
83229;02/03/2009;0000;;26.6;
83229;02/03/2009;1200;0.7;;
83229;03/03/2009;0000;;27.1;
83229;03/03/2009;1200;0;;
83229;04/03/2009;0000;;26.98;
83229;04/03/2009;1200;0;;
83229;05/03/2009;0000;;27.18;
83229;05/03/2009;1200;0;;
83229;06/03/2009;0000;;27.32;
83229;06/03/2009;1200;0;;
83229;07/03/2009;0000;;27.32;
83229;07/03/2009;1200;0;;
83229;08/03/2009;0000;;27.54;
83229;08/03/2009;1200;0;;
83229;09/03/2009;0000;;26.06;
83229;09/03/2009;1200;3;;
83229;10/03/2009;0000;;27.32;
83229;10/03/2009;1200;0;;
83229;11/03/2009;0000;;26.08;
83229;11/03/2009;1200;2.8;;
83229;12/03/2009;0000;;26.5;
83229;12/03/2009;1200;4;;
83229;13/03/2009;0000;;26.88;
83229;13/03/2009;1200;0;;
83229;14/03/2009;0000;;27.34;
83229;14/03/2009;1200;0;;
83229;15/03/2009;0000;;27.64;
83229;15/03/2009;1200;0;;
83229;16/03/2009;0000;;27.74;
83229;16/03/2009;1200;0;;
83229;17/03/2009;0000;;26.68;
83229;17/03/2009;1200;6.7;;
83229;18/03/2009;0000;;27.58;
83229;18/03/2009;1200;0.4;;
83229;19/03/2009;0000;;27.2;
83229;19/03/2009;1200;0;;
83229;20/03/2009;0000;;26.48;
83229;20/03/2009;1200;2.3;;
83229;21/03/2009;0000;;27.12;
83229;21/03/2009;1200;0;;
83229;22/03/2009;0000;;27.56;
83229;22/03/2009;1200;0;;
83229;23/03/2009;0000;;27.64;
83229;23/03/2009;1200;0;;
83229;24/03/2009;0000;;27.84;
83229;24/03/2009;1200;0;;
83229;25/03/2009;0000;;28;
83229;25/03/2009;1200;0;;
83229;26/03/2009;0000;;28.2;
83229;26/03/2009;1200;0;;
83229;27/03/2009;0000;;27.5;
83229;27/03/2009;1200;0;;
83229;28/03/2009;0000;;27.26;
83229;28/03/2009;1200;0;;
83229;29/03/2009;0000;;27.8;
83229;29/03/2009;1200;0;;
83229;30/03/2009;0000;;28.54;
83229;30/03/2009;1200;0;;
83229;31/03/2009;0000;;28.2;
83229;31/03/2009;1200;0;;
83229;01/04/2009;0000;;29.18;
83229;01/04/2009;1200;0;;
83229;02/04/2009;0000;;27.82;
83229;02/04/2009;1200;0.4;;
83229;03/04/2009;0000;;25.1;
83229;03/04/2009;1200;6.7;;
83229;04/04/2009;0000;;26.2;
83229;04/04/2009;1200;27.6;;
83229;05/04/2009;0000;;27.06;
83229;05/04/2009;1200;0.2;;
83229;06/04/2009;0000;;27.12;
83229;06/04/2009;1200;0;;
83229;07/04/2009;0000;;27.38;
83229;07/04/2009;1200;0;;
83229;08/04/2009;0000;;27.5;
83229;08/04/2009;1200;0;;
83229;09/04/2009;0000;;27.82;
83229;09/04/2009;1200;0;;
83229;10/04/2009;0000;;26;
83229;10/04/2009;1200;6;;
83229;11/04/2009;0000;;27.04;
83229;11/04/2009;1200;65.2;;
83229;12/04/2009;0000;;26.22;
83229;12/04/2009;1200;0.1;;
83229;13/04/2009;0000;;26.98;
83229;13/04/2009;1200;17.9;;
83229;14/04/2009;0000;;26.48;
83229;14/04/2009;1200;1.8;;
83229;15/04/2009;0000;;25.12;
83229;15/04/2009;1200;4.5;;
83229;16/04/2009;0000;;26.9;
83229;16/04/2009;1200;3.6;;
83229;17/04/2009;0000;;25.64;
83229;17/04/2009;1200;0;;
83229;18/04/2009;0000;;22.9;
83229;18/04/2009;1200;21.6;;
83229;19/04/2009;0000;;23.82;
83229;19/04/2009;1200;61.8;;
83229;20/04/2009;0000;;24.68;
83229;20/04/2009;1200;31.8;;
83229;21/04/2009;0000;;24.04;
83229;21/04/2009;1200;123;;
83229;22/04/2009;0000;;23.2;
83229;22/04/2009;1200;67.4;;
83229;23/04/2009;0000;;23.44;
83229;23/04/2009;1200;8.6;;
83229;24/04/2009;0000;;25.2;
83229;24/04/2009;1200;14;;
83229;25/04/2009;0000;;26.04;
83229;25/04/2009;1200;0;;
83229;26/04/2009;0000;;26.24;
83229;26/04/2009;1200;0;;
83229;27/04/2009;0000;;26.46;
83229;27/04/2009;1200;0;;
83229;28/04/2009;0000;;26.18;
83229;28/04/2009;1200;0;;
83229;29/04/2009;0000;;24.4;
83229;29/04/2009;1200;13.5;;
83229;30/04/2009;0000;;26.08;
83229;30/04/2009;1200;30.9;;
83229;01/05/2009;0000;;26.46;
83229;01/05/2009;1200;0;;
83229;02/05/2009;0000;;24.9;
83229;02/05/2009;1200;0;;
83229;03/05/2009;0000;;23.16;
83229;03/05/2009;1200;22.7;;
83229;04/05/2009;0000;;23.44;
83229;04/05/2009;1200;29.4;;
83229;05/05/2009;0000;;24.22;
83229;05/05/2009;1200;60.3;;
83229;06/05/2009;0000;;24.94;
83229;06/05/2009;1200;56.4;;
83229;07/05/2009;0000;;24.88;
83229;07/05/2009;1200;39.2;;
83229;08/05/2009;0000;;24.52;
83229;08/05/2009;1200;10.2;;
83229;09/05/2009;0000;;23.98;
83229;09/05/2009;1200;30.6;;
83229;10/05/2009;0000;;24.92;
83229;10/05/2009;1200;35.1;;
83229;11/05/2009;0000;;25.64;
83229;11/05/2009;1200;0.4;;
83229;12/05/2009;0000;;25.64;
83229;12/05/2009;1200;0;;
83229;13/05/2009;0000;;25.24;
83229;13/05/2009;1200;0;;
83229;14/05/2009;0000;;25.94;
83229;14/05/2009;1200;7.3;;
83229;15/05/2009;0000;;25.74;
83229;15/05/2009;1200;3.2;;
83229;16/05/2009;0000;;26.08;
83229;16/05/2009;1200;0;;
83229;17/05/2009;0000;;25.8;
83229;17/05/2009;1200;2.8;;
83229;18/05/2009;0000;;24.02;
83229;18/05/2009;1200;66.9;;
83229;19/05/2009;0000;;24.62;
83229;19/05/2009;1200;22.2;;
83229;20/05/2009;0000;;24.76;
83229;20/05/2009;1200;0.4;;
83229;21/05/2009;0000;;23.56;
83229;21/05/2009;1200;3.2;;
83229;22/05/2009;0000;;22.52;
83229;22/05/2009;1200;68.1;;
83229;23/05/2009;0000;;23.96;
83229;23/05/2009;1200;31.8;;
83229;24/05/2009;0000;;23.7;
83229;24/05/2009;1200;30.2;;
83229;25/05/2009;0000;;24.74;
83229;25/05/2009;1200;0.2;;
83229;26/05/2009;0000;;24.86;
83229;26/05/2009;1200;0;;
83229;27/05/2009;0000;;23.34;
83229;27/05/2009;1200;4;;
83229;28/05/2009;0000;;23.74;
83229;28/05/2009;1200;11;;
83229;29/05/2009;0000;;24.98;
83229;29/05/2009;1200;0;;
83229;30/05/2009;0000;;24.92;
83229;30/05/2009;1200;11.3;;
83229;31/05/2009;0000;;24.48;
83229;31/05/2009;1200;2.4;;
83229;01/06/2009;0000;;24.64;
83229;01/06/2009;1200;0;;
83229;02/06/2009;0000;;25.5;
83229;02/06/2009;1200;0;;
83229;03/06/2009;0000;;24.94;
83229;03/06/2009;1200;0;;
83229;04/06/2009;0000;;25.58;
83229;04/06/2009;1200;0.5;;
83229;05/06/2009;0000;;24.34;
83229;05/06/2009;1200;7.2;;
83229;06/06/2009;0000;;25.04;
83229;06/06/2009;1200;5.6;;
83229;07/06/2009;0000;;25.38;
83229;07/06/2009;1200;0;;
83229;08/06/2009;0000;;24.8;
83229;08/06/2009;1200;0;;
83229;09/06/2009;1200;22.8;;
83229;10/06/2009;0000;;25.46;
83229;10/06/2009;1200;47.5;;
83229;11/06/2009;0000;;25.34;
83229;11/06/2009;1200;2;;
83229;12/06/2009;0000;;25.08;
83229;12/06/2009;1200;0.1;;
83229;13/06/2009;0000;;24.64;
83229;13/06/2009;1200;0.9;;
83229;14/06/2009;0000;;24.76;
83229;14/06/2009;1200;0;;
83229;15/06/2009;0000;;24.3;
83229;15/06/2009;1200;3;;
83229;16/06/2009;0000;;24.58;
83229;16/06/2009;1200;32;;
83229;17/06/2009;0000;;25.14;
83229;17/06/2009;1200;0;;
83229;18/06/2009;0000;;25.4;
83229;18/06/2009;1200;0;;
83229;19/06/2009;0000;;25.12;
83229;19/06/2009;1200;0;;
83229;20/06/2009;0000;;25.28;
83229;20/06/2009;1200;0;;
83229;21/06/2009;0000;;25.18;
83229;21/06/2009;1200;0;;
83229;22/06/2009;0000;;24.18;
83229;22/06/2009;1200;7;;
83229;23/06/2009;0000;;24.24;
83229;23/06/2009;1200;6.7;;
83229;24/06/2009;0000;;24.86;
83229;24/06/2009;1200;3.1;;
83229;25/06/2009;0000;;23.78;
83229;25/06/2009;1200;11.7;;
83229;26/06/2009;0000;;25.16;
83229;26/06/2009;1200;2;;
83229;27/06/2009;0000;;25.14;
83229;27/06/2009;1200;0;;
83229;28/06/2009;0000;;24.38;
83229;28/06/2009;1200;1;;
83229;29/06/2009;0000;;24.42;
83229;29/06/2009;1200;2;;
83229;30/06/2009;0000;;24.16;
83229;30/06/2009;1200;0;;
83229;01/07/2009;0000;;24.52;
83229;01/07/2009;1200;10;;
83229;02/07/2009;0000;;24.96;
83229;02/07/2009;1200;2.5;;
83229;03/07/2009;0000;;25.14;
83229;03/07/2009;1200;2.8;;
83229;04/07/2009;0000;;24.94;
83229;04/07/2009;1200;0;;
83229;05/07/2009;0000;;25.18;
83229;05/07/2009;1200;0;;
83229;06/07/2009;0000;;24.8;
83229;06/07/2009;1200;0.2;;
83229;07/07/2009;0000;;23.72;
83229;07/07/2009;1200;9.7;;
83229;08/07/2009;0000;;23.64;
83229;08/07/2009;1200;16;;
83229;09/07/2009;0000;;24.18;
83229;09/07/2009;1200;8.6;;
83229;10/07/2009;0000;;23.9;
83229;10/07/2009;1200;12.5;;
83229;11/07/2009;0000;;24.58;
83229;11/07/2009;1200;6.2;;
83229;12/07/2009;0000;;24.3;
83229;12/07/2009;1200;29.7;;
83229;13/07/2009;0000;;24.52;
83229;13/07/2009;1200;0;;
83229;14/07/2009;0000;;24.24;
83229;14/07/2009;1200;0;;
83229;15/07/2009;0000;;24.34;
83229;15/07/2009;1200;8.8;;
83229;16/07/2009;0000;;23.84;
83229;16/07/2009;1200;3.7;;
83229;17/07/2009;0000;;23.7;
83229;17/07/2009;1200;15;;
83229;18/07/2009;0000;;23.72;
83229;18/07/2009;1200;1.8;;
83229;19/07/2009;0000;;22.2;
83229;19/07/2009;1200;12.9;;
83229;20/07/2009;0000;;23.64;
83229;20/07/2009;1200;7.6;;
83229;21/07/2009;0000;;24.94;
83229;21/07/2009;1200;0;;
83229;22/07/2009;0000;;25;
83229;22/07/2009;1200;0;;
83229;23/07/2009;0000;;24.92;
83229;23/07/2009;1200;0;;
83229;24/07/2009;0000;;23.66;
83229;24/07/2009;1200;7.5;;
83229;25/07/2009;0000;;24.4;
83229;25/07/2009;1200;0;;
83229;26/07/2009;0000;;24.76;
83229;26/07/2009;1200;0;;
83229;27/07/2009;0000;;23.98;
83229;27/07/2009;1200;1.8;;
83229;28/07/2009;0000;;24.46;
83229;28/07/2009;1200;1.4;;
83229;29/07/2009;0000;;24.24;
83229;29/07/2009;1200;0;;
83229;30/07/2009;0000;;25.34;
83229;30/07/2009;1200;0.2;;
83229;31/07/2009;0000;;23.84;
83229;31/07/2009;1200;0;;
83229;01/08/2009;0000;;24.82;
83229;01/08/2009;1200;17.8;;
83229;02/08/2009;0000;;23.82;
83229;02/08/2009;1200;2.4;;
83229;03/08/2009;0000;;23.74;
83229;03/08/2009;1200;3.8;;
83229;04/08/2009;0000;;24.44;
83229;04/08/2009;1200;2.6;;
83229;05/08/2009;0000;;23.96;
83229;05/08/2009;1200;0;;
83229;06/08/2009;0000;;23.7;
83229;06/08/2009;1200;3.3;;
83229;07/08/2009;0000;;24.56;
83229;07/08/2009;1200;3.7;;
83229;08/08/2009;0000;;23.98;
83229;08/08/2009;1200;2.2;;
83229;09/08/2009;0000;;23.64;
83229;09/08/2009;1200;5.6;;
83229;10/08/2009;0000;;23.62;
83229;10/08/2009;1200;0;;
83229;11/08/2009;0000;;24.52;
83229;11/08/2009;1200;0;;
83229;12/08/2009;0000;;24.36;
83229;12/08/2009;1200;0;;
83229;13/08/2009;0000;;24.46;
83229;13/08/2009;1200;0;;
83229;14/08/2009;0000;;23.88;
83229;14/08/2009;1200;1;;
83229;15/08/2009;0000;;24.94;
83229;15/08/2009;1200;0;;
83229;16/08/2009;0000;;24.76;
83229;16/08/2009;1200;0.8;;
83229;17/08/2009;0000;;23.6;
83229;17/08/2009;1200;1.5;;
83229;18/08/2009;0000;;24.36;
83229;18/08/2009;1200;8.4;;
83229;19/08/2009;0000;;23.82;
83229;19/08/2009;1200;5.3;;
83229;20/08/2009;0000;;24.46;
83229;20/08/2009;1200;0;;
83229;21/08/2009;0000;;25.54;
83229;21/08/2009;1200;0;;
83229;22/08/2009;0000;;25.56;
83229;22/08/2009;1200;0;;
83229;23/08/2009;0000;;24.38;
83229;23/08/2009;1200;4.9;;
83229;24/08/2009;0000;;24.78;
83229;24/08/2009;1200;1.9;;
83229;25/08/2009;0000;;24.4;
83229;25/08/2009;1200;0;;
83229;26/08/2009;0000;;24.38;
83229;26/08/2009;1200;2.4;;
83229;27/08/2009;0000;;24;
83229;27/08/2009;1200;0.6;;
83229;28/08/2009;0000;;24.74;
83229;28/08/2009;1200;6.2;;
83229;29/08/2009;0000;;25.18;
83229;29/08/2009;1200;0;;
83229;30/08/2009;0000;;22.82;
83229;30/08/2009;1200;0.6;;
83229;31/08/2009;0000;;23.38;
83229;31/08/2009;1200;18.8;;
83229;01/09/2009;0000;;24;
83229;01/09/2009;1200;2;;
83229;02/09/2009;0000;;24.62;
83229;02/09/2009;1200;0;;
83229;03/09/2009;0000;;25.06;
83229;03/09/2009;1200;0;;
83229;04/09/2009;0000;;24.54;
83229;04/09/2009;1200;0;;
83229;05/09/2009;0000;;24.82;
83229;05/09/2009;1200;19.5;;
83229;06/09/2009;0000;;25.04;
83229;06/09/2009;1200;0;;
83229;07/09/2009;0000;;25.36;
83229;07/09/2009;1200;0.4;;
83229;08/09/2009;0000;;25.72;
83229;08/09/2009;1200;0.1;;
83229;09/09/2009;0000;;24.24;
83229;09/09/2009;1200;0;;
83229;10/09/2009;0000;;23.96;
83229;10/09/2009;1200;4;;
83229;11/09/2009;0000;;23.34;
83229;11/09/2009;1200;4.7;;
83229;12/09/2009;0000;;23.82;
83229;12/09/2009;1200;19.6;;
83229;13/09/2009;0000;;24.72;
83229;13/09/2009;1200;0.6;;
83229;14/09/2009;0000;;25.06;
83229;14/09/2009;1200;0;;
83229;15/09/2009;0000;;25.08;
83229;15/09/2009;1200;0;;
83229;16/09/2009;0000;;25.44;
83229;16/09/2009;1200;0;;
83229;17/09/2009;0000;;25.26;
83229;17/09/2009;1200;4;;
83229;18/09/2009;0000;;25.36;
83229;18/09/2009;1200;0;;
83229;19/09/2009;0000;;25.44;
83229;19/09/2009;1200;0;;
83229;20/09/2009;0000;;25.58;
83229;20/09/2009;1200;0;;
83229;21/09/2009;0000;;26.3;
83229;21/09/2009;1200;0.2;;
83229;22/09/2009;0000;;26;
83229;22/09/2009;1200;0;;
83229;23/09/2009;0000;;25.3;
83229;23/09/2009;1200;0;;
83229;24/09/2009;0000;;25.08;
83229;24/09/2009;1200;1;;
83229;25/09/2009;0000;;25.28;
83229;25/09/2009;1200;0;;
83229;26/09/2009;0000;;25.64;
83229;26/09/2009;1200;0;;
83229;27/09/2009;0000;;25.8;
83229;27/09/2009;1200;0;;
83229;28/09/2009;0000;;25.26;
83229;28/09/2009;1200;0;;
83229;29/09/2009;0000;;25.86;
83229;29/09/2009;1200;0;;
83229;30/09/2009;0000;;25.4;
83229;30/09/2009;1200;0;;
83229;01/10/2009;0000;;24.56;
83229;01/10/2009;1200;0;;
83229;02/10/2009;0000;;24.58;
83229;02/10/2009;1200;3.8;;
83229;03/10/2009;0000;;25.74;
83229;03/10/2009;1200;0;;
83229;04/10/2009;0000;;25.42;
83229;04/10/2009;1200;0;;
83229;05/10/2009;0000;;25.6;
83229;05/10/2009;1200;0.7;;
83229;06/10/2009;0000;;25.68;
83229;06/10/2009;1200;0.6;;
83229;07/10/2009;0000;;26.42;
83229;07/10/2009;1200;0;;
83229;08/10/2009;0000;;26.48;
83229;08/10/2009;1200;0;;
83229;09/10/2009;0000;;26.56;
83229;09/10/2009;1200;8.9;;
83229;10/10/2009;0000;;26.16;
83229;10/10/2009;1200;0;;
83229;11/10/2009;0000;;23.12;
83229;11/10/2009;1200;76;;
83229;12/10/2009;0000;;24.56;
83229;12/10/2009;1200;19;;
83229;13/10/2009;0000;;25.84;
83229;13/10/2009;1200;12;;
83229;14/10/2009;0000;;26.2;
83229;14/10/2009;1200;0;;
83229;15/10/2009;0000;;26.74;
83229;15/10/2009;1200;0;;
83229;16/10/2009;0000;;26.84;
83229;16/10/2009;1200;0;;
83229;17/10/2009;0000;;26.74;
83229;17/10/2009;1200;0;;
83229;18/10/2009;0000;;26.5;
83229;18/10/2009;1200;0;;
83229;19/10/2009;0000;;26.12;
83229;19/10/2009;1200;0;;
83229;20/10/2009;0000;;26.16;
83229;20/10/2009;1200;0;;
83229;21/10/2009;0000;;26.84;
83229;21/10/2009;1200;0;;
83229;22/10/2009;0000;;26.68;
83229;22/10/2009;1200;0;;
83229;23/10/2009;0000;;26.9;
83229;23/10/2009;1200;0;;
83229;24/10/2009;0000;;24.14;
83229;24/10/2009;1200;20.8;;
83229;25/10/2009;0000;;26.16;
83229;25/10/2009;1200;1.2;;
83229;26/10/2009;0000;;25.98;
83229;26/10/2009;1200;0;;
83229;27/10/2009;0000;;26.32;
83229;27/10/2009;1200;0;;
83229;28/10/2009;0000;;26.18;
83229;28/10/2009;1200;19;;
83229;29/10/2009;0000;;25.52;
83229;29/10/2009;1200;0.4;;
83229;30/10/2009;0000;;26.38;
83229;30/10/2009;1200;0;;
83229;31/10/2009;0000;;26.12;
83229;31/10/2009;1200;0;;
83229;01/11/2009;0000;;26.36;
83229;01/11/2009;1200;19;;
83229;02/11/2009;0000;;25.82;
83229;02/11/2009;1200;0;;
83229;03/11/2009;0000;;25.66;
83229;03/11/2009;1200;0;;
83229;04/11/2009;0000;;26.22;
83229;04/11/2009;1200;0;;
83229;05/11/2009;0000;;26.62;
83229;05/11/2009;1200;0;;
83229;06/11/2009;0000;;26.28;
83229;06/11/2009;1200;0.2;;
83229;07/11/2009;0000;;26.3;
83229;07/11/2009;1200;1;;
83229;08/11/2009;0000;;25.94;
83229;08/11/2009;1200;0;;
83229;09/11/2009;0000;;25.96;
83229;09/11/2009;1200;0;;
83229;10/11/2009;0000;;26.4;
83229;10/11/2009;1200;0;;
83229;11/11/2009;0000;;26.4;
83229;11/11/2009;1200;0;;
83229;12/11/2009;0000;;26.52;
83229;12/11/2009;1200;0;;
83229;13/11/2009;0000;;26.22;
83229;13/11/2009;1200;0;;
83229;14/11/2009;0000;;26.04;
83229;14/11/2009;1200;5.5;;
83229;15/11/2009;0000;;26.68;
83229;15/11/2009;1200;0;;
83229;16/11/2009;0000;;26.52;
83229;16/11/2009;1200;0;;
83229;17/11/2009;0000;;26.36;
83229;17/11/2009;1200;0;;
83229;18/11/2009;0000;;26.72;
83229;18/11/2009;1200;0;;
83229;19/11/2009;0000;;27.02;
83229;19/11/2009;1200;0;;
83229;20/11/2009;0000;;26.94;
83229;20/11/2009;1200;0;;
83229;21/11/2009;0000;;26.92;
83229;21/11/2009;1200;0;;
83229;22/11/2009;0000;;26.06;
83229;22/11/2009;1200;0;;
83229;23/11/2009;0000;;25.6;
83229;23/11/2009;1200;22.4;;
83229;24/11/2009;0000;;26.4;
83229;24/11/2009;1200;0;;
83229;25/11/2009;0000;;26.74;
83229;25/11/2009;1200;0;;
83229;26/11/2009;0000;;26.94;
83229;26/11/2009;1200;0;;
83229;27/11/2009;0000;;26.56;
83229;27/11/2009;1200;0;;
83229;28/11/2009;0000;;26.68;
83229;28/11/2009;1200;0;;
83229;29/11/2009;0000;;26.52;
83229;29/11/2009;1200;0;;
83229;30/11/2009;0000;;27.04;
83229;30/11/2009;1200;0;;
83229;01/12/2009;0000;;27.22;
83229;01/12/2009;1200;0;;
83229;02/12/2009;0000;;27;
83229;02/12/2009;1200;0;;
83229;03/12/2009;0000;;26.36;
83229;03/12/2009;1200;0;;
83229;04/12/2009;0000;;26.6;
83229;04/12/2009;1200;0;;
83229;05/12/2009;0000;;27;
83229;05/12/2009;1200;0;;
83229;06/12/2009;0000;;27.64;
83229;06/12/2009;1200;0;;
83229;07/12/2009;0000;;27.22;
83229;07/12/2009;1200;0;;
83229;08/12/2009;0000;;26.58;
83229;08/12/2009;1200;0;;
83229;09/12/2009;0000;;27.18;
83229;09/12/2009;1200;0;;
83229;10/12/2009;0000;;27.24;
83229;10/12/2009;1200;0;;
83229;11/12/2009;0000;;27.5;
83229;11/12/2009;1200;0;;
83229;12/12/2009;0000;;27.28;
83229;12/12/2009;1200;0;;
83229;13/12/2009;0000;;27.48;
83229;13/12/2009;1200;0;;
83229;14/12/2009;0000;;27.94;
83229;14/12/2009;1200;0;;
83229;15/12/2009;0000;;27.5;
83229;15/12/2009;1200;0;;
83229;16/12/2009;0000;;27.2;
83229;16/12/2009;1200;4.8;;
83229;17/12/2009;0000;;27.5;
83229;17/12/2009;1200;0.2;;
83229;18/12/2009;0000;;27.96;
83229;18/12/2009;1200;0.4;;
83229;19/12/2009;0000;;27.68;
83229;19/12/2009;1200;0;;
83229;20/12/2009;0000;;27.5;
83229;20/12/2009;1200;0;;
83229;21/12/2009;0000;;26.82;
83229;21/12/2009;1200;0.3;;
83229;22/12/2009;0000;;26.96;
83229;22/12/2009;1200;0.1;;
83229;23/12/2009;0000;;27.68;
83229;23/12/2009;1200;0;;
83229;24/12/2009;0000;;27.88;
83229;24/12/2009;1200;0;;
83229;25/12/2009;0000;;27.86;
83229;25/12/2009;1200;0;;
83229;26/12/2009;0000;;25.98;
83229;26/12/2009;1200;0;;
83229;27/12/2009;1200;0;;
83229;28/12/2009;0000;;27.96;
83229;28/12/2009;1200;0;;
83229;29/12/2009;0000;;27.46;
83229;29/12/2009;1200;0;;
83229;30/12/2009;0000;;27.82;
83229;30/12/2009;1200;0;;
83229;31/12/2009;0000;;27.32;
83229;31/12/2009;1200;0;;
83229;01/01/2010;0000;;27.76;
83229;01/01/2010;1200;0;;
83229;02/01/2010;0000;;25.5;
83229;02/01/2010;1200;7.9;;
83229;03/01/2010;0000;;25.76;
83229;03/01/2010;1200;16.9;;
83229;04/01/2010;0000;;27.48;
83229;04/01/2010;1200;0;;
83229;05/01/2010;0000;;26.62;
83229;05/01/2010;1200;0;;
83229;06/01/2010;0000;;27.42;
83229;06/01/2010;1200;0;;
83229;07/01/2010;0000;;27.44;
83229;07/01/2010;1200;0;;
83229;08/01/2010;0000;;28.16;
83229;08/01/2010;1200;0;;
83229;09/01/2010;0000;;27.18;
83229;09/01/2010;1200;0.8;;
83229;10/01/2010;0000;;27.1;
83229;10/01/2010;1200;5.6;;
83229;11/01/2010;0000;;27.42;
83229;11/01/2010;1200;0;;
83229;12/01/2010;0000;;27.06;
83229;12/01/2010;1200;0;;
83229;13/01/2010;0000;;26.84;
83229;13/01/2010;1200;9.4;;
83229;14/01/2010;0000;;27.54;
83229;14/01/2010;1200;0.1;;
83229;15/01/2010;0000;;27.36;
83229;15/01/2010;1200;1;;
83229;16/01/2010;0000;;26.88;
83229;16/01/2010;1200;0;;
83229;17/01/2010;0000;;27.14;
83229;17/01/2010;1200;18.9;;
83229;18/01/2010;0000;;24.92;
83229;18/01/2010;1200;9;;
83229;19/01/2010;0000;;25.96;
83229;19/01/2010;1200;5.7;;
83229;20/01/2010;0000;;27.2;
83229;20/01/2010;1200;0;;
83229;21/01/2010;0000;;27.7;
83229;21/01/2010;1200;0;;
83229;22/01/2010;0000;;28.14;
83229;22/01/2010;1200;0.4;;
83229;23/01/2010;0000;;28.12;
83229;23/01/2010;1200;0.1;;
83229;24/01/2010;0000;;28.04;
83229;24/01/2010;1200;0;;
83229;25/01/2010;0000;;27.76;
83229;25/01/2010;1200;0;;
83229;26/01/2010;0000;;26.48;
83229;26/01/2010;1200;2;;
83229;27/01/2010;0000;;27.58;
83229;27/01/2010;1200;0;;
83229;28/01/2010;0000;;28.32;
83229;28/01/2010;1200;0.4;;
83229;29/01/2010;0000;;28.14;
83229;29/01/2010;1200;0;;
83229;30/01/2010;0000;;27.72;
83229;30/01/2010;1200;0;;
83229;31/01/2010;0000;;28;
83229;31/01/2010;1200;0.3;;
83229;01/02/2010;0000;;28.76;
83229;01/02/2010;1200;0;;
83229;02/02/2010;0000;;28.32;
83229;02/02/2010;1200;0.2;;
83229;03/02/2010;0000;;28.36;
83229;03/02/2010;1200;0;;
83229;04/02/2010;0000;;28.26;
83229;04/02/2010;1200;0;;
83229;05/02/2010;0000;;28.56;
83229;05/02/2010;1200;0.2;;
83229;06/02/2010;0000;;28.04;
83229;06/02/2010;1200;0;;
83229;07/02/2010;0000;;28.02;
83229;07/02/2010;1200;0;;
83229;08/02/2010;0000;;28.32;
83229;08/02/2010;1200;0;;
83229;09/02/2010;0000;;27.28;
83229;09/02/2010;1200;0.2;;
83229;10/02/2010;0000;;28.14;
83229;10/02/2010;1200;0;;
83229;11/02/2010;0000;;27.48;
83229;11/02/2010;1200;1.7;;
83229;12/02/2010;0000;;27.48;
83229;12/02/2010;1200;5.4;;
83229;13/02/2010;0000;;27.44;
83229;13/02/2010;1200;0;;
83229;14/02/2010;0000;;28.1;
83229;14/02/2010;1200;0.8;;
83229;15/02/2010;0000;;28.26;
83229;15/02/2010;1200;0.4;;
83229;16/02/2010;0000;;28.48;
83229;16/02/2010;1200;0;;
83229;17/02/2010;0000;;28.78;
83229;17/02/2010;1200;0;;
83229;18/02/2010;0000;;28.06;
83229;18/02/2010;1200;1;;
83229;19/02/2010;0000;;28.7;
83229;19/02/2010;1200;0;;
83229;20/02/2010;0000;;28.48;
83229;20/02/2010;1200;1.6;;
83229;21/02/2010;0000;;28.04;
83229;21/02/2010;1200;3.6;;
83229;22/02/2010;0000;;28.44;
83229;22/02/2010;1200;0.1;;
83229;23/02/2010;0000;;28.78;
83229;23/02/2010;1200;0;;
83229;24/02/2010;0000;;28.22;
83229;24/02/2010;1200;0;;
83229;25/02/2010;0000;;28.02;
83229;25/02/2010;1200;4;;
83229;26/02/2010;0000;;28.06;
83229;26/02/2010;1200;0;;
83229;27/02/2010;0000;;28.96;
83229;27/02/2010;1200;0;;
83229;28/02/2010;0000;;28.08;
83229;28/02/2010;1200;0;;
83229;01/03/2010;0000;;28.32;
83229;01/03/2010;1200;0;;
83229;02/03/2010;0000;;28.84;
83229;02/03/2010;1200;0;;
83229;03/03/2010;0000;;28.68;
83229;03/03/2010;1200;0.4;;
83229;04/03/2010;0000;;28.76;
83229;04/03/2010;1200;0;;
83229;05/03/2010;0000;;26.72;
83229;05/03/2010;1200;0;;
83229;06/03/2010;0000;;27.12;
83229;06/03/2010;1200;1;;
83229;07/03/2010;0000;;27;
83229;07/03/2010;1200;7.4;;
83229;08/03/2010;0000;;27.9;
83229;08/03/2010;1200;36.6;;
83229;09/03/2010;0000;;28.02;
83229;09/03/2010;1200;0;;
83229;10/03/2010;0000;;27.88;
83229;10/03/2010;1200;0;;
83229;11/03/2010;0000;;28.74;
83229;11/03/2010;1200;0;;
83229;12/03/2010;0000;;28.18;
83229;12/03/2010;1200;0;;
83229;13/03/2010;0000;;28.42;
83229;13/03/2010;1200;0;;
83229;14/03/2010;0000;;28.64;
83229;14/03/2010;1200;0;;
83229;15/03/2010;0000;;28.52;
83229;15/03/2010;1200;0;;
83229;16/03/2010;0000;;28.44;
83229;16/03/2010;1200;0;;
83229;17/03/2010;0000;;28;
83229;17/03/2010;1200;0;;
83229;18/03/2010;0000;;27.3;
83229;18/03/2010;1200;6.5;;
83229;19/03/2010;0000;;26.9;
83229;19/03/2010;1200;13.6;;
83229;20/03/2010;0000;;27.2;
83229;20/03/2010;1200;0;;
83229;21/03/2010;0000;;26.38;
83229;21/03/2010;1200;0.2;;
83229;22/03/2010;0000;;27.9;
83229;22/03/2010;1200;0;;
83229;23/03/2010;0000;;24.56;
83229;23/03/2010;1200;21.7;;
83229;24/03/2010;0000;;27.36;
83229;24/03/2010;1200;7.9;;
83229;25/03/2010;0000;;25.94;
83229;25/03/2010;1200;5.6;;
83229;26/03/2010;0000;;27.16;
83229;26/03/2010;1200;1.3;;
83229;27/03/2010;0000;;27.38;
83229;27/03/2010;1200;5.7;;
83229;28/03/2010;0000;;26.08;
83229;28/03/2010;1200;10.7;;
83229;29/03/2010;0000;;26.72;
83229;29/03/2010;1200;4.2;;
83229;30/03/2010;0000;;27.68;
83229;30/03/2010;1200;0;;
83229;31/03/2010;0000;;27.78;
83229;31/03/2010;1200;0;;
83229;01/04/2010;0000;;27.52;
83229;01/04/2010;1200;9.4;;
83229;02/04/2010;0000;;27.08;
83229;02/04/2010;1200;8.8;;
83229;03/04/2010;0000;;25.76;
83229;03/04/2010;1200;7.6;;
83229;04/04/2010;0000;;26.8;
83229;04/04/2010;1200;13.8;;
83229;05/04/2010;0000;;27.3;
83229;05/04/2010;1200;0.4;;
83229;06/04/2010;0000;;27.66;
83229;06/04/2010;1200;1.6;;
83229;07/04/2010;0000;;28.08;
83229;07/04/2010;1200;1.2;;
83229;08/04/2010;0000;;25.2;
83229;08/04/2010;1200;25.9;;
83229;09/04/2010;0000;;23.5;
83229;09/04/2010;1200;118;;
83229;10/04/2010;0000;;23.5;
83229;10/04/2010;1200;14;;
83229;11/04/2010;0000;;25.2;
83229;11/04/2010;1200;10.2;;
83229;12/04/2010;0000;;24.98;
83229;12/04/2010;1200;5.5;;
83229;13/04/2010;0000;;25.38;
83229;13/04/2010;1200;25.9;;
83229;14/04/2010;0000;;24.46;
83229;14/04/2010;1200;22;;
83229;15/04/2010;0000;;24.14;
83229;15/04/2010;1200;92;;
83229;16/04/2010;0000;;25.36;
83229;16/04/2010;1200;62.3;;
83229;17/04/2010;0000;;26.62;
83229;17/04/2010;1200;1.5;;
83229;18/04/2010;0000;;27.38;
83229;18/04/2010;1200;0;;
83229;19/04/2010;0000;;26.48;
83229;19/04/2010;1200;0.2;;
83229;20/04/2010;0000;;26.58;
83229;20/04/2010;1200;0.1;;
83229;21/04/2010;0000;;25.56;
83229;21/04/2010;1200;0.1;;
83229;22/04/2010;0000;;25.56;
83229;22/04/2010;1200;10.5;;
83229;23/04/2010;0000;;26.12;
83229;23/04/2010;1200;4.7;;
83229;24/04/2010;0000;;27.08;
83229;24/04/2010;1200;0;;
83229;25/04/2010;0000;;26.28;
83229;25/04/2010;1200;2.3;;
83229;26/04/2010;0000;;26.82;
83229;26/04/2010;1200;9.2;;
83229;27/04/2010;0000;;26.78;
83229;27/04/2010;1200;0;;
83229;28/04/2010;0000;;26.64;
83229;28/04/2010;1200;1.6;;
83229;29/04/2010;0000;;26.24;
83229;29/04/2010;1200;0;;
83229;30/04/2010;0000;;26.36;
83229;30/04/2010;1200;0;;
83229;01/05/2010;0000;;24.92;
83229;01/05/2010;1200;10.2;;
83229;02/05/2010;0000;;23.6;
83229;02/05/2010;1200;31.6;;
83229;03/05/2010;0000;;24.94;
83229;03/05/2010;1200;51;;
83229;04/05/2010;0000;;24.94;
83229;04/05/2010;1200;4.1;;
83229;05/05/2010;0000;;24.46;
83229;05/05/2010;1200;22.2;;
83229;06/05/2010;0000;;25.54;
83229;06/05/2010;1200;8.6;;
83229;07/05/2010;0000;;26.12;
83229;07/05/2010;1200;0;;
83229;08/05/2010;0000;;26.48;
83229;08/05/2010;1200;0;;
83229;09/05/2010;0000;;26.64;
83229;09/05/2010;1200;0;;
83229;10/05/2010;0000;;26.2;
83229;10/05/2010;1200;0;;
83229;11/05/2010;0000;;26.48;
83229;11/05/2010;1200;0;;
83229;12/05/2010;0000;;26.86;
83229;12/05/2010;1200;0;;
83229;13/05/2010;0000;;26.92;
83229;13/05/2010;1200;0;;
83229;14/05/2010;0000;;26.64;
83229;14/05/2010;1200;3;;
83229;15/05/2010;0000;;26.72;
83229;15/05/2010;1200;3.4;;
83229;16/05/2010;0000;;26.1;
83229;16/05/2010;1200;4.3;;
83229;17/05/2010;0000;;24.52;
83229;17/05/2010;1200;1.4;;
83229;18/05/2010;0000;;25.94;
83229;18/05/2010;1200;17.4;;
83229;19/05/2010;0000;;25.88;
83229;19/05/2010;1200;0.1;;
83229;20/05/2010;0000;;25.48;
83229;20/05/2010;1200;0;;
83229;21/05/2010;0000;;25.26;
83229;21/05/2010;1200;0;;
83229;22/05/2010;0000;;25.28;
83229;22/05/2010;1200;1;;
83229;23/05/2010;0000;;24.64;
83229;23/05/2010;1200;48.2;;
83229;24/05/2010;0000;;26.22;
83229;24/05/2010;1200;24.7;;
83229;25/05/2010;0000;;26.18;
83229;25/05/2010;1200;0;;
83229;26/05/2010;0000;;25.48;
83229;26/05/2010;1200;2.4;;
83229;27/05/2010;0000;;25.24;
83229;27/05/2010;1200;5;;
83229;28/05/2010;0000;;25.26;
83229;28/05/2010;1200;2.6;;
83229;29/05/2010;0000;;25.36;
83229;29/05/2010;1200;0;;
83229;30/05/2010;0000;;25;
83229;30/05/2010;1200;2;;
83229;31/05/2010;0000;;25.88;
83229;31/05/2010;1200;0.6;;
83229;01/06/2010;0000;;25.88;
83229;01/06/2010;1200;0;;
83229;02/06/2010;0000;;25.24;
83229;02/06/2010;1200;0.6;;
83229;03/06/2010;0000;;25.48;
83229;03/06/2010;1200;10;;
83229;04/06/2010;0000;;24.92;
83229;04/06/2010;1200;0.9;;
83229;05/06/2010;0000;;24.5;
83229;05/06/2010;1200;0.2;;
83229;06/06/2010;0000;;25.3;
83229;06/06/2010;1200;0;;
83229;07/06/2010;0000;;25.46;
83229;07/06/2010;1200;0;;
83229;08/06/2010;0000;;25.38;
83229;08/06/2010;1200;10.8;;
83229;09/06/2010;0000;;24.68;
83229;09/06/2010;1200;0.6;;
83229;10/06/2010;0000;;25.12;
83229;10/06/2010;1200;4.9;;
83229;11/06/2010;0000;;24.92;
83229;11/06/2010;1200;0;;
83229;12/06/2010;0000;;24.82;
83229;12/06/2010;1200;0;;
83229;13/06/2010;0000;;22.86;
83229;13/06/2010;1200;3.1;;
83229;14/06/2010;0000;;22.76;
83229;14/06/2010;1200;0.8;;
83229;15/06/2010;0000;;22.52;
83229;15/06/2010;1200;10.8;;
83229;16/06/2010;0000;;23.82;
83229;16/06/2010;1200;8.8;;
83229;17/06/2010;0000;;23.88;
83229;17/06/2010;1200;0.6;;
83229;18/06/2010;0000;;25.24;
83229;18/06/2010;1200;0.1;;
83229;19/06/2010;0000;;23.72;
83229;19/06/2010;1200;6.2;;
83229;20/06/2010;0000;;23.6;
83229;20/06/2010;1200;1.2;;
83229;21/06/2010;0000;;24.7;
83229;21/06/2010;1200;1.6;;
83229;22/06/2010;0000;;24.24;
83229;22/06/2010;1200;0.2;;
83229;23/06/2010;0000;;25.66;
83229;23/06/2010;1200;1.8;;
83229;24/06/2010;0000;;24.2;
83229;24/06/2010;1200;1.6;;
83229;25/06/2010;0000;;24.3;
83229;25/06/2010;1200;5.3;;
83229;26/06/2010;0000;;24.18;
83229;26/06/2010;1200;3.8;;
83229;27/06/2010;0000;;24.66;
83229;27/06/2010;1200;0;;
83229;28/06/2010;0000;;24.1;
83229;28/06/2010;1200;2.1;;
83229;29/06/2010;0000;;23.72;
83229;29/06/2010;1200;4;;
83229;30/06/2010;0000;;22.4;
83229;30/06/2010;1200;16.6;;
83229;01/07/2010;0000;;22.48;
83229;01/07/2010;1200;36.2;;
83229;02/07/2010;0000;;22.98;
83229;02/07/2010;1200;32.8;;
83229;03/07/2010;0000;;21.56;
83229;03/07/2010;1200;90.8;;
83229;04/07/2010;0000;;23.2;
83229;04/07/2010;1200;56.3;;
83229;05/07/2010;0000;;24.14;
83229;05/07/2010;1200;6.2;;
83229;06/07/2010;0000;;23;
83229;06/07/2010;1200;11.7;;
83229;07/07/2010;0000;;22.9;
83229;07/07/2010;1200;11.8;;
83229;08/07/2010;0000;;23.04;
83229;08/07/2010;1200;16.2;;
83229;09/07/2010;0000;;22.48;
83229;09/07/2010;1200;2.8;;
83229;10/07/2010;0000;;22.7;
83229;10/07/2010;1200;15.7;;
83229;11/07/2010;0000;;23.98;
83229;11/07/2010;1200;6.7;;
83229;12/07/2010;0000;;23.82;
83229;12/07/2010;1200;1;;
83229;13/07/2010;0000;;23.92;
83229;13/07/2010;1200;5.5;;
83229;14/07/2010;0000;;24.1;
83229;14/07/2010;1200;1.4;;
83229;15/07/2010;0000;;23.68;
83229;15/07/2010;1200;3.6;;
83229;16/07/2010;0000;;22.92;
83229;16/07/2010;1200;38;;
83229;17/07/2010;0000;;24.28;
83229;17/07/2010;1200;50.8;;
83229;18/07/2010;0000;;22.5;
83229;18/07/2010;1200;34.3;;
83229;19/07/2010;0000;;22.58;
83229;19/07/2010;1200;1.4;;
83229;20/07/2010;0000;;23.08;
83229;20/07/2010;1200;10.6;;
83229;21/07/2010;0000;;23.34;
83229;21/07/2010;1200;0;;
83229;22/07/2010;0000;;22.88;
83229;22/07/2010;1200;15.2;;
83229;23/07/2010;0000;;23.54;
83229;23/07/2010;1200;0.7;;
83229;24/07/2010;0000;;22.02;
83229;24/07/2010;1200;9.9;;
83229;25/07/2010;0000;;23.12;
83229;25/07/2010;1200;12.8;;
83229;26/07/2010;0000;;23.14;
83229;26/07/2010;1200;4.6;;
83229;27/07/2010;0000;;23.02;
83229;27/07/2010;1200;1.5;;
83229;28/07/2010;0000;;24.1;
83229;28/07/2010;1200;8.9;;
83229;29/07/2010;0000;;24.04;
83229;29/07/2010;1200;0;;
83229;30/07/2010;0000;;23.02;
83229;30/07/2010;1200;0.4;;
83229;31/07/2010;0000;;22.76;
83229;31/07/2010;1200;4.7;;
83229;01/08/2010;0000;;22.22;
83229;01/08/2010;1200;18.1;;
83229;02/08/2010;0000;;23.22;
83229;02/08/2010;1200;10.1;;
83229;03/08/2010;0000;;23.58;
83229;03/08/2010;1200;7.6;;
83229;04/08/2010;0000;;23.52;
83229;04/08/2010;1200;3;;
83229;05/08/2010;0000;;23.88;
83229;05/08/2010;1200;4;;
83229;06/08/2010;0000;;22.14;
83229;06/08/2010;1200;3;;
83229;07/08/2010;0000;;22.56;
83229;07/08/2010;1200;7.8;;
83229;08/08/2010;0000;;23.4;
83229;08/08/2010;1200;0;;
83229;09/08/2010;0000;;23.3;
83229;09/08/2010;1200;0;;
83229;10/08/2010;0000;;23.74;
83229;10/08/2010;1200;0;;
83229;11/08/2010;0000;;22.86;
83229;11/08/2010;1200;0.4;;
83229;12/08/2010;0000;;23.5;
83229;12/08/2010;1200;8.9;;
83229;13/08/2010;0000;;23.78;
83229;13/08/2010;1200;0.6;;
83229;14/08/2010;0000;;23.34;
83229;14/08/2010;1200;3.6;;
83229;15/08/2010;0000;;23.2;
83229;15/08/2010;1200;4.7;;
83229;16/08/2010;0000;;23;
83229;16/08/2010;1200;9.6;;
83229;17/08/2010;0000;;21.52;
83229;17/08/2010;1200;14.9;;
83229;18/08/2010;0000;;21.26;
83229;18/08/2010;1200;10.4;;
83229;19/08/2010;0000;;21.76;
83229;19/08/2010;1200;5.3;;
83229;20/08/2010;0000;;22.74;
83229;20/08/2010;1200;2.2;;
83229;21/08/2010;0000;;22.06;
83229;21/08/2010;1200;0;;
83229;22/08/2010;0000;;23.06;
83229;22/08/2010;1200;7.7;;
83229;23/08/2010;0000;;22.46;
83229;23/08/2010;1200;3.5;;
83229;24/08/2010;0000;;22.78;
83229;24/08/2010;1200;7.6;;
83229;25/08/2010;0000;;23;
83229;25/08/2010;1200;9.8;;
83229;26/08/2010;0000;;22.76;
83229;26/08/2010;1200;0;;
83229;27/08/2010;0000;;23.04;
83229;27/08/2010;1200;25;;
83229;28/08/2010;0000;;23.3;
83229;28/08/2010;1200;1.2;;
83229;29/08/2010;0000;;23.22;
83229;29/08/2010;1200;5.8;;
83229;30/08/2010;0000;;23.9;
83229;30/08/2010;1200;0.3;;
83229;31/08/2010;0000;;23.64;
83229;31/08/2010;1200;1.2;;
83229;01/09/2010;0000;;23.96;
83229;01/09/2010;1200;0;;
83229;02/09/2010;0000;;23.74;
83229;02/09/2010;1200;4.1;;
83229;03/09/2010;0000;;23.54;
83229;03/09/2010;1200;0;;
83229;04/09/2010;0000;;23.14;
83229;04/09/2010;1200;0.5;;
83229;05/09/2010;0000;;23.38;
83229;05/09/2010;1200;0;;
83229;06/09/2010;0000;;23.18;
83229;06/09/2010;1200;0;;
83229;07/09/2010;0000;;23.38;
83229;07/09/2010;1200;2.6;;
83229;08/09/2010;0000;;22.76;
83229;08/09/2010;1200;16.9;;
83229;09/09/2010;0000;;23.96;
83229;09/09/2010;1200;0.4;;
83229;10/09/2010;0000;;23.08;
83229;10/09/2010;1200;5.5;;
83229;11/09/2010;0000;;23.38;
83229;11/09/2010;1200;3.3;;
83229;12/09/2010;0000;;23.28;
83229;12/09/2010;1200;0.2;;
83229;13/09/2010;0000;;23.52;
83229;13/09/2010;1200;0.6;;
83229;14/09/2010;0000;;23.88;
83229;14/09/2010;1200;0;;
83229;15/09/2010;0000;;24.02;
83229;15/09/2010;1200;0;;
83229;16/09/2010;0000;;22.96;
83229;16/09/2010;1200;2;;
83229;17/09/2010;0000;;23.62;
83229;17/09/2010;1200;1;;
83229;18/09/2010;0000;;23.42;
83229;18/09/2010;1200;2.6;;
83229;19/09/2010;0000;;23.78;
83229;19/09/2010;1200;0;;
83229;20/09/2010;0000;;23.62;
83229;20/09/2010;1200;1.9;;
83229;21/09/2010;0000;;23.44;
83229;21/09/2010;1200;7.4;;
83229;22/09/2010;0000;;23.9;
83229;22/09/2010;1200;1.5;;
83229;23/09/2010;0000;;24.24;
83229;23/09/2010;1200;0.5;;
83229;24/09/2010;0000;;24.48;
83229;24/09/2010;1200;1.2;;
83229;25/09/2010;0000;;24.42;
83229;25/09/2010;1200;3;;
83229;26/09/2010;0000;;25.02;
83229;26/09/2010;1200;0;;
83229;27/09/2010;0000;;25.04;
83229;27/09/2010;1200;0.6;;
83229;28/09/2010;0000;;24.64;
83229;28/09/2010;1200;0;;
83229;29/09/2010;0000;;25.18;
83229;29/09/2010;1200;0;;
83229;30/09/2010;0000;;24.92;
83229;30/09/2010;1200;0;;
83229;01/10/2010;0000;;24.86;
83229;01/10/2010;1200;0;;
83229;02/10/2010;0000;;25.36;
83229;02/10/2010;1200;0;;
83229;03/10/2010;0000;;24.84;
83229;03/10/2010;1200;0;;
83229;04/10/2010;0000;;25.5;
83229;04/10/2010;1200;0;;
83229;05/10/2010;0000;;24.98;
83229;05/10/2010;1200;1.2;;
83229;06/10/2010;0000;;25.36;
83229;06/10/2010;1200;0;;
83229;07/10/2010;0000;;25.56;
83229;07/10/2010;1200;0;;
83229;08/10/2010;0000;;26.22;
83229;08/10/2010;1200;0;;
83229;09/10/2010;0000;;25.96;
83229;09/10/2010;1200;0;;
83229;10/10/2010;0000;;25.84;
83229;10/10/2010;1200;0;;
83229;11/10/2010;0000;;25.78;
83229;11/10/2010;1200;0;;
83229;12/10/2010;0000;;25.78;
83229;12/10/2010;1200;0;;
83229;13/10/2010;0000;;25.86;
83229;13/10/2010;1200;0;;
83229;14/10/2010;0000;;26.2;
83229;14/10/2010;1200;0;;
83229;15/10/2010;0000;;26.12;
83229;15/10/2010;1200;0;;
83229;16/10/2010;0000;;26.24;
83229;16/10/2010;1200;0;;
83229;17/10/2010;0000;;26.22;
83229;17/10/2010;1200;0;;
83229;18/10/2010;0000;;25.94;
83229;18/10/2010;1200;0;;
83229;19/10/2010;0000;;25.98;
83229;19/10/2010;1200;0;;
83229;20/10/2010;0000;;23.38;
83229;20/10/2010;1200;40.2;;
83229;21/10/2010;0000;;23.74;
83229;21/10/2010;1200;7.5;;
83229;22/10/2010;0000;;24.52;
83229;22/10/2010;1200;0.9;;
83229;23/10/2010;0000;;24.88;
83229;23/10/2010;1200;0;;
83229;24/10/2010;0000;;25.5;
83229;24/10/2010;1200;0;;
83229;25/10/2010;0000;;26.12;
83229;25/10/2010;1200;0;;
83229;26/10/2010;0000;;26.3;
83229;26/10/2010;1200;0.9;;
83229;27/10/2010;0000;;26.42;
83229;27/10/2010;1200;0;;
83229;28/10/2010;0000;;26.32;
83229;28/10/2010;1200;4.9;;
83229;29/10/2010;0000;;26.86;
83229;29/10/2010;1200;1.1;;
83229;30/10/2010;0000;;26.44;
83229;30/10/2010;1200;0;;
83229;31/10/2010;0000;;25.76;
83229;31/10/2010;1200;0;;
83229;01/11/2010;0000;;25.8;
83229;01/11/2010;1200;0;;
83229;02/11/2010;0000;;25.64;
83229;02/11/2010;1200;0;;
83229;03/11/2010;0000;;26.36;
83229;03/11/2010;1200;0;;
83229;04/11/2010;0000;;26.1;
83229;04/11/2010;1200;0;;
83229;05/11/2010;0000;;26.62;
83229;05/11/2010;1200;0;;
83229;06/11/2010;0000;;26.68;
83229;06/11/2010;1200;0;;
83229;07/11/2010;0000;;26.76;
83229;07/11/2010;1200;0;;
83229;08/11/2010;0000;;26.74;
83229;08/11/2010;1200;0;;
83229;09/11/2010;0000;;26.38;
83229;09/11/2010;1200;0;;
83229;10/11/2010;0000;;24.54;
83229;10/11/2010;1200;6;;
83229;11/11/2010;0000;;25.4;
83229;11/11/2010;1200;0;;
83229;12/11/2010;0000;;26.32;
83229;12/11/2010;1200;3;;
83229;13/11/2010;0000;;26.4;
83229;13/11/2010;1200;2.2;;
83229;14/11/2010;0000;;26.08;
83229;14/11/2010;1200;0;;
83229;15/11/2010;0000;;26.78;
83229;15/11/2010;1200;0;;
83229;16/11/2010;0000;;25.88;
83229;16/11/2010;1200;0;;
83229;17/11/2010;0000;;25.54;
83229;17/11/2010;1200;0;;
83229;18/11/2010;0000;;26.18;
83229;18/11/2010;1200;0;;
83229;19/11/2010;0000;;26.68;
83229;19/11/2010;1200;0;;
83229;20/11/2010;0000;;26.94;
83229;20/11/2010;1200;0;;
83229;21/11/2010;0000;;26.94;
83229;21/11/2010;1200;0;;
83229;22/11/2010;0000;;26.98;
83229;22/11/2010;1200;0;;
83229;23/11/2010;0000;;26.22;
83229;23/11/2010;1200;0;;
83229;24/11/2010;0000;;26.96;
83229;24/11/2010;1200;0;;
83229;25/11/2010;0000;;25.56;
83229;25/11/2010;1200;0;;
83229;26/11/2010;0000;;26.5;
83229;26/11/2010;1200;1.6;;
83229;27/11/2010;0000;;26.66;
83229;27/11/2010;1200;0;;
83229;28/11/2010;0000;;27.08;
83229;28/11/2010;1200;0;;
83229;29/11/2010;0000;;26.66;
83229;29/11/2010;1200;0;;
83229;30/11/2010;0000;;25.3;
83229;30/11/2010;1200;14.4;;
83229;01/12/2010;0000;;26.12;
83229;01/12/2010;1200;0.2;;
83229;02/12/2010;0000;;26.64;
83229;02/12/2010;1200;0;;
83229;03/12/2010;0000;;26.18;
83229;03/12/2010;1200;0.6;;
83229;04/12/2010;0000;;25.92;
83229;04/12/2010;1200;0;;
83229;05/12/2010;0000;;26.7;
83229;05/12/2010;1200;0;;
83229;06/12/2010;0000;;26.72;
83229;06/12/2010;1200;0;;
83229;07/12/2010;0000;;26.84;
83229;07/12/2010;1200;0;;
83229;08/12/2010;0000;;26.8;
83229;08/12/2010;1200;0;;
83229;09/12/2010;0000;;27.38;
83229;09/12/2010;1200;0;;
83229;10/12/2010;0000;;25.64;
83229;10/12/2010;1200;1.5;;
83229;11/12/2010;0000;;25.86;
83229;11/12/2010;1200;43;;
83229;12/12/2010;0000;;25.08;
83229;12/12/2010;1200;12.2;;
83229;13/12/2010;0000;;26.54;
83229;13/12/2010;1200;38.5;;
83229;14/12/2010;0000;;25.86;
83229;14/12/2010;1200;4;;
83229;15/12/2010;0000;;25.78;
83229;15/12/2010;1200;0.2;;
83229;16/12/2010;0000;;26.56;
83229;16/12/2010;1200;0;;
83229;17/12/2010;0000;;26.16;
83229;17/12/2010;1200;0;;
83229;18/12/2010;0000;;24.96;
83229;18/12/2010;1200;0;;
83229;19/12/2010;0000;;26.46;
83229;19/12/2010;1200;0;;
83229;20/12/2010;0000;;25.48;
83229;20/12/2010;1200;0.8;;
83229;21/12/2010;0000;;26.48;
83229;21/12/2010;1200;1.4;;
83229;22/12/2010;0000;;26.2;
83229;22/12/2010;1200;0;;
83229;23/12/2010;0000;;25.9;
83229;23/12/2010;1200;0;;
83229;24/12/2010;0000;;26.52;
83229;24/12/2010;1200;0;;
83229;25/12/2010;0000;;26.7;
83229;25/12/2010;1200;0;;
83229;26/12/2010;0000;;27.02;
83229;26/12/2010;1200;0;;
83229;27/12/2010;0000;;26.78;
83229;27/12/2010;1200;0;;
83229;28/12/2010;0000;;26.18;
83229;28/12/2010;1200;0;;
83229;29/12/2010;0000;;26.92;
83229;29/12/2010;1200;0;;
83229;30/12/2010;0000;;26.88;
83229;30/12/2010;1200;0;;
83229;31/12/2010;0000;;26.94;
83229;31/12/2010;1200;0.1;;
83229;01/01/2011;0000;;26.94;
83229;01/01/2011;1200;0;;
83229;02/01/2011;0000;;27.16;
83229;02/01/2011;1200;0;;
83229;03/01/2011;0000;;27.28;
83229;03/01/2011;1200;0;;
83229;04/01/2011;0000;;27.16;
83229;04/01/2011;1200;0;;
83229;05/01/2011;0000;;27.26;
83229;05/01/2011;1200;0;;
83229;06/01/2011;0000;;26.82;
83229;06/01/2011;1200;0;;
83229;07/01/2011;0000;;25.02;
83229;07/01/2011;1200;6.6;;
83229;08/01/2011;0000;;24.76;
83229;08/01/2011;1200;12.4;;
83229;09/01/2011;0000;;25.26;
83229;09/01/2011;1200;1.1;;
83229;10/01/2011;0000;;26.6;
83229;10/01/2011;1200;0;;
83229;11/01/2011;0000;;27.18;
83229;11/01/2011;1200;0;;
83229;12/01/2011;0000;;24.08;
83229;12/01/2011;1200;31.6;;
83229;13/01/2011;0000;;25.96;
83229;13/01/2011;1200;4;;
83229;14/01/2011;0000;;26.42;
83229;14/01/2011;1200;6;;
83229;15/01/2011;0000;;25.88;
83229;15/01/2011;1200;0;;
83229;16/01/2011;0000;;25.92;
83229;16/01/2011;1200;0;;
83229;17/01/2011;0000;;26.84;
83229;17/01/2011;1200;16.2;;
83229;18/01/2011;0000;;26.1;
83229;18/01/2011;1200;0;;
83229;19/01/2011;0000;;24.36;
83229;19/01/2011;1200;6.3;;
83229;20/01/2011;0000;;24.28;
83229;20/01/2011;1200;1.5;;
83229;21/01/2011;0000;;25.32;
83229;21/01/2011;1200;16.9;;
83229;22/01/2011;0000;;26.16;
83229;22/01/2011;1200;0.1;;
83229;23/01/2011;0000;;25.54;
83229;23/01/2011;1200;0.9;;
83229;24/01/2011;0000;;25.66;
83229;24/01/2011;1200;1.3;;
83229;25/01/2011;0000;;25.56;
83229;25/01/2011;1200;10.8;;
83229;26/01/2011;0000;;25.34;
83229;26/01/2011;1200;1.5;;
83229;27/01/2011;0000;;26.26;
83229;27/01/2011;1200;39.7;;
83229;28/01/2011;0000;;25.62;
83229;28/01/2011;1200;4;;
83229;29/01/2011;0000;;25.42;
83229;29/01/2011;1200;7.6;;
83229;30/01/2011;0000;;26.12;
83229;30/01/2011;1200;1.8;;
83229;31/01/2011;0000;;26.14;
83229;31/01/2011;1200;0;;
83229;01/02/2011;0000;;26.8;
83229;01/02/2011;1200;0;;
83229;02/02/2011;0000;;26.84;
83229;02/02/2011;1200;0.1;;
83229;03/02/2011;0000;;26.84;
83229;03/02/2011;1200;0;;
83229;04/02/2011;0000;;26.74;
83229;04/02/2011;1200;0;;
83229;05/02/2011;0000;;26.86;
83229;05/02/2011;1200;0;;
83229;06/02/2011;0000;;26.88;
83229;06/02/2011;1200;0;;
83229;07/02/2011;0000;;26.94;
83229;07/02/2011;1200;0;;
83229;08/02/2011;0000;;27.18;
83229;08/02/2011;1200;0.6;;
83229;09/02/2011;0000;;27.58;
83229;09/02/2011;1200;0;;
83229;10/02/2011;0000;;26.5;
83229;10/02/2011;1200;1.4;;
83229;11/02/2011;0000;;27.38;
83229;11/02/2011;1200;0;;
83229;12/02/2011;0000;;27.4;
83229;12/02/2011;1200;0;;
83229;13/02/2011;0000;;27.12;
83229;13/02/2011;1200;0.1;;
83229;14/02/2011;0000;;26.96;
83229;14/02/2011;1200;0.5;;
83229;15/02/2011;0000;;27.12;
83229;15/02/2011;1200;0.7;;
83229;16/02/2011;0000;;27.06;
83229;16/02/2011;1200;0;;
83229;17/02/2011;0000;;26.96;
83229;17/02/2011;1200;0.4;;
83229;18/02/2011;0000;;25.56;
83229;18/02/2011;1200;5.8;;
83229;19/02/2011;0000;;27.1;
83229;19/02/2011;1200;1.4;;
83229;20/02/2011;0000;;27.28;
83229;20/02/2011;1200;0;;
83229;21/02/2011;0000;;27.22;
83229;21/02/2011;1200;0;;
83229;22/02/2011;0000;;26.6;
83229;22/02/2011;1200;0.8;;
83229;23/02/2011;0000;;27.44;
83229;23/02/2011;1200;0;;
83229;24/02/2011;0000;;27.68;
83229;24/02/2011;1200;0;;
83229;25/02/2011;0000;;27.62;
83229;25/02/2011;1200;0;;
83229;26/02/2011;0000;;27;
83229;26/02/2011;1200;0;;
83229;27/02/2011;0000;;26.48;
83229;27/02/2011;1200;34.2;;
83229;28/02/2011;0000;;26.46;
83229;28/02/2011;1200;0.2;;
83229;01/03/2011;0000;;26.4;
83229;01/03/2011;1200;0;;
83229;02/03/2011;0000;;27.2;
83229;02/03/2011;1200;0;;
83229;03/03/2011;0000;;26.9;
83229;03/03/2011;1200;12.7;;
83229;04/03/2011;0000;;27.44;
83229;04/03/2011;1200;0;;
83229;05/03/2011;0000;;27.22;
83229;05/03/2011;1200;1.1;;
83229;06/03/2011;0000;;26.9;
83229;06/03/2011;1200;0;;
83229;07/03/2011;0000;;27.2;
83229;07/03/2011;1200;0;;
83229;08/03/2011;0000;;27;
83229;08/03/2011;1200;0;;
83229;09/03/2011;0000;;27.6;
83229;09/03/2011;1200;5;;
83229;10/03/2011;0000;;26.96;
83229;10/03/2011;1200;0;;
83229;11/03/2011;0000;;27.4;
83229;11/03/2011;1200;0;;
83229;12/03/2011;0000;;27.58;
83229;12/03/2011;1200;0;;
83229;13/03/2011;0000;;25.72;
83229;13/03/2011;1200;0;;
83229;14/03/2011;0000;;27.2;
83229;14/03/2011;1200;6.8;;
83229;15/03/2011;0000;;28.24;
83229;15/03/2011;1200;0;;
83229;16/03/2011;0000;;28.1;
83229;16/03/2011;1200;0;;
83229;17/03/2011;0000;;27.16;
83229;17/03/2011;1200;0;;
83229;18/03/2011;0000;;25.7;
83229;18/03/2011;1200;0;;
83229;19/03/2011;0000;;25.06;
83229;19/03/2011;1200;79;;
83229;20/03/2011;0000;;25.98;
83229;20/03/2011;1200;0.3;;
83229;21/03/2011;0000;;24.76;
83229;21/03/2011;1200;14.7;;
83229;22/03/2011;0000;;25.86;
83229;22/03/2011;1200;2.4;;
83229;23/03/2011;0000;;25.1;
83229;23/03/2011;1200;37.3;;
83229;24/03/2011;0000;;25.68;
83229;24/03/2011;1200;10.3;;
83229;25/03/2011;0000;;26.5;
83229;25/03/2011;1200;8;;
83229;26/03/2011;0000;;26.66;
83229;26/03/2011;1200;0.4;;
83229;27/03/2011;0000;;25.24;
83229;27/03/2011;1200;10.4;;
83229;28/03/2011;0000;;26.26;
83229;28/03/2011;1200;12.1;;
83229;29/03/2011;0000;;26.76;
83229;29/03/2011;1200;0;;
83229;30/03/2011;0000;;27.14;
83229;30/03/2011;1200;0;;
83229;31/03/2011;0000;;27.28;
83229;31/03/2011;1200;0.2;;
83229;01/04/2011;0000;;27;
83229;01/04/2011;1200;0;;
83229;02/04/2011;0000;;27.32;
83229;02/04/2011;1200;0;;
83229;03/04/2011;0000;;27.42;
83229;03/04/2011;1200;0;;
83229;04/04/2011;0000;;26.82;
83229;04/04/2011;1200;0;;
83229;05/04/2011;0000;;27.14;
83229;05/04/2011;1200;0.2;;
83229;06/04/2011;0000;;27.2;
83229;06/04/2011;1200;0;;
83229;07/04/2011;0000;;26.84;
83229;07/04/2011;1200;0;;
83229;08/04/2011;0000;;26.02;
83229;08/04/2011;1200;13.2;;
83229;09/04/2011;0000;;23.52;
83229;09/04/2011;1200;8.2;;
83229;10/04/2011;0000;;24.68;
83229;10/04/2011;1200;22.2;;
83229;11/04/2011;0000;;26.54;
83229;11/04/2011;1200;1;;
83229;12/04/2011;0000;;26.14;
83229;12/04/2011;1200;20;;
83229;13/04/2011;0000;;26.72;
83229;13/04/2011;1200;1.4;;
83229;14/04/2011;0000;;26;
83229;14/04/2011;1200;4.4;;
83229;15/04/2011;0000;;25.9;
83229;15/04/2011;1200;18.5;;
83229;16/04/2011;0000;;25.2;
83229;16/04/2011;1200;3.3;;
83229;17/04/2011;0000;;26.44;
83229;17/04/2011;1200;4.6;;
83229;18/04/2011;0000;;26.64;
83229;18/04/2011;1200;2.2;;
83229;19/04/2011;0000;;24.92;
83229;19/04/2011;1200;7.1;;
83229;20/04/2011;0000;;25.3;
83229;20/04/2011;1200;5.6;;
83229;21/04/2011;0000;;23.98;
83229;21/04/2011;1200;42.8;;
83229;22/04/2011;0000;;25.32;
83229;22/04/2011;1200;7.9;;
83229;23/04/2011;0000;;26.06;
83229;23/04/2011;1200;4.2;;
83229;24/04/2011;0000;;24.92;
83229;24/04/2011;1200;8.5;;
83229;25/04/2011;0000;;25.7;
83229;25/04/2011;1200;0.2;;
83229;26/04/2011;0000;;25.16;
83229;26/04/2011;1200;1.7;;
83229;27/04/2011;0000;;26.2;
83229;27/04/2011;1200;1.2;;
83229;28/04/2011;0000;;23.52;
83229;28/04/2011;1200;3.8;;
83229;29/04/2011;0000;;23;
83229;29/04/2011;1200;97.6;;
83229;30/04/2011;0000;;23.72;
83229;30/04/2011;1200;51.2;;
83229;01/05/2011;0000;;24.98;
83229;01/05/2011;1200;32.7;;
83229;02/05/2011;0000;;25.56;
83229;02/05/2011;1200;0.6;;
83229;03/05/2011;0000;;25.68;
83229;03/05/2011;1200;9.1;;
83229;04/05/2011;0000;;25.16;
83229;04/05/2011;1200;1;;
83229;05/05/2011;0000;;24.96;
83229;05/05/2011;1200;8.4;;
83229;06/05/2011;0000;;25.94;
83229;06/05/2011;1200;3.2;;
83229;07/05/2011;0000;;25.02;
83229;07/05/2011;1200;29.6;;
83229;08/05/2011;0000;;23.96;
83229;08/05/2011;1200;0;;
83229;09/05/2011;0000;;24.14;
83229;09/05/2011;1200;1.4;;
83229;10/05/2011;0000;;25.12;
83229;10/05/2011;1200;1;;
83229;11/05/2011;0000;;23.14;
83229;11/05/2011;1200;8;;
83229;12/05/2011;0000;;23.52;
83229;12/05/2011;1200;15.7;;
83229;13/05/2011;0000;;23.62;
83229;13/05/2011;1200;11.9;;
83229;14/05/2011;0000;;24.34;
83229;14/05/2011;1200;13.8;;
83229;15/05/2011;0000;;23.2;
83229;15/05/2011;1200;3.6;;
83229;16/05/2011;0000;;24.56;
83229;16/05/2011;1200;21.3;;
83229;17/05/2011;0000;;25.38;
83229;17/05/2011;1200;0;;
83229;18/05/2011;0000;;23.76;
83229;18/05/2011;1200;22.5;;
83229;19/05/2011;0000;;22.76;
83229;19/05/2011;1200;82.4;;
83229;20/05/2011;0000;;22.4;
83229;20/05/2011;1200;17;;
83229;21/05/2011;0000;;24;
83229;21/05/2011;1200;2.2;;
83229;22/05/2011;0000;;23.84;
83229;22/05/2011;1200;1.8;;
83229;23/05/2011;0000;;24.36;
83229;23/05/2011;1200;7.5;;
83229;24/05/2011;0000;;24.76;
83229;24/05/2011;1200;4.2;;
83229;25/05/2011;0000;;24.48;
83229;25/05/2011;1200;0;;
83229;26/05/2011;0000;;24.02;
83229;26/05/2011;1200;0.7;;
83229;27/05/2011;0000;;23.84;
83229;27/05/2011;1200;0.5;;
83229;28/05/2011;0000;;25.02;
83229;28/05/2011;1200;0;;
83229;29/05/2011;0000;;24.5;
83229;29/05/2011;1200;1;;
83229;30/05/2011;0000;;24.68;
83229;30/05/2011;1200;1;;
83229;31/05/2011;0000;;24.74;
83229;31/05/2011;1200;2.1;;
83229;01/06/2011;0000;;23.66;
83229;01/06/2011;1200;0;;
83229;02/06/2011;0000;;22.86;
83229;02/06/2011;1200;5.8;;
83229;03/06/2011;0000;;23.2;
83229;03/06/2011;1200;15.4;;
83229;04/06/2011;0000;;24.24;
83229;04/06/2011;1200;0.1;;
83229;05/06/2011;0000;;23.42;
83229;05/06/2011;1200;0;;
83229;06/06/2011;0000;;22.84;
83229;06/06/2011;1200;15.6;;
83229;07/06/2011;0000;;23.32;
83229;07/06/2011;1200;4;;
83229;08/06/2011;0000;;23.42;
83229;08/06/2011;1200;0;;
83229;09/06/2011;0000;;24.04;
83229;09/06/2011;1200;0;;
83229;10/06/2011;0000;;24.2;
83229;10/06/2011;1200;0;;
83229;11/06/2011;0000;;24.48;
83229;11/06/2011;1200;0;;
83229;12/06/2011;0000;;22.46;
83229;12/06/2011;1200;26.6;;
83229;13/06/2011;0000;;22.62;
83229;13/06/2011;1200;32.2;;
83229;14/06/2011;0000;;23.2;
83229;14/06/2011;1200;22.1;;
83229;15/06/2011;0000;;22.92;
83229;15/06/2011;1200;20.3;;
83229;16/06/2011;0000;;22.44;
83229;16/06/2011;1200;1.3;;
83229;17/06/2011;0000;;21.6;
83229;17/06/2011;1200;31.2;;
83229;18/06/2011;0000;;23.22;
83229;18/06/2011;1200;10.6;;
83229;19/06/2011;0000;;22.48;
83229;19/06/2011;1200;51;;
83229;20/06/2011;0000;;24.06;
83229;20/06/2011;1200;1.6;;
83229;21/06/2011;0000;;23.64;
83229;21/06/2011;1200;0;;
83229;22/06/2011;0000;;24.14;
83229;22/06/2011;1200;1.8;;
83229;23/06/2011;0000;;23.36;
83229;23/06/2011;1200;5.6;;
83229;24/06/2011;0000;;22.86;
83229;24/06/2011;1200;6.4;;
83229;25/06/2011;0000;;23.54;
83229;25/06/2011;1200;1.4;;
83229;26/06/2011;0000;;23.38;
83229;26/06/2011;1200;0;;
83229;27/06/2011;0000;;23.9;
83229;27/06/2011;1200;0;;
83229;28/06/2011;0000;;24.08;
83229;28/06/2011;1200;0;;
83229;29/06/2011;0000;;23.62;
83229;29/06/2011;1200;0;;
83229;30/06/2011;0000;;23.68;
83229;30/06/2011;1200;24.7;;
83229;01/07/2011;0000;;23.68;
83229;01/07/2011;1200;0.2;;
83229;02/07/2011;0000;;23.8;
83229;02/07/2011;1200;6.9;;
83229;03/07/2011;0000;;23.34;
83229;03/07/2011;1200;0.7;;
83229;04/07/2011;0000;;23.36;
83229;04/07/2011;1200;1;;
83229;05/07/2011;0000;;23.24;
83229;05/07/2011;1200;0;;
83229;06/07/2011;0000;;23.18;
83229;06/07/2011;1200;0;;
83229;07/07/2011;0000;;22.58;
83229;07/07/2011;1200;0;;
83229;08/07/2011;0000;;23.68;
83229;08/07/2011;1200;0;;
83229;09/07/2011;0000;;23.76;
83229;09/07/2011;1200;0.2;;
83229;10/07/2011;0000;;23.1;
83229;10/07/2011;1200;9.2;;
83229;11/07/2011;0000;;23.54;
83229;11/07/2011;1200;0;;
83229;12/07/2011;0000;;23.64;
83229;12/07/2011;1200;1.1;;
83229;13/07/2011;0000;;23.64;
83229;13/07/2011;1200;0;;
83229;14/07/2011;0000;;23.66;
83229;14/07/2011;1200;0.3;;
83229;15/07/2011;0000;;23.62;
83229;15/07/2011;1200;0;;
83229;16/07/2011;0000;;23.68;
83229;16/07/2011;1200;0;;
83229;17/07/2011;0000;;23.04;
83229;17/07/2011;1200;0;;
83229;18/07/2011;0000;;22.16;
83229;18/07/2011;1200;0;;
83229;19/07/2011;0000;;22.84;
83229;19/07/2011;1200;10;;
83229;20/07/2011;0000;;23.14;
83229;20/07/2011;1200;0;;
83229;21/07/2011;0000;;23.02;
83229;21/07/2011;1200;1;;
83229;22/07/2011;0000;;23.14;
83229;22/07/2011;1200;0;;
83229;23/07/2011;0000;;23.88;
83229;23/07/2011;1200;0;;
83229;24/07/2011;0000;;23.06;
83229;24/07/2011;1200;0.3;;
83229;25/07/2011;0000;;23.28;
83229;25/07/2011;1200;2.6;;
83229;26/07/2011;0000;;23.28;
83229;26/07/2011;1200;0;;
83229;27/07/2011;0000;;22.06;
83229;27/07/2011;1200;3.1;;
83229;28/07/2011;0000;;22.12;
83229;28/07/2011;1200;5.9;;
83229;29/07/2011;0000;;23.18;
83229;29/07/2011;1200;6.3;;
83229;30/07/2011;0000;;22.14;
83229;30/07/2011;1200;3.3;;
83229;31/07/2011;0000;;23.58;
83229;31/07/2011;1200;5.5;;
83229;01/08/2011;0000;;23.58;
83229;01/08/2011;1200;0;;
83229;02/08/2011;0000;;23.68;
83229;02/08/2011;1200;0;;
83229;03/08/2011;0000;;23.94;
83229;03/08/2011;1200;0;;
83229;04/08/2011;0000;;23.76;
83229;04/08/2011;1200;0;;
83229;05/08/2011;0000;;24.38;
83229;05/08/2011;1200;0;;
83229;06/08/2011;0000;;23.3;
83229;06/08/2011;1200;11;;
83229;07/08/2011;0000;;24.04;
83229;07/08/2011;1200;3;;
83229;08/08/2011;0000;;23.88;
83229;08/08/2011;1200;0;;
83229;09/08/2011;0000;;22.56;
83229;09/08/2011;1200;4.2;;
83229;10/08/2011;0000;;22.94;
83229;10/08/2011;1200;0.2;;
83229;11/08/2011;0000;;23.58;
83229;11/08/2011;1200;0;;
83229;12/08/2011;0000;;21.98;
83229;12/08/2011;1200;0;;
83229;13/08/2011;0000;;22.72;
83229;13/08/2011;1200;20.8;;
83229;14/08/2011;0000;;23.2;
83229;14/08/2011;1200;0;;
83229;15/08/2011;0000;;23.24;
83229;15/08/2011;1200;0;;
83229;16/08/2011;0000;;22.64;
83229;16/08/2011;1200;9.7;;
83229;17/08/2011;0000;;23.48;
83229;17/08/2011;1200;0;;
83229;18/08/2011;0000;;21.88;
83229;18/08/2011;1200;5.8;;
83229;19/08/2011;0000;;23.46;
83229;19/08/2011;1200;6.6;;
83229;20/08/2011;0000;;22.6;
83229;20/08/2011;1200;2.7;;
83229;21/08/2011;0000;;23.7;
83229;21/08/2011;1200;3.1;;
83229;22/08/2011;0000;;23.04;
83229;22/08/2011;1200;0.8;;
83229;23/08/2011;0000;;22.18;
83229;23/08/2011;1200;9.1;;
83229;24/08/2011;0000;;23.48;
83229;24/08/2011;1200;2;;
83229;25/08/2011;0000;;22.82;
83229;25/08/2011;1200;3.8;;
83229;26/08/2011;0000;;23.96;
83229;26/08/2011;1200;1.3;;
83229;27/08/2011;0000;;23.36;
83229;27/08/2011;1200;5.8;;
83229;28/08/2011;0000;;23.42;
83229;28/08/2011;1200;1;;
83229;29/08/2011;0000;;23.98;
83229;29/08/2011;1200;0;;
83229;30/08/2011;0000;;24.08;
83229;30/08/2011;1200;0.4;;
83229;31/08/2011;0000;;24.06;
83229;31/08/2011;1200;0;;
83229;01/09/2011;0000;;23.92;
83229;01/09/2011;1200;0;;
83229;02/09/2011;0000;;23.72;
83229;02/09/2011;1200;0;;
83229;03/09/2011;0000;;22.36;
83229;03/09/2011;1200;1.6;;
83229;04/09/2011;0000;;22.48;
83229;04/09/2011;1200;0.8;;
83229;05/09/2011;0000;;22.36;
83229;05/09/2011;1200;0;;
83229;06/09/2011;0000;;22.44;
83229;06/09/2011;1200;0;;
83229;07/09/2011;0000;;23.3;
83229;07/09/2011;1200;0.1;;
83229;08/09/2011;0000;;23.84;
83229;08/09/2011;1200;0;;
83229;09/09/2011;0000;;24.38;
83229;09/09/2011;1200;0;;
83229;10/09/2011;0000;;23.84;
83229;10/09/2011;1200;6.1;;
83229;11/09/2011;0000;;24.44;
83229;11/09/2011;1200;0;;
83229;12/09/2011;0000;;24.24;
83229;12/09/2011;1200;0;;
83229;13/09/2011;0000;;24.18;
83229;13/09/2011;1200;0;;
83229;14/09/2011;0000;;24.44;
83229;14/09/2011;1200;0;;
83229;15/09/2011;0000;;24.38;
83229;15/09/2011;1200;0;;
83229;16/09/2011;0000;;24.12;
83229;16/09/2011;1200;0.8;;
83229;17/09/2011;0000;;22.24;
83229;17/09/2011;1200;6.5;;
83229;18/09/2011;0000;;23;
83229;18/09/2011;1200;20.7;;
83229;19/09/2011;0000;;21.66;
83229;19/09/2011;1200;2.4;;
83229;20/09/2011;0000;;22.04;
83229;20/09/2011;1200;1.2;;
83229;21/09/2011;0000;;22.56;
83229;21/09/2011;1200;0;;
83229;22/09/2011;0000;;24.08;
83229;22/09/2011;1200;0;;
83229;23/09/2011;0000;;23.44;
83229;23/09/2011;1200;0;;
83229;24/09/2011;0000;;24.1;
83229;24/09/2011;1200;0.2;;
83229;25/09/2011;0000;;24.54;
83229;25/09/2011;1200;0;;
83229;26/09/2011;0000;;22.32;
83229;26/09/2011;1200;0;;
83229;27/09/2011;0000;;23.5;
83229;27/09/2011;1200;20.8;;
83229;28/09/2011;0000;;24.06;
83229;28/09/2011;1200;0.8;;
83229;29/09/2011;0000;;24.54;
83229;29/09/2011;1200;0;;
83229;30/09/2011;0000;;24.16;
83229;30/09/2011;1200;0;;
83229;01/10/2011;0000;;24.4;
83229;01/10/2011;1200;0;;
83229;02/10/2011;0000;;25.28;
83229;02/10/2011;1200;0;;
83229;03/10/2011;0000;;25.16;
83229;03/10/2011;1200;0;;
83229;04/10/2011;0000;;25.62;
83229;04/10/2011;1200;0;;
83229;05/10/2011;0000;;24.96;
83229;05/10/2011;1200;0;;
83229;06/10/2011;0000;;25;
83229;06/10/2011;1200;12.6;;
83229;07/10/2011;0000;;25;
83229;07/10/2011;1200;0;;
83229;08/10/2011;0000;;24.44;
83229;08/10/2011;1200;1.8;;
83229;09/10/2011;0000;;24.56;
83229;09/10/2011;1200;0;;
83229;10/10/2011;0000;;25.14;
83229;10/10/2011;1200;0.5;;
83229;11/10/2011;0000;;25.66;
83229;11/10/2011;1200;0.7;;
83229;12/10/2011;0000;;25.6;
83229;12/10/2011;1200;0.8;;
83229;13/10/2011;0000;;25.24;
83229;13/10/2011;1200;0;;
83229;14/10/2011;0000;;25.24;
83229;14/10/2011;1200;0.8;;
83229;15/10/2011;0000;;25.4;
83229;15/10/2011;1200;0;;
83229;16/10/2011;0000;;25.64;
83229;16/10/2011;1200;0.4;;
83229;17/10/2011;0000;;26.36;
83229;17/10/2011;1200;0;;
83229;18/10/2011;0000;;26;
83229;18/10/2011;1200;0;;
83229;19/10/2011;0000;;22.3;
83229;19/10/2011;1200;10.2;;
83229;20/10/2011;0000;;21.28;
83229;20/10/2011;1200;10.5;;
83229;21/10/2011;0000;;21.78;
83229;21/10/2011;1200;21.5;;
83229;22/10/2011;0000;;23.34;
83229;22/10/2011;1200;70.3;;
83229;23/10/2011;0000;;24.56;
83229;23/10/2011;1200;10.4;;
83229;24/10/2011;0000;;24.82;
83229;24/10/2011;1200;19.8;;
83229;25/10/2011;0000;;25.32;
83229;25/10/2011;1200;0;;
83229;26/10/2011;0000;;24.22;
83229;26/10/2011;1200;19.3;;
83229;27/10/2011;0000;;25.6;
83229;27/10/2011;1200;23.5;;
83229;28/10/2011;0000;;25.42;
83229;28/10/2011;1200;0;;
83229;29/10/2011;0000;;25.88;
83229;29/10/2011;1200;0;;
83229;30/10/2011;0000;;24.94;
83229;30/10/2011;1200;2.4;;
83229;31/10/2011;0000;;25.84;
83229;31/10/2011;1200;3;;
83229;01/11/2011;0000;;25.12;
83229;01/11/2011;1200;0.3;;
83229;02/11/2011;0000;;22.26;
83229;02/11/2011;1200;5.7;;
83229;03/11/2011;0000;;22.2;
83229;03/11/2011;1200;40.5;;
83229;04/11/2011;0000;;23.24;
83229;04/11/2011;1200;2.9;;
83229;05/11/2011;0000;;23.06;
83229;05/11/2011;1200;0;;
83229;06/11/2011;0000;;24.14;
83229;06/11/2011;1200;0;;
83229;07/11/2011;0000;;23.94;
83229;07/11/2011;1200;0;;
83229;08/11/2011;0000;;22.62;
83229;08/11/2011;1200;97;;
83229;09/11/2011;0000;;22.78;
83229;09/11/2011;1200;96.7;;
83229;10/11/2011;0000;;23.3;
83229;10/11/2011;1200;16.6;;
83229;11/11/2011;0000;;22.94;
83229;11/11/2011;1200;3.8;;
83229;12/11/2011;0000;;24.62;
83229;12/11/2011;1200;26.7;;
83229;13/11/2011;0000;;25.66;
83229;13/11/2011;1200;0;;
83229;14/11/2011;0000;;25.96;
83229;14/11/2011;1200;0;;
83229;15/11/2011;0000;;25.64;
83229;15/11/2011;1200;0;;
83229;16/11/2011;0000;;25.82;
83229;16/11/2011;1200;7.5;;
83229;17/11/2011;0000;;26.26;
83229;17/11/2011;1200;0;;
83229;18/11/2011;0000;;26.68;
83229;18/11/2011;1200;0;;
83229;19/11/2011;0000;;26.32;
83229;19/11/2011;1200;0;;
83229;20/11/2011;0000;;26.5;
83229;20/11/2011;1200;0;;
83229;21/11/2011;0000;;26.28;
83229;21/11/2011;1200;0;;
83229;22/11/2011;0000;;25.72;
83229;22/11/2011;1200;0.5;;
83229;23/11/2011;0000;;25.82;
83229;23/11/2011;1200;0;;
83229;24/11/2011;0000;;25.84;
83229;24/11/2011;1200;0.6;;
83229;25/11/2011;0000;;25.6;
83229;25/11/2011;1200;3.6;;
83229;26/11/2011;0000;;24.14;
83229;26/11/2011;1200;7.8;;
83229;27/11/2011;0000;;26.04;
83229;27/11/2011;1200;7.9;;
83229;28/11/2011;0000;;25.94;
83229;28/11/2011;1200;1;;
83229;29/11/2011;0000;;26.16;
83229;29/11/2011;1200;0.1;;
83229;30/11/2011;0000;;26.24;
83229;30/11/2011;1200;0;;
83229;01/12/2011;0000;;26.08;
83229;01/12/2011;1200;0;;
83229;02/12/2011;0000;;26.9;
83229;02/12/2011;1200;0;;
83229;03/12/2011;0000;;26.28;
83229;03/12/2011;1200;0;;
83229;04/12/2011;0000;;26.68;
83229;04/12/2011;1200;0;;
83229;05/12/2011;0000;;26.42;
83229;05/12/2011;1200;0;;
83229;06/12/2011;0000;;25.72;
83229;06/12/2011;1200;0;;
83229;07/12/2011;0000;;25.38;
83229;07/12/2011;1200;0.2;;
83229;08/12/2011;0000;;25.24;
83229;08/12/2011;1200;0;;
83229;09/12/2011;0000;;26.1;
83229;09/12/2011;1200;14.3;;
83229;10/12/2011;0000;;26.5;
83229;10/12/2011;1200;0;;
83229;11/12/2011;0000;;26.9;
83229;11/12/2011;1200;0;;
83229;12/12/2011;0000;;24;
83229;12/12/2011;1200;34.6;;
83229;13/12/2011;0000;;24.76;
83229;13/12/2011;1200;4;;
83229;14/12/2011;0000;;25.32;
83229;14/12/2011;1200;31.2;;
83229;15/12/2011;0000;;24.52;
83229;15/12/2011;1200;1.3;;
83229;16/12/2011;0000;;25.7;
83229;16/12/2011;1200;3;;
83229;17/12/2011;0000;;26.22;
83229;17/12/2011;1200;4.2;;
83229;18/12/2011;0000;;26.12;
83229;18/12/2011;1200;0;;
83229;19/12/2011;0000;;26.32;
83229;19/12/2011;1200;0;;
83229;20/12/2011;0000;;26.62;
83229;20/12/2011;1200;0;;
83229;21/12/2011;0000;;26.38;
83229;21/12/2011;1200;0;;
83229;22/12/2011;0000;;26.26;
83229;22/12/2011;1200;0;;
83229;23/12/2011;0000;;24.4;
83229;23/12/2011;1200;0.5;;
83229;24/12/2011;0000;;24.7;
83229;24/12/2011;1200;7.4;;
83229;25/12/2011;0000;;26.46;
83229;25/12/2011;1200;0;;
83229;26/12/2011;0000;;27.04;
83229;26/12/2011;1200;0;;
83229;27/12/2011;0000;;26.06;
83229;27/12/2011;1200;0;;
83229;28/12/2011;0000;;26.72;
83229;28/12/2011;1200;0;;
83229;29/12/2011;0000;;26.68;
83229;29/12/2011;1200;0;;
83229;30/12/2011;0000;;27.12;
83229;30/12/2011;1200;0;;
83229;31/12/2011;0000;;26.58;
83229;31/12/2011;1200;0;;
83229;01/01/2012;0000;;27.08;
83229;01/01/2012;1200;0;;
83229;02/01/2012;0000;;26.8;
83229;02/01/2012;1200;0;;
83229;03/01/2012;0000;;26.84;
83229;03/01/2012;1200;0;;
83229;04/01/2012;0000;;27.04;
83229;04/01/2012;1200;0;;
83229;05/01/2012;0000;;26.88;
83229;05/01/2012;1200;0;;
83229;06/01/2012;0000;;26.2;
83229;06/01/2012;1200;0;;
83229;07/01/2012;0000;;26.88;
83229;07/01/2012;1200;0;;
83229;08/01/2012;0000;;27.02;
83229;08/01/2012;1200;0;;
83229;09/01/2012;0000;;25.66;
83229;09/01/2012;1200;4.2;;
83229;10/01/2012;0000;;26.62;
83229;10/01/2012;1200;3.4;;
83229;11/01/2012;0000;;26.1;
83229;11/01/2012;1200;0.2;;
83229;12/01/2012;0000;;26.86;
83229;12/01/2012;1200;0;;
83229;13/01/2012;0000;;27.16;
83229;13/01/2012;1200;0;;
83229;14/01/2012;0000;;24.72;
83229;14/01/2012;1200;6.5;;
83229;15/01/2012;0000;;26.34;
83229;15/01/2012;1200;4.6;;
83229;16/01/2012;0000;;26.5;
83229;16/01/2012;1200;0;;
83229;17/01/2012;0000;;26.36;
83229;17/01/2012;1200;0;;
83229;18/01/2012;0000;;26.32;
83229;18/01/2012;1200;0;;
83229;19/01/2012;0000;;25.9;
83229;19/01/2012;1200;2.3;;
83229;20/01/2012;0000;;26.34;
83229;20/01/2012;1200;0.2;;
83229;21/01/2012;0000;;26.9;
83229;21/01/2012;1200;0;;
83229;22/01/2012;0000;;26.28;
83229;22/01/2012;1200;1.8;;
83229;23/01/2012;0000;;26.6;
83229;23/01/2012;1200;0.4;;
83229;24/01/2012;0000;;26.2;
83229;24/01/2012;1200;1.5;;
83229;25/01/2012;0000;;26.9;
83229;25/01/2012;1200;0;;
83229;26/01/2012;0000;;26.46;
83229;26/01/2012;1200;0;;
83229;27/01/2012;0000;;26.96;
83229;27/01/2012;1200;0.1;;
83229;28/01/2012;0000;;26.88;
83229;28/01/2012;1200;0;;
83229;29/01/2012;0000;;25.02;
83229;29/01/2012;1200;4.1;;
83229;30/01/2012;0000;;25.68;
83229;30/01/2012;1200;5.8;;
83229;31/01/2012;0000;;25.74;
83229;31/01/2012;1200;0.6;;
83229;01/02/2012;0000;;25.62;
83229;01/02/2012;1200;1.7;;
83229;02/02/2012;0000;;25.96;
83229;02/02/2012;1200;0.5;;
83229;03/02/2012;0000;;25.4;
83229;03/02/2012;1200;5.5;;
83229;04/02/2012;0000;;26.64;
83229;04/02/2012;1200;0.4;;
83229;05/02/2012;0000;;27.12;
83229;05/02/2012;1200;0;;
83229;06/02/2012;0000;;26.7;
83229;06/02/2012;1200;0;;
83229;07/02/2012;0000;;26.6;
83229;07/02/2012;1200;0;;
83229;08/02/2012;0000;;26.62;
83229;08/02/2012;1200;0;;
83229;09/02/2012;0000;;26.38;
83229;09/02/2012;1200;0;;
83229;10/02/2012;0000;;27.08;
83229;10/02/2012;1200;0;;
83229;11/02/2012;0000;;27.68;
83229;11/02/2012;1200;0.9;;
83229;12/02/2012;0000;;27.3;
83229;12/02/2012;1200;0;;
83229;13/02/2012;0000;;27.22;
83229;13/02/2012;1200;0;;
83229;14/02/2012;0000;;26.58;
83229;14/02/2012;1200;0;;
83229;15/02/2012;0000;;25.44;
83229;15/02/2012;1200;2.4;;
83229;16/02/2012;0000;;25.54;
83229;16/02/2012;1200;14.9;;
83229;17/02/2012;0000;;26.2;
83229;17/02/2012;1200;0.4;;
83229;18/02/2012;0000;;25.48;
83229;18/02/2012;1200;7;;
83229;19/02/2012;0000;;24.6;
83229;19/02/2012;1200;3.6;;
83229;20/02/2012;0000;;25.46;
83229;20/02/2012;1200;5.2;;
83229;21/02/2012;0000;;25.56;
83229;21/02/2012;1200;2.3;;
83229;22/02/2012;0000;;27.1;
83229;22/02/2012;1200;0;;
83229;23/02/2012;0000;;26.56;
83229;23/02/2012;1200;0;;
83229;24/02/2012;0000;;26.46;
83229;24/02/2012;1200;0;;
83229;25/02/2012;0000;;24.8;
83229;25/02/2012;1200;5.2;;
83229;26/02/2012;0000;;25.28;
83229;26/02/2012;1200;13.1;;
83229;27/02/2012;0000;;26.16;
83229;27/02/2012;1200;3;;
83229;28/02/2012;0000;;26.7;
83229;28/02/2012;1200;4.8;;
83229;29/02/2012;0000;;26.68;
83229;29/02/2012;1200;0;;
83229;01/03/2012;0000;;25.68;
83229;01/03/2012;1200;1.8;;
83229;02/03/2012;0000;;27.08;
83229;02/03/2012;1200;0;;
83229;03/03/2012;0000;;26.56;
83229;03/03/2012;1200;0;;
83229;04/03/2012;0000;;26;
83229;04/03/2012;1200;0.3;;
83229;05/03/2012;0000;;26.54;
83229;05/03/2012;1200;0.3;;
83229;06/03/2012;0000;;26.02;
83229;06/03/2012;1200;3.9;;
83229;07/03/2012;0000;;26.22;
83229;07/03/2012;1200;0.8;;
83229;08/03/2012;0000;;24.42;
83229;08/03/2012;1200;12.8;;
83229;09/03/2012;0000;;25.96;
83229;09/03/2012;1200;29;;
83229;10/03/2012;0000;;26.46;
83229;10/03/2012;1200;0;;
83229;11/03/2012;0000;;26.04;
83229;11/03/2012;1200;0;;
83229;12/03/2012;0000;;26.22;
83229;12/03/2012;1200;6.7;;
83229;13/03/2012;0000;;26.54;
83229;13/03/2012;1200;0.3;;
83229;14/03/2012;0000;;26.3;
83229;14/03/2012;1200;0;;
83229;15/03/2012;0000;;26.1;
83229;15/03/2012;1200;2.3;;
83229;16/03/2012;0000;;26.72;
83229;16/03/2012;1200;0;;
83229;17/03/2012;0000;;27.14;
83229;17/03/2012;1200;0.8;;
83229;18/03/2012;0000;;26.54;
83229;18/03/2012;1200;0;;
83229;19/03/2012;0000;;27.06;
83229;19/03/2012;1200;0;;
83229;20/03/2012;0000;;26.44;
83229;20/03/2012;1200;0;;
83229;21/03/2012;0000;;25.96;
83229;21/03/2012;1200;0;;
83229;22/03/2012;0000;;26.14;
83229;22/03/2012;1200;0;;
83229;23/03/2012;0000;;26.96;
83229;23/03/2012;1200;0;;
83229;24/03/2012;0000;;26.58;
83229;24/03/2012;1200;0;;
83229;25/03/2012;0000;;26.52;
83229;25/03/2012;1200;0;;
83229;26/03/2012;0000;;26.54;
83229;26/03/2012;1200;3.6;;
83229;27/03/2012;0000;;26;
83229;27/03/2012;1200;2.9;;
83229;28/03/2012;0000;;26.06;
83229;28/03/2012;1200;1.8;;
83229;29/03/2012;0000;;26.98;
83229;29/03/2012;1200;0;;
83229;30/03/2012;0000;;27.42;
83229;30/03/2012;1200;0;;
83229;31/03/2012;0000;;25.6;
83229;31/03/2012;1200;7.4;;
83229;01/04/2012;0000;;26.62;
83229;01/04/2012;1200;2.8;;
83229;02/04/2012;0000;;26.42;
83229;02/04/2012;1200;0.2;;
83229;03/04/2012;0000;;26.06;
83229;03/04/2012;1200;3.2;;
83229;04/04/2012;0000;;26.26;
83229;04/04/2012;1200;0.6;;
83229;05/04/2012;0000;;27.14;
83229;05/04/2012;1200;0;;
83229;06/04/2012;0000;;27.36;
83229;06/04/2012;1200;0;;
83229;07/04/2012;0000;;27.06;
83229;07/04/2012;1200;0;;
83229;08/04/2012;0000;;27.06;
83229;08/04/2012;1200;0;;
83229;09/04/2012;0000;;26.46;
83229;09/04/2012;1200;0;;
83229;10/04/2012;0000;;26.48;
83229;10/04/2012;1200;3.2;;
83229;11/04/2012;0000;;25.4;
83229;11/04/2012;1200;2.7;;
83229;12/04/2012;0000;;26.08;
83229;12/04/2012;1200;4.7;;
83229;13/04/2012;0000;;25.78;
83229;13/04/2012;1200;1;;
83229;14/04/2012;0000;;26.36;
83229;14/04/2012;1200;0;;
83229;15/04/2012;0000;;27.38;
83229;15/04/2012;1200;0.6;;
83229;16/04/2012;0000;;26.3;
83229;16/04/2012;1200;0;;
83229;17/04/2012;0000;;26.94;
83229;17/04/2012;1200;0;;
83229;18/04/2012;0000;;25.74;
83229;18/04/2012;1200;1.6;;
83229;19/04/2012;0000;;24.6;
83229;19/04/2012;1200;4.2;;
83229;20/04/2012;0000;;24.5;
83229;20/04/2012;1200;11.4;;
83229;21/04/2012;0000;;26.46;
83229;21/04/2012;1200;8.2;;
83229;22/04/2012;0000;;26.66;
83229;22/04/2012;1200;0;;
83229;23/04/2012;0000;;26.88;
83229;23/04/2012;1200;0;;
83229;24/04/2012;0000;;26.38;
83229;24/04/2012;1200;0;;
83229;25/04/2012;0000;;26.6;
83229;25/04/2012;1200;0;;
83229;26/04/2012;0000;;26.44;
83229;26/04/2012;1200;0;;
83229;27/04/2012;0000;;25.96;
83229;27/04/2012;1200;0;;
83229;28/04/2012;0000;;26.2;
83229;28/04/2012;1200;0;;
83229;29/04/2012;0000;;25.44;
83229;29/04/2012;1200;4.2;;
83229;30/04/2012;0000;;25.48;
83229;30/04/2012;1200;0.2;;
83229;01/05/2012;0000;;26.5;
83229;01/05/2012;1200;0;;
83229;02/05/2012;0000;;26.36;
83229;02/05/2012;1200;0;;
83229;03/05/2012;0000;;26.84;
83229;03/05/2012;1200;0;;
83229;04/05/2012;0000;;26.24;
83229;04/05/2012;1200;0.3;;
83229;05/05/2012;0000;;26.44;
83229;05/05/2012;1200;0;;
83229;06/05/2012;0000;;26.28;
83229;06/05/2012;1200;0;;
83229;07/05/2012;0000;;25.64;
83229;07/05/2012;1200;1.2;;
83229;08/05/2012;0000;;23.68;
83229;08/05/2012;1200;13.5;;
83229;09/05/2012;0000;;24.54;
83229;09/05/2012;1200;7.5;;
83229;10/05/2012;0000;;23.66;
83229;10/05/2012;1200;8.5;;
83229;11/05/2012;0000;;24.78;
83229;11/05/2012;1200;6;;
83229;12/05/2012;0000;;25.88;
83229;12/05/2012;1200;0.4;;
83229;13/05/2012;0000;;25.96;
83229;13/05/2012;1200;0;;
83229;14/05/2012;0000;;26.38;
83229;14/05/2012;1200;0;;
83229;15/05/2012;0000;;26.7;
83229;15/05/2012;1200;0;;
83229;16/05/2012;0000;;26.48;
83229;16/05/2012;1200;0;;
83229;17/05/2012;0000;;23.96;
83229;17/05/2012;1200;13.6;;
83229;18/05/2012;0000;;24.22;
83229;18/05/2012;1200;42.1;;
83229;19/05/2012;0000;;23.32;
83229;19/05/2012;1200;4;;
83229;20/05/2012;0000;;22.74;
83229;20/05/2012;1200;19.7;;
83229;21/05/2012;0000;;22.18;
83229;21/05/2012;1200;186.4;;
83229;22/05/2012;0000;;23.54;
83229;22/05/2012;1200;46.9;;
83229;23/05/2012;0000;;23.84;
83229;23/05/2012;1200;1.4;;
83229;24/05/2012;0000;;24.5;
83229;24/05/2012;1200;16.4;;
83229;25/05/2012;0000;;23.62;
83229;25/05/2012;1200;8.4;;
83229;26/05/2012;0000;;24.66;
83229;26/05/2012;1200;20.3;;
83229;27/05/2012;0000;;25.26;
83229;27/05/2012;1200;0.5;;
83229;28/05/2012;0000;;24.86;
83229;28/05/2012;1200;0;;
83229;29/05/2012;0000;;25.22;
83229;29/05/2012;1200;12.3;;
83229;30/05/2012;0000;;25.32;
83229;30/05/2012;1200;2.1;;
83229;31/05/2012;0000;;25.04;
83229;31/05/2012;1200;0;;
83229;01/06/2012;0000;;24.18;
83229;01/06/2012;1200;0;;
83229;02/06/2012;0000;;24.88;
83229;02/06/2012;1200;3;;
83229;03/06/2012;0000;;24.4;
83229;03/06/2012;1200;0.7;;
83229;04/06/2012;0000;;25.44;
83229;04/06/2012;1200;1.9;;
83229;05/06/2012;0000;;25.64;
83229;05/06/2012;1200;0;;
83229;06/06/2012;0000;;24.98;
83229;06/06/2012;1200;0;;
83229;07/06/2012;0000;;23.56;
83229;07/06/2012;1200;12.6;;
83229;08/06/2012;0000;;24.62;
83229;08/06/2012;1200;0.8;;
83229;09/06/2012;0000;;24.38;
83229;09/06/2012;1200;2.2;;
83229;10/06/2012;0000;;24.7;
83229;10/06/2012;1200;2.7;;
83229;11/06/2012;0000;;24.22;
83229;11/06/2012;1200;1.8;;
83229;12/06/2012;0000;;23.72;
83229;12/06/2012;1200;9.1;;
83229;13/06/2012;0000;;25.16;
83229;13/06/2012;1200;0;;
83229;14/06/2012;0000;;24.44;
83229;14/06/2012;1200;0;;
83229;15/06/2012;0000;;25.02;
83229;15/06/2012;1200;0;;
83229;16/06/2012;0000;;22.08;
83229;16/06/2012;1200;35.5;;
83229;17/06/2012;0000;;24.12;
83229;17/06/2012;1200;0;;
83229;18/06/2012;0000;;24.98;
83229;18/06/2012;1200;0;;
83229;19/06/2012;0000;;25.12;
83229;19/06/2012;1200;0;;
83229;20/06/2012;0000;;24.58;
83229;20/06/2012;1200;0;;
83229;21/06/2012;0000;;24.92;
83229;21/06/2012;1200;0;;
83229;22/06/2012;0000;;23.62;
83229;22/06/2012;1200;1.3;;
83229;23/06/2012;0000;;23.16;
83229;23/06/2012;1200;9.2;;
83229;24/06/2012;0000;;24.3;
83229;24/06/2012;1200;34.5;;
83229;25/06/2012;0000;;24;
83229;25/06/2012;1200;0.8;;
83229;26/06/2012;0000;;23.6;
83229;26/06/2012;1200;5.2;;
83229;27/06/2012;0000;;22.78;
83229;27/06/2012;1200;3.9;;
83229;28/06/2012;0000;;22.72;
83229;28/06/2012;1200;17.4;;
83229;29/06/2012;0000;;23.96;
83229;29/06/2012;1200;25.4;;
83229;30/06/2012;0000;;23.96;
83229;30/06/2012;1200;2.2;;
83229;01/07/2012;0000;;23.68;
83229;01/07/2012;1200;2.7;;
83229;02/07/2012;0000;;24.3;
83229;02/07/2012;1200;0.1;;
83229;03/07/2012;0000;;23.12;
83229;03/07/2012;1200;0;;
83229;04/07/2012;0000;;22.74;
83229;04/07/2012;1200;7.5;;
83229;05/07/2012;0000;;22.48;
83229;05/07/2012;1200;11.1;;
83229;06/07/2012;0000;;22.78;
83229;06/07/2012;1200;6.4;;
83229;07/07/2012;0000;;22.9;
83229;07/07/2012;1200;6.3;;
83229;08/07/2012;0000;;23.08;
83229;08/07/2012;1200;1.1;;
83229;09/07/2012;0000;;23.56;
83229;09/07/2012;1200;1;;
83229;10/07/2012;0000;;21.76;
83229;10/07/2012;1200;23.9;;
83229;11/07/2012;0000;;21.42;
83229;11/07/2012;1200;61.2;;
83229;12/07/2012;0000;;23.24;
83229;12/07/2012;1200;9;;
83229;13/07/2012;0000;;24.06;
83229;13/07/2012;1200;0;;
83229;14/07/2012;0000;;24.58;
83229;14/07/2012;1200;0;;
83229;15/07/2012;0000;;23.8;
83229;15/07/2012;1200;2.3;;
83229;16/07/2012;0000;;23.7;
83229;16/07/2012;1200;0;;
83229;17/07/2012;0000;;23.72;
83229;17/07/2012;1200;2.8;;
83229;18/07/2012;0000;;23.72;
83229;18/07/2012;1200;0;;
83229;19/07/2012;0000;;23.54;
83229;19/07/2012;1200;0;;
83229;20/07/2012;0000;;24.26;
83229;20/07/2012;1200;0;;
83229;21/07/2012;0000;;24.14;
83229;21/07/2012;1200;0;;
83229;22/07/2012;0000;;24.06;
83229;22/07/2012;1200;0.8;;
83229;23/07/2012;0000;;23.68;
83229;23/07/2012;1200;0.5;;
83229;24/07/2012;0000;;23.86;
83229;24/07/2012;1200;0;;
83229;25/07/2012;0000;;23.34;
83229;25/07/2012;1200;0;;
83229;26/07/2012;0000;;23.14;
83229;26/07/2012;1200;0;;
83229;27/07/2012;0000;;23.86;
83229;27/07/2012;1200;0;;
83229;28/07/2012;0000;;23.5;
83229;28/07/2012;1200;0.4;;
83229;29/07/2012;0000;;22.9;
83229;29/07/2012;1200;17.8;;
83229;30/07/2012;0000;;22.46;
83229;30/07/2012;1200;1.8;;
83229;31/07/2012;0000;;23.1;
83229;31/07/2012;1200;5.8;;
83229;01/08/2012;0000;;23.06;
83229;01/08/2012;1200;4;;
83229;02/08/2012;0000;;24.1;
83229;02/08/2012;1200;0.1;;
83229;03/08/2012;0000;;23.8;
83229;03/08/2012;1200;0.1;;
83229;04/08/2012;0000;;23.66;
83229;04/08/2012;1200;1.5;;
83229;05/08/2012;0000;;22.24;
83229;05/08/2012;1200;5.2;;
83229;06/08/2012;0000;;23.32;
83229;06/08/2012;1200;0;;
83229;07/08/2012;0000;;22.9;
83229;07/08/2012;1200;1.9;;
83229;08/08/2012;0000;;22.1;
83229;08/08/2012;1200;14.6;;
83229;09/08/2012;0000;;23.2;
83229;09/08/2012;1200;4.4;;
83229;10/08/2012;0000;;23.04;
83229;10/08/2012;1200;4.2;;
83229;11/08/2012;0000;;23.12;
83229;11/08/2012;1200;0.6;;
83229;12/08/2012;0000;;22.66;
83229;12/08/2012;1200;7.5;;
83229;13/08/2012;0000;;22.98;
83229;13/08/2012;1200;2.5;;
83229;14/08/2012;0000;;22.62;
83229;14/08/2012;1200;9.6;;
83229;15/08/2012;0000;;22.32;
83229;15/08/2012;1200;1;;
83229;16/08/2012;0000;;23.3;
83229;16/08/2012;1200;5.2;;
83229;17/08/2012;0000;;22.44;
83229;17/08/2012;1200;24.6;;
83229;18/08/2012;0000;;23.16;
83229;18/08/2012;1200;7.9;;
83229;19/08/2012;0000;;22.5;
83229;19/08/2012;1200;2.9;;
83229;20/08/2012;0000;;22.68;
83229;20/08/2012;1200;12;;
83229;21/08/2012;0000;;23.8;
83229;21/08/2012;1200;0;;
83229;22/08/2012;0000;;22.44;
83229;22/08/2012;1200;1.5;;
83229;23/08/2012;0000;;21.98;
83229;23/08/2012;1200;4.1;;
83229;24/08/2012;0000;;21.82;
83229;24/08/2012;1200;2.8;;
83229;25/08/2012;0000;;23;
83229;25/08/2012;1200;15.6;;
83229;26/08/2012;0000;;23.26;
83229;26/08/2012;1200;0;;
83229;27/08/2012;0000;;23.18;
83229;27/08/2012;1200;0;;
83229;28/08/2012;0000;;22.56;
83229;28/08/2012;1200;3.6;;
83229;29/08/2012;0000;;23.06;
83229;29/08/2012;1200;0;;
83229;30/08/2012;0000;;24.04;
83229;30/08/2012;1200;0;;
83229;31/08/2012;0000;;24.02;
83229;31/08/2012;1200;0;;
83229;01/09/2012;0000;;22.84;
83229;01/09/2012;1200;4.4;;
83229;02/09/2012;0000;;23.42;
83229;02/09/2012;1200;0;;
83229;03/09/2012;0000;;23.58;
83229;03/09/2012;1200;0;;
83229;04/09/2012;0000;;23.8;
83229;04/09/2012;1200;1;;
83229;05/09/2012;0000;;23.58;
83229;05/09/2012;1200;2.5;;
83229;06/09/2012;0000;;23.46;
83229;06/09/2012;1200;0;;
83229;07/09/2012;0000;;23.7;
83229;07/09/2012;1200;0.8;;
83229;08/09/2012;0000;;23.62;
83229;08/09/2012;1200;1.2;;
83229;09/09/2012;0000;;24.18;
83229;09/09/2012;1200;2.4;;
83229;10/09/2012;0000;;24.86;
83229;10/09/2012;1200;0.6;;
83229;11/09/2012;0000;;24.66;
83229;11/09/2012;1200;0.2;;
83229;12/09/2012;0000;;24.36;
83229;12/09/2012;1200;0;;
83229;13/09/2012;0000;;24.66;
83229;13/09/2012;1200;0;;
83229;14/09/2012;0000;;24.18;
83229;14/09/2012;1200;0;;
83229;15/09/2012;0000;;24.88;
83229;15/09/2012;1200;0;;
83229;16/09/2012;0000;;24.54;
83229;16/09/2012;1200;0;;
83229;17/09/2012;0000;;25.18;
83229;17/09/2012;1200;0.2;;
83229;18/09/2012;0000;;24.82;
83229;18/09/2012;1200;0;;
83229;19/09/2012;0000;;24.78;
83229;19/09/2012;1200;0.4;;
83229;20/09/2012;0000;;24.74;
83229;20/09/2012;1200;0;;
83229;21/09/2012;0000;;24.86;
83229;21/09/2012;1200;0;;
83229;22/09/2012;0000;;25.1;
83229;22/09/2012;1200;0;;
83229;23/09/2012;0000;;25.36;
83229;23/09/2012;1200;0;;
83229;24/09/2012;0000;;24.22;
83229;24/09/2012;1200;4.2;;
83229;25/09/2012;0000;;24.32;
83229;25/09/2012;1200;2.6;;
83229;26/09/2012;0000;;24.7;
83229;26/09/2012;1200;0;;
83229;27/09/2012;0000;;23.74;
83229;27/09/2012;1200;0;;
83229;28/09/2012;0000;;22.42;
83229;28/09/2012;1200;10;;
83229;29/09/2012;0000;;23.26;
83229;29/09/2012;1200;0.2;;
83229;30/09/2012;0000;;23.28;
83229;30/09/2012;1200;0;;
83229;01/10/2012;0000;;23;
83229;01/10/2012;1200;2.8;;
83229;02/10/2012;0000;;23.06;
83229;02/10/2012;1200;2.1;;
83229;03/10/2012;0000;;23.66;
83229;03/10/2012;1200;4.3;;
83229;04/10/2012;0000;;23.88;
83229;04/10/2012;1200;1.5;;
83229;05/10/2012;0000;;23.54;
83229;05/10/2012;1200;2.2;;
83229;06/10/2012;0000;;24;
83229;06/10/2012;1200;4;;
83229;07/10/2012;0000;;24.36;
83229;07/10/2012;1200;1;;
83229;08/10/2012;0000;;23.82;
83229;08/10/2012;1200;2.3;;
83229;09/10/2012;0000;;24;
83229;09/10/2012;1200;0;;
83229;10/10/2012;0000;;23.54;
83229;10/10/2012;1200;7.6;;
83229;11/10/2012;0000;;24.38;
83229;11/10/2012;1200;26.1;;
83229;12/10/2012;0000;;24.38;
83229;12/10/2012;1200;5.2;;
83229;13/10/2012;0000;;24.66;
83229;13/10/2012;1200;1.9;;
83229;14/10/2012;0000;;24.68;
83229;14/10/2012;1200;0;;
83229;15/10/2012;0000;;23.94;
83229;15/10/2012;1200;0.6;;
83229;16/10/2012;0000;;24.94;
83229;16/10/2012;1200;1.3;;
83229;17/10/2012;0000;;24.98;
83229;17/10/2012;1200;6.6;;
83229;18/10/2012;0000;;25.84;
83229;18/10/2012;1200;0.3;;
83229;19/10/2012;0000;;25.56;
83229;19/10/2012;1200;0;;
83229;20/10/2012;0000;;25.1;
83229;20/10/2012;1200;0.2;;
83229;21/10/2012;0000;;24.56;
83229;21/10/2012;1200;2.2;;
83229;22/10/2012;0000;;25.52;
83229;22/10/2012;1200;0;;
83229;23/10/2012;0000;;25.74;
83229;23/10/2012;1200;0;;
83229;24/10/2012;0000;;25.54;
83229;24/10/2012;1200;0;;
83229;25/10/2012;0000;;25.86;
83229;25/10/2012;1200;0;;
83229;26/10/2012;0000;;25.58;
83229;26/10/2012;1200;0;;
83229;27/10/2012;0000;;24.8;
83229;27/10/2012;1200;1.4;;
83229;28/10/2012;0000;;25.46;
83229;28/10/2012;1200;0;;
83229;29/10/2012;0000;;26.02;
83229;29/10/2012;1200;0;;
83229;30/10/2012;0000;;25.94;
83229;30/10/2012;1200;0;;
83229;31/10/2012;0000;;25.58;
83229;31/10/2012;1200;0;;
83229;01/11/2012;0000;;25.98;
83229;01/11/2012;1200;0;;
83229;02/11/2012;0000;;26.28;
83229;02/11/2012;1200;0;;
83229;03/11/2012;0000;;26.24;
83229;03/11/2012;1200;3.2;;
83229;04/11/2012;0000;;24.72;
83229;04/11/2012;1200;0;;
83229;05/11/2012;0000;;26.02;
83229;05/11/2012;1200;10.2;;
83229;06/11/2012;0000;;24.8;
83229;06/11/2012;1200;0.1;;
83229;07/11/2012;0000;;25.32;
83229;07/11/2012;1200;19.3;;
83229;08/11/2012;0000;;25.6;
83229;08/11/2012;1200;0.8;;
83229;09/11/2012;0000;;25.48;
83229;09/11/2012;1200;0;;
83229;10/11/2012;0000;;25.14;
83229;10/11/2012;1200;0;;
83229;11/11/2012;0000;;25.4;
83229;11/11/2012;1200;1;;
83229;12/11/2012;0000;;25.74;
83229;12/11/2012;1200;0.4;;
83229;13/11/2012;0000;;25.66;
83229;13/11/2012;1200;0;;
83229;14/11/2012;0000;;25.36;
83229;14/11/2012;1200;0;;
83229;15/11/2012;0000;;26;
83229;15/11/2012;1200;0;;
83229;16/11/2012;0000;;26.02;
83229;16/11/2012;1200;0;;
83229;17/11/2012;0000;;26.2;
83229;17/11/2012;1200;0;;
83229;18/11/2012;0000;;26.46;
83229;18/11/2012;1200;0;;
83229;19/11/2012;0000;;26.44;
83229;19/11/2012;1200;0.2;;
83229;20/11/2012;0000;;26.58;
83229;20/11/2012;1200;0;;
83229;21/11/2012;0000;;26.2;
83229;21/11/2012;1200;0;;
83229;22/11/2012;0000;;26.54;
83229;22/11/2012;1200;0;;
83229;23/11/2012;0000;;26.76;
83229;23/11/2012;1200;0;;
83229;24/11/2012;0000;;26.18;
83229;24/11/2012;1200;0;;
83229;25/11/2012;0000;;26.54;
83229;25/11/2012;1200;0;;
83229;26/11/2012;0000;;26.4;
83229;26/11/2012;1200;0.3;;
83229;27/11/2012;0000;;26.6;
83229;27/11/2012;1200;0;;
83229;28/11/2012;0000;;26.16;
83229;28/11/2012;1200;0;;
83229;29/11/2012;0000;;26.54;
83229;29/11/2012;1200;0;;
83229;30/11/2012;0000;;26.9;
83229;30/11/2012;1200;0;;
83229;01/12/2012;0000;;26.58;
83229;01/12/2012;1200;0;;
83229;02/12/2012;0000;;26.72;
83229;02/12/2012;1200;0;;
83229;03/12/2012;0000;;27.14;
83229;03/12/2012;1200;0;;
83229;04/12/2012;0000;;25.84;
83229;04/12/2012;1200;0;;
83229;05/12/2012;0000;;26.4;
83229;05/12/2012;1200;0.3;;
83229;06/12/2012;0000;;25.76;
83229;06/12/2012;1200;0.8;;
83229;07/12/2012;0000;;27.12;
83229;07/12/2012;1200;1;;
83229;08/12/2012;0000;;26.34;
83229;08/12/2012;1200;0.3;;
83229;09/12/2012;0000;;26.7;
83229;09/12/2012;1200;0;;
83229;10/12/2012;0000;;26.8;
83229;10/12/2012;1200;0;;
83229;11/12/2012;0000;;26.86;
83229;11/12/2012;1200;0.6;;
83229;12/12/2012;0000;;27.16;
83229;12/12/2012;1200;0;;
83229;13/12/2012;0000;;26.92;
83229;13/12/2012;1200;0;;
83229;14/12/2012;0000;;26.76;
83229;14/12/2012;1200;0;;
83229;15/12/2012;0000;;26.9;
83229;15/12/2012;1200;0;;
83229;16/12/2012;0000;;26.38;
83229;16/12/2012;1200;0;;
83229;17/12/2012;0000;;26.28;
83229;17/12/2012;1200;0;;
83229;18/12/2012;0000;;26.24;
83229;18/12/2012;1200;0;;
83229;19/12/2012;0000;;26.48;
83229;19/12/2012;1200;0;;
83229;20/12/2012;0000;;27.34;
83229;20/12/2012;1200;0;;
83229;21/12/2012;0000;;26.7;
83229;21/12/2012;1200;0;;
83229;22/12/2012;0000;;27.08;
83229;22/12/2012;1200;0;;
83229;23/12/2012;0000;;27.04;
83229;23/12/2012;1200;0;;
83229;24/12/2012;0000;;27.6;
83229;24/12/2012;1200;0;;
83229;25/12/2012;0000;;27.34;
83229;25/12/2012;1200;0.7;;
83229;26/12/2012;0000;;27.8;
83229;26/12/2012;1200;0;;
83229;27/12/2012;0000;;27.78;
83229;27/12/2012;1200;0;;
83229;28/12/2012;0000;;27.44;
83229;28/12/2012;1200;0;;
83229;29/12/2012;0000;;27;
83229;29/12/2012;1200;4.2;;
83229;30/12/2012;0000;;26.94;
83229;30/12/2012;1200;0;;
83229;31/12/2012;0000;;26.06;
83229;31/12/2012;1200;2.8;;
83229;01/01/2013;0000;;26.58;
83229;01/01/2013;1200;0.7;;
83229;02/01/2013;0000;;26.98;
83229;02/01/2013;1200;0;;
83229;03/01/2013;0000;;27.64;
83229;03/01/2013;1200;0;;
83229;04/01/2013;0000;;28;
83229;04/01/2013;1200;0;;
83229;05/01/2013;0000;;27.92;
83229;05/01/2013;1200;0;;
83229;06/01/2013;0000;;27.78;
83229;06/01/2013;1200;0;;
83229;07/01/2013;0000;;27.72;
83229;07/01/2013;1200;0;;
83229;08/01/2013;0000;;27.54;
83229;08/01/2013;1200;0;;
83229;09/01/2013;0000;;28.02;
83229;09/01/2013;1200;0;;
83229;10/01/2013;0000;;27.54;
83229;10/01/2013;1200;0.5;;
83229;11/01/2013;0000;;27.52;
83229;11/01/2013;1200;0;;
83229;12/01/2013;0000;;27.34;
83229;12/01/2013;1200;0;;
83229;13/01/2013;0000;;26.02;
83229;13/01/2013;1200;1.2;;
83229;14/01/2013;0000;;26.42;
83229;14/01/2013;1200;0.2;;
83229;15/01/2013;0000;;27.2;
83229;15/01/2013;1200;0;;
83229;16/01/2013;0000;;28.04;
83229;16/01/2013;1200;0;;
83229;17/01/2013;0000;;28.12;
83229;17/01/2013;1200;0;;
83229;18/01/2013;0000;;27.66;
83229;18/01/2013;1200;0;;
83229;19/01/2013;0000;;27;
83229;19/01/2013;1200;0.8;;
83229;20/01/2013;0000;;28.46;
83229;20/01/2013;1200;0.9;;
83229;21/01/2013;0000;;28.36;
83229;21/01/2013;1200;0;;
83229;22/01/2013;0000;;25.2;
83229;22/01/2013;1200;15.2;;
83229;23/01/2013;0000;;25.02;
83229;23/01/2013;1200;8.3;;
83229;24/01/2013;0000;;26.82;
83229;24/01/2013;1200;8.4;;
83229;25/01/2013;0000;;27.28;
83229;25/01/2013;1200;0;;
83229;26/01/2013;0000;;27.32;
83229;26/01/2013;1200;0;;
83229;27/01/2013;0000;;27.28;
83229;27/01/2013;1200;0;;
83229;28/01/2013;0000;;27.72;
83229;28/01/2013;1200;0;;
83229;29/01/2013;0000;;26.48;
83229;29/01/2013;1200;0;;
83229;30/01/2013;0000;;27.2;
83229;30/01/2013;1200;0;;
83229;31/01/2013;0000;;27.32;
83229;31/01/2013;1200;0;;
83229;01/02/2013;0000;;27.56;
83229;01/02/2013;1200;0;;
83229;02/02/2013;0000;;27.96;
83229;02/02/2013;1200;0;;
83229;03/02/2013;0000;;27.66;
83229;03/02/2013;1200;0.2;;
83229;04/02/2013;0000;;28.04;
83229;04/02/2013;1200;0;;
83229;05/02/2013;0000;;27.36;
83229;05/02/2013;1200;0;;
83229;06/02/2013;0000;;28.04;
83229;06/02/2013;1200;0;;
83229;07/02/2013;0000;;28.52;
83229;07/02/2013;1200;0;;
83229;08/02/2013;0000;;28.02;
83229;08/02/2013;1200;0.7;;
83229;09/02/2013;0000;;27.96;
83229;09/02/2013;1200;1;;
83229;10/02/2013;0000;;27.8;
83229;10/02/2013;1200;0.2;;
83229;11/02/2013;0000;;27;
83229;11/02/2013;1200;1.2;;
83229;12/02/2013;0000;;27.9;
83229;12/02/2013;1200;0.1;;
83229;13/02/2013;0000;;27.46;
83229;13/02/2013;1200;1;;
83229;14/02/2013;0000;;28.16;
83229;14/02/2013;1200;0;;
83229;15/02/2013;0000;;28.26;
83229;15/02/2013;1200;0;;
83229;16/02/2013;0000;;28.32;
83229;16/02/2013;1200;0;;
83229;17/02/2013;0000;;28.34;
83229;17/02/2013;1200;0;;
83229;18/02/2013;0000;;27.82;
83229;18/02/2013;1200;0;;
83229;19/02/2013;0000;;27.96;
83229;19/02/2013;1200;0.1;;
83229;20/02/2013;0000;;26.54;
83229;20/02/2013;1200;2.7;;
83229;21/02/2013;0000;;26.42;
83229;21/02/2013;1200;3.8;;
83229;22/02/2013;0000;;26.88;
83229;22/02/2013;1200;2.4;;
83229;23/02/2013;0000;;27.22;
83229;23/02/2013;1200;0;;
83229;24/02/2013;0000;;25.96;
83229;24/02/2013;1200;1.2;;
83229;25/02/2013;0000;;26.9;
83229;25/02/2013;1200;6.6;;
83229;26/02/2013;0000;;26.68;
83229;26/02/2013;1200;7.3;;
83229;27/02/2013;0000;;27.88;
83229;27/02/2013;1200;0.1;;
83229;28/02/2013;0000;;27.92;
83229;28/02/2013;1200;0;;
83229;01/03/2013;0000;;28.02;
83229;01/03/2013;1200;0;;
83229;02/03/2013;0000;;28.02;
83229;02/03/2013;1200;0;;
83229;03/03/2013;0000;;27.98;
83229;03/03/2013;1200;0;;
83229;04/03/2013;0000;;28.06;
83229;04/03/2013;1200;0;;
83229;05/03/2013;0000;;28.78;
83229;05/03/2013;1200;0;;
83229;06/03/2013;0000;;28.34;
83229;06/03/2013;1200;0;;
83229;07/03/2013;0000;;28.3;
83229;07/03/2013;1200;0;;
83229;08/03/2013;0000;;27.84;
83229;08/03/2013;1200;0;;
83229;09/03/2013;0000;;28.4;
83229;09/03/2013;1200;0;;
83229;10/03/2013;0000;;27.9;
83229;10/03/2013;1200;0;;
83229;11/03/2013;0000;;28.4;
83229;11/03/2013;1200;0;;
83229;12/03/2013;0000;;28.18;
83229;12/03/2013;1200;0;;
83229;13/03/2013;0000;;28.3;
83229;13/03/2013;1200;0;;
83229;14/03/2013;0000;;28;
83229;14/03/2013;1200;0;;
83229;15/03/2013;0000;;26.92;
83229;15/03/2013;1200;0;;
83229;16/03/2013;0000;;25.82;
83229;16/03/2013;1200;5;;
83229;17/03/2013;0000;;26.42;
83229;17/03/2013;1200;2.7;;
83229;18/03/2013;0000;;27.7;
83229;18/03/2013;1200;0.2;;
83229;19/03/2013;0000;;28.02;
83229;19/03/2013;1200;0.1;;
83229;20/03/2013;0000;;26.54;
83229;20/03/2013;1200;2.3;;
83229;21/03/2013;0000;;28.16;
83229;21/03/2013;1200;8.5;;
83229;22/03/2013;0000;;27.72;
83229;22/03/2013;1200;0.2;;
83229;23/03/2013;0000;;27.66;
83229;23/03/2013;1200;0;;
83229;24/03/2013;0000;;28.2;
83229;24/03/2013;1200;0.7;;
83229;25/03/2013;0000;;28.42;
83229;25/03/2013;1200;0.3;;
83229;26/03/2013;0000;;28.56;
83229;26/03/2013;1200;0;;
83229;27/03/2013;0000;;28.06;
83229;27/03/2013;1200;0;;
83229;28/03/2013;0000;;27.96;
83229;28/03/2013;1200;0;;
83229;29/03/2013;0000;;27.56;
83229;29/03/2013;1200;0;;
83229;30/03/2013;0000;;25.96;
83229;30/03/2013;1200;4.1;;
83229;31/03/2013;0000;;27.22;
83229;31/03/2013;1200;14.3;;
83229;01/04/2013;0000;;25.32;
83229;01/04/2013;1200;2.3;;
83229;02/04/2013;0000;;26.96;
83229;02/04/2013;1200;1.4;;
83229;03/04/2013;0000;;26.86;
83229;03/04/2013;1200;1.1;;
83229;04/04/2013;0000;;27.94;
83229;04/04/2013;1200;0;;
83229;05/04/2013;0000;;28.02;
83229;05/04/2013;1200;0;;
83229;06/04/2013;0000;;28.32;
83229;06/04/2013;1200;0;;
83229;07/04/2013;0000;;27.72;
83229;07/04/2013;1200;0;;
83229;08/04/2013;0000;;27.66;
83229;08/04/2013;1200;0;;
83229;09/04/2013;0000;;28.44;
83229;09/04/2013;1200;0;;
83229;10/04/2013;0000;;28.28;
83229;10/04/2013;1200;0;;
83229;11/04/2013;0000;;28.48;
83229;11/04/2013;1200;0;;
83229;12/04/2013;0000;;27.94;
83229;12/04/2013;1200;0;;
83229;13/04/2013;0000;;27.82;
83229;13/04/2013;1200;0;;
83229;14/04/2013;0000;;27.98;
83229;14/04/2013;1200;0;;
83229;15/04/2013;0000;;27.44;
83229;15/04/2013;1200;0;;
83229;16/04/2013;0000;;27.84;
83229;16/04/2013;1200;1.2;;
83229;17/04/2013;0000;;27.46;
83229;17/04/2013;1200;0.4;;
83229;18/04/2013;0000;;25.82;
83229;18/04/2013;1200;59.3;;
83229;19/04/2013;0000;;24.14;
83229;19/04/2013;1200;3.6;;
83229;20/04/2013;0000;;25.3;
83229;20/04/2013;1200;41.7;;
83229;21/04/2013;0000;;25.58;
83229;21/04/2013;1200;4.8;;
83229;22/04/2013;0000;;25.54;
83229;22/04/2013;1200;0.1;;
83229;23/04/2013;0000;;23.92;
83229;23/04/2013;1200;5.7;;
83229;24/04/2013;0000;;23.7;
83229;24/04/2013;1200;24.7;;
83229;25/04/2013;0000;;23.38;
83229;25/04/2013;1200;30.1;;
83229;26/04/2013;0000;;25.42;
83229;26/04/2013;1200;28.6;;
83229;27/04/2013;0000;;25.76;
83229;27/04/2013;1200;0;;
83229;28/04/2013;0000;;25.38;
83229;28/04/2013;1200;4.8;;
83229;29/04/2013;0000;;24.56;
83229;29/04/2013;1200;15.8;;
83229;30/04/2013;0000;;25.42;
83229;30/04/2013;1200;5.2;;
83229;01/05/2013;0000;;26.32;
83229;01/05/2013;1200;1.5;;
83229;02/05/2013;0000;;25.34;
83229;02/05/2013;1200;0;;
83229;03/05/2013;0000;;24.9;
83229;03/05/2013;1200;16.8;;
83229;04/05/2013;0000;;25.34;
83229;04/05/2013;1200;9.8;;
83229;05/05/2013;0000;;25.94;
83229;05/05/2013;1200;0.2;;
83229;06/05/2013;0000;;25.6;
83229;06/05/2013;1200;0;;
83229;07/05/2013;0000;;25.48;
83229;07/05/2013;1200;0;;
83229;08/05/2013;0000;;25.98;
83229;08/05/2013;1200;0;;
83229;09/05/2013;0000;;26.02;
83229;09/05/2013;1200;0.8;;
83229;10/05/2013;0000;;25.68;
83229;10/05/2013;1200;0;;
83229;11/05/2013;0000;;23.84;
83229;11/05/2013;1200;1;;
83229;12/05/2013;0000;;23.66;
83229;12/05/2013;1200;22.6;;
83229;13/05/2013;0000;;24.98;
83229;13/05/2013;1200;25.3;;
83229;14/05/2013;0000;;24.96;
83229;14/05/2013;1200;3.1;;
83229;15/05/2013;0000;;25.2;
83229;15/05/2013;1200;4.5;;
83229;16/05/2013;0000;;25.44;
83229;16/05/2013;1200;3.7;;
83229;17/05/2013;0000;;25.54;
83229;17/05/2013;1200;4.2;;
83229;18/05/2013;0000;;24.88;
83229;18/05/2013;1200;3.9;;
83229;19/05/2013;0000;;23.28;
83229;19/05/2013;1200;7;;
83229;20/05/2013;0000;;23.38;
83229;20/05/2013;1200;27.7;;
83229;21/05/2013;0000;;24.48;
83229;21/05/2013;1200;0.8;;
83229;22/05/2013;0000;;24.62;
83229;22/05/2013;1200;0;;
83229;23/05/2013;0000;;25.22;
83229;23/05/2013;1200;0;;
83229;24/05/2013;0000;;25.94;
83229;24/05/2013;1200;0;;
83229;25/05/2013;0000;;25.7;
83229;25/05/2013;1200;0;;
83229;26/05/2013;0000;;24.18;
83229;26/05/2013;1200;0.8;;
83229;27/05/2013;0000;;23.84;
83229;27/05/2013;1200;96.6;;
83229;28/05/2013;0000;;24.74;
83229;28/05/2013;1200;0.8;;
83229;29/05/2013;0000;;25.22;
83229;29/05/2013;1200;0;;
83229;30/05/2013;0000;;25.64;
83229;30/05/2013;1200;0;;
83229;31/05/2013;0000;;25.38;
83229;31/05/2013;1200;0;;
83229;01/06/2013;0000;;24.86;
83229;01/06/2013;1200;1;;
83229;02/06/2013;0000;;24.78;
83229;02/06/2013;1200;9;;
83229;03/06/2013;0000;;24.24;
83229;03/06/2013;1200;10.4;;
83229;04/06/2013;0000;;25.66;
83229;04/06/2013;1200;0.2;;
83229;05/06/2013;0000;;23.8;
83229;05/06/2013;1200;40.1;;
83229;06/06/2013;0000;;23.38;
83229;06/06/2013;1200;33.1;;
83229;07/06/2013;0000;;24.82;
83229;07/06/2013;1200;6.1;;
83229;08/06/2013;0000;;24.6;
83229;08/06/2013;1200;1.2;;
83229;09/06/2013;0000;;24.36;
83229;09/06/2013;1200;9.2;;
83229;10/06/2013;0000;;24.42;
83229;10/06/2013;1200;8.3;;
83229;11/06/2013;0000;;23.5;
83229;11/06/2013;1200;10;;
83229;12/06/2013;0000;;23.54;
83229;12/06/2013;1200;15.5;;
83229;13/06/2013;0000;;24.34;
83229;13/06/2013;1200;5.8;;
83229;14/06/2013;0000;;24.36;
83229;14/06/2013;1200;3.9;;
83229;15/06/2013;0000;;23.4;
83229;15/06/2013;1200;1.4;;
83229;16/06/2013;0000;;22.24;
83229;16/06/2013;1200;34.2;;
83229;17/06/2013;0000;;22.68;
83229;17/06/2013;1200;61.8;;
83229;18/06/2013;0000;;23.46;
83229;18/06/2013;1200;5.6;;
83229;19/06/2013;0000;;22.94;
83229;19/06/2013;1200;17.3;;
83229;20/06/2013;0000;;24.44;
83229;20/06/2013;1200;4.2;;
83229;21/06/2013;0000;;23.64;
83229;21/06/2013;1200;14.2;;
83229;22/06/2013;0000;;24.28;
83229;22/06/2013;1200;1.2;;
83229;25/06/2013;1200;0;;
83229;26/06/2013;0000;;23.8;
83229;26/06/2013;1200;0.5;;
83229;27/06/2013;0000;;23.4;
83229;27/06/2013;1200;2.3;;
83229;28/06/2013;0000;;23.26;
83229;28/06/2013;1200;10.9;;
83229;29/06/2013;0000;;23.8;
83229;29/06/2013;1200;1;;
83229;30/06/2013;0000;;24.62;
83229;30/06/2013;1200;0;;
83229;01/07/2013;0000;;24.12;
83229;01/07/2013;1200;1.2;;
83229;02/07/2013;0000;;23.86;
83229;02/07/2013;1200;1.5;;
83229;03/07/2013;0000;;24.28;
83229;03/07/2013;1200;1;;
83229;04/07/2013;0000;;23.9;
83229;04/07/2013;1200;9.1;;
83229;05/07/2013;0000;;23.38;
83229;05/07/2013;1200;3.5;;
83229;06/07/2013;0000;;23.2;
83229;06/07/2013;1200;14.6;;
83229;07/07/2013;0000;;22.78;
83229;07/07/2013;1200;2.3;;
83229;08/07/2013;0000;;23.3;
83229;08/07/2013;1200;17.3;;
83229;09/07/2013;0000;;23.48;
83229;09/07/2013;1200;0.2;;
83229;10/07/2013;0000;;24.34;
83229;10/07/2013;1200;2.4;;
83229;11/07/2013;0000;;23.34;
83229;11/07/2013;1200;9.6;;
83229;12/07/2013;0000;;23.94;
83229;12/07/2013;1200;10.3;;
83229;13/07/2013;0000;;23.66;
83229;13/07/2013;1200;3.9;;
83229;14/07/2013;0000;;24.18;
83229;14/07/2013;1200;3.5;;
83229;15/07/2013;0000;;23;
83229;15/07/2013;1200;22.5;;
83229;16/07/2013;0000;;23.72;
83229;16/07/2013;1200;0.1;;
83229;17/07/2013;0000;;24.42;
83229;17/07/2013;1200;0;;
83229;18/07/2013;0000;;24.42;
83229;18/07/2013;1200;0.8;;
83229;19/07/2013;0000;;23.9;
83229;19/07/2013;1200;0;;
83229;20/07/2013;0000;;23;
83229;20/07/2013;1200;6.5;;
83229;21/07/2013;0000;;24.16;
83229;21/07/2013;1200;0.2;;
83229;22/07/2013;0000;;23.9;
83229;22/07/2013;1200;0.6;;
83229;23/07/2013;0000;;24.16;
83229;23/07/2013;1200;0.2;;
83229;24/07/2013;0000;;24.56;
83229;24/07/2013;1200;0;;
83229;25/07/2013;0000;;22.58;
83229;25/07/2013;1200;2;;
83229;26/07/2013;0000;;23.44;
83229;26/07/2013;1200;22.3;;
83229;27/07/2013;0000;;22.84;
83229;27/07/2013;1200;38.5;;
83229;28/07/2013;0000;;23.3;
83229;28/07/2013;1200;17.6;;
83229;29/07/2013;0000;;23.3;
83229;29/07/2013;1200;5;;
83229;30/07/2013;0000;;23.88;
83229;30/07/2013;1200;0;;
83229;31/07/2013;0000;;23.26;
83229;31/07/2013;1200;1.3;;
83229;01/08/2013;0000;;23.62;
83229;01/08/2013;1200;3.2;;
83229;02/08/2013;0000;;23.22;
83229;02/08/2013;1200;0;;
83229;03/08/2013;0000;;23.1;
83229;03/08/2013;1200;3.8;;
83229;04/08/2013;0000;;23.24;
83229;04/08/2013;1200;1.3;;
83229;05/08/2013;0000;;23.92;
83229;05/08/2013;1200;0;;
83229;06/08/2013;0000;;22.26;
83229;06/08/2013;1200;11.6;;
83229;07/08/2013;0000;;23.28;
83229;07/08/2013;1200;16.3;;
83229;08/08/2013;0000;;22.82;
83229;08/08/2013;1200;2.1;;
83229;09/08/2013;0000;;24.12;
83229;09/08/2013;1200;6.3;;
83229;10/08/2013;0000;;24.48;
83229;10/08/2013;1200;0.2;;
83229;11/08/2013;0000;;24.5;
83229;11/08/2013;1200;0;;
83229;12/08/2013;0000;;23.04;
83229;12/08/2013;1200;0.1;;
83229;13/08/2013;0000;;23.66;
83229;13/08/2013;1200;13.8;;
83229;14/08/2013;0000;;23.98;
83229;14/08/2013;1200;0.1;;
83229;15/08/2013;0000;;23.98;
83229;15/08/2013;1200;0;;
83229;16/08/2013;0000;;23.52;
83229;16/08/2013;1200;0;;
83229;17/08/2013;0000;;23.04;
83229;17/08/2013;1200;10.4;;
83229;18/08/2013;0000;;23.3;
83229;18/08/2013;1200;13;;
83229;19/08/2013;0000;;22.1;
83229;19/08/2013;1200;4.1;;
83229;20/08/2013;0000;;20.94;
83229;20/08/2013;1200;39.6;;
83229;21/08/2013;0000;;22.08;
83229;21/08/2013;1200;18.7;;
83229;22/08/2013;0000;;23.94;
83229;22/08/2013;1200;3;;
83229;23/08/2013;1200;2.3;;
83229;24/08/2013;0000;;23.02;
83229;24/08/2013;1200;3.9;;
83229;25/08/2013;0000;;23.84;
83229;25/08/2013;1200;6.6;;
83229;26/08/2013;0000;;23.88;
83229;26/08/2013;1200;0.3;;
83229;27/08/2013;0000;;24.72;
83229;27/08/2013;1200;0;;
83229;28/08/2013;0000;;24.42;
83229;28/08/2013;1200;0;;
83229;29/08/2013;0000;;24.88;
83229;29/08/2013;1200;0;;
83229;30/08/2013;0000;;22;
83229;30/08/2013;1200;18;;
83229;31/08/2013;0000;;22.32;
83229;31/08/2013;1200;32.5;;
83229;01/09/2013;0000;;24.1;
83229;01/09/2013;1200;9.6;;
83229;02/09/2013;0000;;24.42;
83229;02/09/2013;1200;0.6;;
83229;03/09/2013;0000;;24.08;
83229;03/09/2013;1200;0;;
83229;04/09/2013;0000;;24.28;
83229;04/09/2013;1200;0;;
83229;05/09/2013;0000;;24.54;
83229;05/09/2013;1200;0;;
83229;06/09/2013;0000;;22.68;
83229;06/09/2013;1200;1.8;;
83229;07/09/2013;0000;;21.94;
83229;07/09/2013;1200;16.9;;
83229;08/09/2013;0000;;23.1;
83229;08/09/2013;1200;10.2;;
83229;09/09/2013;0000;;22.86;
83229;09/09/2013;1200;1.1;;
83229;10/09/2013;0000;;22.82;
83229;10/09/2013;1200;0.2;;
83229;11/09/2013;0000;;22.96;
83229;11/09/2013;1200;9.7;;
83229;12/09/2013;0000;;23.66;
83229;12/09/2013;1200;7.5;;
83229;13/09/2013;0000;;23.16;
83229;13/09/2013;1200;6.1;;
83229;14/09/2013;0000;;23.38;
83229;14/09/2013;1200;1.8;;
83229;15/09/2013;0000;;23.68;
83229;15/09/2013;1200;19.8;;
83229;16/09/2013;0000;;24.02;
83229;16/09/2013;1200;0.5;;
83229;17/09/2013;0000;;24.48;
83229;17/09/2013;1200;0;;
83229;18/09/2013;0000;;25.08;
83229;18/09/2013;1200;0;;
83229;19/09/2013;0000;;24.32;
83229;19/09/2013;1200;15.8;;
83229;20/09/2013;0000;;24.5;
83229;20/09/2013;1200;0;;
83229;21/09/2013;0000;;24.3;
83229;21/09/2013;1200;2;;
83229;22/09/2013;0000;;24.16;
83229;22/09/2013;1200;2.3;;
83229;23/09/2013;0000;;24.52;
83229;23/09/2013;1200;2.6;;
83229;24/09/2013;0000;;24.64;
83229;24/09/2013;1200;0;;
83229;25/09/2013;0000;;24.52;
83229;25/09/2013;1200;0;;
83229;26/09/2013;0000;;24.74;
83229;26/09/2013;1200;0;;
83229;27/09/2013;0000;;24.66;
83229;27/09/2013;1200;0;;
83229;28/09/2013;0000;;24.6;
83229;28/09/2013;1200;0;;
83229;29/09/2013;0000;;25.2;
83229;29/09/2013;1200;0;;
83229;30/09/2013;0000;;24.5;
83229;30/09/2013;1200;0.9;;
83229;01/10/2013;0000;;25.12;
83229;01/10/2013;1200;0;;
83229;02/10/2013;0000;;25.2;
83229;02/10/2013;1200;0;;
83229;03/10/2013;0000;;25.36;
83229;03/10/2013;1200;0;;
83229;04/10/2013;0000;;24.48;
83229;04/10/2013;1200;0;;
83229;05/10/2013;0000;;25.7;
83229;05/10/2013;1200;0;;
83229;06/10/2013;0000;;25.36;
83229;06/10/2013;1200;0;;
83229;07/10/2013;0000;;25.48;
83229;07/10/2013;1200;0;;
83229;08/10/2013;0000;;24.68;
83229;08/10/2013;1200;1.2;;
83229;09/10/2013;0000;;22.18;
83229;09/10/2013;1200;3;;
83229;10/10/2013;0000;;21.26;
83229;10/10/2013;1200;137.6;;
83229;11/10/2013;0000;;23.26;
83229;11/10/2013;1200;19.3;;
83229;12/10/2013;0000;;23.8;
83229;12/10/2013;1200;0.3;;
83229;13/10/2013;0000;;24;
83229;13/10/2013;1200;0.6;;
83229;14/10/2013;0000;;24.16;
83229;14/10/2013;1200;1;;
83229;15/10/2013;0000;;25.06;
83229;15/10/2013;1200;1.8;;
83229;16/10/2013;0000;;23.24;
83229;16/10/2013;1200;5.1;;
83229;17/10/2013;0000;;24.72;
83229;17/10/2013;1200;32.2;;
83229;18/10/2013;0000;;25.54;
83229;18/10/2013;1200;0;;
83229;19/10/2013;0000;;25.36;
83229;19/10/2013;1200;0;;
83229;20/10/2013;0000;;26.04;
83229;20/10/2013;1200;2.2;;
83229;21/10/2013;0000;;25.36;
83229;21/10/2013;1200;0.2;;
83229;22/10/2013;0000;;25.62;
83229;22/10/2013;1200;0;;
83229;23/10/2013;0000;;25.12;
83229;23/10/2013;1200;0;;
83229;24/10/2013;0000;;24.78;
83229;24/10/2013;1200;3.6;;
83229;25/10/2013;0000;;25.3;
83229;25/10/2013;1200;0;;
83229;26/10/2013;0000;;24.54;
83229;26/10/2013;1200;0;;
83229;27/10/2013;0000;;25.08;
83229;27/10/2013;1200;0;;
83229;28/10/2013;0000;;25.42;
83229;28/10/2013;1200;0;;
83229;29/10/2013;0000;;26.68;
83229;29/10/2013;1200;0;;
83229;30/10/2013;0000;;26.52;
83229;30/10/2013;1200;0.2;;
83229;31/10/2013;0000;;25.8;
83229;31/10/2013;1200;0.3;;
83229;01/11/2013;0000;;26.26;
83229;01/11/2013;1200;0;;
83229;02/11/2013;0000;;24.04;
83229;02/11/2013;1200;6.3;;
83229;03/11/2013;1200;39.6;;
83229;04/11/2013;0000;;23.16;
83229;04/11/2013;1200;7.6;;
83229;05/11/2013;0000;;25.02;
83229;05/11/2013;1200;0;;
83229;06/11/2013;0000;;26.24;
83229;06/11/2013;1200;0;;
83229;07/11/2013;0000;;26.02;
83229;07/11/2013;1200;0;;
83229;08/11/2013;0000;;25.66;
83229;08/11/2013;1200;0;;
83229;09/11/2013;0000;;25.6;
83229;09/11/2013;1200;0;;
83229;10/11/2013;0000;;26.02;
83229;10/11/2013;1200;0;;
83229;11/11/2013;0000;;26.44;
83229;11/11/2013;1200;0.4;;
83229;12/11/2013;0000;;25.44;
83229;12/11/2013;1200;0;;
83229;13/11/2013;0000;;25.42;
83229;13/11/2013;1200;2.3;;
83229;14/11/2013;0000;;25.18;
83229;14/11/2013;1200;0;;
83229;15/11/2013;0000;;24.46;
83229;15/11/2013;1200;14.8;;
83229;16/11/2013;0000;;25.4;
83229;16/11/2013;1200;1;;
83229;17/11/2013;0000;;25.6;
83229;17/11/2013;1200;0;;
83229;18/11/2013;0000;;25.76;
83229;18/11/2013;1200;0;;
83229;19/11/2013;0000;;24.32;
83229;19/11/2013;1200;1;;
83229;20/11/2013;0000;;24.72;
83229;20/11/2013;1200;3.5;;
83229;21/11/2013;0000;;24.8;
83229;21/11/2013;1200;2.5;;
83229;22/11/2013;0000;;24.82;
83229;22/11/2013;1200;0;;
83229;23/11/2013;0000;;25.68;
83229;23/11/2013;1200;0;;
83229;24/11/2013;0000;;26.48;
83229;24/11/2013;1200;0;;
83229;25/11/2013;0000;;26.6;
83229;25/11/2013;1200;0;;
83229;26/11/2013;0000;;26.44;
83229;26/11/2013;1200;0;;
83229;27/11/2013;0000;;24.96;
83229;27/11/2013;1200;1.5;;
83229;28/11/2013;0000;;23.74;
83229;28/11/2013;1200;10.5;;
83229;29/11/2013;0000;;25.18;
83229;29/11/2013;1200;117.7;;
83229;30/11/2013;0000;;26.08;
83229;30/11/2013;1200;0.5;;
83229;01/12/2013;0000;;25.72;
83229;01/12/2013;1200;0;;
83229;02/12/2013;0000;;26.06;
83229;02/12/2013;1200;0.6;;
83229;03/12/2013;0000;;25.36;
83229;03/12/2013;1200;0;;
83229;04/12/2013;0000;;26.84;
83229;04/12/2013;1200;0;;
83229;05/12/2013;0000;;26.06;
83229;05/12/2013;1200;0;;
83229;06/12/2013;0000;;26.42;
83229;06/12/2013;1200;0;;
83229;07/12/2013;0000;;25.82;
83229;07/12/2013;1200;0;;
83229;08/12/2013;0000;;26.26;
83229;08/12/2013;1200;21.7;;
83229;09/12/2013;0000;;26.24;
83229;09/12/2013;1200;0.3;;
83229;10/12/2013;0000;;25.48;
83229;10/12/2013;1200;0;;
83229;11/12/2013;0000;;25.74;
83229;11/12/2013;1200;0;;
83229;12/12/2013;0000;;26.64;
83229;12/12/2013;1200;0;;
83229;13/12/2013;0000;;26.58;
83229;13/12/2013;1200;0;;
83229;14/12/2013;0000;;26.52;
83229;14/12/2013;1200;0;;
83229;15/12/2013;0000;;25.98;
83229;15/12/2013;1200;5.9;;
83229;16/12/2013;0000;;26.16;
83229;16/12/2013;1200;0;;
83229;17/12/2013;0000;;25.22;
83229;17/12/2013;1200;0;;
83229;18/12/2013;0000;;24.62;
83229;18/12/2013;1200;23.1;;
83229;19/12/2013;0000;;25.42;
83229;19/12/2013;1200;3.7;;
83229;20/12/2013;0000;;24.56;
83229;20/12/2013;1200;0;;
83229;21/12/2013;0000;;24.92;
83229;21/12/2013;1200;88.1;;
83229;22/12/2013;0000;;25.5;
83229;22/12/2013;1200;7.7;;
83229;23/12/2013;0000;;25.86;
83229;23/12/2013;1200;3.7;;
83229;24/12/2013;0000;;25.72;
83229;24/12/2013;1200;0.4;;
83229;25/12/2013;0000;;25.8;
83229;25/12/2013;1200;0;;
83229;26/12/2013;0000;;26.2;
83229;26/12/2013;1200;0;;
83229;27/12/2013;0000;;25.88;
83229;27/12/2013;1200;0;;
83229;28/12/2013;0000;;25.96;
83229;28/12/2013;1200;3;;
83229;29/12/2013;0000;;25.56;
83229;29/12/2013;1200;0;;
83229;30/12/2013;0000;;25.76;
83229;30/12/2013;1200;0;;
83229;31/12/2013;0000;;26.6;
83229;31/12/2013;1200;0;;
83229;01/01/2014;0000;;25.9;
83229;01/01/2014;1200;0;;
83229;02/01/2014;0000;;25.64;
83229;02/01/2014;1200;0;;
83229;03/01/2014;0000;;26.12;
83229;03/01/2014;1200;0;;
83229;04/01/2014;0000;;25.94;
83229;04/01/2014;1200;0;;
83229;05/01/2014;0000;;26.7;
83229;05/01/2014;1200;0;;
83229;06/01/2014;0000;;25.62;
83229;06/01/2014;1200;0.2;;
83229;07/01/2014;0000;;25.24;
83229;07/01/2014;1200;1.3;;
83229;08/01/2014;0000;;25.28;
83229;08/01/2014;1200;1.3;;
83229;09/01/2014;0000;;25.16;
83229;09/01/2014;1200;1.6;;
83229;10/01/2014;0000;;25.24;
83229;10/01/2014;1200;0.1;;
83229;11/01/2014;0000;;26.3;
83229;11/01/2014;1200;3;;
83229;12/01/2014;0000;;25.22;
83229;12/01/2014;1200;3.6;;
83229;13/01/2014;0000;;26.28;
83229;13/01/2014;1200;0.8;;
83229;14/01/2014;0000;;26.44;
83229;14/01/2014;1200;0.4;;
83229;15/01/2014;0000;;26.28;
83229;15/01/2014;1200;2.3;;
83229;16/01/2014;0000;;25.86;
83229;16/01/2014;1200;0;;
83229;17/01/2014;0000;;25.48;
83229;17/01/2014;1200;1.3;;
83229;18/01/2014;0000;;25.78;
83229;18/01/2014;1200;4.5;;
83229;19/01/2014;0000;;26.48;
83229;19/01/2014;1200;0.1;;
83229;20/01/2014;0000;;26.94;
83229;20/01/2014;1200;2.4;;
83229;21/01/2014;0000;;25.96;
83229;21/01/2014;1200;4.6;;
83229;22/01/2014;0000;;24.86;
83229;22/01/2014;1200;9.6;;
83229;23/01/2014;0000;;26.12;
83229;23/01/2014;1200;0;;
83229;24/01/2014;0000;;25.24;
83229;24/01/2014;1200;0;;
83229;25/01/2014;0000;;27.08;
83229;25/01/2014;1200;0;;
83229;26/01/2014;0000;;26.6;
83229;26/01/2014;1200;0;;
83229;27/01/2014;0000;;25.88;
83229;27/01/2014;1200;3.2;;
83229;28/01/2014;0000;;25.56;
83229;28/01/2014;1200;0.6;;
83229;29/01/2014;0000;;26.22;
83229;29/01/2014;1200;2.4;;
83229;30/01/2014;0000;;26.52;
83229;30/01/2014;1200;0;;
83229;31/01/2014;0000;;23.94;
83229;31/01/2014;1200;5;;
83229;01/02/2014;0000;;25.1;
83229;01/02/2014;1200;3.5;;
83229;02/02/2014;0000;;25.82;
83229;02/02/2014;1200;0.7;;
83229;03/02/2014;0000;;25.46;
83229;03/02/2014;1200;1.8;;
83229;04/02/2014;0000;;25.88;
83229;04/02/2014;1200;12.4;;
83229;05/02/2014;0000;;25.88;
83229;05/02/2014;1200;1.4;;
83229;06/02/2014;0000;;25.14;
83229;06/02/2014;1200;13.9;;
83229;07/02/2014;0000;;25.2;
83229;07/02/2014;1200;3.8;;
83229;08/02/2014;0000;;24.68;
83229;08/02/2014;1200;6.9;;
83229;09/02/2014;0000;;24.86;
83229;09/02/2014;1200;0.5;;
83229;10/02/2014;0000;;25.54;
83229;10/02/2014;1200;22.2;;
83229;11/02/2014;0000;;26.32;
83229;11/02/2014;1200;0;;
83229;12/02/2014;0000;;25.42;
83229;12/02/2014;1200;0.2;;
83229;13/02/2014;0000;;26.46;
83229;13/02/2014;1200;0;;
83229;14/02/2014;0000;;26.76;
83229;14/02/2014;1200;0;;
83229;15/02/2014;0000;;26.38;
83229;15/02/2014;1200;1;;
83229;16/02/2014;0000;;26.84;
83229;16/02/2014;1200;0;;
83229;17/02/2014;0000;;26.88;
83229;17/02/2014;1200;0;;
83229;18/02/2014;0000;;27.06;
83229;18/02/2014;1200;0;;
83229;19/02/2014;0000;;27.48;
83229;19/02/2014;1200;0;;
83229;20/02/2014;0000;;25.54;
83229;20/02/2014;1200;4.3;;
83229;21/02/2014;0000;;24.88;
83229;21/02/2014;1200;31.6;;
83229;22/02/2014;0000;;25.5;
83229;22/02/2014;1200;1.5;;
83229;23/02/2014;0000;;25.44;
83229;23/02/2014;1200;1.4;;
83229;24/02/2014;0000;;25.36;
83229;24/02/2014;1200;2.4;;
83229;25/02/2014;0000;;25.84;
83229;25/02/2014;1200;3.4;;
83229;26/02/2014;0000;;25.48;
83229;26/02/2014;1200;4.2;;
83229;27/02/2014;0000;;24.38;
83229;27/02/2014;1200;9.6;;
83229;28/02/2014;0000;;24.7;
83229;28/02/2014;1200;16;;
83229;01/03/2014;0000;;24.88;
83229;01/03/2014;1200;1.9;;
83229;02/03/2014;0000;;24.22;
83229;02/03/2014;1200;44.1;;
83229;03/03/2014;0000;;26.22;
83229;03/03/2014;1200;0;;
83229;04/03/2014;0000;;24.7;
83229;04/03/2014;1200;26.6;;
83229;05/03/2014;0000;;25.92;
83229;05/03/2014;1200;16;;
83229;06/03/2014;0000;;25.12;
83229;06/03/2014;1200;2.6;;
83229;07/03/2014;0000;;26.56;
83229;07/03/2014;1200;0.6;;
83229;08/03/2014;0000;;26.48;
83229;08/03/2014;1200;0;;
83229;09/03/2014;0000;;26.82;
83229;09/03/2014;1200;0;;
83229;10/03/2014;0000;;27;
83229;10/03/2014;1200;0;;
83229;11/03/2014;0000;;26.4;
83229;11/03/2014;1200;0.2;;
83229;12/03/2014;0000;;26.2;
83229;12/03/2014;1200;1;;
83229;13/03/2014;0000;;26.34;
83229;13/03/2014;1200;0.9;;
83229;14/03/2014;0000;;24.96;
83229;14/03/2014;1200;2;;
83229;15/03/2014;0000;;25.72;
83229;15/03/2014;1200;23.6;;
83229;16/03/2014;0000;;26.18;
83229;16/03/2014;1200;2.4;;
83229;17/03/2014;0000;;25.98;
83229;17/03/2014;1200;2.5;;
83229;18/03/2014;0000;;26.22;
83229;18/03/2014;1200;0.1;;
83229;19/03/2014;0000;;26.42;
83229;19/03/2014;1200;0;;
83229;20/03/2014;0000;;26.4;
83229;20/03/2014;1200;0;;
83229;21/03/2014;0000;;27.48;
83229;21/03/2014;1200;0;;
83229;22/03/2014;0000;;27.78;
83229;22/03/2014;1200;0;;
83229;23/03/2014;0000;;27.2;
83229;23/03/2014;1200;0;;
83229;24/03/2014;0000;;27.72;
83229;24/03/2014;1200;0.6;;
83229;25/03/2014;0000;;27.1;
83229;25/03/2014;1200;0;;
83229;26/03/2014;0000;;26.58;
83229;26/03/2014;1200;0.2;;
83229;27/03/2014;0000;;26.98;
83229;27/03/2014;1200;0;;
83229;28/03/2014;0000;;27.14;
83229;28/03/2014;1200;0;;
83229;29/03/2014;0000;;27.08;
83229;29/03/2014;1200;0.4;;
83229;30/03/2014;0000;;26.46;
83229;30/03/2014;1200;2.9;;
83229;31/03/2014;0000;;26.14;
83229;31/03/2014;1200;0.2;;
83229;01/04/2014;0000;;26.2;
83229;01/04/2014;1200;1.3;;
83229;02/04/2014;0000;;26.62;
83229;02/04/2014;1200;0;;
83229;03/04/2014;0000;;27.02;
83229;03/04/2014;1200;0;;
83229;04/04/2014;0000;;26.62;
83229;04/04/2014;1200;0;;
83229;05/04/2014;0000;;26.08;
83229;05/04/2014;1200;1.5;;
83229;06/04/2014;0000;;26.8;
83229;06/04/2014;1200;0.3;;
83229;07/04/2014;0000;;25.62;
83229;07/04/2014;1200;39.7;;
83229;08/04/2014;0000;;25.5;
83229;08/04/2014;1200;1.6;;
83229;09/04/2014;0000;;25.64;
83229;09/04/2014;1200;7.7;;
83229;10/04/2014;0000;;25.68;
83229;10/04/2014;1200;3.7;;
83229;11/04/2014;0000;;26.66;
83229;11/04/2014;1200;0;;
83229;12/04/2014;0000;;27.06;
83229;12/04/2014;1200;0;;
83229;13/04/2014;0000;;26.26;
83229;13/04/2014;1200;5.3;;
83229;14/04/2014;0000;;26.88;
83229;14/04/2014;1200;0.3;;
83229;15/04/2014;0000;;26.88;
83229;15/04/2014;1200;0;;
83229;16/04/2014;0000;;26.52;
83229;16/04/2014;1200;0;;
83229;17/04/2014;0000;;26.76;
83229;17/04/2014;1200;0;;
83229;18/04/2014;0000;;25.76;
83229;18/04/2014;1200;0;;
83229;19/04/2014;0000;;26.32;
83229;19/04/2014;1200;0;;
83229;20/04/2014;0000;;27;
83229;20/04/2014;1200;0;;
83229;21/04/2014;0000;;26.04;
83229;21/04/2014;1200;0;;
83229;22/04/2014;0000;;26.54;
83229;22/04/2014;1200;0;;
83229;23/04/2014;0000;;26.48;
83229;23/04/2014;1200;0;;
83229;24/04/2014;0000;;26.5;
83229;24/04/2014;1200;0;;
83229;25/04/2014;0000;;26.98;
83229;25/04/2014;1200;0;;
83229;26/04/2014;0000;;25.78;
83229;26/04/2014;1200;2.2;;
83229;27/04/2014;0000;;23.96;
83229;27/04/2014;1200;14.5;;
83229;28/04/2014;0000;;23.56;
83229;28/04/2014;1200;15.5;;
83229;29/04/2014;0000;;22.58;
83229;29/04/2014;1200;7.1;;
83229;30/04/2014;0000;;24.54;
83229;30/04/2014;1200;6.4;;
83229;01/05/2014;0000;;25.36;
83229;01/05/2014;1200;0.4;;
83229;02/05/2014;0000;;25.26;
83229;02/05/2014;1200;0;;
83229;03/05/2014;0000;;24.64;
83229;03/05/2014;1200;2.8;;
83229;04/05/2014;0000;;23.98;
83229;04/05/2014;1200;5.8;;
83229;05/05/2014;0000;;25.2;
83229;05/05/2014;1200;0;;
83229;06/05/2014;0000;;25.02;
83229;06/05/2014;1200;7.4;;
83229;07/05/2014;0000;;25.72;
83229;07/05/2014;1200;6;;
83229;08/05/2014;0000;;25.64;
83229;08/05/2014;1200;0.1;;
83229;09/05/2014;0000;;24.88;
83229;09/05/2014;1200;0;;
83229;10/05/2014;0000;;25.8;
83229;10/05/2014;1200;0;;
83229;11/05/2014;0000;;24.06;
83229;11/05/2014;1200;5.2;;
83229;12/05/2014;0000;;24.1;
83229;12/05/2014;1200;33;;
83229;13/05/2014;0000;;23.46;
83229;13/05/2014;1200;0.8;;
83229;14/05/2014;0000;;25.1;
83229;14/05/2014;1200;2.8;;
83229;15/05/2014;0000;;24.64;
83229;15/05/2014;1200;19.7;;
83229;16/05/2014;0000;;23.94;
83229;16/05/2014;1200;78.5;;
83229;17/05/2014;0000;;24.48;
83229;17/05/2014;1200;0.9;;
83229;18/05/2014;0000;;23.74;
83229;18/05/2014;1200;11.9;;
83229;19/05/2014;0000;;23.68;
83229;19/05/2014;1200;10.8;;
83229;20/05/2014;0000;;24.46;
83229;20/05/2014;1200;0.8;;
83229;21/05/2014;0000;;25.28;
83229;21/05/2014;1200;1.3;;
83229;22/05/2014;0000;;23.76;
83229;22/05/2014;1200;19.8;;
83229;23/05/2014;0000;;25.04;
83229;23/05/2014;1200;12.8;;
83229;24/05/2014;0000;;25.6;
83229;24/05/2014;1200;0;;
83229;25/05/2014;0000;;25.24;
83229;25/05/2014;1200;0.6;;
83229;26/05/2014;0000;;24.74;
83229;26/05/2014;1200;0.9;;
83229;27/05/2014;0000;;24.98;
83229;27/05/2014;1200;0.1;;
83229;28/05/2014;0000;;24.34;
83229;28/05/2014;1200;0;;
83229;29/05/2014;0000;;24.5;
83229;29/05/2014;1200;0;;
83229;30/05/2014;0000;;23.6;
83229;30/05/2014;1200;2.2;;
83229;31/05/2014;0000;;23.68;
83229;31/05/2014;1200;22.6;;
83229;01/06/2014;0000;;23.96;
83229;01/06/2014;1200;0;;
83229;02/06/2014;0000;;23.52;
83229;02/06/2014;1200;0;;
83229;03/06/2014;0000;;24.62;
83229;03/06/2014;1200;0;;
83229;04/06/2014;0000;;24.84;
83229;04/06/2014;1200;0;;
83229;05/06/2014;0000;;24.56;
83229;05/06/2014;1200;0;;
83229;06/06/2014;0000;;25.26;
83229;06/06/2014;1200;4.4;;
83229;07/06/2014;0000;;24.94;
83229;07/06/2014;1200;0;;
83229;08/06/2014;0000;;23.48;
83229;08/06/2014;1200;11.2;;
83229;09/06/2014;0000;;23.44;
83229;09/06/2014;1200;4.4;;
83229;10/06/2014;0000;;23.72;
83229;10/06/2014;1200;3.9;;
83229;11/06/2014;0000;;24.16;
83229;11/06/2014;1200;2.7;;
83229;12/06/2014;0000;;24.32;
83229;12/06/2014;1200;8.8;;
83229;13/06/2014;0000;;24.06;
83229;13/06/2014;1200;0.9;;
83229;14/06/2014;0000;;23.32;
83229;14/06/2014;1200;19.6;;
83229;15/06/2014;0000;;24.18;
83229;15/06/2014;1200;6.6;;
83229;16/06/2014;0000;;24.72;
83229;16/06/2014;1200;2.3;;
83229;17/06/2014;0000;;24.34;
83229;17/06/2014;1200;0;;
83229;18/06/2014;0000;;24.4;
83229;18/06/2014;1200;0;;
83229;19/06/2014;0000;;23.12;
83229;19/06/2014;1200;1.4;;
83229;20/06/2014;0000;;24.14;
83229;20/06/2014;1200;0;;
83229;21/06/2014;0000;;22.96;
83229;21/06/2014;1200;13;;
83229;22/06/2014;0000;;22.84;
83229;22/06/2014;1200;7;;
83229;23/06/2014;0000;;23.44;
83229;23/06/2014;1200;2.7;;
83229;24/06/2014;0000;;22.78;
83229;24/06/2014;1200;0.5;;
83229;25/06/2014;0000;;22;
83229;25/06/2014;1200;11.9;;
83229;26/06/2014;0000;;21.7;
83229;26/06/2014;1200;20.1;;
83229;27/06/2014;0000;;23.1;
83229;27/06/2014;1200;104.9;;
83229;28/06/2014;0000;;24.12;
83229;28/06/2014;1200;0.3;;
83229;29/06/2014;0000;;22.44;
83229;29/06/2014;1200;13.1;;
83229;30/06/2014;0000;;23.78;
83229;30/06/2014;1200;0.9;;
83229;01/07/2014;0000;;23.82;
83229;01/07/2014;1200;0;;
83229;02/07/2014;0000;;24.42;
83229;02/07/2014;1200;0;;
83229;03/07/2014;0000;;23.94;
83229;03/07/2014;1200;0;;
83229;04/07/2014;0000;;24.42;
83229;04/07/2014;1200;0;;
83229;05/07/2014;0000;;25.06;
83229;05/07/2014;1200;6.9;;
83229;06/07/2014;0000;;22.6;
83229;06/07/2014;1200;11.2;;
83229;07/07/2014;0000;;23.32;
83229;07/07/2014;1200;5;;
83229;08/07/2014;0000;;22.48;
83229;08/07/2014;1200;10.4;;
83229;09/07/2014;0000;;23.4;
83229;09/07/2014;1200;2.1;;
83229;10/07/2014;0000;;23.36;
83229;10/07/2014;1200;0.4;;
83229;11/07/2014;0000;;22.8;
83229;11/07/2014;1200;0;;
83229;12/07/2014;0000;;24.08;
83229;12/07/2014;1200;0;;
83229;13/07/2014;0000;;23.56;
83229;13/07/2014;1200;0;;
83229;14/07/2014;0000;;22.52;
83229;14/07/2014;1200;24.5;;
83229;15/07/2014;0000;;22.24;
83229;15/07/2014;1200;2;;
83229;16/07/2014;0000;;23.16;
83229;16/07/2014;1200;10.4;;
83229;17/07/2014;0000;;22.46;
83229;17/07/2014;1200;5.1;;
83229;18/07/2014;0000;;22.98;
83229;18/07/2014;1200;2.8;;
83229;19/07/2014;1200;10.6;;
83229;20/07/2014;1200;2.9;;
83229;21/07/2014;1200;1;;
83229;22/07/2014;1200;21.4;;
83229;23/07/2014;0000;;22.68;
83229;23/07/2014;1200;0.2;;
83229;24/07/2014;0000;;23.54;
83229;24/07/2014;1200;9.1;;
83229;25/07/2014;0000;;24.02;
83229;25/07/2014;1200;10.2;;
83229;26/07/2014;0000;;24.44;
83229;26/07/2014;1200;0;;
83229;27/07/2014;0000;;23.26;
83229;27/07/2014;1200;1.9;;
83229;28/07/2014;0000;;23.42;
83229;28/07/2014;1200;23.5;;
83229;29/07/2014;0000;;24;
83229;29/07/2014;1200;3.3;;
83229;30/07/2014;0000;;23.34;
83229;30/07/2014;1200;7.4;;
83229;31/07/2014;0000;;22.22;
83229;31/07/2014;1200;26.6;;
83229;01/08/2014;0000;;23.18;
83229;01/08/2014;1200;5.6;;
83229;02/08/2014;0000;;23.92;
83229;02/08/2014;1200;0;;
83229;03/08/2014;0000;;23.66;
83229;03/08/2014;1200;1.6;;
83229;04/08/2014;0000;;24.3;
83229;04/08/2014;1200;0;;
83229;05/08/2014;0000;;23.8;
83229;05/08/2014;1200;0;;
83229;06/08/2014;0000;;24.02;
83229;06/08/2014;1200;0;;
83229;07/08/2014;0000;;22.74;
83229;07/08/2014;1200;8.6;;
83229;08/08/2014;1200;1.8;;
83229;09/08/2014;0000;;23.22;
83229;09/08/2014;1200;0;;
83229;10/08/2014;0000;;23.58;
83229;10/08/2014;1200;0.7;;
83229;11/08/2014;0000;;23.9;
83229;11/08/2014;1200;0;;
83229;12/08/2014;0000;;23.82;
83229;12/08/2014;1200;0;;
83229;13/08/2014;0000;;22.72;
83229;13/08/2014;1200;0;;
83229;14/08/2014;0000;;23.1;
83229;14/08/2014;1200;1;;
83229;15/08/2014;0000;;22.5;
83229;15/08/2014;1200;9.5;;
83229;16/08/2014;0000;;22.88;
83229;16/08/2014;1200;9.3;;
83229;17/08/2014;0000;;23.56;
83229;17/08/2014;1200;2.8;;
83229;18/08/2014;0000;;23.98;
83229;18/08/2014;1200;1.1;;
83229;19/08/2014;0000;;23.46;
83229;19/08/2014;1200;0;;
83229;20/08/2014;0000;;23.88;
83229;20/08/2014;1200;0.9;;
83229;21/08/2014;0000;;23.38;
83229;21/08/2014;1200;3;;
83229;22/08/2014;0000;;23.76;
83229;22/08/2014;1200;0;;
83229;23/08/2014;0000;;22.8;
83229;23/08/2014;1200;0.8;;
83229;24/08/2014;0000;;23.1;
83229;24/08/2014;1200;0.9;;
83229;25/08/2014;0000;;23.68;
83229;25/08/2014;1200;2.6;;
83229;26/08/2014;0000;;23.96;
83229;26/08/2014;1200;0;;
83229;27/08/2014;0000;;22.7;
83229;27/08/2014;1200;5.3;;
83229;28/08/2014;0000;;24;
83229;28/08/2014;1200;3.8;;
83229;29/08/2014;0000;;23.86;
83229;29/08/2014;1200;0.9;;
83229;30/08/2014;0000;;23.74;
83229;30/08/2014;1200;0;;
83229;31/08/2014;0000;;24.76;
83229;31/08/2014;1200;0;;
83229;01/09/2014;0000;;24.94;
83229;01/09/2014;1200;0;;
83229;02/09/2014;0000;;24.56;
83229;02/09/2014;1200;0;;
83229;03/09/2014;0000;;25.18;
83229;03/09/2014;1200;0;;
83229;04/09/2014;0000;;24.86;
83229;04/09/2014;1200;0;;
83229;05/09/2014;0000;;22.96;
83229;05/09/2014;1200;0.6;;
83229;06/09/2014;0000;;21.94;
83229;06/09/2014;1200;1;;
83229;07/09/2014;0000;;22.18;
83229;07/09/2014;1200;2.8;;
83229;08/09/2014;0000;;22.7;
83229;08/09/2014;1200;0.4;;
83229;09/09/2014;0000;;23.36;
83229;09/09/2014;1200;2.4;;
83229;10/09/2014;0000;;22.98;
83229;10/09/2014;1200;5.1;;
83229;11/09/2014;0000;;23.52;
83229;11/09/2014;1200;0.8;;
83229;12/09/2014;0000;;23.78;
83229;12/09/2014;1200;6.7;;
83229;13/09/2014;0000;;23.86;
83229;13/09/2014;1200;0;;
83229;14/09/2014;0000;;24.1;
83229;14/09/2014;1200;0;;
83229;15/09/2014;0000;;22.46;
83229;15/09/2014;1200;0;;
83229;16/09/2014;0000;;23.38;
83229;16/09/2014;1200;4.5;;
83229;17/09/2014;0000;;24.8;
83229;17/09/2014;1200;0;;
83229;18/09/2014;0000;;23.94;
83229;18/09/2014;1200;0;;
83229;19/09/2014;0000;;24.5;
83229;19/09/2014;1200;2.6;;
83229;20/09/2014;0000;;25.5;
83229;20/09/2014;1200;0;;
83229;21/09/2014;0000;;24.82;
83229;21/09/2014;1200;0;;
83229;22/09/2014;0000;;25.34;
83229;22/09/2014;1200;0;;
83229;23/09/2014;0000;;23.36;
83229;23/09/2014;1200;14.6;;
83229;24/09/2014;0000;;23.76;
83229;24/09/2014;1200;41.8;;
83229;25/09/2014;0000;;23.36;
83229;25/09/2014;1200;8.5;;
83229;26/09/2014;0000;;23.38;
83229;26/09/2014;1200;0;;
83229;27/09/2014;0000;;24.78;
83229;27/09/2014;1200;0.2;;
83229;28/09/2014;0000;;25.42;
83229;28/09/2014;1200;0.1;;
83229;29/09/2014;0000;;25.32;
83229;29/09/2014;1200;0.6;;
83229;30/09/2014;0000;;25.36;
83229;30/09/2014;1200;0;;
83229;01/10/2014;0000;;25.12;
83229;01/10/2014;1200;0;;
83229;02/10/2014;0000;;24.82;
83229;02/10/2014;1200;0;;
83229;03/10/2014;0000;;24.3;
83229;03/10/2014;1200;1;;
83229;04/10/2014;0000;;22.68;
83229;04/10/2014;1200;7.8;;
83229;05/10/2014;0000;;23.46;
83229;05/10/2014;1200;0;;
83229;06/10/2014;0000;;22.86;
83229;06/10/2014;1200;0.6;;
83229;07/10/2014;0000;;23.42;
83229;07/10/2014;1200;0.6;;
83229;08/10/2014;0000;;24.54;
83229;08/10/2014;1200;0;;
83229;09/10/2014;0000;;24.94;
83229;09/10/2014;1200;2;;
83229;10/10/2014;0000;;24.92;
83229;10/10/2014;1200;0.2;;
83229;11/10/2014;0000;;24.42;
83229;11/10/2014;1200;0;;
83229;12/10/2014;0000;;24.28;
83229;12/10/2014;1200;4.1;;
83229;13/10/2014;0000;;25.2;
83229;13/10/2014;1200;1.6;;
83229;14/10/2014;0000;;25.32;
83229;14/10/2014;1200;0.1;;
83229;15/10/2014;0000;;25.2;
83229;15/10/2014;1200;0;;
83229;16/10/2014;0000;;25.36;
83229;16/10/2014;1200;0;;
83229;17/10/2014;0000;;26.1;
83229;17/10/2014;1200;0.1;;
83229;18/10/2014;0000;;26.18;
83229;18/10/2014;1200;0;;
83229;19/10/2014;0000;;25.72;
83229;19/10/2014;1200;0;;
83229;20/10/2014;0000;;25.26;
83229;20/10/2014;1200;0;;
83229;21/10/2014;0000;;25.66;
83229;21/10/2014;1200;3.8;;
83229;22/10/2014;0000;;25.34;
83229;22/10/2014;1200;0;;
83229;23/10/2014;0000;;25.36;
83229;23/10/2014;1200;0;;
83229;24/10/2014;0000;;25.68;
83229;24/10/2014;1200;0.2;;
83229;25/10/2014;0000;;25.72;
83229;25/10/2014;1200;0;;
83229;26/10/2014;0000;;26.24;
83229;26/10/2014;1200;5;;
83229;27/10/2014;0000;;26.34;
83229;27/10/2014;1200;0;;
83229;28/10/2014;0000;;26.9;
83229;28/10/2014;1200;0;;
83229;29/10/2014;0000;;27.14;
83229;29/10/2014;1200;0.6;;
83229;30/10/2014;0000;;26.62;
83229;30/10/2014;1200;0;;
83229;31/10/2014;0000;;26.3;
83229;31/10/2014;1200;0;;
83229;01/11/2014;0000;;25.1;
83229;01/11/2014;1200;3.3;;
83229;02/11/2014;0000;;24.56;
83229;02/11/2014;1200;7.5;;
83229;03/11/2014;0000;;25.24;
83229;03/11/2014;1200;1.2;;
83229;04/11/2014;0000;;26.04;
83229;04/11/2014;1200;0.2;;
83229;05/11/2014;0000;;25.72;
83229;05/11/2014;1200;5.6;;
83229;06/11/2014;0000;;25.3;
83229;06/11/2014;1200;0;;
83229;07/11/2014;0000;;26.06;
83229;07/11/2014;1200;0.4;;
83229;08/11/2014;0000;;25.98;
83229;08/11/2014;1200;0;;
83229;09/11/2014;0000;;26.5;
83229;09/11/2014;1200;0;;
83229;10/11/2014;0000;;26.44;
83229;10/11/2014;1200;0;;
83229;11/11/2014;0000;;26.64;
83229;11/11/2014;1200;0;;
83229;12/11/2014;0000;;26.82;
83229;12/11/2014;1200;0;;
83229;13/11/2014;0000;;25.94;
83229;13/11/2014;1200;0;;
83229;14/11/2014;0000;;27.26;
83229;14/11/2014;1200;0.7;;
83229;15/11/2014;0000;;26.9;
83229;15/11/2014;1200;0;;
83229;16/11/2014;0000;;24.82;
83229;16/11/2014;1200;0.2;;
83229;17/11/2014;0000;;23.14;
83229;17/11/2014;1200;10.1;;
83229;18/11/2014;0000;;21.88;
83229;18/11/2014;1200;2.6;;
83229;19/11/2014;0000;;23.62;
83229;19/11/2014;1200;10.2;;
83229;20/11/2014;0000;;24.08;
83229;20/11/2014;1200;4.5;;
83229;21/11/2014;0000;;24.96;
83229;21/11/2014;1200;8.4;;
83229;22/11/2014;0000;;25.42;
83229;22/11/2014;1200;1.1;;
83229;23/11/2014;0000;;25.72;
83229;23/11/2014;1200;3;;
83229;24/11/2014;0000;;26.14;
83229;24/11/2014;1200;0;;
83229;25/11/2014;0000;;26.42;
83229;25/11/2014;1200;0;;
83229;26/11/2014;0000;;26.32;
83229;26/11/2014;1200;0;;
83229;27/11/2014;0000;;26.62;
83229;27/11/2014;1200;0;;
83229;28/11/2014;0000;;26.36;
83229;28/11/2014;1200;0;;
83229;29/11/2014;0000;;26.4;
83229;29/11/2014;1200;0;;
83229;30/11/2014;0000;;26.44;
83229;30/11/2014;1200;0;;
83229;01/12/2014;0000;;25.96;
83229;01/12/2014;1200;0;;
83229;02/12/2014;0000;;26.14;
83229;02/12/2014;1200;0;;
83229;03/12/2014;0000;;24.82;
83229;03/12/2014;1200;0;;
83229;04/12/2014;0000;;25.82;
83229;04/12/2014;1200;2.8;;
83229;05/12/2014;0000;;25.76;
83229;05/12/2014;1200;0;;
83229;06/12/2014;0000;;26.38;
83229;06/12/2014;1200;1.4;;
83229;07/12/2014;0000;;26.22;
83229;07/12/2014;1200;1.6;;
83229;08/12/2014;0000;;26.34;
83229;08/12/2014;1200;1.5;;
83229;09/12/2014;0000;;26.54;
83229;09/12/2014;1200;2;;
83229;10/12/2014;0000;;26.9;
83229;10/12/2014;1200;0;;
83229;11/12/2014;0000;;25;
83229;11/12/2014;1200;29.2;;
83229;12/12/2014;0000;;26.28;
83229;12/12/2014;1200;0.9;;
83229;13/12/2014;0000;;25.56;
83229;13/12/2014;1200;3.9;;
83229;14/12/2014;0000;;26.58;
83229;14/12/2014;1200;3.7;;
83229;15/12/2014;0000;;25.94;
83229;15/12/2014;1200;0;;
83229;16/12/2014;0000;;26.2;
83229;16/12/2014;1200;49.3;;
83229;17/12/2014;0000;;24.36;
83229;17/12/2014;1200;64.2;;
83229;18/12/2014;0000;;23.58;
83229;18/12/2014;1200;12.9;;
83229;19/12/2014;0000;;25.32;
83229;19/12/2014;1200;10.6;;
83229;20/12/2014;0000;;26.78;
83229;20/12/2014;1200;0;;
83229;21/12/2014;0000;;26.72;
83229;21/12/2014;1200;0;;
83229;22/12/2014;0000;;26.78;
83229;22/12/2014;1200;0;;
83229;23/12/2014;0000;;26.78;
83229;23/12/2014;1200;0;;
83229;24/12/2014;0000;;26.66;
83229;24/12/2014;1200;0;;
83229;25/12/2014;0000;;26.46;
83229;25/12/2014;1200;5.8;;
83229;26/12/2014;0000;;25.58;
83229;26/12/2014;1200;0.6;;
83229;27/12/2014;0000;;25.1;
83229;27/12/2014;1200;3.6;;
83229;28/12/2014;0000;;26;
83229;28/12/2014;1200;0.2;;
83229;29/12/2014;0000;;25.92;
83229;29/12/2014;1200;0;;
83229;30/12/2014;0000;;25.78;
83229;30/12/2014;1200;0;;
83229;31/12/2014;0000;;26.08;
83229;31/12/2014;1200;0;;
83229;01/01/2015;0000;;26.9;
83229;01/01/2015;1200;0;;
83229;02/01/2015;0000;;26.66;
83229;02/01/2015;1200;0;;
83229;03/01/2015;0000;;26.88;
83229;03/01/2015;1200;0;;
83229;04/01/2015;0000;;26.42;
83229;04/01/2015;1200;0.1;;
83229;05/01/2015;0000;;26.48;
83229;05/01/2015;1200;0;;
83229;06/01/2015;0000;;27.08;
83229;06/01/2015;1200;0;;
83229;07/01/2015;0000;;26;
83229;07/01/2015;1200;5;;
83229;08/01/2015;0000;;22.94;
83229;08/01/2015;1200;8.2;;
83229;09/01/2015;0000;;24.22;
83229;09/01/2015;1200;22.9;;
83229;10/01/2015;0000;;26.18;
83229;10/01/2015;1200;5;;
83229;11/01/2015;0000;;26.56;
83229;11/01/2015;1200;0;;
83229;12/01/2015;0000;;26.8;
83229;12/01/2015;1200;1;;
83229;13/01/2015;0000;;26.84;
83229;13/01/2015;1200;0;;
83229;14/01/2015;0000;;26.3;
83229;14/01/2015;1200;0;;
83229;15/01/2015;0000;;26.62;
83229;15/01/2015;1200;0;;
83229;16/01/2015;0000;;26.82;
83229;16/01/2015;1200;0;;
83229;17/01/2015;0000;;26.16;
83229;17/01/2015;1200;0;;
83229;18/01/2015;0000;;26.58;
83229;18/01/2015;1200;0;;
83229;19/01/2015;0000;;27.06;
83229;19/01/2015;1200;0;;
83229;20/01/2015;0000;;26.5;
83229;20/01/2015;1200;0.9;;
83229;21/01/2015;0000;;26.46;
83229;21/01/2015;1200;0;;
83229;22/01/2015;0000;;26.68;
83229;22/01/2015;1200;0;;
83229;23/01/2015;0000;;27.16;
83229;23/01/2015;1200;3.1;;
83229;24/01/2015;0000;;26.86;
83229;24/01/2015;1200;0;;
83229;25/01/2015;0000;;26.14;
83229;25/01/2015;1200;4;;
83229;26/01/2015;0000;;27.42;
83229;26/01/2015;1200;0.2;;
83229;27/01/2015;0000;;27.56;
83229;27/01/2015;1200;0;;
83229;28/01/2015;0000;;26.94;
83229;28/01/2015;1200;0;;
83229;29/01/2015;0000;;27.36;
83229;29/01/2015;1200;0;;
83229;30/01/2015;0000;;26.8;
83229;30/01/2015;1200;0.9;;
83229;31/01/2015;0000;;27.66;
83229;31/01/2015;1200;0;;
83229;01/02/2015;0000;;27.8;
83229;01/02/2015;1200;0;;
83229;02/02/2015;0000;;27.5;
83229;02/02/2015;1200;0;;
83229;03/02/2015;0000;;27.66;
83229;03/02/2015;1200;0;;
83229;04/02/2015;0000;;27.48;
83229;04/02/2015;1200;0;;
83229;05/02/2015;0000;;27.2;
83229;05/02/2015;1200;0;;
83229;06/02/2015;0000;;27.64;
83229;06/02/2015;1200;0;;
83229;07/02/2015;0000;;27;
83229;07/02/2015;1200;0;;
83229;08/02/2015;0000;;27.82;
83229;08/02/2015;1200;0;;
83229;09/02/2015;0000;;27.52;
83229;09/02/2015;1200;0;;
83229;10/02/2015;0000;;26.9;
83229;10/02/2015;1200;0;;
83229;11/02/2015;0000;;26.94;
83229;11/02/2015;1200;2;;
83229;12/02/2015;0000;;27.16;
83229;12/02/2015;1200;0;;
83229;13/02/2015;0000;;27.4;
83229;13/02/2015;1200;0;;
83229;14/02/2015;0000;;27;
83229;14/02/2015;1200;0;;
83229;15/02/2015;0000;;25.8;
83229;15/02/2015;1200;9;;
83229;16/02/2015;0000;;25.62;
83229;16/02/2015;1200;2.2;;
83229;17/02/2015;0000;;27.58;
83229;17/02/2015;1200;4.2;;
83229;18/02/2015;0000;;27.56;
83229;18/02/2015;1200;0;;
83229;19/02/2015;0000;;26.54;
83229;19/02/2015;1200;12.4;;
83229;20/02/2015;0000;;25.7;
83229;20/02/2015;1200;3.2;;
83229;21/02/2015;0000;;25.4;
83229;21/02/2015;1200;14.1;;
83229;22/02/2015;0000;;25.4;
83229;22/02/2015;1200;8.4;;
83229;23/02/2015;0000;;26.52;
83229;23/02/2015;1200;5.5;;
83229;24/02/2015;0000;;26.88;
83229;24/02/2015;1200;1.9;;
83229;25/02/2015;0000;;25.88;
83229;25/02/2015;1200;10.6;;
83229;26/02/2015;0000;;25.44;
83229;26/02/2015;1200;16.1;;
83229;27/02/2015;0000;;26.7;
83229;27/02/2015;1200;0;;
83229;28/02/2015;0000;;26.72;
83229;28/02/2015;1200;0;;
83229;01/03/2015;0000;;27.1;
83229;01/03/2015;1200;0.2;;
83229;02/03/2015;0000;;27.28;
83229;02/03/2015;1200;0.5;;
83229;03/03/2015;0000;;26.7;
83229;03/03/2015;1200;3.4;;
83229;04/03/2015;0000;;26.46;
83229;04/03/2015;1200;0.7;;
83229;05/03/2015;0000;;27.48;
83229;05/03/2015;1200;0;;
83229;06/03/2015;0000;;25.84;
83229;06/03/2015;1200;0;;
83229;07/03/2015;0000;;27.56;
83229;07/03/2015;1200;0.3;;
83229;08/03/2015;0000;;27.74;
83229;08/03/2015;1200;0;;
83229;09/03/2015;0000;;27.6;
83229;09/03/2015;1200;0;;
83229;10/03/2015;0000;;27.7;
83229;10/03/2015;1200;0;;
83229;11/03/2015;0000;;28.26;
83229;11/03/2015;1200;0;;
83229;12/03/2015;0000;;26.62;
83229;12/03/2015;1200;0;;
83229;13/03/2015;0000;;27.18;
83229;13/03/2015;1200;0;;
83229;14/03/2015;0000;;26.72;
83229;14/03/2015;1200;5.7;;
83229;15/03/2015;0000;;26.38;
83229;15/03/2015;1200;0;;
83229;16/03/2015;0000;;27.72;
83229;16/03/2015;1200;1;;
83229;17/03/2015;0000;;27.88;
83229;17/03/2015;1200;0;;
83229;18/03/2015;0000;;27.8;
83229;18/03/2015;1200;0;;
83229;19/03/2015;0000;;27.28;
83229;19/03/2015;1200;0;;
83229;20/03/2015;0000;;27.44;
83229;20/03/2015;1200;0;;
83229;21/03/2015;0000;;27.4;
83229;21/03/2015;1200;0;;
83229;22/03/2015;0000;;27.54;
83229;22/03/2015;1200;0.3;;
83229;23/03/2015;0000;;26.88;
83229;23/03/2015;1200;14.2;;
83229;24/03/2015;0000;;26.74;
83229;24/03/2015;1200;0;;
83229;25/03/2015;0000;;27.66;
83229;25/03/2015;1200;0;;
83229;26/03/2015;0000;;25.98;
83229;26/03/2015;1200;2.2;;
83229;27/03/2015;0000;;27.06;
83229;27/03/2015;1200;2.2;;
83229;28/03/2015;0000;;27.74;
83229;28/03/2015;1200;0.6;;
83229;29/03/2015;0000;;27.8;
83229;29/03/2015;1200;0;;
83229;30/03/2015;0000;;27.7;
83229;30/03/2015;1200;0;;
83229;31/03/2015;0000;;26.66;
83229;31/03/2015;1200;0;;
83229;01/04/2015;0000;;27.6;
83229;01/04/2015;1200;0;;
83229;02/04/2015;0000;;26.62;
83229;02/04/2015;1200;0;;
83229;03/04/2015;0000;;27.74;
83229;03/04/2015;1200;0;;
83229;04/04/2015;0000;;26.98;
83229;04/04/2015;1200;0.4;;
83229;05/04/2015;0000;;27.66;
83229;05/04/2015;1200;0;;
83229;06/04/2015;0000;;28.4;
83229;06/04/2015;1200;0;;
83229;07/04/2015;0000;;29.18;
83229;07/04/2015;1200;0;;
83229;08/04/2015;0000;;25.58;
83229;08/04/2015;1200;62.9;;
83229;09/04/2015;0000;;24.98;
83229;09/04/2015;1200;93;;
83229;10/04/2015;0000;;25.38;
83229;10/04/2015;1200;18.2;;
83229;11/04/2015;0000;;24.72;
83229;11/04/2015;1200;42.3;;
83229;12/04/2015;0000;;25.28;
83229;12/04/2015;1200;7.5;;
83229;13/04/2015;0000;;26.84;
83229;13/04/2015;1200;1.2;;
83229;14/04/2015;0000;;25.68;
83229;14/04/2015;1200;1.9;;
83229;15/04/2015;0000;;25.46;
83229;15/04/2015;1200;0.9;;
83229;16/04/2015;0000;;26.7;
83229;16/04/2015;1200;3;;
83229;17/04/2015;0000;;26.98;
83229;17/04/2015;1200;0;;
83229;18/04/2015;0000;;27.3;
83229;18/04/2015;1200;0;;
83229;19/04/2015;0000;;27.04;
83229;19/04/2015;1200;1.7;;
83229;20/04/2015;0000;;27;
83229;20/04/2015;1200;0.1;;
83229;21/04/2015;0000;;27.86;
83229;21/04/2015;1200;0;;
83229;22/04/2015;0000;;27.52;
83229;22/04/2015;1200;0;;
83229;23/04/2015;0000;;27.5;
83229;23/04/2015;1200;3.4;;
83229;24/04/2015;0000;;26.04;
83229;24/04/2015;1200;6;;
83229;25/04/2015;0000;;26.38;
83229;25/04/2015;1200;1.3;;
83229;26/04/2015;0000;;25.62;
83229;26/04/2015;1200;0;;
83229;27/04/2015;0000;;23.48;
83229;27/04/2015;1200;86;;
83229;28/04/2015;0000;;24.58;
83229;28/04/2015;1200;16.6;;
83229;29/04/2015;0000;;25.58;
83229;29/04/2015;1200;41.8;;
83229;30/04/2015;0000;;24.82;
83229;30/04/2015;1200;6;;
83229;01/05/2015;0000;;24.18;
83229;01/05/2015;1200;15.6;;
83229;02/05/2015;0000;;23.9;
83229;02/05/2015;1200;67.3;;
83229;03/05/2015;0000;;24.18;
83229;03/05/2015;1200;11.9;;
83229;04/05/2015;0000;;25.2;
83229;04/05/2015;1200;2.2;;
83229;05/05/2015;0000;;25.82;
83229;05/05/2015;1200;9.9;;
83229;06/05/2015;0000;;26;
83229;06/05/2015;1200;0;;
83229;07/05/2015;0000;;25.42;
83229;07/05/2015;1200;2.3;;
83229;08/05/2015;0000;;25.46;
83229;08/05/2015;1200;0;;
83229;09/05/2015;0000;;23.8;
83229;09/05/2015;1200;94.6;;
83229;10/05/2015;0000;;24.58;
83229;10/05/2015;1200;68.7;;
83229;11/05/2015;0000;;24.58;
83229;11/05/2015;1200;4.6;;
83229;12/05/2015;0000;;26.02;
83229;12/05/2015;1200;0;;
83229;13/05/2015;0000;;26.06;
83229;13/05/2015;1200;0;;
83229;14/05/2015;0000;;24.84;
83229;14/05/2015;1200;22.9;;
83229;15/05/2015;0000;;23.06;
83229;15/05/2015;1200;50.3;;
83229;16/05/2015;0000;;23.72;
83229;16/05/2015;1200;62.7;;
83229;17/05/2015;0000;;24.84;
83229;17/05/2015;1200;27.9;;
83229;18/05/2015;0000;;24.02;
83229;18/05/2015;1200;16.8;;
83229;19/05/2015;0000;;24.16;
83229;19/05/2015;1200;14.6;;
83229;20/05/2015;0000;;23.4;
83229;20/05/2015;1200;105.4;;
83229;21/05/2015;0000;;24.46;
83229;21/05/2015;1200;18.2;;
83229;22/05/2015;0000;;24.12;
83229;22/05/2015;1200;16.5;;
83229;23/05/2015;0000;;24.14;
83229;23/05/2015;1200;5;;
83229;24/05/2015;0000;;25.72;
83229;24/05/2015;1200;1.2;;
83229;25/05/2015;0000;;24.38;
83229;25/05/2015;1200;0;;
83229;26/05/2015;0000;;24.68;
83229;26/05/2015;1200;14.4;;
83229;27/05/2015;0000;;25.2;
83229;27/05/2015;1200;2;;
83229;28/05/2015;0000;;25.54;
83229;28/05/2015;1200;0;;
83229;29/05/2015;0000;;24.44;
83229;29/05/2015;1200;2.5;;
83229;30/05/2015;0000;;25.34;
83229;30/05/2015;1200;0;;
83229;31/05/2015;0000;;25.7;
83229;31/05/2015;1200;1.5;;
83229;01/06/2015;0000;;24.1;
83229;01/06/2015;1200;2.3;;
83229;02/06/2015;0000;;24.5;
83229;02/06/2015;1200;11.9;;
83229;03/06/2015;0000;;25.1;
83229;03/06/2015;1200;0.8;;
83229;04/06/2015;0000;;23.28;
83229;04/06/2015;1200;11.2;;
83229;05/06/2015;0000;;24.06;
83229;05/06/2015;1200;20.9;;
83229;06/06/2015;0000;;24.34;
83229;06/06/2015;1200;3.7;;
83229;07/06/2015;0000;;24.62;
83229;07/06/2015;1200;12.9;;
83229;08/06/2015;0000;;24.66;
83229;08/06/2015;1200;3.7;;
83229;09/06/2015;0000;;23.72;
83229;09/06/2015;1200;20.5;;
83229;10/06/2015;0000;;24.08;
83229;10/06/2015;1200;13.9;;
83229;11/06/2015;0000;;24.54;
83229;11/06/2015;1200;1.5;;
83229;12/06/2015;0000;;23.4;
83229;12/06/2015;1200;2;;
83229;13/06/2015;0000;;24.7;
83229;13/06/2015;1200;0.4;;
83229;14/06/2015;0000;;23.32;
83229;14/06/2015;1200;6.8;;
83229;15/06/2015;0000;;25.38;
83229;15/06/2015;1200;4;;
83229;16/06/2015;0000;;24.64;
83229;16/06/2015;1200;0;;
83229;17/06/2015;0000;;23.92;
83229;17/06/2015;1200;0;;
83229;18/06/2015;0000;;24.8;
83229;18/06/2015;1200;2.6;;
83229;19/06/2015;0000;;24.22;
83229;19/06/2015;1200;0.8;;
83229;20/06/2015;0000;;24.4;
83229;20/06/2015;1200;12.2;;
83229;21/06/2015;0000;;23.22;
83229;21/06/2015;1200;6.1;;
83229;22/06/2015;0000;;24.34;
83229;22/06/2015;1200;0;;
83229;23/06/2015;0000;;24.14;
83229;23/06/2015;1200;0.7;;
83229;24/06/2015;0000;;23.46;
83229;24/06/2015;1200;15.2;;
83229;25/06/2015;0000;;22.52;
83229;25/06/2015;1200;8.7;;
83229;26/06/2015;0000;;22.12;
83229;26/06/2015;1200;16.4;;
83229;27/06/2015;0000;;21.9;
83229;27/06/2015;1200;38.8;;
83229;28/06/2015;0000;;22.18;
83229;28/06/2015;1200;61.6;;
83229;29/06/2015;0000;;22.7;
83229;29/06/2015;1200;39.3;;
83229;30/06/2015;0000;;22.96;
83229;30/06/2015;1200;33.9;;
83229;01/07/2015;0000;;23.46;
83229;01/07/2015;1200;11.9;;
83229;02/07/2015;0000;;24.08;
83229;02/07/2015;1200;0.4;;
83229;03/07/2015;0000;;23.32;
83229;03/07/2015;1200;0;;
83229;04/07/2015;0000;;24.02;
83229;04/07/2015;1200;4;;
83229;05/07/2015;0000;;24.7;
83229;05/07/2015;1200;0;;
83229;06/07/2015;0000;;23.96;
83229;06/07/2015;1200;0.6;;
83229;07/07/2015;0000;;22.86;
83229;07/07/2015;1200;20.8;;
83229;08/07/2015;0000;;22.94;
83229;08/07/2015;1200;24.9;;
83229;09/07/2015;0000;;23.18;
83229;09/07/2015;1200;10.1;;
83229;10/07/2015;0000;;23.78;
83229;10/07/2015;1200;10.1;;
83229;11/07/2015;0000;;24.04;
83229;11/07/2015;1200;8.6;;
83229;12/07/2015;0000;;23.7;
83229;12/07/2015;1200;0;;
83229;13/07/2015;0000;;24.4;
83229;13/07/2015;1200;1.5;;
83229;14/07/2015;0000;;24.06;
83229;14/07/2015;1200;1.6;;
83229;15/07/2015;0000;;24.54;
83229;15/07/2015;1200;7.1;;
83229;16/07/2015;0000;;23.02;
83229;16/07/2015;1200;7.7;;
83229;17/07/2015;0000;;23.64;
83229;17/07/2015;1200;2;;
83229;18/07/2015;0000;;24.22;
83229;18/07/2015;1200;11.8;;
83229;19/07/2015;0000;;24.06;
83229;19/07/2015;1200;5.2;;
83229;20/07/2015;0000;;23.54;
83229;20/07/2015;1200;0;;
83229;21/07/2015;0000;;22.8;
83229;21/07/2015;1200;10.1;;
83229;22/07/2015;0000;;24.28;
83229;22/07/2015;1200;0;;
83229;23/07/2015;0000;;22.84;
83229;23/07/2015;1200;1.2;;
83229;24/07/2015;0000;;22.2;
83229;24/07/2015;1200;35.7;;
83229;25/07/2015;0000;;23.62;
83229;25/07/2015;1200;5.2;;
83229;26/07/2015;0000;;23.86;
83229;26/07/2015;1200;1.4;;
83229;27/07/2015;0000;;24.38;
83229;27/07/2015;1200;0;;
83229;28/07/2015;0000;;24.18;
83229;28/07/2015;1200;0.3;;
83229;29/07/2015;0000;;23.7;
83229;29/07/2015;1200;0.5;;
83229;30/07/2015;0000;;24.1;
83229;30/07/2015;1200;1.2;;
83229;31/07/2015;0000;;24.22;
83229;31/07/2015;1200;0;;
83229;01/08/2015;0000;;22.72;
83229;01/08/2015;1200;6.7;;
83229;02/08/2015;0000;;22.84;
83229;02/08/2015;1200;3;;
83229;03/08/2015;0000;;22.82;
83229;03/08/2015;1200;2.3;;
83229;04/08/2015;0000;;24.2;
83229;04/08/2015;1200;0;;
83229;05/08/2015;0000;;23.52;
83229;05/08/2015;1200;0.6;;
83229;06/08/2015;0000;;22.98;
83229;06/08/2015;1200;12.8;;
83229;07/08/2015;0000;;22.96;
83229;07/08/2015;1200;0;;
83229;08/08/2015;0000;;22.92;
83229;08/08/2015;1200;0;;
83229;09/08/2015;0000;;23.06;
83229;09/08/2015;1200;10.6;;
83229;10/08/2015;0000;;23.3;
83229;10/08/2015;1200;2.4;;
83229;11/08/2015;0000;;22.34;
83229;11/08/2015;1200;5;;
83229;12/08/2015;0000;;23;
83229;12/08/2015;1200;0.8;;
83229;13/08/2015;0000;;23.54;
83229;13/08/2015;1200;0;;
83229;14/08/2015;0000;;22.7;
83229;14/08/2015;1200;3;;
83229;15/08/2015;0000;;23.88;
83229;15/08/2015;1200;9.2;;
83229;16/08/2015;0000;;23.38;
83229;16/08/2015;1200;0.7;;
83229;17/08/2015;0000;;23.08;
83229;17/08/2015;1200;1.6;;
83229;18/08/2015;0000;;23.08;
83229;18/08/2015;1200;5.3;;
83229;19/08/2015;0000;;23.44;
83229;19/08/2015;1200;8.1;;
83229;20/08/2015;0000;;23.18;
83229;20/08/2015;1200;0;;
83229;21/08/2015;0000;;24.24;
83229;21/08/2015;1200;0;;
83229;22/08/2015;0000;;24.08;
83229;22/08/2015;1200;0;;
83229;23/08/2015;0000;;23.7;
83229;23/08/2015;1200;0.5;;
83229;24/08/2015;0000;;23.36;
83229;24/08/2015;1200;0;;
83229;25/08/2015;0000;;23.18;
83229;25/08/2015;1200;0;;
83229;26/08/2015;0000;;24.02;
83229;26/08/2015;1200;0;;
83229;27/08/2015;0000;;24.28;
83229;27/08/2015;1200;4.8;;
83229;28/08/2015;0000;;25.02;
83229;28/08/2015;1200;6.5;;
83229;29/08/2015;0000;;23.32;
83229;29/08/2015;1200;0.5;;
83229;30/08/2015;0000;;24.3;
83229;30/08/2015;1200;2.4;;
83229;31/08/2015;0000;;23.56;
83229;31/08/2015;1200;0.7;;
83229;01/09/2015;0000;;23.2;
83229;01/09/2015;1200;2.4;;
83229;02/09/2015;0000;;23.6;
83229;02/09/2015;1200;0;;
83229;03/09/2015;0000;;23.9;
83229;03/09/2015;1200;0;;
83229;04/09/2015;0000;;23.98;
83229;04/09/2015;1200;0;;
83229;05/09/2015;0000;;24.88;
83229;05/09/2015;1200;0;;
83229;06/09/2015;0000;;25.34;
83229;06/09/2015;1200;0;;
83229;07/09/2015;0000;;24.58;
83229;07/09/2015;1200;0;;
83229;08/09/2015;0000;;24.68;
83229;08/09/2015;1200;0;;
83229;09/09/2015;0000;;25.64;
83229;09/09/2015;1200;0;;
83229;10/09/2015;0000;;25.22;
83229;10/09/2015;1200;0;;
83229;11/09/2015;0000;;24.56;
83229;11/09/2015;1200;0.4;;
83229;12/09/2015;0000;;24.84;
83229;12/09/2015;1200;1;;
83229;13/09/2015;0000;;24.54;
83229;13/09/2015;1200;0;;
83229;14/09/2015;0000;;24.94;
83229;14/09/2015;1200;0;;
83229;15/09/2015;0000;;23.9;
83229;15/09/2015;1200;5.6;;
83229;16/09/2015;0000;;24;
83229;16/09/2015;1200;1.8;;
83229;17/09/2015;0000;;24.1;
83229;17/09/2015;1200;3.3;;
83229;18/09/2015;0000;;24.56;
83229;18/09/2015;1200;1.2;;
83229;19/09/2015;0000;;24.08;
83229;19/09/2015;1200;1.8;;
83229;20/09/2015;0000;;24.18;
83229;20/09/2015;1200;3.4;;
83229;21/09/2015;0000;;24.86;
83229;21/09/2015;1200;0;;
83229;22/09/2015;0000;;24.96;
83229;22/09/2015;1200;0;;
83229;23/09/2015;0000;;25.66;
83229;23/09/2015;1200;0;;
83229;24/09/2015;0000;;25.62;
83229;24/09/2015;1200;0;;
83229;25/09/2015;0000;;25.16;
83229;25/09/2015;1200;0;;
83229;26/09/2015;0000;;25.1;
83229;26/09/2015;1200;0;;
83229;27/09/2015;0000;;25.2;
83229;27/09/2015;1200;0.5;;
83229;28/09/2015;0000;;24.88;
83229;28/09/2015;1200;0;;
83229;29/09/2015;0000;;25.3;
83229;29/09/2015;1200;0.5;;
83229;30/09/2015;0000;;25.96;
83229;30/09/2015;1200;0;;
83229;01/10/2015;0000;;25.64;
83229;01/10/2015;1200;0;;
83229;02/10/2015;0000;;24.34;
83229;02/10/2015;1200;0;;
83229;03/10/2015;0000;;25.44;
83229;03/10/2015;1200;0.1;;
83229;04/10/2015;0000;;25.64;
83229;04/10/2015;1200;0;;
83229;05/10/2015;0000;;25.56;
83229;05/10/2015;1200;0;;
83229;06/10/2015;0000;;24.88;
83229;06/10/2015;1200;0.7;;
83229;07/10/2015;0000;;25.28;
83229;07/10/2015;1200;0;;
83229;08/10/2015;0000;;24.9;
83229;08/10/2015;1200;3.5;;
83229;09/10/2015;0000;;25.26;
83229;09/10/2015;1200;0;;
83229;10/10/2015;0000;;24.5;
83229;10/10/2015;1200;5.1;;
83229;11/10/2015;0000;;25.36;
83229;11/10/2015;1200;0;;
83229;12/10/2015;0000;;26.12;
83229;12/10/2015;1200;0;;
83229;13/10/2015;0000;;26.64;
83229;13/10/2015;1200;0;;
83229;14/10/2015;0000;;26.76;
83229;14/10/2015;1200;0;;
83229;15/10/2015;0000;;26.62;
83229;15/10/2015;1200;0;;
83229;16/10/2015;0000;;26.2;
83229;16/10/2015;1200;0;;
83229;17/10/2015;0000;;25.7;
83229;17/10/2015;1200;0;;
83229;18/10/2015;0000;;25.44;
83229;18/10/2015;1200;1.1;;
83229;19/10/2015;0000;;26.24;
83229;19/10/2015;1200;0;;
83229;20/10/2015;0000;;25.32;
83229;20/10/2015;1200;0;;
83229;21/10/2015;0000;;25.5;
83229;21/10/2015;1200;0;;
83229;22/10/2015;0000;;25.84;
83229;22/10/2015;1200;0;;
83229;23/10/2015;0000;;26.2;
83229;23/10/2015;1200;0.6;;
83229;24/10/2015;0000;;25.28;
83229;24/10/2015;1200;2.6;;
83229;25/10/2015;0000;;26.12;
83229;25/10/2015;1200;0;;
83229;26/10/2015;0000;;26.56;
83229;26/10/2015;1200;0.3;;
83229;27/10/2015;0000;;26.74;
83229;27/10/2015;1200;0.1;;
83229;28/10/2015;0000;;26.94;
83229;28/10/2015;1200;0;;
83229;29/10/2015;0000;;25.98;
83229;29/10/2015;1200;0;;
83229;30/10/2015;0000;;24.98;
83229;30/10/2015;1200;0.5;;
83229;31/10/2015;0000;;26.36;
83229;31/10/2015;1200;2;;
83229;01/11/2015;0000;;26.98;
83229;01/11/2015;1200;0;;
83229;02/11/2015;0000;;27.1;
83229;02/11/2015;1200;0;;
83229;03/11/2015;0000;;27.1;
83229;03/11/2015;1200;0.3;;
83229;04/11/2015;0000;;26.86;
83229;04/11/2015;1200;0;;
83229;05/11/2015;0000;;26.08;
83229;05/11/2015;1200;0;;
83229;06/11/2015;0000;;26.68;
83229;06/11/2015;1200;0;;
83229;07/11/2015;0000;;27.16;
83229;07/11/2015;1200;0;;
83229;08/11/2015;0000;;26.24;
83229;08/11/2015;1200;0;;
83229;09/11/2015;0000;;26.96;
83229;09/11/2015;1200;0.2;;
83229;10/11/2015;0000;;26.36;
83229;10/11/2015;1200;0;;
83229;11/11/2015;0000;;26.6;
83229;11/11/2015;1200;0.6;;
83229;12/11/2015;0000;;26.86;
83229;12/11/2015;1200;0;;
83229;13/11/2015;0000;;26.26;
83229;13/11/2015;1200;0;;
83229;14/11/2015;0000;;27.26;
83229;14/11/2015;1200;0;;
83229;15/11/2015;0000;;27.5;
83229;15/11/2015;1200;0;;
83229;16/11/2015;0000;;26.98;
83229;16/11/2015;1200;0;;
83229;17/11/2015;0000;;27.28;
83229;17/11/2015;1200;0;;
83229;18/11/2015;0000;;25.96;
83229;18/11/2015;1200;0;;
83229;19/11/2015;0000;;26.82;
83229;19/11/2015;1200;0;;
83229;20/11/2015;0000;;26.94;
83229;20/11/2015;1200;0;;
83229;21/11/2015;0000;;26.94;
83229;21/11/2015;1200;0;;
83229;22/11/2015;0000;;26.94;
83229;22/11/2015;1200;0;;
83229;23/11/2015;0000;;26.56;
83229;23/11/2015;1200;0;;
83229;24/11/2015;0000;;27.66;
83229;24/11/2015;1200;0;;
83229;25/11/2015;0000;;27.78;
83229;25/11/2015;1200;0;;
83229;26/11/2015;0000;;27.86;
83229;26/11/2015;1200;0;;
83229;27/11/2015;0000;;26.32;
83229;27/11/2015;1200;0.6;;
83229;28/11/2015;0000;;26.78;
83229;28/11/2015;1200;1.5;;
83229;29/11/2015;0000;;27.14;
83229;29/11/2015;1200;0;;
83229;30/11/2015;0000;;27.04;
83229;30/11/2015;1200;0;;
83229;01/12/2015;0000;;27.44;
83229;01/12/2015;1200;0;;
83229;02/12/2015;0000;;26.7;
83229;02/12/2015;1200;0;;
83229;03/12/2015;0000;;26.68;
83229;03/12/2015;1200;0;;
83229;04/12/2015;0000;;27.28;
83229;04/12/2015;1200;0;;
83229;05/12/2015;0000;;27.94;
83229;05/12/2015;1200;0;;
83229;06/12/2015;0000;;27.04;
83229;06/12/2015;1200;0;;
83229;07/12/2015;0000;;27.2;
83229;07/12/2015;1200;0;;
83229;08/12/2015;0000;;26.68;
83229;08/12/2015;1200;0;;
83229;09/12/2015;0000;;27.56;
83229;09/12/2015;1200;0;;
83229;10/12/2015;0000;;26.68;
83229;10/12/2015;1200;0;;
83229;11/12/2015;0000;;26.96;
83229;11/12/2015;1200;0;;
83229;12/12/2015;0000;;28.1;
83229;12/12/2015;1200;0;;
83229;13/12/2015;0000;;27.3;
83229;13/12/2015;1200;0;;
83229;14/12/2015;0000;;27.28;
83229;14/12/2015;1200;0.5;;
83229;15/12/2015;0000;;26.24;
83229;15/12/2015;1200;5.4;;
83229;16/12/2015;0000;;25.82;
83229;16/12/2015;1200;0;;
83229;17/12/2015;0000;;27.98;
83229;17/12/2015;1200;0;;
83229;18/12/2015;0000;;26.92;
83229;18/12/2015;1200;0.6;;
83229;19/12/2015;0000;;27.1;
83229;19/12/2015;1200;4;;
83229;20/12/2015;0000;;27.2;
83229;20/12/2015;1200;0.3;;
83229;21/12/2015;0000;;26.78;
83229;21/12/2015;1200;1.6;;
83229;22/12/2015;0000;;26.88;
83229;22/12/2015;1200;0.1;;
83229;23/12/2015;0000;;27.6;
83229;23/12/2015;1200;0.4;;
83229;24/12/2015;0000;;28.1;
83229;24/12/2015;1200;0;;
83229;25/12/2015;0000;;27.22;
83229;25/12/2015;1200;1.7;;
83229;26/12/2015;0000;;28.18;
83229;26/12/2015;1200;0;;
83229;27/12/2015;0000;;26.96;
83229;27/12/2015;1200;0;;
83229;28/12/2015;0000;;27.04;
83229;28/12/2015;1200;0.6;;
83229;29/12/2015;0000;;26.96;
83229;29/12/2015;1200;0.1;;
83229;30/12/2015;1200;0;;
83229;31/12/2015;0000;;28.12;
83229;31/12/2015;1200;0.4;;
83229;01/01/2016;0000;;27.08;
83229;01/01/2016;1200;0.3;;
83229;02/01/2016;0000;;27.22;
83229;02/01/2016;1200;0;;
83229;03/01/2016;0000;;27.36;
83229;03/01/2016;1200;0;;
83229;04/01/2016;0000;;23.9;
83229;04/01/2016;1200;12;;
83229;05/01/2016;0000;;25.4;
83229;05/01/2016;1200;50.4;;
83229;06/01/2016;0000;;23.8;
83229;06/01/2016;1200;26;;
83229;07/01/2016;0000;;26.66;
83229;07/01/2016;1200;0.3;;
83229;08/01/2016;0000;;26.36;
83229;08/01/2016;1200;0.8;;
83229;09/01/2016;0000;;27.4;
83229;09/01/2016;1200;0.1;;
83229;10/01/2016;0000;;26.18;
83229;10/01/2016;1200;19.8;;
83229;11/01/2016;0000;;27.06;
83229;11/01/2016;1200;0;;
83229;12/01/2016;0000;;27.12;
83229;12/01/2016;1200;0;;
83229;13/01/2016;0000;;27.98;
83229;13/01/2016;1200;0;;
83229;14/01/2016;0000;;28.22;
83229;14/01/2016;1200;0;;
83229;15/01/2016;0000;;27.2;
83229;15/01/2016;1200;0;;
83229;16/01/2016;0000;;27.48;
83229;16/01/2016;1200;0;;
83229;17/01/2016;0000;;27.46;
83229;17/01/2016;1200;0;;
83229;18/01/2016;0000;;25.66;
83229;18/01/2016;1200;1;;
83229;19/01/2016;0000;;27.42;
83229;19/01/2016;1200;0.6;;
83229;20/01/2016;0000;;27.04;
83229;20/01/2016;1200;0;;
83229;21/01/2016;0000;;24.56;
83229;21/01/2016;1200;12.6;;
83229;22/01/2016;0000;;26.14;
83229;22/01/2016;1200;14.8;;
83229;23/01/2016;0000;;26.08;
83229;23/01/2016;1200;1.3;;
83229;24/01/2016;0000;;27.06;
83229;24/01/2016;1200;16.7;;
83229;25/01/2016;0000;;27.72;
83229;25/01/2016;1200;0;;
83229;26/01/2016;0000;;26.92;
83229;26/01/2016;1200;0;;
83229;27/01/2016;0000;;27.56;
83229;27/01/2016;1200;0;;
83229;28/01/2016;0000;;27.76;
83229;28/01/2016;1200;0;;
83229;29/01/2016;0000;;27.7;
83229;29/01/2016;1200;0;;
83229;30/01/2016;0000;;27.62;
83229;30/01/2016;1200;0;;
83229;31/01/2016;0000;;26.32;
83229;31/01/2016;1200;5.8;;
83229;01/02/2016;0000;;27.04;
83229;01/02/2016;1200;0;;
83229;02/02/2016;0000;;25.08;
83229;02/02/2016;1200;0.4;;
83229;03/02/2016;0000;;25.76;
83229;03/02/2016;1200;3.5;;
83229;04/02/2016;0000;;27.2;
83229;04/02/2016;1200;0.3;;
83229;05/02/2016;0000;;26.86;
83229;05/02/2016;1200;0;;
83229;06/02/2016;0000;;27.68;
83229;06/02/2016;1200;0;;
83229;07/02/2016;0000;;26.98;
83229;07/02/2016;1200;0;;
83229;08/02/2016;0000;;27.34;
83229;08/02/2016;1200;0;;
83229;09/02/2016;0000;;27.52;
83229;09/02/2016;1200;0;;
83229;10/02/2016;0000;;28.2;
83229;10/02/2016;1200;0;;
83229;11/02/2016;0000;;27.62;
83229;11/02/2016;1200;0;;
83229;12/02/2016;0000;;27.52;
83229;12/02/2016;1200;0;;
83229;13/02/2016;0000;;27.9;
83229;13/02/2016;1200;0;;
83229;14/02/2016;0000;;28.42;
83229;14/02/2016;1200;0;;
83229;15/02/2016;1200;0;;
83229;16/02/2016;0000;;28.22;
83229;16/02/2016;1200;0;;
83229;17/02/2016;0000;;28.52;
83229;17/02/2016;1200;0;;
83229;18/02/2016;0000;;27.9;
83229;18/02/2016;1200;0.4;;
83229;19/02/2016;0000;;24.34;
83229;19/02/2016;1200;25.6;;
83229;20/02/2016;0000;;26.98;
83229;20/02/2016;1200;8;;
83229;21/02/2016;0000;;27.46;
83229;21/02/2016;1200;0;;
83229;22/02/2016;0000;;27.22;
83229;22/02/2016;1200;0;;
83229;23/02/2016;0000;;26.94;
83229;23/02/2016;1200;1;;
83229;24/02/2016;0000;;26.72;
83229;24/02/2016;1200;0;;
83229;25/02/2016;0000;;28.08;
83229;25/02/2016;1200;0;;
83229;26/02/2016;0000;;28.04;
83229;26/02/2016;1200;0;;
83229;27/02/2016;0000;;27.78;
83229;27/02/2016;1200;1.2;;
83229;28/02/2016;0000;;28.06;
83229;28/02/2016;1200;0.1;;
83229;29/02/2016;0000;;28.38;
83229;29/02/2016;1200;0;;
83229;01/03/2016;0000;;28.26;
83229;01/03/2016;1200;0;;
83229;02/03/2016;0000;;26.46;
83229;02/03/2016;1200;5.9;;
83229;03/03/2016;0000;;27.54;
83229;03/03/2016;1200;0;;
83229;04/03/2016;0000;;28.06;
83229;04/03/2016;1200;11;;
83229;05/03/2016;0000;;28.8;
83229;05/03/2016;1200;0;;
83229;06/03/2016;0000;;27.38;
83229;06/03/2016;1200;1.8;;
83229;07/03/2016;0000;;26.84;
83229;07/03/2016;1200;3.8;;
83229;08/03/2016;0000;;27.28;
83229;08/03/2016;1200;0;;
83229;09/03/2016;0000;;27.8;
83229;09/03/2016;1200;0.7;;
83229;10/03/2016;0000;;28.34;
83229;10/03/2016;1200;0;;
83229;11/03/2016;0000;;28.8;
83229;11/03/2016;1200;0;;
83229;12/03/2016;0000;;28.04;
83229;12/03/2016;1200;0;;
83229;13/03/2016;0000;;28.32;
83229;13/03/2016;1200;0.1;;
83229;14/03/2016;0000;;28.32;
83229;14/03/2016;1200;0;;
83229;15/03/2016;0000;;28.16;
83229;15/03/2016;1200;0;;
83229;16/03/2016;0000;;27.46;
83229;16/03/2016;1200;1.3;;
83229;17/03/2016;0000;;28.04;
83229;17/03/2016;1200;0.3;;
83229;18/03/2016;0000;;27.88;
83229;18/03/2016;1200;0;;
83229;19/03/2016;0000;;28.16;
83229;19/03/2016;1200;0;;
83229;20/03/2016;0000;;27.9;
83229;20/03/2016;1200;0;;
83229;21/03/2016;0000;;28.12;
83229;21/03/2016;1200;0;;
83229;22/03/2016;0000;;28.4;
83229;22/03/2016;1200;0;;
83229;23/03/2016;0000;;28.06;
83229;23/03/2016;1200;0;;
83229;24/03/2016;0000;;28.46;
83229;24/03/2016;1200;10.5;;
83229;25/03/2016;0000;;28.5;
83229;25/03/2016;1200;0;;
83229;26/03/2016;0000;;27.24;
83229;26/03/2016;1200;0.9;;
83229;27/03/2016;0000;;27.32;
83229;27/03/2016;1200;1.8;;
83229;28/03/2016;0000;;26.52;
83229;28/03/2016;1200;2.3;;
83229;29/03/2016;0000;;25.86;
83229;29/03/2016;1200;17.5;;
83229;30/03/2016;0000;;27.32;
83229;30/03/2016;1200;7.5;;
83229;31/03/2016;0000;;27.64;
83229;31/03/2016;1200;0.1;;
83229;01/04/2016;0000;;26.98;
83229;01/04/2016;1200;0.6;;
83229;02/04/2016;0000;;26.96;
83229;02/04/2016;1200;0.3;;
83229;03/04/2016;0000;;27.34;
83229;03/04/2016;1200;0;;
83229;04/04/2016;0000;;27.52;
83229;04/04/2016;1200;0;;
83229;05/04/2016;0000;;26.54;
83229;05/04/2016;1200;2;;
83229;06/04/2016;0000;;26.74;
83229;06/04/2016;1200;3.6;;
83229;07/04/2016;0000;;27.36;
83229;07/04/2016;1200;1.5;;
83229;08/04/2016;0000;;27.7;
83229;08/04/2016;1200;0;;
83229;09/04/2016;0000;;28.44;
83229;09/04/2016;1200;0;;
83229;10/04/2016;0000;;27.88;
83229;10/04/2016;1200;0;;
83229;11/04/2016;0000;;28.28;
83229;11/04/2016;1200;0;;
83229;12/04/2016;0000;;26.3;
83229;12/04/2016;1200;13.3;;
83229;13/04/2016;0000;;26.88;
83229;13/04/2016;1200;0.4;;
83229;14/04/2016;0000;;25.74;
83229;14/04/2016;1200;12.6;;
83229;15/04/2016;0000;;26.72;
83229;15/04/2016;1200;2.3;;
83229;16/04/2016;0000;;27.54;
83229;16/04/2016;1200;0;;
83229;17/04/2016;0000;;26.84;
83229;17/04/2016;1200;0;;
83229;18/04/2016;0000;;26.32;
83229;18/04/2016;1200;17.6;;
83229;19/04/2016;0000;;25.98;
83229;19/04/2016;1200;5.2;;
83229;20/04/2016;0000;;27.32;
83229;20/04/2016;1200;0;;
83229;21/04/2016;0000;;26.72;
83229;21/04/2016;1200;0;;
83229;22/04/2016;0000;;26.1;
83229;22/04/2016;1200;0.8;;
83229;23/04/2016;0000;;25.26;
83229;23/04/2016;1200;1;;
83229;24/04/2016;0000;;25.08;
83229;24/04/2016;1200;6.8;;
83229;25/04/2016;0000;;26.46;
83229;25/04/2016;1200;0.7;;
83229;26/04/2016;0000;;27.48;
83229;26/04/2016;1200;0;;
83229;27/04/2016;0000;;27.26;
83229;27/04/2016;1200;0;;
83229;28/04/2016;0000;;27.88;
83229;28/04/2016;1200;0;;
83229;29/04/2016;0000;;27.62;
83229;29/04/2016;1200;0;;
83229;30/04/2016;0000;;27.06;
83229;30/04/2016;1200;0;;
83229;01/05/2016;0000;;26.7;
83229;01/05/2016;1200;0;;
83229;02/05/2016;0000;;26.4;
83229;02/05/2016;1200;0;;
83229;03/05/2016;0000;;23.38;
83229;03/05/2016;1200;27.2;;
83229;04/05/2016;0000;;24.64;
83229;04/05/2016;1200;46.6;;
83229;05/05/2016;0000;;25.72;
83229;05/05/2016;1200;0;;
83229;06/05/2016;0000;;26.04;
83229;06/05/2016;1200;0.4;;
83229;07/05/2016;0000;;25.28;
83229;07/05/2016;1200;7.4;;
83229;08/05/2016;0000;;25.56;
83229;08/05/2016;1200;8.2;;
83229;09/05/2016;0000;;25.62;
83229;09/05/2016;1200;3.2;;
83229;10/05/2016;0000;;25.88;
83229;10/05/2016;1200;1.2;;
83229;11/05/2016;0000;;25.86;
83229;11/05/2016;1200;0;;
83229;12/05/2016;0000;;25.48;
83229;12/05/2016;1200;0;;
83229;13/05/2016;0000;;26.06;
83229;13/05/2016;1200;0;;
83229;14/05/2016;0000;;26.14;
83229;14/05/2016;1200;0.2;;
83229;15/05/2016;0000;;23.82;
83229;15/05/2016;1200;13.2;;
83229;16/05/2016;0000;;24.06;
83229;16/05/2016;1200;38.9;;
83229;17/05/2016;1200;0;;
83229;18/05/2016;0000;;25.78;
83229;18/05/2016;1200;0;;
83229;19/05/2016;0000;;25.76;
83229;19/05/2016;1200;0;;
83229;20/05/2016;0000;;24.8;
83229;20/05/2016;1200;2.7;;
83229;21/05/2016;0000;;24.96;
83229;21/05/2016;1200;10.8;;
83229;22/05/2016;0000;;25.46;
83229;22/05/2016;1200;0.2;;
83229;23/05/2016;0000;;24.84;
83229;23/05/2016;1200;0.5;;
83229;24/05/2016;0000;;25.1;
83229;24/05/2016;1200;24.1;;
83229;25/05/2016;0000;;24.92;
83229;25/05/2016;1200;21.7;;
83229;26/05/2016;0000;;25.08;
83229;26/05/2016;1200;9.3;;
83229;27/05/2016;0000;;25.32;
83229;27/05/2016;1200;0;;
83229;28/05/2016;0000;;23.54;
83229;28/05/2016;1200;7.4;;
83229;29/05/2016;0000;;24.9;
83229;29/05/2016;1200;9.7;;
83229;30/05/2016;0000;;24.06;
83229;30/05/2016;1200;6.5;;
83229;31/05/2016;0000;;24.9;
83229;31/05/2016;1200;2.8;;
83229;01/06/2016;0000;;24.74;
83229;01/06/2016;1200;0;;
83229;02/06/2016;0000;;25.24;
83229;02/06/2016;1200;0;;
83229;03/06/2016;0000;;25.88;
83229;03/06/2016;1200;0;;
83229;04/06/2016;0000;;25.66;
83229;04/06/2016;1200;0;;
83229;05/06/2016;0000;;26.2;
83229;05/06/2016;1200;0;;
83229;06/06/2016;0000;;26.34;
83229;06/06/2016;1200;0;;
83229;07/06/2016;0000;;26.18;
83229;07/06/2016;1200;0;;
83229;08/06/2016;0000;;26.02;
83229;08/06/2016;1200;0;;
83229;09/06/2016;0000;;25.3;
83229;09/06/2016;1200;0;;
83229;10/06/2016;0000;;26.04;
83229;10/06/2016;1200;0;;
83229;11/06/2016;0000;;25.42;
83229;11/06/2016;1200;0;;
83229;12/06/2016;0000;;26;
83229;12/06/2016;1200;0;;
83229;13/06/2016;0000;;24.14;
83229;13/06/2016;1200;1.4;;
83229;14/06/2016;0000;;23.5;
83229;14/06/2016;1200;27.9;;
83229;15/06/2016;0000;;23.02;
83229;15/06/2016;1200;22.8;;
83229;16/06/2016;0000;;23.64;
83229;16/06/2016;1200;2.9;;
83229;17/06/2016;0000;;23.98;
83229;17/06/2016;1200;2.1;;
83229;18/06/2016;0000;;22.94;
83229;18/06/2016;1200;0.9;;
83229;19/06/2016;0000;;24.06;
83229;19/06/2016;1200;22.9;;
83229;20/06/2016;0000;;24.1;
83229;20/06/2016;1200;2.8;;
83229;21/06/2016;0000;;24.4;
83229;21/06/2016;1200;1.5;;
83229;22/06/2016;0000;;24.36;
83229;22/06/2016;1200;0;;
83229;23/06/2016;0000;;24.8;
83229;23/06/2016;1200;1;;
83229;24/06/2016;0000;;24.08;
83229;24/06/2016;1200;0;;
83229;25/06/2016;0000;;24.1;
83229;25/06/2016;1200;3.7;;
83229;26/06/2016;0000;;22.56;
83229;26/06/2016;1200;7.3;;
83229;27/06/2016;0000;;23.3;
83229;27/06/2016;1200;10.6;;
83229;28/06/2016;0000;;23.06;
83229;28/06/2016;1200;2.4;;
83229;29/06/2016;0000;;22.98;
83229;29/06/2016;1200;7.4;;
83229;30/06/2016;0000;;23.7;
83229;30/06/2016;1200;8.6;;
83229;01/07/2016;0000;;23.5;
83229;01/07/2016;1200;1.6;;
83229;02/07/2016;0000;;22.82;
83229;02/07/2016;1200;12.6;;
83229;03/07/2016;0000;;23.1;
83229;03/07/2016;1200;4.9;;
83229;04/07/2016;0000;;24.56;
83229;04/07/2016;1200;6;;
83229;05/07/2016;0000;;23.5;
83229;05/07/2016;1200;6.7;;
83229;06/07/2016;0000;;23.98;
83229;06/07/2016;1200;4;;
83229;07/07/2016;0000;;23.66;
83229;07/07/2016;1200;0;;
83229;08/07/2016;0000;;24.34;
83229;08/07/2016;1200;0;;
83229;09/07/2016;0000;;23.54;
83229;09/07/2016;1200;0;;
83229;10/07/2016;0000;;23.44;
83229;10/07/2016;1200;13.8;;
83229;11/07/2016;0000;;23.96;
83229;11/07/2016;1200;0;;
83229;12/07/2016;0000;;23.44;
83229;12/07/2016;1200;1.8;;
83229;13/07/2016;0000;;24.22;
83229;13/07/2016;1200;0;;
83229;14/07/2016;0000;;24.46;
83229;14/07/2016;1200;0;;
83229;15/07/2016;0000;;24.78;
83229;15/07/2016;1200;0;;
83229;16/07/2016;0000;;24.44;
83229;16/07/2016;1200;0;;
83229;17/07/2016;0000;;25.5;
83229;17/07/2016;1200;0;;
83229;18/07/2016;0000;;24.22;
83229;18/07/2016;1200;0;;
83229;19/07/2016;0000;;23.62;
83229;19/07/2016;1200;3.2;;
83229;20/07/2016;0000;;24.38;
83229;20/07/2016;1200;0.8;;
83229;21/07/2016;0000;;24.88;
83229;21/07/2016;1200;0;;
83229;22/07/2016;0000;;24.48;
83229;22/07/2016;1200;0;;
83229;23/07/2016;0000;;23.36;
83229;23/07/2016;1200;1.5;;
83229;24/07/2016;0000;;23.4;
83229;24/07/2016;1200;10;;
83229;25/07/2016;0000;;23.66;
83229;25/07/2016;1200;4.8;;
83229;26/07/2016;0000;;23.88;
83229;26/07/2016;1200;5.9;;
83229;27/07/2016;0000;;23.86;
83229;27/07/2016;1200;2.5;;
83229;28/07/2016;0000;;24.78;
83229;28/07/2016;1200;0;;
83229;29/07/2016;0000;;23.56;
83229;29/07/2016;1200;1.8;;
83229;30/07/2016;0000;;23.88;
83229;30/07/2016;1200;5.5;;
83229;31/07/2016;0000;;23.48;
83229;31/07/2016;1200;4.1;;
83229;01/08/2016;0000;;23.22;
83229;01/08/2016;1200;9;;
83229;02/08/2016;0000;;23.9;
83229;02/08/2016;1200;6.9;;
83229;03/08/2016;0000;;24.56;
83229;03/08/2016;1200;2.2;;
83229;04/08/2016;0000;;23.82;
83229;04/08/2016;1200;0;;
83229;05/08/2016;0000;;22.58;
83229;05/08/2016;1200;10.7;;
83229;06/08/2016;0000;;24.38;
83229;06/08/2016;1200;3;;
83229;07/08/2016;0000;;23.58;
83229;07/08/2016;1200;0;;
83229;08/08/2016;0000;;23.82;
83229;08/08/2016;1200;0.3;;
83229;09/08/2016;0000;;24.72;
83229;09/08/2016;1200;0;;
83229;10/08/2016;0000;;24.82;
83229;10/08/2016;1200;0;;
83229;11/08/2016;0000;;24.32;
83229;11/08/2016;1200;0;;
83229;12/08/2016;0000;;23.94;
83229;12/08/2016;1200;0;;
83229;13/08/2016;0000;;23.08;
83229;13/08/2016;1200;0.8;;
83229;14/08/2016;0000;;24.42;
83229;14/08/2016;1200;0.1;;
83229;15/08/2016;0000;;24.86;
83229;15/08/2016;1200;0;;
83229;16/08/2016;0000;;25.24;
83229;16/08/2016;1200;0;;
83229;17/08/2016;0000;;25.74;
83229;17/08/2016;1200;0;;
83229;18/08/2016;0000;;25.36;
83229;18/08/2016;1200;0;;
83229;19/08/2016;0000;;25.56;
83229;19/08/2016;1200;0.9;;
83229;20/08/2016;0000;;24.14;
83229;20/08/2016;1200;0.5;;
83229;21/08/2016;0000;;24.64;
83229;21/08/2016;1200;1.3;;
83229;22/08/2016;0000;;24.82;
83229;22/08/2016;1200;0;;
83229;23/08/2016;0000;;25.36;
83229;23/08/2016;1200;0;;
83229;24/08/2016;0000;;23.56;
83229;24/08/2016;1200;1.6;;
83229;25/08/2016;0000;;23.64;
83229;25/08/2016;1200;97.5;;
83229;26/08/2016;0000;;22.2;
83229;26/08/2016;1200;10;;
83229;27/08/2016;0000;;23.9;
83229;27/08/2016;1200;17.8;;
83229;28/08/2016;0000;;23.98;
83229;28/08/2016;1200;0.2;;
83229;29/08/2016;0000;;22.9;
83229;29/08/2016;1200;12.4;;
83229;30/08/2016;0000;;25;
83229;30/08/2016;1200;5.7;;
83229;31/08/2016;0000;;25.12;
83229;31/08/2016;1200;0;;
83229;01/09/2016;0000;;24.4;
83229;01/09/2016;1200;0.1;;
83229;02/09/2016;0000;;24.36;
83229;02/09/2016;1200;4.9;;
83229;03/09/2016;0000;;23.72;
83229;03/09/2016;1200;2.1;;
83229;04/09/2016;0000;;23.12;
83229;04/09/2016;1200;8;;
83229;05/09/2016;0000;;23.12;
83229;05/09/2016;1200;5.5;;
83229;06/09/2016;0000;;24.48;
83229;06/09/2016;1200;0.3;;
83229;07/09/2016;0000;;24.54;
83229;07/09/2016;1200;0;;
83229;08/09/2016;0000;;24.62;
83229;08/09/2016;1200;0;;
83229;09/09/2016;0000;;24.06;
83229;09/09/2016;1200;1.9;;
83229;10/09/2016;0000;;23.3;
83229;10/09/2016;1200;1.9;;
83229;11/09/2016;0000;;23.68;
83229;11/09/2016;1200;4.9;;
83229;12/09/2016;0000;;24.68;
83229;12/09/2016;1200;1.5;;
83229;13/09/2016;0000;;24.58;
83229;13/09/2016;1200;0;;
83229;14/09/2016;0000;;23.6;
83229;14/09/2016;1200;22;;
83229;15/09/2016;0000;;25.04;
83229;15/09/2016;1200;0;;
83229;16/09/2016;0000;;25.3;
83229;16/09/2016;1200;0;;
83229;17/09/2016;0000;;25.14;
83229;17/09/2016;1200;0.6;;
83229;18/09/2016;0000;;24.78;
83229;18/09/2016;1200;0.1;;
83229;19/09/2016;0000;;25.06;
83229;19/09/2016;1200;0;;
83229;20/09/2016;0000;;25.22;
83229;20/09/2016;1200;0;;
83229;21/09/2016;0000;;25.98;
83229;21/09/2016;1200;0;;
83229;22/09/2016;0000;;25.14;
83229;22/09/2016;1200;0;;
83229;23/09/2016;0000;;22.76;
83229;23/09/2016;1200;30.8;;
83229;24/09/2016;0000;;23.02;
83229;24/09/2016;1200;25.2;;
83229;25/09/2016;0000;;24.28;
83229;25/09/2016;1200;5.8;;
83229;26/09/2016;0000;;25.6;
83229;26/09/2016;1200;0.4;;
83229;27/09/2016;0000;;25.46;
83229;27/09/2016;1200;0;;
83229;28/09/2016;0000;;23.5;
83229;28/09/2016;1200;0.7;;
83229;29/09/2016;0000;;25.08;
83229;29/09/2016;1200;5.6;;
83229;30/09/2016;0000;;25.48;
83229;30/09/2016;1200;0;;
83229;01/10/2016;0000;;25.96;
83229;01/10/2016;1200;3;;
83229;02/10/2016;0000;;25.94;
83229;02/10/2016;1200;0;;
83229;03/10/2016;0000;;25.7;
83229;03/10/2016;1200;1.8;;
83229;04/10/2016;0000;;25;
83229;04/10/2016;1200;1.7;;
83229;05/10/2016;0000;;25.16;
83229;05/10/2016;1200;0;;
83229;06/10/2016;0000;;25.96;
83229;06/10/2016;1200;0;;
83229;07/10/2016;0000;;26.02;
83229;07/10/2016;1200;6.1;;
83229;08/10/2016;0000;;25.64;
83229;08/10/2016;1200;23.8;;
83229;09/10/2016;0000;;26.36;
83229;09/10/2016;1200;0;;
83229;10/10/2016;0000;;25.8;
83229;10/10/2016;1200;0;;
83229;11/10/2016;0000;;25.72;
83229;11/10/2016;1200;0;;
83229;12/10/2016;0000;;25.04;
83229;12/10/2016;1200;1.6;;
83229;13/10/2016;0000;;24.9;
83229;13/10/2016;1200;7.6;;
83229;14/10/2016;0000;;25.86;
83229;14/10/2016;1200;0.9;;
83229;15/10/2016;0000;;26.18;
83229;15/10/2016;1200;0;;
83229;16/10/2016;0000;;25.1;
83229;16/10/2016;1200;1.6;;
83229;17/10/2016;0000;;24.38;
83229;17/10/2016;1200;1.7;;
83229;18/10/2016;0000;;24.94;
83229;18/10/2016;1200;4.5;;
83229;19/10/2016;0000;;25.96;
83229;19/10/2016;1200;0;;
83229;20/10/2016;0000;;26.66;
83229;20/10/2016;1200;0;;
83229;21/10/2016;0000;;26.54;
83229;21/10/2016;1200;0;;
83229;22/10/2016;0000;;26.86;
83229;22/10/2016;1200;0;;
83229;23/10/2016;0000;;26.46;
83229;23/10/2016;1200;0;;
83229;24/10/2016;0000;;26.26;
83229;24/10/2016;1200;0;;
83229;25/10/2016;0000;;26.52;
83229;25/10/2016;1200;0;;
83229;26/10/2016;0000;;26.38;
83229;26/10/2016;1200;0;;
83229;27/10/2016;0000;;26.36;
83229;27/10/2016;1200;0;;
83229;28/10/2016;0000;;26.44;
83229;28/10/2016;1200;0;;
83229;29/10/2016;0000;;26.64;
83229;29/10/2016;1200;0;;
83229;30/10/2016;0000;;25.54;
83229;30/10/2016;1200;19.8;;
83229;31/10/2016;0000;;25.84;
83229;31/10/2016;1200;0.6;;
83229;01/11/2016;0000;;26.42;
83229;01/11/2016;1200;0;;
83229;02/11/2016;0000;;26.66;
83229;02/11/2016;1200;0;;
83229;03/11/2016;0000;;26.74;
83229;03/11/2016;1200;0;;
83229;04/11/2016;0000;;25.96;
83229;04/11/2016;1200;0.3;;
83229;05/11/2016;0000;;25.42;
83229;05/11/2016;1200;6.5;;
83229;06/11/2016;0000;;24.74;
83229;06/11/2016;1200;9.5;;
83229;07/11/2016;0000;;26.04;
83229;07/11/2016;1200;0.9;;
83229;08/11/2016;0000;;25.8;
83229;08/11/2016;1200;6.3;;
83229;09/11/2016;0000;;26.58;
83229;09/11/2016;1200;0;;
83229;10/11/2016;0000;;26.24;
83229;10/11/2016;1200;0;;
83229;11/11/2016;0000;;26.4;
83229;11/11/2016;1200;0;;
83229;12/11/2016;0000;;27.3;
83229;12/11/2016;1200;0.2;;
83229;13/11/2016;0000;;27.32;
83229;13/11/2016;1200;0;;
83229;14/11/2016;0000;;26.42;
83229;14/11/2016;1200;0;;
83229;15/11/2016;0000;;26.86;
83229;15/11/2016;1200;0.6;;
83229;16/11/2016;0000;;26.82;
83229;16/11/2016;1200;0;;
83229;17/11/2016;0000;;27.04;
83229;17/11/2016;1200;0;;
83229;18/11/2016;0000;;27.1;
83229;18/11/2016;1200;4.5;;
83229;19/11/2016;0000;;26.02;
83229;19/11/2016;1200;0;;
83229;20/11/2016;0000;;23.18;
83229;20/11/2016;1200;4.8;;
83229;21/11/2016;0000;;24.36;
83229;21/11/2016;1200;20.9;;
83229;22/11/2016;0000;;25.12;
83229;22/11/2016;1200;0;;
83229;23/11/2016;0000;;26.3;
83229;23/11/2016;1200;0;;
83229;24/11/2016;0000;;26.8;
83229;24/11/2016;1200;0;;
83229;25/11/2016;0000;;26.74;
83229;25/11/2016;1200;0;;
83229;26/11/2016;0000;;26.26;
83229;26/11/2016;1200;0;;
83229;27/11/2016;0000;;26.26;
83229;27/11/2016;1200;0;;
83229;28/11/2016;0000;;26.34;
83229;28/11/2016;1200;0;;
83229;29/11/2016;0000;;26.26;
83229;29/11/2016;1200;0;;
83229;30/11/2016;0000;;26.66;
83229;30/11/2016;1200;0;;
83229;01/12/2016;0000;;27.98;
83229;01/12/2016;1200;0;;
83229;02/12/2016;0000;;25.56;
83229;02/12/2016;1200;4.6;;
83229;03/12/2016;0000;;26.58;
83229;03/12/2016;1200;7.9;;
83229;04/12/2016;0000;;26.58;
83229;04/12/2016;1200;0.9;;
83229;05/12/2016;0000;;26.96;
83229;05/12/2016;1200;0;;
83229;06/12/2016;0000;;26.86;
83229;06/12/2016;1200;0;;
83229;07/12/2016;0000;;27.12;
83229;07/12/2016;1200;0;;
83229;08/12/2016;0000;;27.26;
83229;08/12/2016;1200;0;;
83229;09/12/2016;0000;;27.08;
83229;09/12/2016;1200;0;;
83229;10/12/2016;0000;;26.42;
83229;10/12/2016;1200;0;;
83229;11/12/2016;0000;;27;
83229;11/12/2016;1200;0;;
83229;12/12/2016;0000;;27.06;
83229;12/12/2016;1200;0;;
83229;13/12/2016;0000;;27.58;
83229;13/12/2016;1200;0;;
83229;14/12/2016;0000;;27.42;
83229;14/12/2016;1200;0;;
83229;15/12/2016;0000;;28.18;
83229;15/12/2016;1200;0;;
83229;16/12/2016;0000;;26.9;
83229;16/12/2016;1200;0;;
83229;17/12/2016;0000;;26.2;
83229;17/12/2016;1200;0;;
83229;18/12/2016;0000;;26.78;
83229;18/12/2016;1200;4;;
83229;19/12/2016;0000;;27.02;
83229;19/12/2016;1200;0.3;;
83229;20/12/2016;0000;;24.26;
83229;20/12/2016;1200;26.7;;
83229;21/12/2016;0000;;26.1;
83229;21/12/2016;1200;0.1;;
83229;22/12/2016;0000;;26.14;
83229;22/12/2016;1200;5.4;;
83229;23/12/2016;0000;;26.3;
83229;23/12/2016;1200;0.1;;
83229;24/12/2016;0000;;25.94;
83229;24/12/2016;1200;1.2;;
83229;25/12/2016;0000;;26.16;
83229;25/12/2016;1200;0.9;;
83229;26/12/2016;0000;;27.64;
83229;26/12/2016;1200;0;;
83229;27/12/2016;0000;;27.42;
83229;27/12/2016;1200;0;;
83229;28/12/2016;0000;;27.44;
83229;28/12/2016;1200;0;;
83229;29/12/2016;0000;;26.66;
83229;29/12/2016;1200;0;;
83229;30/12/2016;0000;;27.08;
83229;30/12/2016;1200;1.2;;
83229;31/12/2016;0000;;27.52;
83229;31/12/2016;1200;0;;
83229;01/01/2017;0000;;27.16;
83229;01/01/2017;1200;0.2;;
83229;02/01/2017;0000;;27.78;
83229;02/01/2017;1200;0;;
83229;03/01/2017;0000;;27.2;
83229;03/01/2017;1200;0;;
83229;04/01/2017;0000;;27.84;
83229;04/01/2017;1200;0;;
83229;05/01/2017;0000;;27.76;
83229;05/01/2017;1200;0;;
83229;06/01/2017;0000;;26.94;
83229;06/01/2017;1200;0;;
83229;07/01/2017;0000;;26.74;
83229;07/01/2017;1200;0.1;;
83229;08/01/2017;0000;;26.4;
83229;08/01/2017;1200;1.2;;
83229;09/01/2017;0000;;27.82;
83229;09/01/2017;1200;0;;
83229;10/01/2017;0000;;27.64;
83229;10/01/2017;1200;0;;
83229;11/01/2017;0000;;27.74;
83229;11/01/2017;1200;0;;
83229;12/01/2017;0000;;28.4;
83229;12/01/2017;1200;0;;
83229;13/01/2017;0000;;27.42;
83229;13/01/2017;1200;1;;
83229;14/01/2017;0000;;27.72;
83229;14/01/2017;1200;0;;
83229;15/01/2017;0000;;28.08;
83229;15/01/2017;1200;0.1;;
83229;16/01/2017;0000;;27.42;
83229;16/01/2017;1200;0;;
83229;17/01/2017;0000;;26.06;
83229;17/01/2017;1200;0;;
83229;18/01/2017;0000;;27.68;
83229;18/01/2017;1200;0.6;;
83229;19/01/2017;0000;;27.56;
83229;19/01/2017;1200;0;;
83229;20/01/2017;0000;;26.84;
83229;20/01/2017;1200;2.6;;
83229;21/01/2017;0000;;27.62;
83229;21/01/2017;1200;0;;
83229;22/01/2017;0000;;28.36;
83229;22/01/2017;1200;0;;
83229;23/01/2017;0000;;28.5;
83229;23/01/2017;1200;0;;
83229;24/01/2017;0000;;28.26;
83229;24/01/2017;1200;0.1;;
83229;25/01/2017;0000;;28.02;
83229;25/01/2017;1200;0.4;;
83229;26/01/2017;0000;;27.68;
83229;26/01/2017;1200;0;;
83229;27/01/2017;0000;;28.5;
83229;27/01/2017;1200;0;;
83229;28/01/2017;0000;;26.96;
83229;28/01/2017;1200;8;;
83229;29/01/2017;0000;;26.44;
83229;29/01/2017;1200;7.7;;
83229;30/01/2017;0000;;26.76;
83229;30/01/2017;1200;1.2;;
83229;31/01/2017;0000;;27.06;
83229;31/01/2017;1200;0.3;;
83229;01/02/2017;0000;;26.84;
83229;01/02/2017;1200;0;;
83229;02/02/2017;0000;;27.62;
83229;02/02/2017;1200;0;;
83229;03/02/2017;0000;;27.78;
83229;03/02/2017;1200;0;;
83229;04/02/2017;0000;;27.86;
83229;04/02/2017;1200;0;;
83229;05/02/2017;0000;;28.14;
83229;05/02/2017;1200;0;;
83229;06/02/2017;0000;;28.24;
83229;06/02/2017;1200;0;;
83229;07/02/2017;0000;;27.64;
83229;07/02/2017;1200;0;;
83229;08/02/2017;0000;;27.92;
83229;08/02/2017;1200;0;;
83229;09/02/2017;0000;;27.02;
83229;09/02/2017;1200;0;;
83229;10/02/2017;0000;;27.4;
83229;10/02/2017;1200;0;;
83229;11/02/2017;0000;;27.46;
83229;11/02/2017;1200;0;;
83229;12/02/2017;0000;;27.22;
83229;12/02/2017;1200;4;;
83229;13/02/2017;0000;;26.58;
83229;13/02/2017;1200;16.5;;
83229;14/02/2017;0000;;27.32;
83229;14/02/2017;1200;0.4;;
83229;15/02/2017;0000;;26.62;
83229;15/02/2017;1200;0.7;;
83229;16/02/2017;0000;;26.84;
83229;16/02/2017;1200;1.5;;
83229;17/02/2017;0000;;26.66;
83229;17/02/2017;1200;1.3;;
83229;18/02/2017;0000;;27.64;
83229;18/02/2017;1200;0.2;;
83229;19/02/2017;0000;;27.12;
83229;19/02/2017;1200;0;;
83229;20/02/2017;0000;;27;
83229;20/02/2017;1200;4;;
83229;21/02/2017;0000;;24.06;
83229;21/02/2017;1200;24.7;;
83229;22/02/2017;0000;;26.46;
83229;22/02/2017;1200;21.6;;
83229;23/02/2017;0000;;26.48;
83229;23/02/2017;1200;3.6;;
83229;24/02/2017;0000;;28.14;
83229;24/02/2017;1200;0;;
83229;25/02/2017;0000;;27.62;
83229;25/02/2017;1200;0;;
83229;26/02/2017;0000;;27.76;
83229;26/02/2017;1200;0;;
83229;27/02/2017;0000;;26.84;
83229;27/02/2017;1200;3.8;;
83229;28/02/2017;0000;;27.56;
83229;28/02/2017;1200;13.5;;
83229;01/03/2017;0000;;27.36;
83229;01/03/2017;1200;0.7;;
83229;02/03/2017;0000;;26.94;
83229;02/03/2017;1200;0.4;;
83229;03/03/2017;0000;;26.2;
83229;03/03/2017;1200;1.4;;
83229;04/03/2017;0000;;26.54;
83229;04/03/2017;1200;0;;
83229;05/03/2017;0000;;27.1;
83229;05/03/2017;1200;0;;
83229;06/03/2017;0000;;27.22;
83229;06/03/2017;1200;0;;
83229;07/03/2017;0000;;28.58;
83229;07/03/2017;1200;0;;
83229;08/03/2017;0000;;27.2;
83229;08/03/2017;1200;0;;
83229;09/03/2017;0000;;27.26;
83229;09/03/2017;1200;0;;
83229;10/03/2017;0000;;25.92;
83229;10/03/2017;1200;3.8;;
83229;11/03/2017;0000;;26.88;
83229;11/03/2017;1200;0.8;;
83229;12/03/2017;0000;;27.46;
83229;12/03/2017;1200;0.8;;
83229;13/03/2017;0000;;27.62;
83229;13/03/2017;1200;0;;
83229;14/03/2017;0000;;27.64;
83229;14/03/2017;1200;0;;
83229;15/03/2017;0000;;25.9;
83229;15/03/2017;1200;1.2;;
83229;16/03/2017;0000;;25.74;
83229;16/03/2017;1200;16.6;;
83229;17/03/2017;0000;;25.2;
83229;17/03/2017;1200;10.5;;
83229;18/03/2017;0000;;27.1;
83229;18/03/2017;1200;30.6;;
83229;19/03/2017;0000;;27.6;
83229;19/03/2017;1200;0;;
83229;20/03/2017;0000;;27.96;
83229;20/03/2017;1200;0;;
83229;21/03/2017;0000;;27.4;
83229;21/03/2017;1200;0;;
83229;22/03/2017;0000;;24.62;
83229;22/03/2017;1200;42.2;;
83229;23/03/2017;0000;;25.32;
83229;23/03/2017;1200;4.3;;
83229;24/03/2017;0000;;25.58;
83229;24/03/2017;1200;6.6;;
83229;25/03/2017;0000;;26.82;
83229;25/03/2017;1200;3.6;;
83229;26/03/2017;0000;;27.54;
83229;26/03/2017;1200;0;;
83229;27/03/2017;0000;;27.28;
83229;27/03/2017;1200;0;;
83229;28/03/2017;0000;;27.38;
83229;28/03/2017;1200;0;;
83229;29/03/2017;0000;;26.22;
83229;29/03/2017;1200;0;;
83229;30/03/2017;0000;;24.6;
83229;30/03/2017;1200;0;;
83229;31/03/2017;0000;;26.16;
83229;31/03/2017;1200;57.6;;
83229;01/04/2017;0000;;26.48;
83229;01/04/2017;1200;0.2;;
83229;02/04/2017;0000;;24.76;
83229;02/04/2017;1200;4.8;;
83229;03/04/2017;0000;;24.1;
83229;03/04/2017;1200;5.8;;
83229;04/04/2017;0000;;23.2;
83229;04/04/2017;1200;27.5;;
83229;05/04/2017;0000;;25.76;
83229;05/04/2017;1200;6.3;;
83229;06/04/2017;0000;;25.4;
83229;06/04/2017;1200;10.6;;
83229;07/04/2017;0000;;26.9;
83229;07/04/2017;1200;0;;
83229;08/04/2017;0000;;26.38;
83229;08/04/2017;1200;8.2;;
83229;09/04/2017;0000;;26.8;
83229;09/04/2017;1200;3.8;;
83229;10/04/2017;0000;;27;
83229;10/04/2017;1200;1;;
83229;11/04/2017;0000;;27.32;
83229;11/04/2017;1200;0;;
83229;12/04/2017;0000;;27;
83229;12/04/2017;1200;0;;
83229;13/04/2017;0000;;27.28;
83229;13/04/2017;1200;0;;
83229;14/04/2017;0000;;24.6;
83229;14/04/2017;1200;4.7;;
83229;15/04/2017;0000;;24.98;
83229;15/04/2017;1200;25;;
83229;16/04/2017;0000;;25.64;
83229;16/04/2017;1200;8.7;;
83229;17/04/2017;0000;;26.46;
83229;17/04/2017;1200;0;;
83229;18/04/2017;0000;;26.74;
83229;18/04/2017;1200;0;;
83229;19/04/2017;0000;;25.78;
83229;19/04/2017;1200;6;;
83229;20/04/2017;0000;;24.68;
83229;20/04/2017;1200;14.1;;
83229;21/04/2017;0000;;24.08;
83229;21/04/2017;1200;19.2;;
83229;22/04/2017;0000;;25.8;
83229;22/04/2017;1200;4.2;;
83229;23/04/2017;0000;;27.28;
83229;23/04/2017;1200;0.4;;
83229;24/04/2017;0000;;27.32;
83229;24/04/2017;1200;0;;
83229;25/04/2017;0000;;26.66;
83229;25/04/2017;1200;0;;
83229;26/04/2017;0000;;26.32;
83229;26/04/2017;1200;0.6;;
83229;27/04/2017;0000;;26.72;
83229;27/04/2017;1200;0;;
83229;28/04/2017;0000;;26.9;
83229;28/04/2017;1200;0.5;;
83229;29/04/2017;0000;;27.08;
83229;29/04/2017;1200;0.4;;
83229;30/04/2017;0000;;27.06;
83229;30/04/2017;1200;0;;
83229;01/05/2017;0000;;24.92;
83229;01/05/2017;1200;1.8;;
83229;02/05/2017;0000;;25.1;
83229;02/05/2017;1200;8.8;;
83229;03/05/2017;0000;;25.34;
83229;03/05/2017;1200;3.5;;
83229;04/05/2017;0000;;24.42;
83229;04/05/2017;1200;2.4;;
83229;05/05/2017;0000;;23.56;
83229;05/05/2017;1200;58.9;;
83229;06/05/2017;0000;;25.1;
83229;06/05/2017;1200;24.5;;
83229;07/05/2017;0000;;25.78;
83229;07/05/2017;1200;0;;
83229;08/05/2017;0000;;26;
83229;08/05/2017;1200;0;;
83229;09/05/2017;0000;;26.02;
83229;09/05/2017;1200;0;;
83229;10/05/2017;0000;;26.3;
83229;10/05/2017;1200;0;;
83229;11/05/2017;0000;;26.1;
83229;11/05/2017;1200;0;;
83229;12/05/2017;0000;;23.86;
83229;12/05/2017;1200;1.4;;
83229;13/05/2017;0000;;23.56;
83229;13/05/2017;1200;30.9;;
83229;14/05/2017;0000;;24.14;
83229;14/05/2017;1200;25.4;;
83229;15/05/2017;0000;;25.74;
83229;15/05/2017;1200;5.1;;
83229;16/05/2017;0000;;26.1;
83229;16/05/2017;1200;0;;
83229;17/05/2017;0000;;24.74;
83229;17/05/2017;1200;37.2;;
83229;18/05/2017;0000;;23.76;
83229;18/05/2017;1200;25.6;;
83229;19/05/2017;0000;;23.96;
83229;19/05/2017;1200;18;;
83229;20/05/2017;0000;;24.28;
83229;20/05/2017;1200;7.9;;
83229;21/05/2017;0000;;26.06;
83229;21/05/2017;1200;0;;
83229;22/05/2017;0000;;24.76;
83229;22/05/2017;1200;9.5;;
83229;23/05/2017;0000;;25.56;
83229;23/05/2017;1200;1.2;;
83229;24/05/2017;0000;;25.92;
83229;24/05/2017;1200;0;;
83229;25/05/2017;0000;;25.62;
83229;25/05/2017;1200;0.4;;
83229;26/05/2017;0000;;25.2;
83229;26/05/2017;1200;0;;
83229;27/05/2017;0000;;23.18;
83229;27/05/2017;1200;13.3;;
83229;28/05/2017;0000;;25.18;
83229;28/05/2017;1200;32.8;;
83229;29/05/2017;0000;;23.72;
83229;29/05/2017;1200;4.2;;
83229;30/05/2017;0000;;23.78;
83229;30/05/2017;1200;0.3;;
83229;31/05/2017;0000;;23.5;
83229;31/05/2017;1200;11.2;;
83229;01/06/2017;0000;;24.66;
83229;01/06/2017;1200;0.1;;
83229;02/06/2017;0000;;25.06;
83229;02/06/2017;1200;3.2;;
83229;03/06/2017;0000;;25.5;
83229;03/06/2017;1200;1.4;;
83229;04/06/2017;0000;;24.9;
83229;04/06/2017;1200;5.5;;
83229;05/06/2017;0000;;25.3;
83229;05/06/2017;1200;10.7;;
83229;06/06/2017;0000;;25.52;
83229;06/06/2017;1200;0.8;;
83229;07/06/2017;0000;;25.6;
83229;07/06/2017;1200;1.2;;
83229;08/06/2017;0000;;25.3;
83229;08/06/2017;1200;0;;
83229;09/06/2017;0000;;24.16;
83229;09/06/2017;1200;2;;
83229;10/06/2017;0000;;24.56;
83229;10/06/2017;1200;6.8;;
83229;11/06/2017;0000;;25.76;
83229;11/06/2017;1200;0;;
83229;12/06/2017;0000;;25.32;
83229;12/06/2017;1200;0.6;;
83229;13/06/2017;0000;;23.58;
83229;13/06/2017;1200;2;;
83229;14/06/2017;0000;;24.46;
83229;14/06/2017;1200;0;;
83229;15/06/2017;0000;;24.5;
83229;15/06/2017;1200;0.5;;
83229;16/06/2017;0000;;24.1;
83229;16/06/2017;1200;2.4;;
83229;17/06/2017;0000;;24.1;
83229;17/06/2017;1200;0.8;;
83229;18/06/2017;0000;;23.54;
83229;18/06/2017;1200;1.5;;
83229;19/06/2017;0000;;23.54;
83229;19/06/2017;1200;6.7;;
83229;20/06/2017;0000;;23.84;
83229;20/06/2017;1200;1.5;;
83229;21/06/2017;0000;;24.3;
83229;21/06/2017;1200;3.6;;
83229;22/06/2017;0000;;24.04;
83229;22/06/2017;1200;1.4;;
83229;23/06/2017;0000;;23.38;
83229;23/06/2017;1200;5.8;;
83229;24/06/2017;0000;;22.72;
83229;24/06/2017;1200;3.5;;
83229;25/06/2017;0000;;23.18;
83229;25/06/2017;1200;9;;
83229;26/06/2017;0000;;23.22;
83229;26/06/2017;1200;2.2;;
83229;27/06/2017;0000;;23.1;
83229;27/06/2017;1200;8.1;;
83229;28/06/2017;0000;;23.64;
83229;28/06/2017;1200;1.2;;
83229;29/06/2017;0000;;23.86;
83229;29/06/2017;1200;3.6;;
83229;30/06/2017;0000;;23.02;
83229;30/06/2017;1200;19.6;;
83229;01/07/2017;0000;;24.34;
83229;01/07/2017;1200;0.5;;
83229;02/07/2017;0000;;23.94;
83229;02/07/2017;1200;0;;
83229;03/07/2017;0000;;22.34;
83229;03/07/2017;1200;3;;
83229;04/07/2017;0000;;22.18;
83229;04/07/2017;1200;24.2;;
83229;05/07/2017;0000;;22.18;
83229;05/07/2017;1200;4.2;;
83229;06/07/2017;0000;;22.36;
83229;06/07/2017;1200;3.5;;
83229;07/07/2017;0000;;23.24;
83229;07/07/2017;1200;2.6;;
83229;08/07/2017;0000;;22.62;
83229;08/07/2017;1200;0.7;;
83229;09/07/2017;0000;;23.04;
83229;09/07/2017;1200;2;;
83229;10/07/2017;0000;;22.48;
83229;10/07/2017;1200;17.5;;
83229;11/07/2017;0000;;23.3;
83229;11/07/2017;1200;42.6;;
83229;12/07/2017;0000;;22.86;
83229;12/07/2017;1200;0.5;;
83229;13/07/2017;0000;;23.34;
83229;13/07/2017;1200;7.3;;
83229;14/07/2017;0000;;22.34;
83229;14/07/2017;1200;12.7;;
83229;15/07/2017;0000;;22.96;
83229;15/07/2017;1200;9.8;;
83229;16/07/2017;0000;;22.6;
83229;16/07/2017;1200;3.8;;
83229;17/07/2017;0000;;23.02;
83229;17/07/2017;1200;6.1;;
83229;18/07/2017;0000;;21.9;
83229;18/07/2017;1200;3;;
83229;19/07/2017;0000;;22.6;
83229;19/07/2017;1200;1.9;;
83229;20/07/2017;0000;;22.12;
83229;20/07/2017;1200;14.2;;
83229;21/07/2017;0000;;23.44;
83229;21/07/2017;1200;1;;
83229;22/07/2017;0000;;23.5;
83229;22/07/2017;1200;0;;
83229;23/07/2017;0000;;23.78;
83229;23/07/2017;1200;0;;
83229;24/07/2017;0000;;23.14;
83229;24/07/2017;1200;8.5;;
83229;25/07/2017;0000;;22.94;
83229;25/07/2017;1200;0.2;;
83229;26/07/2017;0000;;22.34;
83229;26/07/2017;1200;8.8;;
83229;27/07/2017;0000;;22.44;
83229;27/07/2017;1200;9.3;;
83229;28/07/2017;0000;;22.92;
83229;28/07/2017;1200;6.1;;
83229;29/07/2017;0000;;23.36;
83229;29/07/2017;1200;4.4;;
83229;30/07/2017;0000;;21.38;
83229;30/07/2017;1200;19.5;;
83229;31/07/2017;0000;;21.24;
83229;31/07/2017;1200;10.5;;
83229;01/08/2017;0000;;22.7;
83229;01/08/2017;1200;5.3;;
83229;02/08/2017;0000;;22.24;
83229;02/08/2017;1200;0;;
83229;03/08/2017;0000;;22.9;
83229;03/08/2017;1200;0;;
83229;04/08/2017;0000;;23.78;
83229;04/08/2017;1200;0;;
83229;05/08/2017;0000;;23.98;
83229;05/08/2017;1200;0;;
83229;06/08/2017;0000;;23.44;
83229;06/08/2017;1200;1;;
83229;07/08/2017;0000;;23.02;
83229;07/08/2017;1200;1.1;;
83229;08/08/2017;0000;;23.16;
83229;08/08/2017;1200;3.4;;
83229;09/08/2017;0000;;22.74;
83229;09/08/2017;1200;0.1;;
83229;10/08/2017;0000;;23.66;
83229;10/08/2017;1200;0;;
83229;11/08/2017;0000;;23.3;
83229;11/08/2017;1200;0;;
83229;12/08/2017;0000;;22.74;
83229;12/08/2017;1200;7.9;;
83229;13/08/2017;0000;;23.44;
83229;13/08/2017;1200;0.4;;
83229;14/08/2017;0000;;22.48;
83229;14/08/2017;1200;1;;
83229;15/08/2017;0000;;22.1;
83229;15/08/2017;1200;5.9;;
83229;16/08/2017;0000;;21.94;
83229;16/08/2017;1200;0;;
83229;17/08/2017;0000;;23.64;
83229;17/08/2017;1200;0;;
83229;18/08/2017;0000;;23.02;
83229;18/08/2017;1200;1.2;;
83229;19/08/2017;0000;;24.2;
83229;19/08/2017;1200;0;;
83229;20/08/2017;0000;;23.16;
83229;20/08/2017;1200;2.8;;
83229;21/08/2017;0000;;23.68;
83229;21/08/2017;1200;0;;
83229;22/08/2017;0000;;22.52;
83229;22/08/2017;1200;6;;
83229;23/08/2017;0000;;22.92;
83229;23/08/2017;1200;7.9;;
83229;24/08/2017;0000;;23.18;
83229;24/08/2017;1200;8.2;;
83229;25/08/2017;0000;;21.7;
83229;25/08/2017;1200;2.2;;
83229;26/08/2017;0000;;21.92;
83229;26/08/2017;1200;8.2;;
83229;27/08/2017;0000;;22.1;
83229;27/08/2017;1200;4.4;;
83229;28/08/2017;0000;;23.04;
83229;28/08/2017;1200;0;;
83229;29/08/2017;0000;;23.18;
83229;29/08/2017;1200;0;;
83229;30/08/2017;0000;;23.7;
83229;30/08/2017;1200;0;;
83229;31/08/2017;0000;;23.74;
83229;31/08/2017;1200;0;;
83229;01/09/2017;0000;;24.66;
83229;01/09/2017;1200;0;;
83229;02/09/2017;0000;;22.92;
83229;02/09/2017;1200;0.5;;
83229;03/09/2017;0000;;20.52;
83229;03/09/2017;1200;33.9;;
83229;04/09/2017;0000;;22.76;
83229;04/09/2017;1200;27.2;;
83229;05/09/2017;0000;;22.44;
83229;05/09/2017;1200;1.8;;
83229;06/09/2017;0000;;23.64;
83229;06/09/2017;1200;1.1;;
83229;07/09/2017;0000;;23.34;
83229;07/09/2017;1200;1.6;;
83229;08/09/2017;0000;;22.96;
83229;08/09/2017;1200;2.5;;
83229;09/09/2017;0000;;23.56;
83229;09/09/2017;1200;6.8;;
83229;10/09/2017;0000;;24.1;
83229;10/09/2017;1200;0.4;;
83229;11/09/2017;0000;;23.32;
83229;11/09/2017;1200;1.2;;
83229;12/09/2017;0000;;24.3;
83229;12/09/2017;1200;0;;
83229;13/09/2017;0000;;24.1;
83229;13/09/2017;1200;0.3;;
83229;14/09/2017;0000;;23.28;
83229;14/09/2017;1200;3.9;;
83229;15/09/2017;0000;;21.98;
83229;15/09/2017;1200;1.6;;
83229;16/09/2017;0000;;22.6;
83229;16/09/2017;1200;5;;
83229;17/09/2017;0000;;23.3;
83229;17/09/2017;1200;7;;
83229;18/09/2017;0000;;23.04;
83229;18/09/2017;1200;2.2;;
83229;19/09/2017;0000;;23.3;
83229;19/09/2017;1200;3.6;;
83229;20/09/2017;0000;;23.8;
83229;20/09/2017;1200;0.9;;
83229;21/09/2017;0000;;23.88;
83229;21/09/2017;1200;2.6;;
83229;22/09/2017;0000;;23.72;
83229;22/09/2017;1200;0;;
83229;23/09/2017;0000;;22.46;
83229;23/09/2017;1200;8.3;;
83229;24/09/2017;0000;;23.48;
83229;24/09/2017;1200;8;;
83229;25/09/2017;0000;;23.8;
83229;25/09/2017;1200;3.4;;
83229;26/09/2017;0000;;23.72;
83229;26/09/2017;1200;1.3;;
83229;27/09/2017;0000;;24.74;
83229;27/09/2017;1200;1;;
83229;28/09/2017;0000;;25.04;
83229;28/09/2017;1200;0;;
83229;29/09/2017;0000;;24.68;
83229;29/09/2017;1200;0;;
83229;30/09/2017;0000;;24.74;
83229;30/09/2017;1200;0;;
83229;01/10/2017;0000;;24.76;
83229;01/10/2017;1200;0;;
83229;02/10/2017;0000;;25.58;
83229;02/10/2017;1200;0;;
83229;03/10/2017;0000;;25.5;
83229;03/10/2017;1200;1.1;;
83229;04/10/2017;0000;;25.2;
83229;04/10/2017;1200;0;;
83229;05/10/2017;0000;;25.06;
83229;05/10/2017;1200;1.2;;
83229;06/10/2017;0000;;24.48;
83229;06/10/2017;1200;0.7;;
83229;07/10/2017;0000;;24.72;
83229;07/10/2017;1200;0;;
83229;08/10/2017;0000;;24.44;
83229;08/10/2017;1200;0.1;;
83229;09/10/2017;0000;;24.96;
83229;09/10/2017;1200;0;;
83229;10/10/2017;0000;;23.96;
83229;10/10/2017;1200;0;;
83229;11/10/2017;0000;;24.82;
83229;11/10/2017;1200;0;;
83229;12/10/2017;0000;;25.6;
83229;12/10/2017;1200;0.1;;
83229;13/10/2017;0000;;25.58;
83229;13/10/2017;1200;0;;
83229;14/10/2017;0000;;24.16;
83229;14/10/2017;1200;1.2;;
83229;15/10/2017;0000;;25.46;
83229;15/10/2017;1200;0.8;;
83229;16/10/2017;0000;;24.64;
83229;16/10/2017;1200;0.2;;
83229;17/10/2017;0000;;23.14;
83229;17/10/2017;1200;1.8;;
83229;18/10/2017;0000;;23.06;
83229;18/10/2017;1200;55.6;;
83229;19/10/2017;0000;;23.9;
83229;19/10/2017;1200;7.2;;
83229;20/10/2017;0000;;25.54;
83229;20/10/2017;1200;0;;
83229;21/10/2017;0000;;25.96;
83229;21/10/2017;1200;0;;
83229;22/10/2017;0000;;25.6;
83229;22/10/2017;1200;0;;
83229;23/10/2017;0000;;25.36;
83229;23/10/2017;1200;0;;
83229;24/10/2017;0000;;24.86;
83229;24/10/2017;1200;0.9;;
83229;25/10/2017;0000;;24.6;
83229;25/10/2017;1200;1.6;;
83229;26/10/2017;0000;;24.82;
83229;26/10/2017;1200;0;;
83229;27/10/2017;0000;;25.34;
83229;27/10/2017;1200;1.5;;
83229;28/10/2017;0000;;26;
83229;28/10/2017;1200;0;;
83229;29/10/2017;0000;;25.82;
83229;29/10/2017;1200;0;;
83229;30/10/2017;0000;;25.94;
83229;30/10/2017;1200;0;;
83229;31/10/2017;0000;;25.8;
83229;31/10/2017;1200;0;;
83229;01/11/2017;0000;;26.24;
83229;01/11/2017;1200;0;;
83229;02/11/2017;0000;;25.3;
83229;02/11/2017;1200;0.7;;
83229;03/11/2017;0000;;23.54;
83229;03/11/2017;1200;61.9;;
83229;04/11/2017;0000;;26.36;
83229;04/11/2017;1200;4.5;;
83229;05/11/2017;0000;;26.08;
83229;05/11/2017;1200;0;;
83229;06/11/2017;0000;;25.92;
83229;06/11/2017;1200;0;;
83229;07/11/2017;0000;;26.5;
83229;07/11/2017;1200;0;;
83229;08/11/2017;0000;;25.52;
83229;08/11/2017;1200;0;;
83229;09/11/2017;0000;;26.6;
83229;09/11/2017;1200;0;;
83229;10/11/2017;0000;;26.28;
83229;10/11/2017;1200;0;;
83229;11/11/2017;0000;;25.7;
83229;11/11/2017;1200;0.8;;
83229;12/11/2017;0000;;26.3;
83229;12/11/2017;1200;0;;
83229;13/11/2017;0000;;26.26;
83229;13/11/2017;1200;0;;
83229;14/11/2017;0000;;25.8;
83229;14/11/2017;1200;1.1;;
83229;15/11/2017;0000;;25.04;
83229;15/11/2017;1200;0;;
83229;16/11/2017;0000;;25.24;
83229;16/11/2017;1200;2.5;;
83229;17/11/2017;0000;;25.32;
83229;17/11/2017;1200;2.4;;
83229;18/11/2017;0000;;25.66;
83229;18/11/2017;1200;0;;
83229;19/11/2017;0000;;26.02;
83229;19/11/2017;1200;0;;
83229;20/11/2017;0000;;26.42;
83229;20/11/2017;1200;0;;
83229;21/11/2017;0000;;26.92;
83229;21/11/2017;1200;0;;
83229;22/11/2017;0000;;26.66;
83229;22/11/2017;1200;0;;
83229;23/11/2017;0000;;26.82;
83229;23/11/2017;1200;0;;
83229;24/11/2017;0000;;27.18;
83229;24/11/2017;1200;0;;
83229;25/11/2017;0000;;25.54;
83229;25/11/2017;1200;3;;
83229;26/11/2017;0000;;26.42;
83229;26/11/2017;1200;0.4;;
83229;27/11/2017;0000;;26.68;
83229;27/11/2017;1200;0;;
83229;28/11/2017;0000;;26.64;
83229;28/11/2017;1200;0;;
83229;29/11/2017;0000;;25.82;
83229;29/11/2017;1200;0;;
83229;30/11/2017;0000;;26.58;
83229;30/11/2017;1200;0;;
83229;01/12/2017;0000;;27.32;
83229;01/12/2017;1200;0;;
83229;02/12/2017;0000;;26.6;
83229;02/12/2017;1200;0;;
83229;03/12/2017;0000;;26.7;
83229;03/12/2017;1200;0;;
83229;04/12/2017;0000;;27.08;
83229;04/12/2017;1200;0;;
83229;05/12/2017;0000;;27.84;
83229;05/12/2017;1200;0;;
83229;06/12/2017;0000;;26.9;
83229;06/12/2017;1200;0;;
83229;07/12/2017;0000;;27.32;
83229;07/12/2017;1200;0;;
83229;08/12/2017;0000;;26.86;
83229;08/12/2017;1200;0;;
83229;09/12/2017;0000;;26.88;
83229;09/12/2017;1200;0;;
83229;10/12/2017;0000;;24.3;
83229;10/12/2017;1200;50.3;;
83229;11/12/2017;0000;;26.32;
83229;11/12/2017;1200;15.1;;
83229;12/12/2017;0000;;27.14;
83229;12/12/2017;1200;0.1;;
83229;13/12/2017;0000;;27.5;
83229;13/12/2017;1200;0;;
83229;14/12/2017;0000;;26.94;
83229;14/12/2017;1200;0;;
83229;15/12/2017;0000;;26.22;
83229;15/12/2017;1200;0;;
83229;16/12/2017;0000;;25.72;
83229;16/12/2017;1200;0.2;;
83229;17/12/2017;0000;;25.7;
83229;17/12/2017;1200;4.4;;
83229;18/12/2017;0000;;25.58;
83229;18/12/2017;1200;11;;
83229;19/12/2017;0000;;26.34;
83229;19/12/2017;1200;0;;
83229;20/12/2017;0000;;25.8;
83229;20/12/2017;1200;1.3;;
83229;21/12/2017;0000;;26.4;
83229;21/12/2017;1200;0.1;;
83229;22/12/2017;0000;;27.3;
83229;22/12/2017;1200;0.5;;
83229;23/12/2017;0000;;27.26;
83229;23/12/2017;1200;0;;
83229;24/12/2017;0000;;26.56;
83229;24/12/2017;1200;0;;
83229;25/12/2017;0000;;26.46;
83229;25/12/2017;1200;0;;
83229;26/12/2017;0000;;27.48;
83229;26/12/2017;1200;0;;
83229;27/12/2017;0000;;27.3;
83229;27/12/2017;1200;0;;
83229;28/12/2017;0000;;27.16;
83229;28/12/2017;1200;0;;
83229;29/12/2017;0000;;27.82;
83229;29/12/2017;1200;0;;
83229;30/12/2017;0000;;27.48;
83229;30/12/2017;1200;0;;
83229;31/12/2017;0000;;27.78;
83229;31/12/2017;1200;0;;
83229;01/01/2018;0000;;27.12;
83229;01/01/2018;1200;0;;
83229;02/01/2018;0000;;27.1;
83229;02/01/2018;1200;0;;
83229;03/01/2018;0000;;27.38;
83229;03/01/2018;1200;0;;
83229;04/01/2018;0000;;27.9;
83229;04/01/2018;1200;0;;
83229;05/01/2018;0000;;27.16;
83229;05/01/2018;1200;0;;
83229;06/01/2018;0000;;28.04;
83229;06/01/2018;1200;0;;
83229;07/01/2018;0000;;28.06;
83229;07/01/2018;1200;0;;
83229;08/01/2018;0000;;26.8;
83229;08/01/2018;1200;0;;
83229;09/01/2018;0000;;25.94;
83229;09/01/2018;1200;4.6;;
83229;10/01/2018;0000;;26.44;
83229;10/01/2018;1200;19.4;;
83229;11/01/2018;0000;;24.78;
83229;11/01/2018;1200;3.2;;
83229;12/01/2018;0000;;25.9;
83229;12/01/2018;1200;0.2;;
83229;13/01/2018;0000;;26.78;
83229;13/01/2018;1200;0.7;;
83229;14/01/2018;0000;;27.22;
83229;14/01/2018;1200;2.6;;
83229;15/01/2018;0000;;27.8;
83229;15/01/2018;1200;0;;
83229;16/01/2018;0000;;27.66;
83229;16/01/2018;1200;0;;
83229;17/01/2018;0000;;26.6;
83229;17/01/2018;1200;4;;
83229;18/01/2018;0000;;26.04;
83229;18/01/2018;1200;4.9;;
83229;19/01/2018;0000;;27.04;
83229;19/01/2018;1200;3;;
83229;20/01/2018;0000;;27.56;
83229;20/01/2018;1200;0;;
83229;21/01/2018;0000;;27.7;
83229;21/01/2018;1200;0;;
83229;22/01/2018;0000;;28.02;
83229;22/01/2018;1200;0;;
83229;23/01/2018;0000;;27.88;
83229;23/01/2018;1200;0;;
83229;24/01/2018;0000;;25.34;
83229;24/01/2018;1200;24.5;;
83229;25/01/2018;0000;;26.92;
83229;25/01/2018;1200;0;;
83229;26/01/2018;0000;;26.38;
83229;26/01/2018;1200;1.4;;
83229;27/01/2018;0000;;27.02;
83229;27/01/2018;1200;9;;
83229;28/01/2018;0000;;27.4;
83229;28/01/2018;1200;0;;
83229;29/01/2018;0000;;27.76;
83229;29/01/2018;1200;0;;
83229;30/01/2018;0000;;27.08;
83229;30/01/2018;1200;0;;
83229;31/01/2018;0000;;27.74;
83229;31/01/2018;1200;0;;
83229;01/02/2018;0000;;27.4;
83229;01/02/2018;1200;0;;
83229;02/02/2018;0000;;27.42;
83229;02/02/2018;1200;0;;
83229;03/02/2018;0000;;27.38;
83229;03/02/2018;1200;0;;
83229;04/02/2018;0000;;28.04;
83229;04/02/2018;1200;0;;
83229;05/02/2018;0000;;28.26;
83229;05/02/2018;1200;0;;
83229;06/02/2018;0000;;28.28;
83229;06/02/2018;1200;0;;
83229;07/02/2018;0000;;26.98;
83229;07/02/2018;1200;0.8;;
83229;08/02/2018;0000;;27.7;
83229;08/02/2018;1200;23;;
83229;09/02/2018;0000;;27.94;
83229;09/02/2018;1200;0;;
83229;10/02/2018;0000;;26.94;
83229;10/02/2018;1200;8.8;;
83229;11/02/2018;0000;;25.56;
83229;11/02/2018;1200;1.4;;
83229;12/02/2018;0000;;24.66;
83229;12/02/2018;1200;2.3;;
83229;13/02/2018;0000;;26.5;
83229;13/02/2018;1200;6.7;;
83229;14/02/2018;0000;;26.58;
83229;14/02/2018;1200;0;;
83229;15/02/2018;0000;;26.56;
83229;15/02/2018;1200;9;;
83229;16/02/2018;0000;;26.64;
83229;16/02/2018;1200;1;;
83229;17/02/2018;0000;;26.52;
83229;17/02/2018;1200;0.4;;
83229;18/02/2018;0000;;27.02;
83229;18/02/2018;1200;0.2;;
83229;19/02/2018;0000;;27.72;
83229;19/02/2018;1200;0.2;;
83229;20/02/2018;0000;;27.76;
83229;20/02/2018;1200;0;;
83229;21/02/2018;0000;;27.06;
83229;21/02/2018;1200;0;;
83229;22/02/2018;0000;;27.58;
83229;22/02/2018;1200;0;;
83229;23/02/2018;0000;;28.14;
83229;23/02/2018;1200;0;;
83229;24/02/2018;0000;;28.14;
83229;24/02/2018;1200;0;;
83229;25/02/2018;0000;;28.26;
83229;25/02/2018;1200;0;;
83229;26/02/2018;0000;;25.38;
83229;26/02/2018;1200;10.6;;
83229;27/02/2018;0000;;27.02;
83229;27/02/2018;1200;1;;
83229;28/02/2018;0000;;28.28;
83229;28/02/2018;1200;0;;
83229;01/03/2018;0000;;27.9;
83229;01/03/2018;1200;0;;
83229;02/03/2018;0000;;27.16;
83229;02/03/2018;1200;0;;
83229;03/03/2018;0000;;28.22;
83229;03/03/2018;1200;1.2;;
83229;04/03/2018;0000;;27.86;
83229;04/03/2018;1200;0;;
83229;05/03/2018;0000;;28.16;
83229;05/03/2018;1200;0;;
83229;06/03/2018;0000;;29.18;
83229;06/03/2018;1200;0;;
83229;07/03/2018;1200;0;;
83229;09/03/2018;0000;;28.88;
83229;09/03/2018;1200;0;;
83229;10/03/2018;0000;;29.16;
83229;10/03/2018;1200;0;;
83229;11/03/2018;0000;;28.62;
83229;11/03/2018;1200;0;;
83229;12/03/2018;0000;;29.04;
83229;12/03/2018;1200;0;;
83229;13/03/2018;0000;;25.48;
83229;13/03/2018;1200;20.8;;
83229;14/03/2018;0000;;28.12;
83229;14/03/2018;1200;0;;
83229;15/03/2018;0000;;27.98;
83229;15/03/2018;1200;0;;
83229;16/03/2018;0000;;27.82;
83229;16/03/2018;1200;0;;
83229;17/03/2018;0000;;27.84;
83229;17/03/2018;1200;0;;
83229;18/03/2018;0000;;26.78;
83229;18/03/2018;1200;1;;
83229;19/03/2018;0000;;27.88;
83229;19/03/2018;1200;0;;
83229;20/03/2018;0000;;28.22;
83229;20/03/2018;1200;0;;
83229;21/03/2018;0000;;26.14;
83229;21/03/2018;1200;37.3;;
83229;22/03/2018;0000;;26.78;
83229;22/03/2018;1200;51;;
83229;23/03/2018;0000;;28.32;
83229;23/03/2018;1200;0.1;;
83229;24/03/2018;0000;;26.08;
83229;24/03/2018;1200;12.6;;
83229;25/03/2018;0000;;26.4;
83229;25/03/2018;1200;50;;
83229;26/03/2018;0000;;26.44;
83229;26/03/2018;1200;3.1;;
83229;27/03/2018;1200;0;;
83229;28/03/2018;1200;9.1;;
83229;29/03/2018;1200;0.2;;
83229;30/03/2018;1200;2.3;;
83229;31/03/2018;1200;0;;
83229;01/04/2018;1200;0;;
83229;02/04/2018;1200;0;;
83229;03/04/2018;1200;3.3;;
83229;04/04/2018;1200;0;;
83229;05/04/2018;1200;0;;
83229;06/04/2018;1200;0;;
83229;07/04/2018;1200;0;;
83229;08/04/2018;1200;0;;
83229;09/04/2018;1200;0.7;;
83229;10/04/2018;1200;9.6;;
83229;11/04/2018;1200;6.7;;
83229;12/04/2018;1200;3.6;;
83229;13/04/2018;1200;16;;
83229;14/04/2018;1200;14.6;;
83229;15/04/2018;1200;0.3;;
83229;16/04/2018;1200;0;;
83229;17/04/2018;1200;5.8;;
83229;18/04/2018;1200;8.2;;
83229;19/04/2018;1200;42.5;;
83229;20/04/2018;1200;45.9;;
83229;21/04/2018;1200;29.5;;
83229;22/04/2018;1200;0;;
83229;23/04/2018;1200;1.2;;
83229;24/04/2018;1200;7.4;;
83229;25/04/2018;1200;38.8;;
83229;26/04/2018;1200;0.4;;
83229;27/04/2018;1200;0.8;;
83229;28/04/2018;1200;0;;
83229;29/04/2018;1200;1.8;;
83229;30/04/2018;1200;3.8;;
83229;01/05/2018;1200;4.4;;
83229;02/05/2018;1200;0.6;;
83229;03/05/2018;1200;0;;
83229;04/05/2018;1200;6.5;;
83229;05/05/2018;1200;4.1;;
83229;06/05/2018;1200;19.9;;
83229;07/05/2018;1200;25.8;;
83229;08/05/2018;1200;1.6;;
83229;09/05/2018;1200;8.4;;
83229;10/05/2018;1200;0.1;;
83229;11/05/2018;1200;2;;
83229;12/05/2018;1200;8.9;;
83229;13/05/2018;1200;0;;
83229;14/05/2018;1200;1.6;;
83229;15/05/2018;1200;3;;
83229;16/05/2018;1200;2.1;;
83229;17/05/2018;1200;12.7;;
83229;18/05/2018;1200;1;;
83229;19/05/2018;1200;1.7;;
83229;20/05/2018;1200;0;;
83229;21/05/2018;1200;0;;
83229;22/05/2018;1200;2.3;;
83229;23/05/2018;1200;14.2;;
83229;24/05/2018;1200;1.6;;
83229;25/05/2018;1200;16.6;;
83229;26/05/2018;1200;17.4;;
83229;27/05/2018;1200;1.3;;
83229;28/05/2018;1200;40.5;;
83229;29/05/2018;1200;3;;
83229;30/05/2018;1200;11;;
83229;31/05/2018;1200;4.5;;
83229;01/06/2018;1200;0;;
83229;02/06/2018;1200;28.3;;
83229;03/06/2018;1200;40.6;;
83229;04/06/2018;1200;1.2;;
83229;05/06/2018;1200;19.4;;
83229;06/06/2018;1200;3.1;;
83229;07/06/2018;1200;5;;
83229;08/06/2018;1200;2.3;;
83229;09/06/2018;1200;0;;
83229;10/06/2018;1200;1.2;;
83229;11/06/2018;1200;0.8;;
83229;12/06/2018;1200;0.3;;
83229;13/06/2018;1200;6.5;;
83229;14/06/2018;1200;5.8;;
83229;15/06/2018;1200;0.4;;
83229;16/06/2018;1200;0.2;;
83229;17/06/2018;1200;0;;
83229;18/06/2018;1200;0;;
83229;19/06/2018;1200;0;;
83229;20/06/2018;1200;0.5;;
83229;21/06/2018;1200;11.5;;
83229;22/06/2018;1200;4.7;;
83229;23/06/2018;1200;0;;
83229;24/06/2018;1200;0;;
83229;25/06/2018;1200;0.8;;
83229;26/06/2018;1200;7.6;;
83229;27/06/2018;1200;8.7;;
83229;28/06/2018;1200;8.1;;
83229;29/06/2018;1200;11.9;;
83229;30/06/2018;1200;7.3;;
83229;01/07/2018;1200;5.6;;
83229;02/07/2018;1200;8.5;;
83229;03/07/2018;1200;0;;
83229;04/07/2018;1200;0;;
83229;05/07/2018;1200;6.2;;
83229;06/07/2018;1200;4.5;;
83229;07/07/2018;1200;2.1;;
83229;08/07/2018;1200;4.6;;
83229;09/07/2018;1200;0.8;;
83229;10/07/2018;1200;5.3;;
83229;11/07/2018;1200;0.6;;
83229;12/07/2018;1200;0;;
83229;13/07/2018;1200;6.9;;
83229;14/07/2018;1200;0.7;;
83229;15/07/2018;1200;0;;
83229;16/07/2018;1200;2.6;;
83229;17/07/2018;1200;2;;
83229;18/07/2018;1200;1;;
83229;19/07/2018;1200;0;;
83229;20/07/2018;1200;2.8;;
83229;21/07/2018;1200;0;;
83229;22/07/2018;1200;0;;
83229;23/07/2018;1200;0.6;;
83229;24/07/2018;1200;2;;
83229;25/07/2018;1200;5.6;;
83229;26/07/2018;1200;0.2;;
83229;27/07/2018;1200;0.2;;
83229;28/07/2018;1200;0;;
83229;29/07/2018;1200;0.8;;
83229;30/07/2018;1200;0;;
83229;31/07/2018;1200;0.1;;
83229;01/08/2018;1200;0;;
83229;02/08/2018;1200;0;;
83229;03/08/2018;1200;0;;
83229;04/08/2018;1200;2.3;;
83229;05/08/2018;1200;0;;
83229;06/08/2018;1200;0;;
83229;07/08/2018;1200;0;;
83229;08/08/2018;1200;3.6;;
83229;09/08/2018;1200;0;;
83229;10/08/2018;1200;0;;
83229;11/08/2018;1200;0;;
83229;12/08/2018;1200;0;;
83229;13/08/2018;1200;0.5;;
83229;14/08/2018;1200;0;;
83229;15/08/2018;1200;0;;
83229;16/08/2018;1200;0.1;;
83229;17/08/2018;1200;0;;
83229;18/08/2018;1200;0.4;;
83229;19/08/2018;1200;19.8;;
83229;20/08/2018;1200;4.2;;
83229;21/08/2018;1200;3.4;;
83229;22/08/2018;1200;0;;
83229;23/08/2018;1200;0.6;;
83229;24/08/2018;1200;5.5;;
83229;25/08/2018;1200;0;;
83229;26/08/2018;1200;0.4;;
83229;27/08/2018;1200;6.8;;
83229;28/08/2018;1200;11.5;;
83229;29/08/2018;1200;1.3;;
83229;30/08/2018;1200;0;;
83229;31/08/2018;1200;1.5;;
83229;01/09/2018;1200;0;;
83229;02/09/2018;1200;0.1;;
83229;03/09/2018;1200;1.3;;
83229;04/09/2018;1200;0;;
83229;05/09/2018;1200;0;;
83229;06/09/2018;1200;0;;
83229;07/09/2018;1200;40.8;;
83229;08/09/2018;1200;33.9;;
83229;09/09/2018;1200;7.9;;
83229;10/09/2018;1200;0;;
83229;11/09/2018;1200;2.5;;
83229;12/09/2018;1200;0;;
83229;13/09/2018;1200;0.2;;
83229;14/09/2018;1200;1.5;;
83229;15/09/2018;1200;0;;
83229;16/09/2018;1200;0;;
83229;17/09/2018;1200;0;;
83229;18/09/2018;1200;0;;
83229;19/09/2018;1200;0.6;;
83229;20/09/2018;1200;0.1;;
83229;21/09/2018;1200;0;;
83229;22/09/2018;1200;0;;
83229;23/09/2018;1200;0;;
83229;24/09/2018;1200;0;;
83229;25/09/2018;1200;0;;
83229;26/09/2018;1200;0;;
83229;27/09/2018;1200;0;;
83229;28/09/2018;1200;0;;
83229;29/09/2018;1200;1.2;;
83229;30/09/2018;1200;0;;
83229;01/10/2018;1200;0;;
83229;02/10/2018;0000;;24.82;
83229;02/10/2018;1200;0.6;;
83229;03/10/2018;0000;;25.74;
83229;03/10/2018;1200;0.1;;
83229;04/10/2018;0000;;26.18;
83229;04/10/2018;1200;0.1;;
83229;05/10/2018;0000;;25.64;
83229;05/10/2018;1200;0;;
83229;06/10/2018;0000;;25.66;
83229;06/10/2018;1200;0;;
83229;07/10/2018;0000;;25.08;
83229;07/10/2018;1200;0;;
83229;08/10/2018;0000;;25.7;
83229;08/10/2018;1200;4.2;;
83229;09/10/2018;0000;;26.16;
83229;09/10/2018;1200;0;;
83229;10/10/2018;0000;;26.22;
83229;10/10/2018;1200;0;;
83229;11/10/2018;0000;;26.18;
83229;11/10/2018;1200;0;;
83229;12/10/2018;0000;;26.46;
83229;12/10/2018;1200;0.1;;
83229;13/10/2018;0000;;26.36;
83229;13/10/2018;1200;0;;
83229;14/10/2018;0000;;26.2;
83229;14/10/2018;1200;0;;
83229;15/10/2018;0000;;26.28;
83229;15/10/2018;1200;0;;
83229;16/10/2018;0000;;26.94;
83229;16/10/2018;1200;0;;
83229;17/10/2018;0000;;25.74;
83229;17/10/2018;1200;1.4;;
83229;18/10/2018;0000;;26.92;
83229;18/10/2018;1200;0;;
83229;19/10/2018;0000;;26.84;
83229;19/10/2018;1200;0;;
83229;20/10/2018;0000;;26.72;
83229;20/10/2018;1200;0;;
83229;21/10/2018;0000;;24.26;
83229;21/10/2018;1200;34.8;;
83229;22/10/2018;0000;;23.56;
83229;22/10/2018;1200;3;;
83229;23/10/2018;0000;;24.7;
83229;23/10/2018;1200;15.7;;
83229;24/10/2018;0000;;25.5;
83229;24/10/2018;1200;1.6;;
83229;25/10/2018;0000;;26.04;
83229;25/10/2018;1200;0;;
83229;26/10/2018;0000;;26.22;
83229;26/10/2018;1200;0;;
83229;27/10/2018;0000;;26.5;
83229;27/10/2018;1200;0;;
83229;28/10/2018;0000;;26.08;
83229;28/10/2018;1200;0;;
83229;29/10/2018;0000;;27.28;
83229;29/10/2018;1200;0;;
83229;30/10/2018;0000;;26.26;
83229;30/10/2018;1200;1.8;;
83229;31/10/2018;0000;;25.94;
83229;31/10/2018;1200;2.2;;
83229;01/11/2018;0000;;26.66;
83229;01/11/2018;1200;0;;
83229;02/11/2018;0000;;26;
83229;02/11/2018;1200;0;;
83229;03/11/2018;0000;;26.76;
83229;03/11/2018;1200;0;;
83229;04/11/2018;0000;;26.32;
83229;04/11/2018;1200;0;;
83229;05/11/2018;0000;;26.34;
83229;05/11/2018;1200;0;;
83229;06/11/2018;0000;;26.82;
83229;06/11/2018;1200;0;;
83229;07/11/2018;0000;;26.52;
83229;07/11/2018;1200;3.9;;
83229;08/11/2018;0000;;25.7;
83229;08/11/2018;1200;25;;
83229;09/11/2018;0000;;26.66;
83229;09/11/2018;1200;0.4;;
83229;10/11/2018;0000;;26.62;
83229;10/11/2018;1200;0;;
83229;11/11/2018;0000;;26.46;
83229;11/11/2018;1200;0;;
83229;12/11/2018;0000;;26.6;
83229;12/11/2018;1200;1;;
83229;13/11/2018;0000;;27.02;
83229;13/11/2018;1200;0;;
83229;14/11/2018;0000;;26.98;
83229;14/11/2018;1200;0;;
83229;15/11/2018;0000;;27.08;
83229;15/11/2018;1200;0;;
83229;16/11/2018;0000;;27.06;
83229;16/11/2018;1200;0;;
83229;17/11/2018;0000;;27.24;
83229;17/11/2018;1200;0;;
83229;18/11/2018;0000;;27.24;
83229;18/11/2018;1200;0;;
83229;19/11/2018;0000;;27.4;
83229;19/11/2018;1200;0;;
83229;20/11/2018;0000;;27.2;
83229;20/11/2018;1200;0;;
83229;21/11/2018;0000;;27.16;
83229;21/11/2018;1200;0;;
83229;22/11/2018;0000;;27.02;
83229;22/11/2018;1200;1.3;;
83229;23/11/2018;0000;;26.18;
83229;23/11/2018;1200;0.3;;
83229;24/11/2018;0000;;27.06;
83229;24/11/2018;1200;0.5;;
83229;25/11/2018;0000;;26.64;
83229;25/11/2018;1200;0.2;;
83229;26/11/2018;0000;;23.62;
83229;26/11/2018;1200;2.6;;
83229;27/11/2018;0000;;23.02;
83229;27/11/2018;1200;9.7;;
83229;28/11/2018;0000;;24.18;
83229;28/11/2018;1200;2.1;;
83229;29/11/2018;0000;;24.34;
83229;29/11/2018;1200;23.6;;
83229;30/11/2018;0000;;26.72;
83229;30/11/2018;1200;2.1;;
83229;01/12/2018;0000;;26.74;
83229;01/12/2018;1200;0;;
83229;02/12/2018;0000;;26.06;
83229;02/12/2018;1200;8.2;;
83229;03/12/2018;0000;;26.92;
83229;03/12/2018;1200;8.7;;
83229;04/12/2018;0000;;26;
83229;04/12/2018;1200;8.2;;
83229;05/12/2018;0000;;27;
83229;05/12/2018;1200;0;;
83229;06/12/2018;0000;;27.14;
83229;06/12/2018;1200;0;;
83229;07/12/2018;0000;;26.94;
83229;07/12/2018;1200;0;;
83229;08/12/2018;0000;;27.18;
83229;08/12/2018;1200;0;;
83229;09/12/2018;0000;;25.26;
83229;09/12/2018;1200;81.8;;
83229;10/12/2018;0000;;26.2;
83229;10/12/2018;1200;6.9;;
83229;11/12/2018;0000;;26.8;
83229;11/12/2018;1200;3.6;;
83229;12/12/2018;0000;;27.16;
83229;12/12/2018;1200;0;;
83229;13/12/2018;0000;;26.2;
83229;13/12/2018;1200;4.2;;
83229;14/12/2018;0000;;26.48;
83229;14/12/2018;1200;0.8;;
83229;15/12/2018;0000;;26.5;
83229;15/12/2018;1200;0.6;;
83229;16/12/2018;0000;;25.64;
83229;16/12/2018;1200;1.8;;
83229;17/12/2018;0000;;26.7;
83229;17/12/2018;1200;0;;
83229;18/12/2018;0000;;26.8;
83229;18/12/2018;1200;0;;
83229;19/12/2018;0000;;26.82;
83229;19/12/2018;1200;0;;
83229;20/12/2018;0000;;26.8;
83229;20/12/2018;1200;0;;
83229;21/12/2018;0000;;26.82;
83229;21/12/2018;1200;0;;
83229;22/12/2018;0000;;26.48;
83229;22/12/2018;1200;0;;
83229;23/12/2018;0000;;26.84;
83229;23/12/2018;1200;0;;
83229;24/12/2018;0000;;26.42;
83229;24/12/2018;1200;0;;
83229;25/12/2018;0000;;26.52;
83229;25/12/2018;1200;24.2;;
83229;26/12/2018;0000;;26.48;
83229;26/12/2018;1200;0;;
83229;27/12/2018;0000;;26.2;
83229;27/12/2018;1200;0;;
83229;28/12/2018;0000;;27.04;
83229;28/12/2018;1200;0;;
83229;29/12/2018;0000;;26.92;
83229;29/12/2018;1200;0;;
83229;30/12/2018;0000;;26.54;
83229;30/12/2018;1200;0;;
83229;31/12/2018;0000;;26.78;
83229;31/12/2018;1200;0;;
83229;01/01/2019;0000;;27.78;
83229;01/01/2019;1200;0.1;;
83229;02/01/2019;0000;;27.32;
83229;02/01/2019;1200;0;;
83229;03/01/2019;0000;;27.26;
83229;03/01/2019;1200;0;;
83229;04/01/2019;0000;;27.02;
83229;04/01/2019;1200;0;;
83229;05/01/2019;0000;;27.42;
83229;05/01/2019;1200;0;;
83229;06/01/2019;0000;;27.42;
83229;06/01/2019;1200;0;;
83229;07/01/2019;0000;;27.22;
83229;07/01/2019;1200;0;;
83229;08/01/2019;0000;;26.68;
83229;08/01/2019;1200;2.5;;
83229;09/01/2019;0000;;26.86;
83229;09/01/2019;1200;2;;
83229;10/01/2019;0000;;27.14;
83229;10/01/2019;1200;0.6;;
83229;11/01/2019;0000;;26.9;
83229;11/01/2019;1200;0;;
83229;12/01/2019;0000;;26.98;
83229;12/01/2019;1200;7.3;;
83229;13/01/2019;0000;;27.32;
83229;13/01/2019;1200;0.3;;
83229;14/01/2019;0000;;27.48;
83229;14/01/2019;1200;0.8;;
83229;15/01/2019;0000;;26.52;
83229;15/01/2019;1200;7.9;;
83229;16/01/2019;0000;;27.1;
83229;16/01/2019;1200;0.9;;
83229;17/01/2019;0000;;27.72;
83229;17/01/2019;1200;0;;
83229;18/01/2019;0000;;27.58;
83229;18/01/2019;1200;0.1;;
83229;19/01/2019;0000;;27.36;
83229;19/01/2019;1200;1;;
83229;20/01/2019;0000;;27.78;
83229;20/01/2019;1200;0.2;;
83229;21/01/2019;0000;;27.98;
83229;21/01/2019;1200;0;;
83229;22/01/2019;0000;;27.74;
83229;22/01/2019;1200;0;;
83229;23/01/2019;0000;;27.96;
83229;23/01/2019;1200;0.3;;
83229;24/01/2019;0000;;27.34;
83229;24/01/2019;1200;8;;
83229;25/01/2019;0000;;27.92;
83229;25/01/2019;1200;0;;
83229;26/01/2019;0000;;28.02;
83229;26/01/2019;1200;0;;
83229;27/01/2019;0000;;27.94;
83229;27/01/2019;1200;0;;
83229;28/01/2019;0000;;26.82;
83229;28/01/2019;1200;5.9;;
83229;29/01/2019;0000;;27.2;
83229;29/01/2019;1200;22.4;;
83229;30/01/2019;0000;;27.48;
83229;30/01/2019;1200;0.6;;
83229;31/01/2019;0000;;27.6;
83229;31/01/2019;1200;2;;
83229;01/02/2019;0000;;28.1;
83229;01/02/2019;1200;0;;
83229;02/02/2019;0000;;28.36;
83229;02/02/2019;1200;0;;
83229;03/02/2019;0000;;28.08;
83229;03/02/2019;1200;0;;
83229;04/02/2019;0000;;27.8;
83229;04/02/2019;1200;0;;
83229;05/02/2019;0000;;28.18;
83229;05/02/2019;1200;0;;
83229;06/02/2019;0000;;28.38;
83229;06/02/2019;1200;0.6;;
83229;07/02/2019;0000;;28.4;
83229;07/02/2019;1200;0;;
83229;08/02/2019;0000;;28.02;
83229;08/02/2019;1200;0;;
83229;09/02/2019;0000;;28.16;
83229;09/02/2019;1200;0;;
83229;10/02/2019;0000;;28.6;
83229;10/02/2019;1200;0;;
83229;11/02/2019;0000;;28.56;
83229;11/02/2019;1200;0.2;;
83229;12/02/2019;0000;;28.66;
83229;12/02/2019;1200;0;;
83229;13/02/2019;0000;;28.1;
83229;13/02/2019;1200;0;;
83229;14/02/2019;0000;;28.48;
83229;14/02/2019;1200;0;;
83229;15/02/2019;0000;;28.88;
83229;15/02/2019;1200;0;;
83229;16/02/2019;0000;;28.64;
83229;16/02/2019;1200;0;;
83229;17/02/2019;0000;;29.56;
83229;17/02/2019;1200;0;;
83229;18/02/2019;0000;;29.1;
83229;18/02/2019;1200;0;;
83229;19/02/2019;0000;;28.42;
83229;19/02/2019;1200;0;;
83229;20/02/2019;0000;;28.46;
83229;20/02/2019;1200;0;;
83229;21/02/2019;0000;;28.84;
83229;21/02/2019;1200;0;;
83229;22/02/2019;0000;;28.5;
83229;22/02/2019;1200;0.7;;
83229;23/02/2019;0000;;28.68;
83229;23/02/2019;1200;0;;
83229;24/02/2019;0000;;28.64;
83229;24/02/2019;1200;0;;
83229;25/02/2019;0000;;28.58;
83229;25/02/2019;1200;0;;
83229;26/02/2019;0000;;29.42;
83229;26/02/2019;1200;0;;
83229;27/02/2019;0000;;29.48;
83229;27/02/2019;1200;0;;
83229;28/02/2019;0000;;28.84;
83229;28/02/2019;1200;0;;
83229;01/03/2019;1200;0;;
83229;04/03/2019;1200;0;;
83229;05/03/2019;1200;7;;
83229;06/03/2019;1200;1.4;;
83229;07/03/2019;1200;3.3;;
83229;08/03/2019;1200;0.2;;
83229;09/03/2019;1200;0;;
83229;10/03/2019;1200;0;;
83229;11/03/2019;1200;0;;
83229;12/03/2019;1200;0;;
83229;13/03/2019;1200;0.2;;
83229;14/03/2019;1200;0;;
83229;15/03/2019;1200;9.7;;
83229;16/03/2019;1200;0;;
83229;18/03/2019;1200;0;;
83229;19/03/2019;1200;0;;
83229;20/03/2019;1200;0;;
83229;21/03/2019;1200;0.4;;
83229;22/03/2019;1200;1.2;;
83229;23/03/2019;1200;121;;
83229;24/03/2019;1200;30;;
83229;25/03/2019;1200;42.6;;
83229;26/03/2019;1200;2.8;;
