# Supplementary material for: Forecasting dengue fever in Brazil: An assessment of climate conditions
Source: PLoS One. 2019 Aug 8;14(8):e0220106. doi: 10.1371/journal.pone.0220106 (PMC6687106; doi:10.1371/journal.pone.0220106)
Supplement: S1 File — (ZIP) [file pone.0220106.s003.zip › data and codes_submit/holdout dataset analysis/completed_climate_data/precip data lin interp/RUN_ME_Find_and_Fill_loop_linear_interp.m~]

%% Set up for linear interpolation routine
clear all; close all; clc
load completed_aracaju.mat


%% Linear interpolation of missing data (temperature or precipitation)
num_of_days   = length(dados_P);
data          = dados_P; % choose precipitation or temperature
sig           = interp1q(find(isnan(data)==0),data(isnan(data)==0),(1:length(data))'); %linear interpolation 
 

%% SAVE FILLED DATA
save('Aracaju_Linear_interp_aug','sig')


%% PLOT RESULTS
figure
plot(sig,'r*-')
hold on
plot(data,'b.-')

 
