# Supplementary material for: Forecasting dengue fever in Brazil: An assessment of climate conditions
Source: PLoS One. 2019 Aug 8;14(8):e0220106. doi: 10.1371/journal.pone.0220106 (PMC6687106; doi:10.1371/journal.pone.0220106)
Supplement: S1 File — (ZIP) [file pone.0220106.s003.zip › data and codes_submit/training dataset analysis/data/Data INMET/Rio de Janeiro_raw.ods]

## Sheet: Planilha1
--------------------
BDMEP - INMET
--------------------
Estação : RIO DE JANEIRO - RJ (OMM: 83743)
Latitude (graus) : -22.89
Longitude (graus) : -43.18
Altitude (metros): 11.10
Estação Operante
Inicio de operação: 01/01/1917
Periodo solicitado dos dados: 01/05/2002 a 15/02/2016
Os dados listados abaixo são os que encontram-se digitados no BDMEP
Hora em UTC
--------------------
Obs.: Os dados aparecem separados por	(ponto e vírgula) no formato txt.
Para o formato planilha XLS, siga as instruções
--------------------
Estacao	Data	Hora	Precipitacao	TempMaxima	TempMinima	Temp Comp Media	Umidade Relativa Media
83743	01/05/2002	0		30.8		26.36	82
83743	01/05/2002	1200	0		25
83743	02/05/2002	0		27.2		24.2	85.25
83743	02/05/2002	1200	8.1		22.5
83743	03/05/2002	0		32.4		26.24	67
83743	03/05/2002	1200	2		22.2
83743	04/05/2002	0		28.9		25.42	74
83743	04/05/2002	1200	0		23
83743	05/05/2002	0		29.1		25.58	80.25
83743	05/05/2002	1200	0		24.1
83743	06/05/2002	0		30.5		26.32	83
83743	06/05/2002	1200	0		24.5
83743	07/05/2002	0		30.4		26.22	80.75
83743	07/05/2002	1200	1		24.5
83743	08/05/2002	0		32		26.66	80.25
83743	08/05/2002	1200	0		24.5
83743	09/05/2002	0		29.7		24.9	83.5
83743	09/05/2002	1200	1.3		23
83743	10/05/2002	0		28.6		24.84	81.75
83743	10/05/2002	1200	29.2		22.2
83743	11/05/2002	0		29		25.06	82.25
83743	11/05/2002	1200	0		23.2
83743	12/05/2002	0		29.4		25.62	77.75
83743	12/05/2002	1200	0		23.1
83743	13/05/2002	0		31.6		26.64	75
83743	13/05/2002	1200	0		23.6
83743	14/05/2002	0		31.6		26.02	72
83743	14/05/2002	1200	0		23.7
83743	15/05/2002	0		32.5		27.42	69.5
83743	15/05/2002	1200	0		23.1
83743	16/05/2002	0		34.8		28.84	57
83743	16/05/2002	1200	0		24.6
83743	17/05/2002	0		30.3		26.48	69.75
83743	17/05/2002	1200	0		25.2
83743	18/05/2002	0		30.5		25.68	75.75
83743	18/05/2002	1200	0		22.6
83743	19/05/2002	0		32.4		26.64	72.25
83743	19/05/2002	1200	0		23.4
83743	20/05/2002	0		31.5		26.14	71
83743	20/05/2002	1200	0		22.4
83743	21/05/2002	0		32.1		26.54	70.25
83743	21/05/2002	1200	0		24.4
83743	22/05/2002	0		25.2		21.06	91
83743	22/05/2002	1200	26.3		19.9
83743	23/05/2002	0		24		20.62	84.75
83743	23/05/2002	1200	30.7		19.4
83743	24/05/2002	0		25.1		21.38	74
83743	24/05/2002	1200	0		18.8
83743	25/05/2002	0		23.5		20.52	84.25
83743	25/05/2002	1200	1.2		18.6
83743	26/05/2002	0		25.6		21.22	70.75
83743	26/05/2002	1200	0		17.5
83743	27/05/2002	0		26.7		22.24	70.75
83743	27/05/2002	1200	0		18.5
83743	28/05/2002	0		27.8		23.4	76.5
83743	28/05/2002	1200	0		20
83743	29/05/2002	0		29.3		24.08	75
83743	29/05/2002	1200	0		20.7
83743	30/05/2002	0		30		24.02	75
83743	30/05/2002	1200	0		20.7
83743	31/05/2002	0		30.7		25.22	69
83743	31/05/2002	1200	0		21.3
83743	01/06/2002	0		27.8		23.96	79.75
83743	01/06/2002	1200	0		22.1
83743	02/06/2002	0		28.5		23.88	78.5
83743	02/06/2002	1200	0		21.5
83743	03/06/2002	0		32.3		25.74	65.5
83743	03/06/2002	1200	0		21.3
83743	04/06/2002	0		29.7		24.86	72.25
83743	04/06/2002	1200	0		21.6
83743	05/06/2002	0		32.4		26	72
83743	05/06/2002	1200	0		22
83743	06/06/2002	0		32		26.32	69.25
83743	06/06/2002	1200	0		22.8
83743	07/06/2002	0		33.3		26.64	63.5
83743	07/06/2002	1200	0		22.4
83743	08/06/2002	0		33		26.88	68
83743	08/06/2002	1200	0		23.2
83743	09/06/2002	0		31.3		25.88	72.25
83743	09/06/2002	1200	0		21.9
83743	10/06/2002	0		32		26.82	65.5
83743	10/06/2002	1200	0		23.2
83743	11/06/2002	0		30.6		26.1	74
83743	11/06/2002	1200	0		23.9
83743	12/06/2002	0		32.6		26.2	75.5
83743	12/06/2002	1200	0		22.8
83743	13/06/2002	0		29.7		25	80.25
83743	13/06/2002	1200	0		23.3
83743	14/06/2002	0		29.8		25.16	76.75
83743	14/06/2002	1200	0		22.4
83743	15/06/2002	0		30.3		25.46	76.5
83743	15/06/2002	1200	0		23.4
83743	16/06/2002	0		29.6		24.68	82.75
83743	16/06/2002	1200	0		22.4
83743	17/06/2002	0		29.5		24.78	79.25
83743	17/06/2002	1200	0		22.4
83743	18/06/2002	0		31.5		25.62	67
83743	18/06/2002	1200	0		21.4
83743	19/06/2002	0		32.3		25.66	73
83743	19/06/2002	1200	0		23.2
83743	20/06/2002	0		29.3		24.42	79.75
83743	20/06/2002	1200	0		22.1
83743	21/06/2002	0		30.2		24.68	69.75
83743	21/06/2002	1200	0		21.5
83743	22/06/2002	0		28.2		24.06	75.25
83743	22/06/2002	1200	0		21.5
83743	23/06/2002	0		23.7		21.14	86.75
83743	23/06/2002	1200	50		20
83743	24/06/2002	0		26.6		22.2	77.75
83743	24/06/2002	1200	13		19
83743	25/06/2002	0		23		20.98	85.75
83743	25/06/2002	1200	0		20.3
83743	26/06/2002	0		21.7		20.8	86.75
83743	26/06/2002	1200	0.8		20.1
83743	27/06/2002	0		25.8		22.4	81
83743	27/06/2002	1200	0		20.1
83743	28/06/2002	0		28.5		23.74	74.5
83743	28/06/2002	1200	0		20.4
83743	29/06/2002	0		30.5		24.78	74.25
83743	29/06/2002	1200	0		21.2
83743	30/06/2002	0		32.1		24.66	66.5
83743	30/06/2002	1200	0		21
83743	01/07/2002	0		30.7		24.34	73.25
83743	01/07/2002	1200	0		20.6
83743	02/07/2002	0		27.4		23.5	78
83743	02/07/2002	1200	0		21.1
83743	03/07/2002	0		27.3		23.52	74.5
83743	03/07/2002	1200	0		21
83743	04/07/2002	0		25		22.3	84
83743	04/07/2002	1200	0		20.4
83743	05/07/2002	0		27.5		22.96	79
83743	05/07/2002	1200	0.3		20.2
83743	06/07/2002	0		29		23.36	71.25
83743	06/07/2002	1200	0		19.2
83743	07/07/2002	0		30.6		25	63.25
83743	07/07/2002	1200	0		20.2
83743	08/07/2002	0		26.1		22.52	63
83743	08/07/2002	1200	0		21.2
83743	09/07/2002	0		24.3		21.66	65.75
83743	09/07/2002	1200	0		18.9
83743	10/07/2002	0		26.6		23	72.5
83743	10/07/2002	1200	0		20.4
83743	11/07/2002	0		23.9		21.82	81.5
83743	11/07/2002	1200	0		20.6
83743	12/07/2002	0		24		20.72	85.75
83743	12/07/2002	1200	12		19
83743	13/07/2002	0		21.2		20.3	75.75
83743	13/07/2002	1200	2		19.8
83743	14/07/2002	0		21.5		19.16	73.25
83743	14/07/2002	1200	0		17.4
83743	15/07/2002	0		24.3		20.9	74.5
83743	15/07/2002	1200	0		18
83743	16/07/2002	0		26.4		22.68	79.25
83743	16/07/2002	1200	0		19.5
83743	17/07/2002	0		23.7		21.06	74.5
83743	17/07/2002	1200	0		19.5
83743	18/07/2002	0		20.8		18.76	84.25
83743	18/07/2002	1200	0.4		17.8
83743	19/07/2002	0		24.8		19.76	74.75
83743	19/07/2002	1200	2.4		16.4
83743	20/07/2002	0		26.5		21.42	72
83743	20/07/2002	1200	0		17.3
83743	21/07/2002	0		26.6		21.72	72.25
83743	21/07/2002	1200	0		18.2
83743	22/07/2002	0		29.4		24.24	61.75
83743	22/07/2002	1200	0		19.3
83743	23/07/2002	0		28.3		24.18	68.5
83743	23/07/2002	1200	2.5		22.6
83743	24/07/2002	0		28		23.3	80.75
83743	24/07/2002	1200	0		21.5
83743	25/07/2002	0		29.5		23.78	76.25
83743	25/07/2002	1200	0		20.4
83743	26/07/2002	0		28.1		22.54	76.75
83743	26/07/2002	1200	0		19.4
83743	27/07/2002	0		31.6		25.1	67.75
83743	27/07/2002	1200	0		20.1
83743	28/07/2002	0		26.2		21.6	72.5
83743	28/07/2002	1200	0.8		19.5
83743	29/07/2002	0		21.7		20.08	69.75
83743	29/07/2002	1200	0.6		18.4
83743	30/07/2002	0		27.3		21.84	68.25
83743	30/07/2002	1200	0		18.2
83743	31/07/2002	0		32.2		22.86	71.75
83743	31/07/2002	1200	0		18.5
83743	01/08/2002	0		27.8		23.72	72
83743	01/08/2002	1200	0		20.4
83743	02/08/2002	0		23.7		22.06	84.75
83743	02/08/2002	1200	8.9		20.1
83743	03/08/2002	0		29.6		24.6	77.5
83743	03/08/2002	1200	0.3		20.4
83743	04/08/2002	0		26		22.16	82.25
83743	04/08/2002	1200	0		20.6
83743	05/08/2002	0		28.8		24.16	79.25
83743	05/08/2002	1200	0		20.2
83743	06/08/2002	0		25.8		23.1	81.25
83743	06/08/2002	1200	0		22.2
83743	07/08/2002	0		29.7		23.36	78
83743	07/08/2002	1200	1.4		19.1
83743	08/08/2002	0		28.3		24.64	78
83743	08/08/2002	1200	0		21.9
83743	09/08/2002	0		34.4		26.5	57.5
83743	09/08/2002	1200	0		20.4
83743	10/08/2002	0		28.4		23.8	73.25
83743	10/08/2002	1200	0		21.2
83743	11/08/2002	0		27.3		23.18	81.25
83743	11/08/2002	1200	0		20.6
83743	12/08/2002	0		33		23.06	80.25
83743	12/08/2002	1200	0		20.5
83743	13/08/2002	0		34.3		26.9	60.75
83743	13/08/2002	1200	0		21.3
83743	14/08/2002	0		34.1		26.16	64
83743	14/08/2002	1200	0		21.5
83743	15/08/2002	0		25		23.5	81
83743	15/08/2002	1200	0		22.5
83743	16/08/2002	0		29.5		24.88	72
83743	16/08/2002	1200	0		22
83743	17/08/2002	0		31.4		24.8	68.25
83743	17/08/2002	1200	0		21.2
83743	18/08/2002	0		29.9		23.96	72.25
83743	18/08/2002	1200	0		20.4
83743	19/08/2002	0		32.2		25.1	63.75
83743	19/08/2002	1200	0		20.8
83743	20/08/2002	0		32.8		25.36	58.25
83743	20/08/2002	1200	0		20.3
83743	21/08/2002	0		32.6		25.64	65.5
83743	21/08/2002	1200	0		20.4
83743	22/08/2002	0		32.5		26.5	64.75
83743	22/08/2002	1200	0		22.2
83743	23/08/2002	0		28.9		25.22	72.25
83743	23/08/2002	1200	0		22.2
83743	24/08/2002	0		30.7		24.84	70
83743	24/08/2002	1200	0		21.4
83743	25/08/2002	0		30.4		24.82	71.25
83743	25/08/2002	1200	0		21.3
83743	26/08/2002	0		29.3		24.24	69
83743	26/08/2002	1200	0		21.6
83743	27/08/2002	0		27		23.2	68.25
83743	27/08/2002	1200	0		20.3
83743	28/08/2002	0		31.7		24.54	66.75
83743	28/08/2002	1200	0		19.8
83743	29/08/2002	0		34.8		27.2	55.5
83743	29/08/2002	1200	0		21.2
83743	30/08/2002	0		31.5		25.22	71.25
83743	30/08/2002	1200	0		23.3
83743	31/08/2002	0		28.8
83743	31/08/2002	1200	0		21.4
83743	01/09/2002	0		23.1		20.04	82.75
83743	01/09/2002	1200	9.8		18.8
83743	02/09/2002	0		22.4		18.74	63.5
83743	02/09/2002	1200	6.8		17.2
83743	03/09/2002	0		23.4		18.9	66.5
83743	03/09/2002	1200	0		14.3
83743	04/09/2002	0		24.6		20.6	70.75
83743	04/09/2002	1200	0		17.2
83743	05/09/2002	0		27.4		23.3	73.25
83743	05/09/2002	1200	0		19.4
83743	06/09/2002	0		35.2		28.12	59.75
83743	06/09/2002	1200	0		21
83743	07/09/2002	0		29.5		22.12	73.75
83743	07/09/2002	1200	12.4		19.6
83743	08/09/2002	0		20.5		18.5	89
83743	08/09/2002	1200	1.8		17.4
83743	09/09/2002	0		26.7		21.76	77.75
83743	09/09/2002	1200	4.8		18.4
83743	10/09/2002	0		25.4		21.98	76.75
83743	10/09/2002	1200	10.2		20
83743	11/09/2002	0		28.6		22.88	65
83743	11/09/2002	1200	0		19.2
83743	12/09/2002	0		32.3		25.3	60.25
83743	12/09/2002	1200	0		19
83743	13/09/2002	0		30.9		26.18	65.25
83743	13/09/2002	1200	0		23.1
83743	14/09/2002	0		25.5		22.94	78.75
83743	14/09/2002	1200	0.3		21.8
83743	15/09/2002	0		27.2		22.36	75.5
83743	15/09/2002	1200	0.5		20.5
83743	16/09/2002	0		27.7		23.58	64.5
83743	16/09/2002	1200	0		20.1
83743	17/09/2002	0		29.8		24.34	66
83743	17/09/2002	1200	0		20.2
83743	18/09/2002	0		31.5		25.16	66
83743	18/09/2002	1200	0		21.3
83743	19/09/2002	0		34		26.9	57.25
83743	19/09/2002	1200	0		21.6
83743	20/09/2002	0		34.1		27.76	60.25
83743	20/09/2002	1200	0		23.5
83743	21/09/2002	0		26.1		20.86	80.5
83743	21/09/2002	1200	0.6		19
83743	22/09/2002	0		19.4		18.54	87.75
83743	22/09/2002	1200	1.4		17.6
83743	23/09/2002	0		21		19.2	89
83743	23/09/2002	1200	3.3		17.4
83743	24/09/2002	0		20.9		18.36	93.5
83743	24/09/2002	1200	3.7		16.9
83743	25/09/2002	0		21.8		19.32	82
83743	25/09/2002	1200	33.2		16.8
83743	26/09/2002	0		25.8		20.96	73.75
83743	26/09/2002	1200	0		17.5
83743	27/09/2002	0		26.8		22.12	76.75
83743	27/09/2002	1200	0		18.6
83743	28/09/2002	0		27.7		23.3	69.5
83743	28/09/2002	1200	0		20.8
83743	29/09/2002	0		33.6		25.86	64.5
83743	29/09/2002	1200	0		19.5
83743	30/09/2002	0		37.3		29.52	55.75
83743	30/09/2002	1200	0		23.2
83743	01/10/2002	0		31.2		26.06	75.5
83743	01/10/2002	1200	0		24
83743	02/10/2002	0		27.4		23.5	75.5
83743	02/10/2002	1200	4.3		22.4
83743	03/10/2002	0		28.6		24.24	69.75
83743	03/10/2002	1200	0		20.8
83743	04/10/2002	0		30.5		24.72	70.25
83743	04/10/2002	1200	0		20.1
83743	05/10/2002	0		33.5		27.34	63
83743	05/10/2002	1200	0		21.7
83743	06/10/2002	0		30.7		26.78	72
83743	06/10/2002	1200	0		23.8
83743	07/10/2002	0		38.8		31.36	50.25
83743	07/10/2002	1200	0		24.7
83743	08/10/2002	0		37.7		30.42	58
83743	08/10/2002	1200	0		27.7
83743	09/10/2002	0		32.4		26.88	71.25
83743	09/10/2002	1200	0		23.6
83743	10/10/2002	0		36.5		28.74	54.5
83743	10/10/2002	1200	0		22.6
83743	11/10/2002	0		33.5		28.4	61.75
83743	11/10/2002	1200	0		23.1
83743	12/10/2002	0		33		27.18	69.5
83743	12/10/2002	1200	0		23.4
83743	13/10/2002	0		31.4		26.44	71.5
83743	13/10/2002	1200	0		23.6
83743	14/10/2002	0		32.5		27.92	67
83743	14/10/2002	1200	0		23.5
83743	15/10/2002	0		35.3		28.6	59
83743	15/10/2002	1200	0		23.1
83743	16/10/2002	0		35.8		29.1	64.5
83743	16/10/2002	1200	0		24.1
83743	17/10/2002	0		34.3		28.06	63.25
83743	17/10/2002	1200	0		24.4
83743	18/10/2002	0		30		26.24	76
83743	18/10/2002	1200	0		24.4
83743	19/10/2002	0		33.6		27.9	58
83743	19/10/2002	1200	0		23.5
83743	20/10/2002	0		37.6		30.48	50
83743	20/10/2002	1200	0		24.1
83743	21/10/2002	0		39.5		31.42	57.75
83743	21/10/2002	1200	0		26.5
83743	22/10/2002	0		30		24.48	78
83743	22/10/2002	1200	1		21.8
83743	23/10/2002	0		24.2		21.48	77.75
83743	23/10/2002	1200	10.4		19.8
83743	24/10/2002	0		29.8		24.34	64.25
83743	24/10/2002	1200	0		20.6
83743	25/10/2002	0		31.4		25.88	63.75
83743	25/10/2002	1200	0		21
83743	26/10/2002	0		33.6		27.46	70.25
83743	26/10/2002	1200	0		24.3
83743	27/10/2002	0		31.3		26.8	69.75
83743	27/10/2002	1200	0		24.6
83743	28/10/2002	0		29.6		25.8	74.75
83743	28/10/2002	1200	0		23
83743	29/10/2002	0		33.3		28.4	69.75
83743	29/10/2002	1200	0		24.3
83743	30/10/2002	0		28.4		26	80.5
83743	30/10/2002	1200	3.5		25
83743	31/10/2002	0		25.7		23.74	85
83743	31/10/2002	1200	6.8		23.1
83743	01/11/2002	0		27.1		24.14	76.5
83743	01/11/2002	1200	0.4		22.3
83743	02/11/2002	0		28.6		24.58	77.25
83743	02/11/2002	1200	0		22.7
83743	03/11/2002	0		30.5		25.42	72.5
83743	03/11/2002	1200	0		21.5
83743	04/11/2002	0		36.9		29.2	58.5
83743	04/11/2002	1200	0		22.8
83743	05/11/2002	0		29.1		23.48	86.25
83743	05/11/2002	1200	1		21.7
83743	06/11/2002	0		21.8		20.48	82.25
83743	06/11/2002	1200	47.3		18.6
83743	07/11/2002	0		24.2		20.16	80.25
83743	07/11/2002	1200	39.8		18.1
83743	08/11/2002	0		26.3		21.62	68
83743	08/11/2002	1200	0.5		18
83743	09/11/2002	0		29.3		24.42	62.75
83743	09/11/2002	1200	0		18.6
83743	10/11/2002	0		39		30.06	52
83743	10/11/2002	1200	0		22.1
83743	11/11/2002	0		34.6		28.32	68.25
83743	11/11/2002	1200	0		25
83743	12/11/2002	0		27.6		24.36	74.25
83743	12/11/2002	1200	4.5		23.3
83743	13/11/2002	0		24.5		22.96	86.25
83743	13/11/2002	1200	3.6		21.7
83743	14/11/2002	0		31.4		26.54	71.5
83743	14/11/2002	1200	2.9		21.4
83743	15/11/2002	0		30.9		27.46	66.75
83743	15/11/2002	1200	0		24.3
83743	16/11/2002	0		33.2		27.62	68
83743	16/11/2002	1200	0		23.3
83743	17/11/2002	0		33.5		29.12	60
83743	17/11/2002	1200	0		25.3
83743	18/11/2002	0		37.4		30.88	62
83743	18/11/2002	1200	0		24.7
83743	19/11/2002	0		31.3		27.22	73.5
83743	19/11/2002	1200	27.9		23.5
83743	20/11/2002	0		31		27.14	73.5
83743	20/11/2002	1200	0		24.5
83743	21/11/2002	0		37.5		29.38	72
83743	21/11/2002	1200	0		24.6
83743	22/11/2002	0		33.6		27.96	74
83743	22/11/2002	1200	0		23.2
83743	23/11/2002	0		34		28.68	69.25
83743	23/11/2002	1200	0.2		24.6
83743	24/11/2002	0		32.5		28.16	76.25
83743	24/11/2002	1200	2.4		25.3
83743	25/11/2002	0		39		31.48	60.5
83743	25/11/2002	1200	0		26.1
83743	26/11/2002	0		39		30.54	63
83743	26/11/2002	1200	0		26.3
83743	27/11/2002	0		37.6		32.14	52.75
83743	27/11/2002	1200	13.9		27.3
83743	28/11/2002	0		38		31.72	56
83743	28/11/2002	1200	0		27.4
83743	29/11/2002	0		38.6		31.96	57.75
83743	29/11/2002	1200	0		26.2
83743	30/11/2002	0		34.4		31.04	61.5
83743	30/11/2002	1200	0		28.8
83743	01/12/2002	0		42		34	52
83743	01/12/2002	1200	0		27.3
83743	02/12/2002	0		34.9		27.8	77.75
83743	02/12/2002	1200	0		24.3
83743	03/12/2002	0		28.1		25.42	82.75
83743	03/12/2002	1200	61.8		22.7
83743	04/12/2002	0		29.8		26.98	75.5
83743	04/12/2002	1200	0		24.5
83743	05/12/2002	0		35.5		28.78	69.75
83743	05/12/2002	1200	0		24.6
83743	06/12/2002	0		38.5		30.84	65.25
83743	06/12/2002	1200	0		26.3
83743	07/12/2002	0		33.4		30.3	62
83743	07/12/2002	1200	0		26.9
83743	08/12/2002	0		34.3		30.12	65.25
83743	08/12/2002	1200	0		26.7
83743	09/12/2002	0		29.6		24.4	90.75
83743	09/12/2002	1200	59.1		22.6
83743	10/12/2002	0		25.3		23.58	86
83743	10/12/2002	1200	23.1		22.4
83743	11/12/2002	0		26.5		24.34	86
83743	11/12/2002	1200	4.2		22.7
83743	12/12/2002	0		28.3		25.42	89
83743	12/12/2002	1200	20.6		23.5
83743	13/12/2002	0		30.1		26.5	80
83743	13/12/2002	1200	14.7		24
83743	14/12/2002	0		31		25.82	79.25
83743	14/12/2002	1200	0		22.7
83743	15/12/2002	0		33.5		28.22	71
83743	15/12/2002	1200	19		24.2
83743	16/12/2002	0		29.4		26.74	81.5
83743	16/12/2002	1200	0		25.5
83743	17/12/2002	0		36.3		28.68	67.75
83743	17/12/2002	1200	1.5		23.7
83743	18/12/2002	0		30.9		26.84	66.5
83743	18/12/2002	1200	8.1		24.3
83743	19/12/2002	0		31.6		27.34	65.75
83743	19/12/2002	1200	0		23.7
83743	20/12/2002	0		39.2		30.72	61.5
83743	20/12/2002	1200	0		24.6
83743	21/12/2002	0		33.6		28.92	71.5
83743	21/12/2002	1200	0		27
83743	22/12/2002	0		30.3		27.44	75.5
83743	22/12/2002	1200	0		26.1
83743	23/12/2002	0		39		30.06	68
83743	23/12/2002	1200	0		24.4
83743	24/12/2002	0		39.4		32.02	57
83743	24/12/2002	1200	0		26.8
83743	25/12/2002	0		32.7		26.88	79
83743	25/12/2002	1200	0		24
83743	26/12/2002	0		27.6		24.34	69.5
83743	26/12/2002	1200	30		22.7
83743	27/12/2002	0		29.4		25.14	66.25
83743	27/12/2002	1200	0		21.5
83743	28/12/2002	0		30.7		25.3	80.5
83743	28/12/2002	1200	0.7		22
83743	29/12/2002	0		31.3		27.34	73
83743	29/12/2002	1200	0		24.4
83743	30/12/2002	0		37.4		29.92	66
83743	30/12/2002	1200	0		24.8
83743	31/12/2002	0		38		31.18	64
83743	31/12/2002	1200	0		26.8
83743	01/01/2003	0		35.3		29.84	67.5
83743	01/01/2003	1200	0		26.8
83743	02/01/2003	0		35.3		29.94	72.5
83743	02/01/2003	1200	0		26.8
83743	03/01/2003	0		32.7		28.62	79.25
83743	03/01/2003	1200	0		27
83743	04/01/2003	0		36.6		31.02	67
83743	04/01/2003	1200	0		26.1
83743	05/01/2003	0		37.3		30.08	70.25
83743	05/01/2003	1200	0		27.5
83743	06/01/2003	0		28.7		26.52	88
83743	06/01/2003	1200	31		25.5
83743	07/01/2003	0		32.2		27.44	72.5
83743	07/01/2003	1200	15.5		25.2
83743	08/01/2003	0		32.8		27.96	64.75
83743	08/01/2003	1200	0		23.7
83743	09/01/2003	0		36.7		29.96	63.5
83743	09/01/2003	1200	0		24.3
83743	10/01/2003	0		38.3		31.88	64.5
83743	10/01/2003	1200	0		27.5
83743	11/01/2003	0		33.7		29.06	63.75
83743	11/01/2003	1200	10.5		23.8
83743	12/01/2003	0		30		27.24	77
83743	12/01/2003	1200	2.1		25.7
83743	13/01/2003	0		26.8		24.36	90
83743	13/01/2003	1200	1.9		23.3
83743	14/01/2003	0		25.4		24.22	92
83743	14/01/2003	1200	8.7		23.3
83743	15/01/2003	0		29.4		26.06	82.25
83743	15/01/2003	1200	1.9		23.9
83743	16/01/2003	0		31.4		27.38	76.75
83743	16/01/2003	1200	0.2		23.9
83743	17/01/2003	0		33		27.68	82.25
83743	17/01/2003	1200	0		24.8
83743	18/01/2003	0		34.5		28.72	71
83743	18/01/2003	1200	2.7		24.6
83743	19/01/2003	0		30.9		27.36	78.25
83743	19/01/2003	1200	0		23.5
83743	20/01/2003	0		36		30.1	71
83743	20/01/2003	1200	0		26.1
83743	21/01/2003	0		37.8		29.38	71.25
83743	21/01/2003	1200	11.1		25.5
83743	22/01/2003	0		36.3		29.96	71.75
83743	22/01/2003	1200	27		25.3
83743	23/01/2003	0		37.6		32.7	56
83743	23/01/2003	1200	0		28.3
83743	24/01/2003	0		36.4		30.64	68.75
83743	24/01/2003	1200	0		28.2
83743	25/01/2003	0		28.7		25.74	87.25
83743	25/01/2003	1200	62.3		24.6
83743	26/01/2003	0		29.1		25.02	86.75
83743	26/01/2003	1200	11		22.7
83743	27/01/2003	0		30.6		26.32	85.75
83743	27/01/2003	1200	19.9		23.6
83743	28/01/2003	0		30.6		27.3	78.75
83743	28/01/2003	1200	3.4		25.5
83743	29/01/2003	0		28.3		25.18	89
83743	29/01/2003	1200	33.5		23.8
83743	30/01/2003	0		30.2		25.78	83.75
83743	30/01/2003	1200	3.9		23.6
83743	31/01/2003	0		34.7		29.28	70
83743	31/01/2003	1200	3.8		25
83743	01/02/2003	0		36.1		29.84	64
83743	01/02/2003	1200	0		24.9
83743	02/02/2003	0		36.4		30.1	65.5
83743	02/02/2003	1200	0		26.2
83743	03/02/2003	0		38.4		30.92	63.5
83743	03/02/2003	1200	3		25.8
83743	04/02/2003	0		38.1		31.3	61.5
83743	04/02/2003	1200	0		26.5
83743	05/02/2003	0		38.6		31.9	59.25
83743	05/02/2003	1200	0		26.5
83743	06/02/2003	0		38.4		32.26	61.5
83743	06/02/2003	1200	0		27.5
83743	07/02/2003	0		40.8		32.52	55
83743	07/02/2003	1200	0		27
83743	08/02/2003	0		39.7		32.04	57.5
83743	08/02/2003	1200	0		27.2
83743	09/02/2003	0		39.3		31.24	60
83743	09/02/2003	1200	0		26.7
83743	10/02/2003	0		40		32.12	54.25
83743	10/02/2003	1200	0		26.2
83743	11/02/2003	0		38.4		31.66	60.75
83743	11/02/2003	1200	0		27.3
83743	12/02/2003	0		39.6		32.18	55.25
83743	12/02/2003	1200	0		27.2
83743	13/02/2003	0		41.3		33.22	53.25
83743	13/02/2003	1200	0		27.6
83743	14/02/2003	0		37.9		30.76	62.5
83743	14/02/2003	1200	0		27.3
83743	15/02/2003	0		33		28.66	70.25
83743	15/02/2003	1200	0		26.5
83743	16/02/2003	0		37		30.56	62.25
83743	16/02/2003	1200	3		25.9
83743	17/02/2003	0		36.7		29.08	68.75
83743	17/02/2003	1200	0		25.5
83743	18/02/2003	0		36.4		30.22	61.5
83743	18/02/2003	1200	0		25.6
83743	19/02/2003	0		35.3		28.74	69
83743	19/02/2003	1200	0		25.8
83743	20/02/2003	0		38.1		30.52	63.75
83743	20/02/2003	1200	0.4		24.9
83743	21/02/2003	0		36.5		30.98	59.5
83743	21/02/2003	1200	0		26.4
83743	22/02/2003	0		35.5		29.18	71.5
83743	22/02/2003	1200	0		26.2
83743	23/02/2003	0		35		28.88	72.25
83743	23/02/2003	1200	0		24
83743	24/02/2003	0		34.3		29.24	68.75
83743	24/02/2003	1200	0		25.7
83743	25/02/2003	0		36.4		29.44	65.25
83743	25/02/2003	1200	0		23.6
83743	26/02/2003	0		36.6		29.68	71
83743	26/02/2003	1200	0		26
83743	27/02/2003	0		33.7		28.88	75
83743	27/02/2003	1200	0		26.1
83743	28/02/2003	0		35.1		29.48	69.25
83743	28/02/2003	1200	0		25.7
83743	01/03/2003	1200	0
83743	02/03/2003	1200	0
83743	03/03/2003	0		41		31.22	71.25
83743	03/03/2003	1200	0		27.1
83743	04/03/2003	0		34		28.86	70.25
83743	04/03/2003	1200	17.5		24.7
83743	05/03/2003	0		32.8		28.24	74.25
83743	05/03/2003	1200	0		25.7
83743	06/03/2003	0		36.9		29.42	71.75
83743	06/03/2003	1200	0		24.7
83743	07/03/2003	0		36.3		29.94	64.5
83743	07/03/2003	1200	0		25.3
83743	08/03/2003	0		35.4		27.4	76.75
83743	08/03/2003	1200	0		24.9
83743	09/03/2003	0		30.6		26.56	73.5
83743	09/03/2003	1200	7.8		22.6
83743	10/03/2003	0		31.7		27.64	75
83743	10/03/2003	1200	1.2		25.3
83743	11/03/2003	0		36.3		30.28	63.25
83743	11/03/2003	1200	0		24.6
83743	12/03/2003	0		33.6		30.3	63.25
83743	12/03/2003	1200	0		28.1
83743	13/03/2003	0		36.9		30.66	64
83743	13/03/2003	1200	0		27.4
83743	14/03/2003	0		35.4		29.54	74
83743	14/03/2003	1200	0		26.7
83743	15/03/2003	0		32.9		28.6	79.5
83743	15/03/2003	1200	1.9		25.9
83743	16/03/2003	0		35.4		29.42	76.5
83743	16/03/2003	1200	0		26.1
83743	17/03/2003	0		28.8		25.5	90.25
83743	17/03/2003	1200	6.6		23.3
83743	18/03/2003	0		26.4		24.62	87
83743	18/03/2003	1200	151.3		22.4
83743	19/03/2003	0		29.3		25.76	81.5
83743	19/03/2003	1200	6.6		23.4
83743	20/03/2003	0		34.7		28.38	77.25
83743	20/03/2003	1200	3.7		23.6
83743	21/03/2003	0		36.6		27.62	77.75
83743	21/03/2003	1200	0		24.1
83743	22/03/2003	0		29.3		24.86	84.25
83743	22/03/2003	1200	40.9		23.2
83743	23/03/2003	0		26.7		24.4	82.5
83743	23/03/2003	1200	19.6		21.7
83743	24/03/2003	0		29.3		25.24	83.75
83743	24/03/2003	1200	0		22.9
83743	25/03/2003	0		28.5		24.96	78.75
83743	25/03/2003	1200	0		22
83743	26/03/2003	0		30.2		25.52	72.5
83743	26/03/2003	1200	0		21.8
83743	27/03/2003	0		29.8		25.8	77.25
83743	27/03/2003	1200	0		23.5
83743	28/03/2003	0		29.8		25.82	72.25
83743	28/03/2003	1200	0		23.3
83743	29/03/2003	0		33.3		26.52	73.25
83743	29/03/2003	1200	0		22.8
83743	30/03/2003	0		31.9		26.76	75.25
83743	30/03/2003	1200	0		22.9
83743	31/03/2003	0		34.2		27.8	71.75
83743	31/03/2003	1200	0		23.3
83743	01/04/2003	0		33.4		27.84	73.75
83743	01/04/2003	1200	0		25.3
83743	02/04/2003	0		32.4		26.8	70.25
83743	02/04/2003	1200	0		23.4
83743	03/04/2003	0		31.3		26.82	75
83743	03/04/2003	1200	0		24.3
83743	04/04/2003	0		30.4		26.02	81.75
83743	04/04/2003	1200	17.5		23.5
83743	05/04/2003	0		33.4		28.04	65.5
83743	05/04/2003	1200	20.6		24.3
83743	06/04/2003	0		31.4		25.96	82.75
83743	06/04/2003	1200	0		23.8
83743	07/04/2003	0		30.2		24.92	76.5
83743	07/04/2003	1200	58.1		21.8
83743	08/04/2003	0		28.6		25.22	72
83743	08/04/2003	1200	0.3		22.1
83743	09/04/2003	0		31.3		26.82	64.25
83743	09/04/2003	1200	0		23.4
83743	10/04/2003	0		30.5		26.86	78.5
83743	10/04/2003	1200	0		25
83743	11/04/2003	0		31.3		26.74	74.75
83743	11/04/2003	1200	4.8		24
83743	12/04/2003	0		28		24.52	75.25
83743	12/04/2003	1200	0		23.2
83743	13/04/2003	0		28.4		24.24	65.75
83743	13/04/2003	1200	0		22.7
83743	14/04/2003	0		29.3		24.56	67
83743	14/04/2003	1200	0		20.9
83743	15/04/2003	0		28		24.5	69.25
83743	15/04/2003	1200	0		22.2
83743	16/04/2003	0		29.6		25.08	64.5
83743	16/04/2003	1200	0		22.5
83743	17/04/2003	0		30.4		25.26	71.25
83743	17/04/2003	1200	0		21.8
83743	18/04/2003	0		33.4		26.78	65
83743	18/04/2003	1200	0		23.2
83743	19/04/2003	0		35.9		28.76	75.25
83743	19/04/2003	1200	0		23.5
83743	20/04/2003	0		33		27.5	77.5
83743	20/04/2003	1200	0		25.2
83743	21/04/2003	0		32		26.82	80.25
83743	21/04/2003	1200	0		24.4
83743	22/04/2003	0		32.3		27.58	74
83743	22/04/2003	1200	0		24.6
83743	23/04/2003	0		30.8		26.7	71.75
83743	23/04/2003	1200	0		24.2
83743	24/04/2003	0		32.7		26.76	73.75
83743	24/04/2003	1200	0		23.4
83743	25/04/2003	0		34.4		28.2	67.75
83743	25/04/2003	1200	0		23.4
83743	26/04/2003	0		35.4		28.06	66.5
83743	26/04/2003	1200	0		23.9
83743	27/04/2003	0		35		27.66	68.25
83743	27/04/2003	1200	0		23.4
83743	28/04/2003	0		35.6		28.64	64
83743	28/04/2003	1200	0		24.4
83743	29/04/2003	0		31.8		27.18	77.5
83743	29/04/2003	1200	0		24.8
83743	30/04/2003	0		35		28.74	70.5
83743	30/04/2003	1200	0		24.4
83743	01/05/2003	0		34.6		28.36	73.25
83743	01/05/2003	1200	0		25
83743	02/05/2003	0		28.3		23.36	80.75
83743	02/05/2003	1200	0.3		21
83743	03/05/2003	0		25.5		21.76	76.5
83743	03/05/2003	1200	20		19.1
83743	04/05/2003	0		26.6		22.64	69
83743	04/05/2003	1200	7.4		18.5
83743	05/05/2003	0		28		23.48	78.5
83743	05/05/2003	1200	0		19.9
83743	06/05/2003	0		25.4		23.3	84.75
83743	06/05/2003	1200	0.7		21.1
83743	07/05/2003	0		27.7		23.2	66.75
83743	07/05/2003	1200	8.1		21
83743	08/05/2003	0		27.1		22.08	68.5
83743	08/05/2003	1200	0		18.3
83743	09/05/2003	0		25.6		21.76	75
83743	09/05/2003	1200	0		19.4
83743	10/05/2003	0		23.9		20.9	85
83743	10/05/2003	1200	5.6		18.9
83743	11/05/2003	0		26.4		22.1	74.25
83743	11/05/2003	1200	1.9		18.4
83743	12/05/2003	0		28		23.14	78
83743	12/05/2003	1200	0		20.1
83743	13/05/2003	0		25.7		23.48	77.5
83743	13/05/2003	1200	0		20.7
83743	14/05/2003	0		27.2		23.88	79
83743	14/05/2003	1200	0		21.4
83743	15/05/2003	0		29.8		24.54	75
83743	15/05/2003	1200	0		22
83743	16/05/2003	0		30.1		24.8	75.5
83743	16/05/2003	1200	0		21.3
83743	17/05/2003	0		30.3		24.54	70.5
83743	17/05/2003	1200	0		20.7
83743	18/05/2003	0		30.4		24.06	72.5
83743	18/05/2003	1200	0		19.9
83743	19/05/2003	0		29.6		24.38	71
83743	19/05/2003	1200	0		20.5
83743	20/05/2003	0		29.7		24.68	75.25
83743	20/05/2003	1200	0		21.1
83743	21/05/2003	0		31.6		25.36	72.75
83743	21/05/2003	1200	0		21.3
83743	22/05/2003	0		33.9		26.96	66.75
83743	22/05/2003	1200	0		21.7
83743	23/05/2003	0		34.7		26.5	63.75
83743	23/05/2003	1200	0		22.8
83743	24/05/2003	0		27.9		24.72	69
83743	24/05/2003	1200	1.4		22.6
83743	25/05/2003	0		30		23.64	62.75
83743	25/05/2003	1200	0		21.3
83743	26/05/2003	0		27.6		22.12	62
83743	26/05/2003	1200	0		18
83743	27/05/2003	0		26.8		21.94	69
83743	27/05/2003	1200	0		18.1
83743	28/05/2003	0		26.7		22.76	74
83743	28/05/2003	1200	0		19.3
83743	29/05/2003	0		25.6		23	74.75
83743	29/05/2003	1200	0		20.8
83743	30/05/2003	0		27.1		23.34	73.5
83743	30/05/2003	1200	0		20.9
83743	31/05/2003	0		30.1		24.18	72.25
83743	31/05/2003	1200	0		20
83743	01/06/2003	0		31.1		24.5	64.75
83743	01/06/2003	1200	0		20.3
83743	02/06/2003	0		32		24.86	59.25
83743	02/06/2003	1200	0		20.1
83743	03/06/2003	0		32.9		26.48	56.75
83743	03/06/2003	1200	0		21.1
83743	04/06/2003	0		31.3		25.78	74
83743	04/06/2003	1200	0		23.2
83743	05/06/2003	0		26.1		24.08	79
83743	05/06/2003	1200	0		22.9
83743	06/06/2003	0		29.8		25.02	78.25
83743	06/06/2003	1200	0		22.1
83743	07/06/2003	0		27.8		24.58	80.25
83743	07/06/2003	1200	0		22.3
83743	08/06/2003	0		28.6		25.16	79.25
83743	08/06/2003	1200	0		23.3
83743	09/06/2003	0		26.7		23.76	83.25
83743	09/06/2003	1200	32.9		21.3
83743	10/06/2003	0		30.9		26.04	75.25
83743	10/06/2003	1200	0		22.7
83743	11/06/2003	0		33.5		26.9	64.75
83743	11/06/2003	1200	0		22.1
83743	12/06/2003	0		29.9		25.08	71
83743	12/06/2003	1200	0		22.3
83743	13/06/2003	0		28.4		24.46	81.5
83743	13/06/2003	1200	0		22.1
83743	14/06/2003	0		31.1		24.78	72.75
83743	14/06/2003	1200	0		21.3
83743	15/06/2003	0		28.4		23.8	72
83743	15/06/2003	1200	0		22.1
83743	16/06/2003	0		28.6		23.62	75.25
83743	16/06/2003	1200	0		19.9
83743	17/06/2003	0		29.3		23.86	75.5
83743	17/06/2003	1200	0		19.7
83743	18/06/2003	0		29.6		23.72	74.25
83743	18/06/2003	1200	0		20.3
83743	19/06/2003	0		29.9		24.56	74.25
83743	19/06/2003	1200	0		20.5
83743	01/07/2003	0		25.3		21.14	70.5
83743	01/07/2003	1200	0		17.8
83743	02/07/2003	0		28.8		22.3	65.75
83743	02/07/2003	1200	0		17.8
83743	03/07/2003	0		22.9		20.8	85.75
83743	03/07/2003	1200	0		19.1
83743	04/07/2003	0		25.8		21.46	79
83743	04/07/2003	1200	3.6		18.1
83743	05/07/2003	0		30		22.92	69.25
83743	05/07/2003	1200	0		18.5
83743	06/07/2003	0		30.4		23.76	61
83743	06/07/2003	1200	0		18.2
83743	07/07/2003	0		30.2		24.24	73.25
83743	07/07/2003	1200	0		20.2
83743	08/07/2003	0		33.3		25.4	63
83743	08/07/2003	1200	0		20.1
83743	09/07/2003	0		34.9		26.9	51.5
83743	09/07/2003	1200	0		21.4
83743	10/07/2003	0		29.6		24.56	71.25
83743	10/07/2003	1200	0		21.6
83743	11/07/2003	0		24.6		20.78	83.25
83743	11/07/2003	1200	0		19.2
83743	12/07/2003	0		20.2		17.5	85.5
83743	12/07/2003	1200	5.9		16
83743	13/07/2003	0		19.9		17.68	84.25
83743	13/07/2003	1200	3.9		15
83743	14/07/2003	0		24.7		20.24	69
83743	14/07/2003	1200	0.5		16.7
83743	15/07/2003	0		26.6		20.86	68.5
83743	15/07/2003	1200	0		17.3
83743	16/07/2003	0		28.7		21.9	67.75
83743	16/07/2003	1200	0		17
83743	17/07/2003	0		26.3		21.98	72.75
83743	17/07/2003	1200	0		18.7
83743	18/07/2003	0		27.4		22.26	80.75
83743	18/07/2003	1200	0		18.8
83743	19/07/2003	0		30.9		23.76	69.75
83743	19/07/2003	1200	0		19.3
83743	20/07/2003	0		30.5		24.1	67.25
83743	20/07/2003	1200	0		19.5
83743	21/07/2003	0		32		24.8	61.75
83743	21/07/2003	1200	0		19.8
83743	22/07/2003	0		30.5		24.1	68.75
83743	22/07/2003	1200	0		19.9
83743	23/07/2003	0		29.4		24.22	72.75
83743	23/07/2003	1200	0		20.3
83743	24/07/2003	0		32.8		25.26	65.5
83743	24/07/2003	1200	0		19.9
83743	25/07/2003	0		32.2		25.38	70.75
83743	25/07/2003	1200	0		20.9
83743	26/07/2003	0		28.4		24.1	71.75
83743	26/07/2003	1200	0		22.3
83743	27/07/2003	0		27.8		22.78	76
83743	27/07/2003	1200	0		20.2
83743	28/07/2003	0		23.6		21.7	80.25
83743	28/07/2003	1200	0		20.5
83743	29/07/2003	0		26.4		22.54	75.5
83743	29/07/2003	1200	5.9		20.4
83743	30/07/2003	0		29.4		24.42	71
83743	30/07/2003	1200	0		20.3
83743	31/07/2003	0		27.4		23.36	78.5
83743	31/07/2003	1200	0		21.7
83743	01/08/2003	0		26.6		23.54	77.25
83743	01/08/2003	1200	0		21.9
83743	02/08/2003	0		27.3		23.56	73.25
83743	02/08/2003	1200	0		21.7
83743	03/08/2003	0		26.9		22.9	66
83743	03/08/2003	1200	0		20.8
83743	04/08/2003	0		28.8		22.94	68.5
83743	04/08/2003	1200	0		19.1
83743	05/08/2003	0		31.4		24.04	61.5
83743	05/08/2003	1200	0		18.9
83743	06/08/2003	0		34.3		26.34	57.25
83743	06/08/2003	1200	0		21.1
83743	07/08/2003	0		31		25.26	62.75
83743	07/08/2003	1200	0		21.7
83743	08/08/2003	0		26		23.54	81.5
83743	08/08/2003	1200	0		22.1
83743	09/08/2003	0		24.3		21.42	80.75
83743	09/08/2003	1200	0		20
83743	10/08/2003	0		20.8		18.12	85.25
83743	10/08/2003	1200	12.3		17.3
83743	11/08/2003	0		22.1		18.56	73.75
83743	11/08/2003	1200	1.2		16.6
83743	12/08/2003	0		24.3		19.8	70.5
83743	12/08/2003	1200	0.2		16.3
83743	13/08/2003	0		25.5		20.9	67
83743	13/08/2003	1200	0		18.5
83743	14/08/2003	0		27.2		21.48	70.5
83743	14/08/2003	1200	0		16.6
83743	15/08/2003	0		26.9		21.64	80.75
83743	15/08/2003	1200	0		18.4
83743	16/08/2003	0		21.4		19.9	84
83743	16/08/2003	1200	17.8		19.1
83743	17/08/2003	0		22.4		19.26	63.5
83743	17/08/2003	1200	3		17.5
83743	18/08/2003	0		24.5		19.96	57.5
83743	18/08/2003	1200	0		15.3
83743	19/08/2003	0		24.9		19.92	72.5
83743	19/08/2003	1200	0		15.6
83743	20/08/2003	0		26.9		21.34	69.5
83743	20/08/2003	1200	0		17.5
83743	21/08/2003	0		27.9		22.16	65.5
83743	21/08/2003	1200	0		17.5
83743	22/08/2003	0		30.3		23.56	68
83743	22/08/2003	1200	0		18.6
83743	23/08/2003	0		30		23.92	68.75
83743	23/08/2003	1200	0		19
83743	24/08/2003	0		35.3		26.88	53.75
83743	24/08/2003	1200	0		20
83743	25/08/2003	0		29.5		23.24	74.25
83743	25/08/2003	1200	0		20.3
83743	26/08/2003	0		21.4		18.68	85.25
83743	26/08/2003	1200	44		17.2
83743	27/08/2003	0		22.3		19.5	84.75
83743	27/08/2003	1200	7.4		17
83743	28/08/2003	0		21.4		19.84	88
83743	28/08/2003	1200	2.4		18.9
83743	29/08/2003	0		19.5		17.52	90.75
83743	29/08/2003	1200	23		16.6
83743	30/08/2003	0		22.2		19.48	77.5
83743	30/08/2003	1200	13.9		16.2
83743	31/08/2003	0		25.9		21.24	78.25
83743	31/08/2003	1200	0		18.8
83743	01/09/2003	0		21.4		20.02	84.5
83743	01/09/2003	1200	0		19.2
83743	02/09/2003	0		21.5		19.62	90.25
83743	02/09/2003	1200	1.8		18.2
83743	03/09/2003	0		21.9		20	79.5
83743	03/09/2003	1200	0.8		18.4
83743	04/09/2003	0		26.1		21.48	65.25
83743	04/09/2003	1200	0		18.1
83743	05/09/2003	0		27.8		21.72	64
83743	05/09/2003	1200	0		17.5
83743	06/09/2003	0		30.7		23	61.75
83743	06/09/2003	1200	0		17.9
83743	07/09/2003	0		32.5		24.56	58.5
83743	07/09/2003	1200	0		18.9
83743	08/09/2003	0		33.7		25.8	53.25
83743	08/09/2003	1200	0		19.7
83743	09/09/2003	0		33.8		26.08	61.25
83743	09/09/2003	1200	0		21.2
83743	10/09/2003	0		35		25.38	72.25
83743	10/09/2003	1200	0		21.7
83743	11/09/2003	0		24.3		19.84	72.25
83743	11/09/2003	1200	0		18.2
83743	12/09/2003	0		23.6		20.04	70
83743	12/09/2003	1200	0		17
83743	13/09/2003	0		29.4		21.94	79.75
83743	13/09/2003	1200	0		18.5
83743	14/09/2003	0		21.3		19.54	87.5
83743	14/09/2003	1200	27.2		18.6
83743	15/09/2003	0		25		21.26	74.25
83743	15/09/2003	1200	1.7		18.1
83743	16/09/2003	0		29.2		22.14	78.5
83743	16/09/2003	1200	0		18.3
83743	17/09/2003	0		23.9		21.3	80
83743	17/09/2003	1200	6.1		20
83743	18/09/2003	0		24.7		21.1	73.75
83743	18/09/2003	1200	1.6		18.6
83743	19/09/2003	0		26.9		22.48	71.75
83743	19/09/2003	1200	0		19.6
83743	20/09/2003	0		34.6		25.26	68
83743	20/09/2003	1200	0		18.3
83743	21/09/2003	0		29		23.94	73.75
83743	21/09/2003	1200	0		22.1
83743	22/09/2003	0		28.5		23.88	74.75
83743	22/09/2003	1200	0		21
83743	23/09/2003	0		31.4		25.74	70
83743	23/09/2003	1200	0		21.4
83743	24/09/2003	0		35.2		26.42	73.75
83743	24/09/2003	1200	0		21.7
83743	25/09/2003	0		26.3		24.12	76.5
83743	25/09/2003	1200	0		23.1
83743	26/09/2003	0		26.5		23.64	81
83743	26/09/2003	1200	0		22
83743	27/09/2003	0		25.3		23.42	79.5
83743	27/09/2003	1200	0		22
83743	28/09/2003	0		29.4		24.36	76.25
83743	28/09/2003	1200	0		21.4
83743	29/09/2003	0		28.4		23.52	80.25
83743	29/09/2003	1200	39.3		20.8
83743	30/09/2003	0		25.8		22.46	77.75
83743	30/09/2003	1200	1.8		20.6
83743	01/10/2003	0		25.7		22.66	72.25
83743	01/10/2003	1200	0		19.9
83743	02/10/2003	0		29.5		24.36	71.5
83743	02/10/2003	1200	0		20.5
83743	03/10/2003	0		30.7		25.28	71.75
83743	03/10/2003	1200	0		20.7
83743	04/10/2003	0		29.4		24.88	72.5
83743	04/10/2003	1200	0		22
83743	05/10/2003	0		31.3		25.26	70.5
83743	05/10/2003	1200	0		21.3
83743	06/10/2003	0		33.5		26.66	66.75
83743	06/10/2003	1200	0		22.1
83743	07/10/2003	0		27.9		24.34	85.25
83743	07/10/2003	1200	10.8		22.3
83743	08/10/2003	0		23.8		22.72	93.75
83743	08/10/2003	1200	21.7		22
83743	09/10/2003	0		35.6		28.26	67.75
83743	09/10/2003	1200	13.8		21.7
83743	10/10/2003	0		29.8		25.26	76.25
83743	10/10/2003	1200	0.2		23.3
83743	11/10/2003	0		23.7		20.24	91.25
83743	11/10/2003	1200	2.4		18.1
83743	12/10/2003	0		22.3		19.52	88.25
83743	12/10/2003	1200	57.2		17.5
83743	13/10/2003	0		25.5		21.5	75
83743	13/10/2003	1200	13.6		18.6
83743	14/10/2003	0		23.4		20.22	74.5
83743	14/10/2003	1200	11.3		17.4
83743	15/10/2003	0		24		20.5	64.75
83743	15/10/2003	1200	3.1		17.8
83743	16/10/2003	0		25.4		21.2	56.5
83743	16/10/2003	1200	0		18.4
83743	17/10/2003	0		26		20.9	61.25
83743	17/10/2003	1200	0		17.4
83743	18/10/2003	0		29.7		23.24	62.5
83743	18/10/2003	1200	0		17.1
83743	19/10/2003	0		36		27.34	60
83743	19/10/2003	1200	0		19.1
83743	20/10/2003	0		32.4		26.9	67.5
83743	20/10/2003	1200	0		23.9
83743	21/10/2003	0		30		26.84	69.25
83743	21/10/2003	1200	0		24
83743	22/10/2003	0		27.6		25.1	75.5
83743	22/10/2003	1200	0		24
83743	23/10/2003	0		24.4		21.78	88.5
83743	23/10/2003	1200	27.5		20.7
83743	24/10/2003	0		28.1		23.68	78.25
83743	24/10/2003	1200	3.8		20.7
83743	25/10/2003	0		33.9		26.76	68
83743	25/10/2003	1200	0		20.7
83743	26/10/2003	0		37.3		29.74	57
83743	26/10/2003	1200	0		22.8
83743	27/10/2003	0		34.4		28.66	64
83743	27/10/2003	1200	0		25
83743	28/10/2003	0		31.5		27.04	69.75
83743	28/10/2003	1200	0		24.8
83743	29/10/2003	0		31.2		26.18	72.5
83743	29/10/2003	1200	0		23.3
83743	30/10/2003	0		29.1		25.02	79.5
83743	30/10/2003	1200	6		23.1
83743	31/10/2003	0		31		26.32	69.75
83743	31/10/2003	1200	0		21.9
83743	01/11/2003	0		36.2		26.88	73.25
83743	01/11/2003	1200	0		22.9
83743	02/11/2003	0		25.2		21.52	86.75
83743	02/11/2003	1200	58.2		19.2
83743	03/11/2003	0		23		20.02	72.5
83743	03/11/2003	1200	45		18.2
83743	04/11/2003	0		24		20.16	78.25
83743	04/11/2003	1200	0.3		17.4
83743	05/11/2003	0		25.5		21.52	68
83743	05/11/2003	1200	0.4		18.1
83743	06/11/2003	0		28.5		23.76	73
83743	06/11/2003	1200	0		20.1
83743	07/11/2003	0		31.4		25.82	64
83743	07/11/2003	1200	7.1		20.5
83743	08/11/2003	0		28.3		24.1	74
83743	08/11/2003	1200	11.3		20.1
83743	09/11/2003	0		28.6		24.98	71.75
83743	09/11/2003	1200	0		21.8
83743	10/11/2003	0		31.1		26	73.25
83743	10/11/2003	1200	0		22.6
83743	11/11/2003	0		29.3		25.38	72
83743	11/11/2003	1200	0		22.6
83743	12/11/2003	0		40		31.78	54.25
83743	12/11/2003	1200	0		23.2
83743	13/11/2003	0		36.1		29.78	65
83743	13/11/2003	1200	0		24.3
83743	14/11/2003	0		27		22.76	80.75
83743	14/11/2003	1200	3.9		20.9
83743	15/11/2003	0		29		24.52	70.25
83743	15/11/2003	1200	1.1		21
83743	16/11/2003	0		34.7		27.74	70
83743	16/11/2003	1200	0		21.9
83743	17/11/2003	0		32.5		29.8	62
83743	17/11/2003	1200	0		26.1
83743	18/11/2003	0		38.1		32.46	55.75
83743	18/11/2003	1200	0		28.9
83743	19/11/2003	0		36.2		28.1	71
83743	19/11/2003	1200	0		24.2
83743	20/11/2003	0		29.3		24.72	83
83743	20/11/2003	1200	21.6		22.7
83743	21/11/2003	0		24.5		23.02	76.5
83743	21/11/2003	1200	4.1		21.7
83743	22/11/2003	0		26.9		23.52	72
83743	22/11/2003	1200	0		20.5
83743	23/11/2003	0		30		25.54	74.25
83743	23/11/2003	1200	0		21
83743	24/11/2003	0		37.3		29.68	60.75
83743	24/11/2003	1200	0		23.4
83743	25/11/2003	0		39		30.04	64.75
83743	25/11/2003	1200	0		25
83743	26/11/2003	0		35.7		28.12	71.25
83743	26/11/2003	1200	11.9		24.3
83743	27/11/2003	0		37.3		30.34	60
83743	27/11/2003	1200	16.7		24.1
83743	28/11/2003	0		32.4		27.7	75.25
83743	28/11/2003	1200	0		25.2
83743	29/11/2003	0		25.9		23.84	90.75
83743	29/11/2003	1200	40.4		22.9
83743	30/11/2003	0		27.2		24.16	88.75
83743	30/11/2003	1200	6.2		22.1
83743	01/12/2003	0		30.1		26.24	88.25
83743	01/12/2003	1200	6.8		23.9
83743	02/12/2003	0		32.8		27.52	78.75
83743	02/12/2003	1200	5.5		24.8
83743	03/12/2003	0		33.4		28	76.75
83743	03/12/2003	1200	0		24.5
83743	04/12/2003	0		29.4		27.28	85.25
83743	04/12/2003	1200	0		25.8
83743	05/12/2003	0		36.4		30.82	66
83743	05/12/2003	1200	2.7		25.5
83743	06/12/2003	0		31.4		27.22	71.25
83743	06/12/2003	1200	0		24.9
83743	07/12/2003	0		30.2		25.36	70.75
83743	07/12/2003	1200	0.8		22.9
83743	08/12/2003	0		30.7		26.14	74.75
83743	08/12/2003	1200	0.5		22.9
83743	09/12/2003	0		33.6		28.96	70
83743	09/12/2003	1200	0		25.6
83743	10/12/2003	0		29.4		26.08	61
83743	10/12/2003	1200	0.2		24.3
83743	11/12/2003	0		37.5		30.14	64.75
83743	11/12/2003	1200	0		23.4
83743	12/12/2003	0		37.3		28.96	74.5
83743	12/12/2003	1200	0		26.1
83743	13/12/2003	0		27		25.28	80.75
83743	13/12/2003	1200	3.1		24.1
83743	14/12/2003	0		32.2		26.78	76.75
83743	14/12/2003	1200	0		23.3
83743	15/12/2003	0		36.9		31.28	66.5
83743	15/12/2003	1200	0		25.6
83743	16/12/2003	0		41.7		33.54	54.5
83743	16/12/2003	1200	0		27.4
83743	17/12/2003	0		34		25.18	78
83743	17/12/2003	1200	3.2		22
83743	18/12/2003	0		26		23.22	80.5
83743	18/12/2003	1200	4.1		21.1
83743	19/12/2003	0		26.4		24.1	74.75
83743	19/12/2003	1200	0		22.3
83743	20/12/2003	0		30.1		26.04	74.75
83743	20/12/2003	1200	0		22.7
83743	21/12/2003	0		31.6		27.96	66.75
83743	21/12/2003	1200	0		23.7
83743	22/12/2003	0		35.3		29.54	58.75
83743	22/12/2003	1200	11.2		23.8
83743	23/12/2003	0		31		27.4	73
83743	23/12/2003	1200	0		25.4
83743	24/12/2003	0		26.3		23.52	89
83743	24/12/2003	1200	7.7		22
83743	25/12/2003	0		27.3		24.22	81.5
83743	25/12/2003	1200	20.2		21.8
83743	26/12/2003	0		29.9		24.92	84
83743	26/12/2003	1200	22.2		21.8
83743	27/12/2003	0		32.3		26.26	69.5
83743	27/12/2003	1200	0.1		22.2
83743	28/12/2003	0		33.1		27.06	60
83743	28/12/2003	1200	0		22.1
83743	29/12/2003	0		35.9		28.9	67
83743	29/12/2003	1200	0		24.6
83743	30/12/2003	0		33.3		28.62	63
83743	30/12/2003	1200	0		24.4
83743	31/12/2003	0		37.6		29.06	70.75
83743	31/12/2003	1200	2.1		26.1
83743	01/01/2004	0		30.7		25.82	81
83743	01/01/2004	1200	2.6		23.1
83743	02/01/2004	0		24		21.58	89.25
83743	02/01/2004	1200	28.6		20.2
83743	03/01/2004	0		23.7		21.32	78.5
83743	03/01/2004	1200	8.6		19
83743	04/01/2004	0		23.7		22.06	80
83743	04/01/2004	1200	0		20.2
83743	05/01/2004	0		24.8		23.82	73.75
83743	05/01/2004	1200	2.9		21.1
83743	06/01/2004	0		31.6		26.42	70
83743	06/01/2004	1200	0		22.5
83743	07/01/2004	0		31.6		27.44	73.5
83743	07/01/2004	1200	0		23.6
83743	08/01/2004	0		32.7		27.58	78
83743	08/01/2004	1200	0.3		24.8
83743	09/01/2004	0		29.7		25.68	78.5
83743	09/01/2004	1200	6		23.5
83743	10/01/2004	0		31.3		26.26	71
83743	10/01/2004	1200	21		22.2
83743	11/01/2004	0		30.4		26.72	75
83743	11/01/2004	1200	0		23.7
83743	12/01/2004	0		33.2		27.72	74.25
83743	12/01/2004	1200	0		24.8
83743	13/01/2004	0		30		26.4	77.75
83743	13/01/2004	1200	12.9		24.4
83743	14/01/2004	0		30.7		27.1	78.5
83743	14/01/2004	1200	0		24
83743	15/01/2004	0		32.3		27.92	81.75
83743	15/01/2004	1200	1.2		25.5
83743	16/01/2004	0		27		25.32	82.75
83743	16/01/2004	1200	17		24.4
83743	17/01/2004	0		29.6		25.72	66
83743	17/01/2004	1200	9.3		23.2
83743	18/01/2004	0		29.7		24.96	64.5
83743	18/01/2004	1200	2.8		21.1
83743	19/01/2004	0		30.2		25.62	62.75
83743	19/01/2004	1200	0		21.5
83743	20/01/2004	0		30.3		26	67
83743	20/01/2004	1200	0		22.9
83743	21/01/2004	0		32.3		26.68	66.5
83743	21/01/2004	1200	0		22.5
83743	22/01/2004	0		32.4		27.64	76.75
83743	22/01/2004	1200	0		24.8
83743	23/01/2004	0		34.3		28.98	68.25
83743	23/01/2004	1200	0		25
83743	24/01/2004	0		33.3		28.76	71.5
83743	24/01/2004	1200	0		25.4
83743	25/01/2004	0		38.8		30.58	57.5
83743	25/01/2004	1200	0		24.9
83743	26/01/2004	0		36		29.86	64
83743	26/01/2004	1200	0		26.7
83743	27/01/2004	0		36.4		29.7	63.75
83743	27/01/2004	1200	0		25.5
83743	28/01/2004	0		33.7		28.28	68.25
83743	28/01/2004	1200	0		22.9
83743	29/01/2004	0		36.6		29.86	60.25
83743	29/01/2004	1200	0		25.3
83743	30/01/2004	0		36.2		30.22	59.75
83743	30/01/2004	1200	0		25.3
83743	31/01/2004	0		38.2		31.54	57
83743	31/01/2004	1200	0		26.3
83743	01/02/2004	0		37.9		31.14	58.75
83743	01/02/2004	1200	0		26.4
83743	02/02/2004	0		38.4		31.78	56
83743	02/02/2004	1200	0		27.1
83743	03/02/2004	0		38.4		31.14	58.75
83743	03/02/2004	1200	0		27.1
83743	04/02/2004	0		35.8		30.4	63.25
83743	04/02/2004	1200	0		26.2
83743	05/02/2004	0		37.4		30.76	60.75
83743	05/02/2004	1200	0		26.3
83743	06/02/2004	0		30		26.58	85
83743	06/02/2004	1200	0.3		24.9
83743	07/02/2004	0		25.7		24.12	81.75
83743	07/02/2004	1200	40.5		21.8
83743	08/02/2004	0		29.6		24.66	72
83743	08/02/2004	1200	2.3		21.8
83743	09/02/2004	0		30.3		25.26	68.75
83743	09/02/2004	1200	1		21.8
83743	10/02/2004	0		29.4		24.52	77.5
83743	10/02/2004	1200	3		21.9
83743	11/02/2004	0		26.4		24.02	83.75
83743	11/02/2004	1200	8.3		21.5
83743	12/02/2004	0		29.1		25.36	80.25
83743	12/02/2004	1200	2.4		23.1
83743	13/02/2004	0		32.2		26.58	72.25
83743	13/02/2004	1200	0		23.6
83743	14/02/2004	0		37.2		29.26	59
83743	14/02/2004	1200	0		22
83743	15/02/2004	0		32		26.78	78.75
83743	15/02/2004	1200	4.2		24.4
83743	16/02/2004	0		30.5		26.26	82.25
83743	16/02/2004	1200	4		24.1
83743	17/02/2004	0		29.5		26.74	75
83743	17/02/2004	1200	3.7		24.4
83743	18/02/2004	0		32.4		28	72.25
83743	18/02/2004	1200	0		24
83743	19/02/2004	0		33.9		27.78	74
83743	19/02/2004	1200	0		25.3
83743	20/02/2004	0		30.8		26.88	77
83743	20/02/2004	1200	1.7		24.6
83743	21/02/2004	0		29.8		26.4	81.5
83743	21/02/2004	1200	0.7		24.6
83743	22/02/2004	0		33		27.52	76.5
83743	22/02/2004	1200	0.2		24.8
83743	23/02/2004	0		32.4		27.04	80.75
83743	23/02/2004	1200	17.7		25
83743	24/02/2004	0		25.7		23.8	84.75
83743	24/02/2004	1200	23.1		22.1
83743	25/02/2004	0		26.6		23.72	82
83743	25/02/2004	1200	6		21.6
83743	26/02/2004	0		24.6		23	91.75
83743	26/02/2004	1200	8.5		22
83743	27/02/2004	0		30.2		24.76	81.5
83743	27/02/2004	1200	9.6		22
83743	28/02/2004	0		30.6		24.92	68.25
83743	28/02/2004	1200	4.3		21
83743	29/02/2004	0		30.8		24.96	71.5
83743	29/02/2004	1200	0		21.9
83743	01/03/2004	0		31.5		26.6	75.75
83743	01/03/2004	1200	0		22.7
83743	02/03/2004	0		33.7		28.2	67.5
83743	02/03/2004	1200	0		23.7
83743	03/03/2004	0		37.5		29.68	57.25
83743	03/03/2004	1200	0		23.9
83743	04/03/2004	0		31.3		27.34	77.5
83743	04/03/2004	1200	0		26.1
83743	05/03/2004	0		27.8		24.78	85.25
83743	05/03/2004	1200	0.4		23.2
83743	06/03/2004	0		30.5		26.18	78.75
83743	06/03/2004	1200	22.2		23.2
83743	07/03/2004	0		32.5		27.34	71.5
83743	07/03/2004	1200	0		24
83743	08/03/2004	0		35.3		28.7	70
83743	08/03/2004	1200	0		24.3
83743	09/03/2004	0		37.4		29.92	62
83743	09/03/2004	1200	0		24.9
83743	10/03/2004	0		36.1		29.02	68.5
83743	10/03/2004	1200	0		25.2
83743	11/03/2004	0		31.6		26.88	73.25
83743	11/03/2004	1200	0		23.5
83743	12/03/2004	0		30.5		26.46	67.25
83743	12/03/2004	1200	0.5		23.6
83743	13/03/2004	0		30.7		26.58	64.5
83743	13/03/2004	1200	0		23.8
83743	14/03/2004	0		32.6		26.88	70.75
83743	14/03/2004	1200	0		23.2
83743	15/03/2004	0		29		25.38	87.75
83743	15/03/2004	1200	1.1		23.9
83743	16/03/2004	0		31.3		25.86	71.75
83743	16/03/2004	1200	18.1		22.2
83743	17/03/2004	0		32		26.52	62.25
83743	17/03/2004	1200	0		23.2
83743	18/03/2004	0		30.5		26.38	67.25
83743	18/03/2004	1200	0		24
83743	19/03/2004	0		29.7		26.72	74.5
83743	19/03/2004	1200	0		24
83743	20/03/2004	0		28.8		25.28	78.25
83743	20/03/2004	1200	2.1		24
83743	21/03/2004	0		29.2		25.02	66
83743	21/03/2004	1200	1.6		21.8
83743	22/03/2004	0		30.3		24.86	60.5
83743	22/03/2004	1200	1.5		21.2
83743	23/03/2004	0		28.9		24.54	65.5
83743	23/03/2004	1200	0.3		21.2
83743	24/03/2004	0		28.7		24.4	67.75
83743	24/03/2004	1200	1.7		21.1
83743	25/03/2004	0		30		25.2	64.75
83743	25/03/2004	1200	0		21.9
83743	26/03/2004	0		30.3		25.44	71
83743	26/03/2004	1200	0		22
83743	27/03/2004	0		28.6		24.94	76.5
83743	27/03/2004	1200	0		23.3
83743	28/03/2004	0		32.3		25.54	72.75
83743	28/03/2004	1200	0.2		22
83743	29/03/2004	0		31.6		25.96	70.5
83743	29/03/2004	1200	0		22.2
83743	30/03/2004	0		30		25.3	75
83743	30/03/2004	1200	15		21.1
83743	31/03/2004	0		30.4		25.6	76.5
83743	31/03/2004	1200	2
83743	01/04/2004	0		30.4		25.84	77
83743	01/04/2004	1200	0		22.4
83743	02/04/2004	0		32.1		27.24	75.75
83743	02/04/2004	1200	0		23.3
83743	03/04/2004	0		33.7		28.26	74.75
83743	03/04/2004	1200	0		24.2
83743	04/04/2004	0		32.1		28.26	72
83743	04/04/2004	1200	0		25.2
83743	05/04/2004	0		31.5		27.1	78.25
83743	05/04/2004	1200	3.7		25
83743	06/04/2004	0		31		26.72	74.5
83743	06/04/2004	1200	5		24.2
83743	07/04/2004	0		33.2		27.76	67.75
83743	07/04/2004	1200	0		23.6
83743	08/04/2004	0		33.5		27.36	75.25
83743	08/04/2004	1200	0		24.3
83743	09/04/2004	0		31.8		26.34	78.5
83743	09/04/2004	1200	0		24.2
83743	10/04/2004	0		28.6		25.26	84.75
83743	10/04/2004	1200	42		22.5
83743	11/04/2004	0		30.2		25.76	79
83743	11/04/2004	1200	0.4		23.2
83743	12/04/2004	0		30.7		26.18	84.25
83743	12/04/2004	1200	0.4		24.1
83743	13/04/2004	0		31.9		27.16	76.25
83743	13/04/2004	1200	0		24.2
83743	14/04/2004	0		31.8		27.9	74.75
83743	14/04/2004	1200	0		24.9
83743	15/04/2004	0		33.7		28.66	72.25
83743	15/04/2004	1200	0		25.3
83743	16/04/2004	0		35.3		29.26	70.5
83743	16/04/2004	1200	0		25.3
83743	17/04/2004	0		36		28.84	65.75
83743	17/04/2004	1200	0		25.2
83743	18/04/2004	0		35.2		28.28	74.75
83743	18/04/2004	1200	0		25.2
83743	19/04/2004	0		36.7		30.46	63.75
83743	19/04/2004	1200	0		25.2
83743	20/04/2004	0		31.7		26.72	81.5
83743	20/04/2004	1200	2.6		25
83743	21/04/2004	0		28		25.3	88.25
83743	21/04/2004	1200	12.5		23.3
83743	22/04/2004	0		31		26.32	76.25
83743	22/04/2004	1200	0		23.2
83743	23/04/2004	0		35		28.34	60.5
83743	23/04/2004	1200	0		23.2
83743	24/04/2004	0		27.9		24.64	76
83743	24/04/2004	1200	0		24.4
83743	25/04/2004	0		27.4		22.38	87
83743	25/04/2004	1200	13.6		20.4
83743	26/04/2004	0		24.9		21.94	78.5
83743	26/04/2004	1200	14.3		19.6
83743	27/04/2004	0		27		22.9	74.25
83743	27/04/2004	1200	5		20.5
83743	28/04/2004	0		25		22.5	71.75
83743	28/04/2004	1200	0		19.3
83743	29/04/2004	0		28		23.86	68.5
83743	29/04/2004	1200	0		19.9
83743	30/04/2004	0		29.8		23.62	75
83743	30/04/2004	1200	0		20
83743	01/05/2004	0		32		25.26	66.25
83743	01/05/2004	1200	0		21.1
83743	02/05/2004	0		31		24.54	75.25
83743	02/05/2004	1200	0		21
83743	03/05/2004	0		31.3		25.88	74.25
83743	03/05/2004	1200	0		21.8
83743	04/05/2004	0		31		26.28	73.75
83743	04/05/2004	1200	0		23.2
83743	05/05/2004	0		29.9		25.92	76.75
83743	05/05/2004	1200	0		23.9
83743	06/05/2004	0		28.8		25.32	82.5
83743	06/05/2004	1200	0		24
83743	07/05/2004	0		30.4		25.54	85.25
83743	07/05/2004	1200	0		23.5
83743	08/05/2004	0		28.9		25.24	77
83743	08/05/2004	1200	3.1		23.4
83743	09/05/2004	0		28.2		23.94	64.5
83743	09/05/2004	1200	0		21.9
83743	10/05/2004	0		28.6		23.72	64.75
83743	10/05/2004	1200	0		20.4
83743	11/05/2004	0		29.5		23.52	68.75
83743	11/05/2004	1200	0		20.1
83743	12/05/2004	0		27.8		23.14	76
83743	12/05/2004	1200	0		19.7
83743	13/05/2004	0		29		24.3	75
83743	13/05/2004	1200	0		20.5
83743	14/05/2004	0		31.2		25.6	72.75
83743	14/05/2004	1200	0		21.9
83743	15/05/2004	0		26		22.86	87.75
83743	15/05/2004	1200	0		20.9
83743	16/05/2004	0		22.8		20.64	66.75
83743	16/05/2004	1200	30.5		19.1
83743	17/05/2004	0		25.6		21.14	72.75
83743	17/05/2004	1200	0		16.5
83743	18/05/2004	0		25.2		22.3	77.25
83743	18/05/2004	1200	0		19.1
83743	19/05/2004	0		26.3		22.54	79
83743	19/05/2004	1200	1.2		20
83743	20/05/2004	0		23		20.7	89.25
83743	20/05/2004	1200	0.4		18.7
83743	21/05/2004	0		22.5		20.42	79
83743	21/05/2004	1200	8.1		18.2
83743	22/05/2004	0		26.2		22.04	75
83743	22/05/2004	1200	0		19.2
83743	23/05/2004	0		27.9		22.54	75.5
83743	23/05/2004	1200	0		19.1
83743	24/05/2004	0		30.7		24.52	67
83743	24/05/2004	1200	0		19.7
83743	25/05/2004	0		29		25.06	75.75
83743	25/05/2004	1200	0		21.7
83743	26/05/2004	0		26.3		22.84	72.75
83743	26/05/2004	1200	0.9		21
83743	27/05/2004	0		25.6		20.9	58.25
83743	27/05/2004	1200	0		17.9
83743	28/05/2004	0		25.6		21.08	62.5
83743	28/05/2004	1200	0		17.4
83743	29/05/2004	0		24.5		21.56	77.75
83743	29/05/2004	1200	0		19.7
83743	30/05/2004	0		27.7		21.96	76.75
83743	30/05/2004	1200	0		18.1
83743	31/05/2004	0		23		21.72	85
83743	31/05/2004	1200	1.1		20
83743	01/06/2004	0		26.5		22.32	80.75
83743	01/06/2004	1200	5.5		19.7
83743	02/06/2004	0		27		22.56	75.25
83743	02/06/2004	1200	0		19.7
83743	03/06/2004	0		24		21.46	81.25
83743	03/06/2004	1200	0.5		20.3
83743	04/06/2004	0		23.5		19.68	73.5
83743	04/06/2004	1200	15.7		17.7
83743	05/06/2004	0		23		19.52	79.5
83743	05/06/2004	1200	0.3		16.6
83743	06/06/2004	0		25.4		20.2	66.25
83743	06/06/2004	1200	1.5		16
83743	07/06/2004	0		25.4		20.24	70
83743	07/06/2004	1200	0		16
83743	08/06/2004	0		26.2		21.54	71
83743	08/06/2004	1200	0		18.5
83743	09/06/2004	0		27.7		22.52	69.5
83743	09/06/2004	1200	0		18
83743	10/06/2004	0		31		24.78	70
83743	10/06/2004	1200	0		20.1
83743	11/06/2004	0		33.3		26.36	52.25
83743	11/06/2004	1200	0		20.8
83743	12/06/2004	0		32.2		24.28	69.75
83743	12/06/2004	1200	0		21.5
83743	13/06/2004	0		21.7		18.34	70.5
83743	13/06/2004	1200	3		17.3
83743	14/06/2004	0		24.3		20.22	67.75
83743	14/06/2004	1200	0		17.3
83743	15/06/2004	0		26		21.5	72.75
83743	15/06/2004	1200	0		17.5
83743	16/06/2004	0		28.4		22.46	75.25
83743	16/06/2004	1200	0		18.3
83743	17/06/2004	0		28		22.98	71.25
83743	17/06/2004	1200	0		18.9
83743	18/06/2004	0		30		23.9	60.5
83743	18/06/2004	1200	0		19.7
83743	19/06/2004	0		27.4		22.38	78.75
83743	19/06/2004	1200	0		19.7
83743	20/06/2004	0		26.4		22.06	78
83743	20/06/2004	1200	0		19.1
83743	21/06/2004	0		30.1		23.76	68.75
83743	21/06/2004	1200	0		19.1
83743	22/06/2004	0		30		23.82	59.75
83743	22/06/2004	1200	0		18.9
83743	23/06/2004	0		27		22.5	74.5
83743	23/06/2004	1200	0		19.4
83743	24/06/2004	0		28.7		23.62	74.5
83743	24/06/2004	1200	0		19.7
83743	25/06/2004	0		31.7		24.56	69.25
83743	25/06/2004	1200	0		20.1
83743	26/06/2004	0		31.5		24.64	70.5
83743	26/06/2004	1200	0		20.5
83743	27/06/2004	0		31.7		25.3	65.25
83743	27/06/2004	1200	0		20.3
83743	28/06/2004	0		30.4		24.9	67.25
83743	28/06/2004	1200	0		21.9
83743	29/06/2004	0		28.5		23.92	78
83743	29/06/2004	1200	0		21.2
83743	30/06/2004	0		30.1		24.72	72
83743	30/06/2004	1200	0		20.9
83743	01/07/2004	0		32.6		25.98	63.5
83743	01/07/2004	1200	0		21.3
83743	02/07/2004	0		31.5		25.22	66
83743	02/07/2004	1200	1.2		21.8
83743	03/07/2004	0		32.8		25.78	65.5
83743	03/07/2004	1200	0		21.1
83743	04/07/2004	0		31.5		24.58	71.5
83743	04/07/2004	1200	0		20.9
83743	05/07/2004	0		28.2		24.14	74.25
83743	05/07/2004	1200	0		21.3
83743	06/07/2004	0		24.2		21.62	78.25
83743	06/07/2004	1200	15.3		20.3
83743	07/07/2004	0		30.1		23.98	68.75
83743	07/07/2004	1200	0		18.8
83743	08/07/2004	0		31.8		26.38	58.5
83743	08/07/2004	1200	0		21.5
83743	09/07/2004	0		26.6		22.54	87.25
83743	09/07/2004	1200	0		20.9
83743	10/07/2004	0		28.8		22.8	84.5
83743	10/07/2004	1200	5.4		20
83743	11/07/2004	0		22.1		18.54	86.75
83743	11/07/2004	1200	27.9		17
83743	12/07/2004	0		23.2		19.4	77.5
83743	12/07/2004	1200	2.1		16.6
83743	13/07/2004	0		28.2		22.26	70.5
83743	13/07/2004	1200	0		17.3
83743	14/07/2004	0		32		24.96	65.75
83743	14/07/2004	1200	0		19.1
83743	15/07/2004	0		32.6		25.82	56.5
83743	15/07/2004	1200	0		20.3
83743	16/07/2004	0		29		24.22	72
83743	16/07/2004	1200	0		21.3
83743	17/07/2004	0		24.5		20.44	88.5
83743	17/07/2004	1200	0		18.3
83743	18/07/2004	0		20.2		18.3	86.25
83743	18/07/2004	1200	31.8		17.1
83743	19/07/2004	0		19.4		17.62	87.75
83743	19/07/2004	1200	5.4		16.1
83743	20/07/2004	0		18		16.86	90
83743	20/07/2004	1200	30.4		15.9
83743	21/07/2004	0		22.5		18.38	76.25
83743	21/07/2004	1200	15		15.5
83743	22/07/2004	0		22.4		18.14	80.75
83743	22/07/2004	1200	4		14.7
83743	23/07/2004	0		23.4		18.7	71
83743	23/07/2004	1200	21.6		15.6
83743	24/07/2004	0		22.2		18.42	81.75
83743	24/07/2004	1200	6.1		15.5
83743	25/07/2004	0		23.5		18.6	72.75
83743	25/07/2004	1200	0		15
83743	26/07/2004	0		25.3		19.56	73
83743	26/07/2004	1200	0		15.9
83743	27/07/2004	0		26		20.94	63.75
83743	27/07/2004	1200	0		17.5
83743	28/07/2004	0		25.9		20.36	65
83743	28/07/2004	1200	0		16.3
83743	29/07/2004	0		26.6		20.82	67.5
83743	29/07/2004	1200	0		16.5
83743	30/07/2004	0		26.2		20.82	73.5
83743	30/07/2004	1200	0		17.9
83743	31/07/2004	0		29.9		22.7	66.25
83743	31/07/2004	1200	0		17.9
83743	01/08/2004	0		28		22.38	71.75
83743	01/08/2004	1200	0		18.3
83743	02/08/2004	0		27.4		22.8	76.5
83743	02/08/2004	1200	0		20.4
83743	03/08/2004	0		27		22.82	77.25
83743	03/08/2004	1200	0		20.1
83743	04/08/2004	0		28.3		22.64	73.25
83743	04/08/2004	1200	0.7		19.2
83743	05/08/2004	0		27.6		22.22	74
83743	05/08/2004	1200	0		18.5
83743	06/08/2004	0		27.6		22.38	76.25
83743	06/08/2004	1200	0		18.7
83743	07/08/2004	0		30		23.22	71.75
83743	07/08/2004	1200	0		18.9
83743	08/08/2004	0		24.3		18.82	79.75
83743	08/08/2004	1200	0.5		15.9
83743	09/08/2004	0		20.8		17.44	77.5
83743	09/08/2004	1200	5.1		14.6
83743	10/08/2004	0		24		19.38	65
83743	10/08/2004	1200	0		16.3
83743	11/08/2004	0		24.9		18.96	68
83743	11/08/2004	1200	0		14.9
83743	12/08/2004	0		23.7		20.16	70
83743	12/08/2004	1200	0		17.9
83743	13/08/2004	0		23.9		19.28	72
83743	13/08/2004	1200	1.4		16
83743	14/08/2004	0		23.8		20.1	76.75
83743	14/08/2004	1200	0.2		17.5
83743	15/08/2004	0		24.3		20.34	80.75
83743	15/08/2004	1200	2.7		17.9
83743	16/08/2004	0		24.7		20.2	80
83743	16/08/2004	1200	2.7		17
83743	17/08/2004	0		26.7		21.48	77.25
83743	17/08/2004	1200	0		17.3
83743	18/08/2004	0		29.6		22.64	74.75
83743	18/08/2004	1200	0		18
83743	19/08/2004	0		28.5		23.36	73.5
83743	19/08/2004	1200	0		19.1
83743	20/08/2004	0		28.6		23.98	70
83743	20/08/2004	1200	0		20
83743	21/08/2004	0		33.5		25.76	68.5
83743	21/08/2004	1200	0		20.1
83743	22/08/2004	0		31.4		25.2	68
83743	22/08/2004	1200	0		21.2
83743	23/08/2004	0		31.9		25	78
83743	23/08/2004	1200	0		22.3
83743	24/08/2004	0		24		21.34	85.5
83743	24/08/2004	1200	0		19.5
83743	25/08/2004	0		28.7		23.76	74.5
83743	25/08/2004	1200	0		19.6
83743	26/08/2004	0		28.2		24.08	78.5
83743	26/08/2004	1200	0		21
83743	27/08/2004	0		27.9		23.76	82
83743	27/08/2004	1200	0		21.5
83743	28/08/2004	0		32.6		24.72	81
83743	28/08/2004	1200	0.9		21.4
83743	29/08/2004	0		27.5		22.86	67
83743	29/08/2004	1200	2.9		21.1
83743	30/08/2004	0		32.3		24.28	54.25
83743	30/08/2004	1200	0		18.2
83743	31/08/2004	0		28.5		22.7	74.25
83743	31/08/2004	1200	0		19
83743	01/09/2004	0		26.5		22.04	76
83743	01/09/2004	1200	0		18.8
83743	02/09/2004	0		35		26.22	62
83743	02/09/2004	1200	0		19.1
83743	03/09/2004	0		30.4		24.46	70
83743	03/09/2004	1200	0		21.3
83743	04/09/2004	0		26		22.8	75
83743	04/09/2004	1200	0		21.5
83743	05/09/2004	0		27.5		22.8	71
83743	05/09/2004	1200	0		20.1
83743	06/09/2004	0		31		23.74	67.5
83743	06/09/2004	1200	0		19.1
83743	07/09/2004	0		31		23.9	63.5
83743	07/09/2004	1200	0		18.5
83743	08/09/2004	0		32.1		25.04	65.75
83743	08/09/2004	1200	0		19.5
83743	09/09/2004	0		33.2		25.66	60
83743	09/09/2004	1200	0		20.1
83743	10/09/2004	0		28.4		24	70
83743	10/09/2004	1200	0		21.5
83743	11/09/2004	0		27.9		24.16	67
83743	11/09/2004	1200	0		21.8
83743	12/09/2004	0		27		23.1	77.75
83743	12/09/2004	1200	0		21.1
83743	13/09/2004	0		28.7		23.9	70.75
83743	13/09/2004	1200	0.6		20.5
83743	14/09/2004	0		34		25.54	58.25
83743	14/09/2004	1200	0		19.7
83743	15/09/2004	0		30.7		25.5	49.25
83743	15/09/2004	1200	0		21.9
83743	16/09/2004	0		26.5		23.04	69.5
83743	16/09/2004	1200	0		20.5
83743	17/09/2004	0		23.9		21.36	82
83743	17/09/2004	1200	0		20
83743	18/09/2004	0		26.2		22.98	80.25
83743	18/09/2004	1200	0.3		20.1
83743	19/09/2004	0		30.6		24.82	71
83743	19/09/2004	1200	0		21
83743	20/09/2004	0		32.7		26.3	61
83743	20/09/2004	1200	0		21
83743	21/09/2004	0		31		26.2	67
83743	21/09/2004	1200	0		22
83743	22/09/2004	0		37.6		28.84	55.5
83743	22/09/2004	1200	0		22.3
83743	23/09/2004	0		34.5		27.88	59.25
83743	23/09/2004	1200	0		24.2
83743	24/09/2004	0		30		25.56	72.5
83743	24/09/2004	1200	0		23.2
83743	25/09/2004	0		28		24.32	78.25
83743	25/09/2004	1200	0		20.9
83743	26/09/2004	0		29.7		25.86	72
83743	26/09/2004	1200	0		22.1
83743	27/09/2004	0		34.4		26.94	72
83743	27/09/2004	1200	0		23.2
83743	28/09/2004	0		36.7		28.8	63
83743	28/09/2004	1200	0		22.5
83743	29/09/2004	0		31.3		26.38	71
83743	29/09/2004	1200	0		22.9
83743	30/09/2004	0		25.5		20.24	85.5
83743	30/09/2004	1200	13.5		18.1
83743	01/10/2004	0		22		20.34	85.5
83743	01/10/2004	1200	1.7		18.3
83743	02/10/2004	0		27.2		23.54	77.5
83743	02/10/2004	1200	2.5		20.3
83743	03/10/2004	0		24		21.08	91.75
83743	03/10/2004	1200	15.3		19.9
83743	04/10/2004	0		23.9		20.98	81.25
83743	04/10/2004	1200	13.1		18.9
83743	05/10/2004	0		27.5		22.56	71.5
83743	05/10/2004	1200	0.2		18.5
83743	06/10/2004	0		22.7		19.6	75.75
83743	06/10/2004	1200	2.3		18.2
83743	07/10/2004	0		25.2		21.02	59.5
83743	07/10/2004	1200	0		16.3
83743	08/10/2004	0		26.3		21.4	64.25
83743	08/10/2004	1200	0		18
83743	09/10/2004	0		26.5		22.18	71.25
83743	09/10/2004	1200	0		18
83743	10/10/2004	0		36.3		25.62	67.25
83743	10/10/2004	1200	0		19.9
83743	11/10/2004	0		31.8		25.82	71.75
83743	11/10/2004	1200	0.2		22.8
83743	12/10/2004	0		30		25.24	74.25
83743	12/10/2004	1200	0		23.4
83743	13/10/2004	0		35.5		28.36	64.25
83743	13/10/2004	1200	0		22.6
83743	14/10/2004	0		33		27.76	67
83743	14/10/2004	1200	0		25
83743	15/10/2004	0		26.4		23.7	85.5
83743	15/10/2004	1200	0.9		22.1
83743	16/10/2004	0		31.5		26.64	72.25
83743	16/10/2004	1200	2.3		22.3
83743	17/10/2004	0		30.7		26.5	62.75
83743	17/10/2004	1200	0		23.4
83743	18/10/2004	0		29.2		25.4	74
83743	18/10/2004	1200	0		22.8
83743	19/10/2004	0		26.7		24.24	74.5
83743	19/10/2004	1200	0		22.3
83743	20/10/2004	0		23.8		21	79.5
83743	20/10/2004	1200	12.6		19.2
83743	21/10/2004	0		24.5		21.48	78.75
83743	21/10/2004	1200	11		19.1
83743	22/10/2004	0		28.5		23.04	63
83743	22/10/2004	1200	0.4		19.3
83743	23/10/2004	0		31.1		24.36	63.25
83743	23/10/2004	1200	0		19.7
83743	24/10/2004	0		34		25.72	66.5
83743	24/10/2004	1200	0		21
83743	25/10/2004	0		33.4		26.4	74.25
83743	25/10/2004	1200	5.8		22.5
83743	26/10/2004	0		26.5		24.28	78.75
83743	26/10/2004	1200	1.1		22.3
83743	27/10/2004	0		32.7		25.06	74.75
83743	27/10/2004	1200	0		21.5
83743	28/10/2004	0		25.3		21.94	67.25
83743	28/10/2004	1200	0.3		20.3
83743	29/10/2004	0		27.4		23.22	65.5
83743	29/10/2004	1200	0		18.3
83743	30/10/2004	0		31.5		26.4	62.5
83743	30/10/2004	1200	0		20.3
83743	31/10/2004	0		38.4		29.46	55.5
83743	31/10/2004	1200	0		21.9
83743	01/11/2004	0		32		27	82.25
83743	01/11/2004	1200	0		24.2
83743	02/11/2004	0		30		26.46	76
83743	02/11/2004	1200	27.8		22.5
83743	03/11/2004	0		36.6		29.14	62.75
83743	03/11/2004	1200	0		23.1
83743	04/11/2004	0		36.8		30.36	74
83743	04/11/2004	1200	0		25
83743	05/11/2004	0		40.5		30.06	83.75
83743	05/11/2004	1200	0		25.9
83743	06/11/2004	0		35.7		28.88	73.25
83743	06/11/2004	1200	7		25.3
83743	07/11/2004	0		25.7		20.84	88.75
83743	07/11/2004	1200	38.8		18.9
83743	08/11/2004	0		22.9		20.94	79
83743	08/11/2004	1200	7.2		18.7
83743	09/11/2004	0		28.2		23.66	72.5
83743	09/11/2004	1200	0.3		20.1
83743	10/11/2004	0		35.2		27.62	64.75
83743	10/11/2004	1200	0		20.3
83743	11/11/2004	0		37.8		31.12	54.5
83743	11/11/2004	1200	0		24.4
83743	12/11/2004	0		33.5		28.54	53
83743	12/11/2004	1200	0		25.5
83743	13/11/2004	0		29.7		25.08	64.75
83743	13/11/2004	1200	0		22.5
83743	14/11/2004	0		25.5		23.16	67.75
83743	14/11/2004	1200	0.6		21.1
83743	15/11/2004	0		31.3		26.42	64.5
83743	15/11/2004	1200	0		20.5
83743	16/11/2004	0		27.3		23.68	90
83743	16/11/2004	1200	6.8		21.7
83743	17/11/2004	0		29.4		26.3	75.75
83743	17/11/2004	1200	12.8		22.3
83743	18/11/2004	0		27.7		25.34	81.25
83743	18/11/2004	1200	1		24
83743	19/11/2004	0		25.5		23.02	78.75
83743	19/11/2004	1200	3.2		21.8
83743	20/11/2004	0		28.4		23.74	69.5
83743	20/11/2004	1200	0.8		20.3
83743	21/11/2004	0		25.7		22.44	71.5
83743	21/11/2004	1200	0		19.9
83743	22/11/2004	0		27.8		24.46	64.5
83743	22/11/2004	1200	0		22.3
83743	23/11/2004	0		28.5		24.3	63.5
83743	23/11/2004	1200	0		20.2
83743	24/11/2004	0		30.7		24.7	91.25
83743	24/11/2004	1200	0		20
83743	25/11/2004	0		33.4		27.62	61.25
83743	25/11/2004	1200	0		21.6
83743	26/11/2004	0		35		29.36	69.25
83743	26/11/2004	1200	0		23.8
83743	27/11/2004	0		36.4		28.22	67
83743	27/11/2004	1200	3.8		24
83743	28/11/2004	0		29.3		25.74	87
83743	28/11/2004	1200	0		24.2
83743	29/11/2004	0		25.7		23.22	78.75
83743	29/11/2004	1200	58.4		20.9
83743	30/11/2004	0		28.4		24.1	73.25
83743	30/11/2004	1200	0		21.3
83743	01/12/2004	0		26.4		23.8	76
83743	01/12/2004	1200	0		21.5
83743	02/12/2004	0		26.6		23.66	77.5
83743	02/12/2004	1200	0		20.9
83743	03/12/2004	0		28.9		24.52	78.75
83743	03/12/2004	1200	0.3		21.4
83743	04/12/2004	0		33.6		27.32	74.75
83743	04/12/2004	1200	1.6		22.2
83743	05/12/2004	0		34.5		28.74	66.5
83743	05/12/2004	1200	0.2		24.8
83743	06/12/2004	0		32.6		28.26	67.75
83743	06/12/2004	1200	0		24.8
83743	07/12/2004	0		33.5		27.54	77.75
83743	07/12/2004	1200	0		24.8
83743	08/12/2004	0		35.8		29.7	64.75
83743	08/12/2004	1200	7.3		23.9
83743	09/12/2004	0		35.4		29.38	71
83743	09/12/2004	1200	0		25.9
83743	10/12/2004	0		28.6		25.02	74
83743	10/12/2004	1200	29.3		23.7
83743	11/12/2004	0		24.7		22.76	84.75
83743	11/12/2004	1200	2.5		21.5
83743	12/12/2004	0		29.8		24.68	67.25
83743	12/12/2004	1200	37.3		20.1
83743	13/12/2004	0		30.8		25.42	69
83743	13/12/2004	1200	0		20.3
83743	14/12/2004	0		30.3		25.76	69.75
83743	14/12/2004	1200	0		22.5
83743	15/12/2004	0		30.4		26.7	68.75
83743	15/12/2004	1200	0		22.7
83743	16/12/2004	0		35.7		29.02	65.5
83743	16/12/2004	1200	0		23.2
83743	17/12/2004	0		37		30.32	61.25
83743	17/12/2004	1200	0		26
83743	18/12/2004	0		32.6		28.04	75.5
83743	18/12/2004	1200	0		25.5
83743	19/12/2004	0		30.1		27.62	78.25
83743	19/12/2004	1200	0.2		25.3
83743	20/12/2004	0		35		28.46	72
83743	20/12/2004	1200	0		25.5
83743	21/12/2004	0		28.6		25.72	77.25
83743	21/12/2004	1200	12.1		23.6
83743	22/12/2004	0		25.4		22.64	83.5
83743	22/12/2004	1200	4.1		20.9
83743	23/12/2004	0		23.7		22.32	89.5
83743	23/12/2004	1200	24.5		20.1
83743	24/12/2004	0		30.7		24.84	82.75
83743	24/12/2004	1200	18.2		22.1
83743	25/12/2004	0		30		25.66	76.75
83743	25/12/2004	1200	2.5		22.3
83743	26/12/2004	0		36		27.24	76.5
83743	26/12/2004	1200	0		23.4
83743	27/12/2004	0		30.7		26.88	68.25
83743	27/12/2004	1200	4.9		23.4
83743	28/12/2004	0		29.8		26.16	72.25
83743	28/12/2004	1200	0		24.1
83743	29/12/2004	0		30.7		26.82	71.25
83743	29/12/2004	1200	0		24
83743	30/12/2004	0		32		28	73.25
83743	30/12/2004	1200	0		24.6
83743	31/12/2004	0		33.4		28.54	74
83743	31/12/2004	1200	0		25.5
83743	01/01/2005	0		33.5		28.56	70.5
83743	01/01/2005	1200	0		25.3
83743	02/01/2005	0		33.6		28.44	71.25
83743	02/01/2005	1200	0		24.5
83743	03/01/2005	0		34.4		29	57.75
83743	03/01/2005	1200	0		24.1
83743	04/01/2005	0		35.2		29.86	57.25
83743	04/01/2005	1200	0		25.3
83743	05/01/2005	0		31.7		28.12	69.25
83743	05/01/2005	1200	1.7		25.7
83743	06/01/2005	0		34.9		30.12	61.75
83743	06/01/2005	1200	2.7		25.5
83743	07/01/2005	0		36.5		29.96	70.5
83743	07/01/2005	1200	0		26.9
83743	08/01/2005	0		34.4		28.74	71.5
83743	08/01/2005	1200	2.2		25.5
83743	09/01/2005	0		38		29.1	72.75
83743	09/01/2005	1200	0		25.2
83743	10/01/2005	0		39.4		31.94	53.5
83743	10/01/2005	1200	0		25.9
83743	11/01/2005	0		32.4		26.34	85.25
83743	11/01/2005	1200	22.7		24.2
83743	12/01/2005	0		26.3		24.58	84
83743	12/01/2005	1200	23.3		23.4
83743	13/01/2005	0		29.4		25.34	73.75
83743	13/01/2005	1200	0.4		22.1
83743	14/01/2005	0		29.8		25.76	73.75
83743	14/01/2005	1200	0		22.1
83743	15/01/2005	0		38.7		31.1	55.25
83743	15/01/2005	1200	0		23.2
83743	16/01/2005	0		39.8		32.26	55.75
83743	16/01/2005	1200	0		28.1
83743	17/01/2005	0		31		27.92	74.5
83743	17/01/2005	1200	0		26.3
83743	18/01/2005	0		32		27.16	82.25
83743	18/01/2005	1200	0		25
83743	19/01/2005	0		29.7		27.3	76.5
83743	19/01/2005	1200	24.9		24.8
83743	20/01/2005	0		35.7		29.58	69.75
83743	20/01/2005	1200	0		25.9
83743	21/01/2005	0		31.4		28.28	78
83743	21/01/2005	1200	3.7		26.4
83743	22/01/2005	0		32.8		27.86	79
83743	22/01/2005	1200	0		25.5
83743	23/01/2005	0		30.3		26.76	79.5
83743	23/01/2005	1200	27.5		24.3
83743	24/01/2005	0		32.6		27.78	72
83743	24/01/2005	1200	0		24.2
83743	25/01/2005	0		38.7		29.94	68.75
83743	25/01/2005	1200	1		25
83743	26/01/2005	0		28.6		23.12	87.25
83743	26/01/2005	1200	44.4		20.9
83743	27/01/2005	0		22.7		20.96	89.25
83743	27/01/2005	1200	15		20.3
83743	28/01/2005	0		24.2		22.46	83
[truncated: 7,976 more rows]
