# Supplementary material for: Forecasting dengue fever in Brazil: An assessment of climate conditions
Source: PLoS One. 2019 Aug 8;14(8):e0220106. doi: 10.1371/journal.pone.0220106 (PMC6687106; doi:10.1371/journal.pone.0220106)
Supplement: S1 File — (ZIP) [file pone.0220106.s003.zip › data and codes_submit/training dataset analysis/codes/prediction codes_capitals/Prediction Routine/RUN_ME.m]

clear all; close all; clc

% This Script computes the confusion matrices for both EP and AA
% strategies, given the  state capital, SVM kernel and alpha value.

%BEFORE START --Choose Heatmap color at line 89: Parula for linear and gray for rbf kernel


%% Choose Capital, Kernel and Alpha value
Capital_name = 'S�o_Lu�s';
kernel       = 'rbf';
alpha        = 1;


%% LOAD DATA 
% Heatmaps data
load(['Heatmaps_results_' kernel  '_training10_' Capital_name '.mat'])                % Choose data for the analysis
%load(['Heatmaps_results_' kernel  '_training10_' Capital_name '_2006_2007_mod.mat']) % use for RECIFE: Choose data for the analysis

%Climate and epidemic data
load(['climate_and_epidemic_data_' Capital_name  '.mat'])                % Choose data for the analysis
%load(['climate_and_epidemic_data_' Capital_name  '_2006_2007_mod.mat']) % use for RECIFE: Choose data for the analysis


%% SET PARAMETERS
cut_t0               = vec_t0(end);                                   % cut date for selected rectangles
num_of_years         = length(years_vec);                             % total num of years in the analysis
num_of_heatmaps      = length(Heatmaps_info);                         % total num of heatmaps in the analysis


%% START LOOP ON HEATMAPS
 for j1 =  length(years_vec) %1:length(years_vec) 
 
 % Open SVM heatmap matrix, define train year and test years vector
 SVM_heatmap_matrix            = Heatmaps_info{j1}.SVM_heatmap_matrix;
 years_train                   = Heatmaps_info{j1}.years_train;
 years_test                    = Heatmaps_info{j1}.years_test;
 
ind_last_p  =  R1*floor(length(vec_p)/R1);
ind_last_t0 =  R2*floor(length(vec_t0)/R2);

 
 th_score                      = alpha*max(max(SVM_heatmap_matrix(1:ind_last_p,1:ind_last_t0))); %define alpha-threshold score                                       % minimum SVM score
 prob_dengue_info{j1}.th_score = th_score; % store thresold score in prob_dengue_info cell vector
 
 
% Define Training years index vector
 ind_train = zeros(length(years_train),1);
 for j2 = 1: length(ind_train)
 ind_train(j2) = find(years_vec == years_train(j2));
 end
 clear j2
 
% Define Dengue and No dengue years index vectors 
ind_train_dengue    = intersect(ind_dengue,ind_train);          % Dengue years indexes
ind_train_no_dengue = intersect(ind_no_dengue,ind_train);       % No Dengue years indexes

           

%% PLOT Heat maps
fig = figure;
pcolor(SVM_heatmap_matrix)
ax     = gca;
xlabel('t_0','Fontsize',15)
ylabel('p','Fontsize',15)

%Label  axis and style options
%Label X axis
DATES              = vec_t0; % DATES vector used for the plot.

%LPbel X axis
ax.XTick(1) = find(DATES == 1062001); ax.XTick(2) = find(DATES == 1072001); ax.XTick(3) = find(DATES == 1082001);
ax.XTick(4) = find(DATES == 1092001); ax.XTick(5) = find(DATES == 1102001); ax.XTick(6) = find(DATES == 1112001);
ax.XTick(7) = find(DATES == 1122001); ax.XTick(8) = find(DATES == 1012002); ax.XTick(9) = find(DATES == 1022002);


ax.XTickLabel = {'Jun','Jul','Aug',...
                 'Sep','Oct','Nov',...
                 'Dec','Jan','Feb',...
                 };
ax.XTickLabelRotation = 45;
%Label Y axis
ax.YTick      = [find(vec_p == 30);find(vec_p == 60);find(vec_p == 90)];
ax.YTickLabel = {'30','60','90'};
%  a = get(gca,'XTickLPbel');
% set(gca,'XTickLPbel',a,'FontName','Times','fontsize',36)

%Choose colormap
colormap(fig,parula)

%Add colorbar and title
shading flat
caxis([th_score - 0.0000001 th_score]) % highlights only selected rectangles
suptitle({Capital_name})
% title
str = sprintf('%d', years_test);
title(str)
 
 
%% Prediction Routine
% PART 1: Choose selected rectangles for the given th_score and cut_t0
% values and compute 'prob_dengue_info' vector with all dengue
% probabilities

[~,selected_data]         = fun_select_SVM_data_threshold_cut_t0(SVM_heatmap_matrix,vec_t0,vec_p,th_score,cut_t0,R1,R2);
vec_selected_data(j1)     = length(selected_data);          % store total number of selected rectangles for these cut_t0 and th_score values

% PART 2: Calc prob Dengue for chosen rectangles.
aux_prob_values                = NaN*ones(length(selected_data),1);% space for dengue probs
pred_year                      = years_test;                     % set year to predict
prob_dengue_info{j1}.pred_year = pred_year;
 

% start loop for calculating dengue probabilities in all selected (t0,p)-rectangles
    for j3 = 1:length(selected_data)
        selected_rect          = selected_data{j3}.selected_rectangle; % set rectangle
        dummy_title            = selected_rect;                        % select rectangle
        start_clim_date        = floor(dummy_title(1,2)/10000);                                                 % climate data will be used  from starting date (here in the format ddmm)
        end_clim_date          = floor(Days_tot(find(Days_tot==dummy_title(end,2))+dummy_title(end,1)-1)/10000); % climate data will be used until end date (here in the format ddmm)
        vec_select_dates(j3,:) = [start_clim_date end_clim_date]; % compute respective dates of the rectangle
        aux_prob_values(j3)    =  fun_calc_prob_dengue_shuffle(selected_rect,pred_year,ind_train_dengue,...,
                                  ind_train_no_dengue,ind_train,years_train,clim_data,kernel); % calcuLPte dengue probability for the chosen rectangle
      
                          clear select_rect dummy_title start_clim_date end_clim_date
    end
    prob_dengue_info{j1}.vec_select_dates = vec_select_dates;% store selected dates
    prob_dengue_info{j1}.values           = aux_prob_values; % store prob values in a cell array for heatmap of index j1.

% Clear variables    
clear pred_year aux_prob_values j2 j3 j4 j5 SVM_heatmap_matrix   ind_train years_train years_test ind_train_dengue ind_train_no_dengue selected_data ind_test th_score 
 end
 
%% Chosen dates that are commom for all out-of-sample heatmaps: the AA months are their respective months
 [Intersect_dates,~,~] = intersect(prob_dengue_info{1}.vec_select_dates,...
                                 prob_dengue_info{2}.vec_select_dates,'rows');
              
 for j4 =3:11
 [Intersect_dates,~,~] = intersect(Intersect_dates,...
                         prob_dengue_info{j4}.vec_select_dates,'rows');                          
 end                              
                               
 

%% COMPUTE confusion matrices 
% Build vectors with prediction results for each strategy: 1 - epidemic (if prob >=0.5)
% 0-non epidemic
 for j5 = 1:length(prob_dengue_info)
%EP strategy: Build vector with 1's for  prediction epidemic years and 0's for prediction non-epidemic years
    aux_val          = prob_dengue_info{j5}.values; % define aux variable
    prob_val_EP(j5) = aux_val(1);                   % earliest as possible 
    
    %Dengue prob ---> D or ND (1 or 0)
       if prob_val_EP(j5)>=0.5
         epi_result_EP(j5) = 1;
         else
             if  prob_val_EP(j5)<0.5
         epi_result_EP(j5) = 0;
             end
       end
       
% AA strategy: Build vector with 1's for  prediction epidemic years and 0's for prediction non-epidemic years
 prob_val_AA(j5)  = mean(aux_val); % average of all
           % Dengue prob ---> D or ND (1 or 0)
        if prob_val_AA(j5)>=0.5
        epi_result_AA(j5) = 1;
        else
            if  prob_val_AA(j5)<0.5
        epi_result_AA(j5) = 0;
            end
        end
 clear aux_val      
 end


%% Real epidemic outcome: 0 --> ND,  1 --> D
vec_epi_info             = zeros(num_of_years,1);
vec_epi_info(ind_dengue) = ones(length(ind_dengue),1); 


%% Build confusion matrix: EP
aux_epi = [epi_result_EP' vec_epi_info];

 D_D= [1 1]; % D_D
[~, index]=ismember(aux_epi,D_D,'rows');
conf_matrix_EP(1,1) = length(find(index ==1));
clear index
 D_ND= [1 0]; % D_ND
[~, index]       = ismember(aux_epi,D_ND,'rows');
conf_matrix_EP(1,2) = length(find(index ==1));
clear index
 ND_D= [0 1]; % ND_D
[~, index]=ismember(aux_epi,ND_D,'rows');
conf_matrix_EP(2,1) = length(find(index ==1));
clear index
 ND_ND= [0 0]; % ND_ND
[~, index]       = ismember(aux_epi,ND_ND,'rows');
conf_matrix_EP(2,2) = length(find(index ==1));
%ACC_EP = round((conf_matrix_EP(1,1)+conf_matrix_EP(2,2))/num_of_years,2);
clear index aux_epi


%% Build confusion matrix: AA
aux_epi = [epi_result_AA' vec_epi_info];

[~, index]=ismember(aux_epi,D_D,'rows');
conf_matrix_AA(1,1) = length(find(index ==1));
clear index
[~, index]       = ismember(aux_epi,D_ND,'rows');
conf_matrix_AA(1,2) = length(find(index ==1));
clear index
[~, index]=ismember(aux_epi,ND_D,'rows');
conf_matrix_AA(2,1) = length(find(index ==1));
clear index
[~, index]       = ismember(aux_epi,ND_ND,'rows');
conf_matrix_AA(2,2) = length(find(index ==1));
%ACC_AA = round((conf_matrix_AA(1,1)+conf_matrix_AA(2,2))/num_of_years,2);
clear index aux_epi


clear   j0 j1 j4  prob_val_AA prob_val_EP prob_val_LP selected_rect vec_selected_dates vec_selected_data

% 
%  
% file_name   = sprintf('confusion_matrices_Capital_%s_alpha_%g_kernel_%s_LP_strategy.mat',Capital_name,alpha,kernel);
% %file_name  = sprintf('confusion_matrices_Capital_%s_2006_2007_mod_alpha_%g_kernel_%s.mat',Capital_name,alpha,kernel);
% save(file_name,'conf_matrix_EP','conf_matrix_AA','prob_dengue_info','Intersect_dates');
