# Supplementary material for: Forecasting dengue fever in Brazil: An assessment of climate conditions
Source: PLoS One. 2019 Aug 8;14(8):e0220106. doi: 10.1371/journal.pone.0220106 (PMC6687106; doi:10.1371/journal.pone.0220106)
Supplement: S1 File — (ZIP) [file pone.0220106.s003.zip › data and codes_submit/training dataset analysis/data/Data INMET/Salvador_raw.ods]

## Sheet: Planilha1
--------------------
BDMEP - INMET
--------------------
Estação : SALVADOR ONDINA - BA (OMM: 83229)
Latitude (graus) : -13.01
Longitude (graus) : -38.53
Altitude (metros): 51.41
Estação Operante
Inicio de operação: 01/01/1903
Periodo solicitado dos dados: 01/01/2001 a 31/12/2012
Os dados listados abaixo são os que encontram-se digitados no BDMEP
Hora em UTC
--------------------
Obs.: Os dados aparecem separados por	(ponto e vírgula) no formato txt.
Para o formato planilha XLS, siga as instruções
--------------------
Estacao	Data	Hora	Precipitacao	TempMaxima	TempMinima	Temp Comp Media	Umidade Relativa Media
83229	01/01/2001	0		30.6		26.56	78.75
83229	01/01/2001	1200	0		24
83229	02/01/2001	0		31		26.26	76.75
83229	02/01/2001	1200	0		23.2
83229	03/01/2001	0		30.1		26.88	73.25
83229	03/01/2001	1200	0		23.4
83229	04/01/2001	0		29.9		25.92	81.75
83229	04/01/2001	1200	29.6		22.7
83229	05/01/2001	0		29.6		25.84	80.75
83229	05/01/2001	1200	0.8		23.2
83229	06/01/2001	0		29.2		25.66	85.75
83229	06/01/2001	1200	1.7		23.4
83229	07/01/2001	0		30.2		25.28	85.5
83229	07/01/2001	1200	2.3		22.7
83229	08/01/2001	0		29.7		25.94	78
83229	08/01/2001	1200	1.3		22.7
83229	09/01/2001	0		29.1		25.42	87.75
83229	09/01/2001	1200	10.9		23.3
83229	10/01/2001	0		29.9		26.1	81.25
83229	10/01/2001	1200	8.7		22.8
83229	11/01/2001	0		29.8		26.3	77.25
83229	11/01/2001	1200	2.1		23.4
83229	12/01/2001	0		29.2		25.82	84.5
83229	12/01/2001	1200	7.8		23.8
83229	13/01/2001	0		28.3		26.02	80.75
83229	13/01/2001	1200	2.2		24.1
83229	14/01/2001	0		29.8		26.4	77.75
83229	14/01/2001	1200	8.5		23.4
83229	15/01/2001	0		30.2		26.34	76.75
83229	15/01/2001	1200	0.1		24.4
83229	16/01/2001	0		30		26.8	71
83229	16/01/2001	1200	0		23.7
83229	17/01/2001	0		29.6		26.5	77.5
83229	17/01/2001	1200	0		23.8
83229	18/01/2001	0		29.9		25.88	83.5
83229	18/01/2001	1200	3.6		24
83229	19/01/2001	0		30.3		26.7	77.25
83229	19/01/2001	1200	1.5		23.8
83229	20/01/2001	0		29.7		26.46	79.25
83229	20/01/2001	1200	6.4		24.4
83229	21/01/2001	0		30.6		26.74	75.25
83229	21/01/2001	1200	0.2		23.8
83229	22/01/2001	0		30.1		26.54	85.75
83229	22/01/2001	1200	0		23.2
83229	23/01/2001	0		30.4		26.64	80
83229	23/01/2001	1200	7.2		23.1
83229	24/01/2001	0		30.4		26.52	76.75
83229	24/01/2001	1200	0		23.2
83229	25/01/2001	0		30.6		26.54	79.5
83229	25/01/2001	1200	0		23.3
83229	26/01/2001	0		31.2		27.26	75.25
83229	26/01/2001	1200	0.3		24.4
83229	27/01/2001	0		31.6		27.68	73.25
83229	27/01/2001	1200	0		25.1
83229	28/01/2001	0		31		27.06	77.5
83229	28/01/2001	1200	0		24.6
83229	29/01/2001	0		31.6		27.28	74
83229	29/01/2001	1200	0		24.4
83229	30/01/2001	0		31.4		27.48	70
83229	30/01/2001	1200	0		24.3
83229	31/01/2001	0		31.6		27.2	69.25
83229	31/01/2001	1200	0		23.6
83229	01/02/2001	0		31		26.3	72.5
83229	01/02/2001	1200	0		23.5
83229	02/02/2001	0		31.9		27.16	79.25
83229	02/02/2001	1200	0		24.3
83229	03/02/2001	0		31.9		27.56	79.25
83229	03/02/2001	1200	0		25
83229	04/02/2001	0		30.8		27.32	78
83229	04/02/2001	1200	0		25.3
83229	05/02/2001	0		31.2		27.02	76
83229	05/02/2001	1200	10.2		24.2
83229	06/02/2001	0		31.8		27.16	78.75
83229	06/02/2001	1200	0		24.4
83229	07/02/2001	0		32.2		27.6	76.75
83229	07/02/2001	1200	0		25
83229	08/02/2001	0		32.2		27.32	78.25
83229	08/02/2001	1200	0		24.5
83229	09/02/2001	0		32		27.42	75.25
83229	09/02/2001	1200	0.6		25.4
83229	10/02/2001	0		31.2		27.36	71
83229	10/02/2001	1200	0		24.6
83229	11/02/2001	0		31.4		27.06	75
83229	11/02/2001	1200	3		22.9
83229	12/02/2001	0		31.4		27.58	73.5
83229	12/02/2001	1200	0		24.8
83229	13/02/2001	0		31.9		27.74	75.5
83229	13/02/2001	1200	0		24.8
83229	14/02/2001	0		32.8		28.06	72.75
83229	14/02/2001	1200	0		25.2
83229	15/02/2001	0		32.4		28.38	71.75
83229	15/02/2001	1200	0		25.7
83229	16/02/2001	0		32.9		28.5	70.25
83229	16/02/2001	1200	0		25.8
83229	17/02/2001	0		31.6		27.14	79.5
83229	17/02/2001	1200	1.8		25
83229	18/02/2001	0		29.6		26.92	79
83229	18/02/2001	1200	0		25.4
83229	19/02/2001	0		32		27.6	77.25
83229	19/02/2001	1200	0.3		24.4
83229	20/02/2001	0		31		27.28	78.75
83229	20/02/2001	1200	0		24.4
83229	21/02/2001	0		32.4		28.18	76
83229	21/02/2001	1200	0		25.3
83229	22/02/2001	0		32.1		28.28	73.25
83229	22/02/2001	1200	0		26
83229	23/02/2001	0		32.2		28.12	76.5
83229	23/02/2001	1200	0		25.1
83229	24/02/2001	0		31		27.34	81.75
83229	24/02/2001	1200	0.8		25.3
83229	25/02/2001	0		30.8		27.52	78.25
83229	25/02/2001	1200	3.1		24.6
83229	26/02/2001	0		31		27.78	79.5
83229	26/02/2001	1200	3.2		25.2
83229	27/02/2001	0		32.2		27.36	78
83229	27/02/2001	1200	5.6		23.5
83229	28/02/2001	0		31.9		28.24	73.75
83229	28/02/2001	1200	0		25.8
83229	01/03/2001	0		31.2		27.76	80.25
83229	01/03/2001	1200	0.4		25.9
83229	02/03/2001	0		29.8		26.56	86
83229	02/03/2001	1200	21.3		23.8
83229	03/03/2001	0		32		27.72	80
83229	03/03/2001	1200	4.2		25
83229	04/03/2001	0		31.5		28.14	76
83229	04/03/2001	1200	0		26
83229	05/03/2001	0		31.8		27.86	77.5
83229	05/03/2001	1200	0		25.6
83229	06/03/2001	0		31.8		27.48	78
83229	06/03/2001	1200	14.4		24.4
83229	07/03/2001	0		31.8		27.96	74.5
83229	07/03/2001	1200	0		24.9
83229	08/03/2001	0		31.4		27.42	76
83229	08/03/2001	1200	0		25
83229	09/03/2001	0		31.4		28	72.5
83229	09/03/2001	1200	0		25.1
83229	10/03/2001	0		32.3		28.04	73.25
83229	10/03/2001	1200	0		25.2
83229	11/03/2001	0		32.2		28.14	75.75
83229	11/03/2001	1200	0		25.6
83229	12/03/2001	0		30.6		27.48	80.25
83229	12/03/2001	1200	0		24.6
83229	13/03/2001	0		27.4		24.88	94
83229	13/03/2001	1200	34.6		23.2
83229	14/03/2001	0		27.5		24.46	95.5
83229	14/03/2001	1200	45.1		23.5
83229	15/03/2001	0		28		25.32	87.25
83229	15/03/2001	1200	41.4		22.9
83229	16/03/2001	0		29.2		26.12	88.75
83229	16/03/2001	1200	8.8		23.6
83229	17/03/2001	0		25.7		24.08	98.5
83229	17/03/2001	1200	28.7		23.6
83229	18/03/2001	0		29.8		26	84.5
83229	18/03/2001	1200	31.2		23.6
83229	19/03/2001	0		29.8		26.68	84.25
83229	19/03/2001	1200	0		23.8
83229	20/03/2001	0		31		27.4	79.5
83229	20/03/2001	1200	0.1		23.9
83229	21/03/2001	0		30.7		27.1	77.5
83229	21/03/2001	1200	29		23.9
83229	22/03/2001	0		30.2		26.88	82.5
83229	22/03/2001	1200	0.4		24.4
83229	23/03/2001	0		30.2		27.22	79.25
83229	23/03/2001	1200	2.3		24.3
83229	24/03/2001	0		30.5		27.16	79.5
83229	24/03/2001	1200	0		24
83229	25/03/2001	0		31		27.28	76
83229	25/03/2001	1200	0		25.3
83229	26/03/2001	0		30.4		27.22	77.75
83229	26/03/2001	1200	0		24.4
83229	27/03/2001	0		30.3		27.08	82.25
83229	27/03/2001	1200	0		25.2
83229	28/03/2001	0		31.1		27.52	75
83229	28/03/2001	1200	0		24.6
83229	29/03/2001	0		30.8		27.26	74.25
83229	29/03/2001	1200	0.6		24.6
83229	30/03/2001	0		30.3		26.92	85.5
83229	30/03/2001	1200	0		24.5
83229	31/03/2001	0		31.1		27.2	75.25
83229	31/03/2001	1200	1.6		23.4
83229	01/04/2001	0		29.6		26.36	81.75
83229	01/04/2001	1200	2.2		23.4
83229	02/04/2001	0		28.7		26	85.5
83229	02/04/2001	1200	7.2		24
83229	03/04/2001	0		30.5		27.36	81.25
83229	03/04/2001	1200	0.7		25.6
83229	04/04/2001	0		30.5		27.04	80.25
83229	04/04/2001	1200	0.3		24.9
83229	05/04/2001	0		30		27	75.5
83229	05/04/2001	1200	0		23.7
83229	06/04/2001	0		30.2		26.9	80.5
83229	06/04/2001	1200	3.8		24.2
83229	07/04/2001	0		30.5		26.66	76
83229	07/04/2001	1200	0.1		25.1
83229	08/04/2001	0		30		27.22	73.75
83229	08/04/2001	1200	0.4		24.4
83229	09/04/2001	0		30.6		27.26	72.5
83229	09/04/2001	1200	0		25
83229	10/04/2001	0		30.5		27.12	74.5
83229	10/04/2001	1200	0		24.4
83229	11/04/2001	0		31		26.8	76
83229	11/04/2001	1200	0.1		24.3
83229	12/04/2001	0		30.4		27.02	74.75
83229	12/04/2001	1200	0		24.2
83229	13/04/2001	0		30.8		27.48	73
83229	13/04/2001	1200	0		25.2
83229	14/04/2001	0		28		24.92	91.25
83229	14/04/2001	1200	19.7		23
83229	15/04/2001	0		28.2		25.66	86.5
83229	15/04/2001	1200	15.3		23.8
83229	16/04/2001	0		30.5		26.3	85.5
83229	16/04/2001	1200	4.5		24.3
83229	17/04/2001	0		29.6		26.88	76.5
83229	17/04/2001	1200	2.3		24.4
83229	18/04/2001	0		29.8		26.8	83.25
83229	18/04/2001	1200	0		24.5
83229	19/04/2001	0		29.7		26.24	84.75
83229	19/04/2001	1200	11.4		24.7
83229	20/04/2001	0		29.8		26.66	83.75
83229	20/04/2001	1200	1.6		24.8
83229	21/04/2001	0		30.3		27.04	84.25
83229	21/04/2001	1200	10.9		24.7
83229	22/04/2001	0		30.9		27.36	79.25
83229	22/04/2001	1200	0		24.6
83229	23/04/2001	0		30.6		27.36	76
83229	23/04/2001	1200	0.1		25.7
83229	24/04/2001	0		30.4		26.22	87.75
83229	24/04/2001	1200	14.1		23.5
83229	25/04/2001	0		30		25.74	86.5
83229	25/04/2001	1200	1.3		23.4
83229	26/04/2001	0		29.9		26.28	78.25
83229	26/04/2001	1200	1.3		23
83229	27/04/2001	0		30		26.6	73.5
83229	27/04/2001	1200	0.6		24.9
83229	28/04/2001	0		29.2		26.46	76.25
83229	28/04/2001	1200	3		23.2
83229	29/04/2001	0		29.6		26.94	77.25
83229	29/04/2001	1200	0		24.6
83229	30/04/2001	0		29.4		27.08	84
83229	30/04/2001	1200	2.6		25.1
83229	01/05/2001	0		29.8		26.9	78.5
83229	01/05/2001	1200	0.9		24.2
83229	02/05/2001	0		29.4		25.64	93.75
83229	02/05/2001	1200	8.6		23.5
83229	03/05/2001	0		29.5		25.64	90
83229	03/05/2001	1200	38.8		23.4
83229	04/05/2001	0		30.2		26.42	79.5
83229	04/05/2001	1200	10.9		23.3
83229	05/05/2001	0		29.3		26.06	82
83229	05/05/2001	1200	0		23.4
83229	06/05/2001	0		30.5		26.86	82.75
83229	06/05/2001	1200	0.1		24
83229	07/05/2001	0		29.9		26.76	84.25
83229	07/05/2001	1200	0		24.2
83229	08/05/2001	0		30.6		27.04	86.5
83229	08/05/2001	1200	0		24.5
83229	09/05/2001	0		29.8		27.3	86
83229	09/05/2001	1200	0		25.4
83229	10/05/2001	0		30.4		27.2	84.25
83229	10/05/2001	1200	0		24.8
83229	11/05/2001	0		30.8		27.26	84.5
83229	11/05/2001	1200	0		25.4
83229	12/05/2001	0		30.8		26.78	82.25
83229	12/05/2001	1200	0		24.6
83229	13/05/2001	0		29.4		26.54	83
83229	13/05/2001	1200	0		24
83229	14/05/2001	0		30.5		27.1	81
83229	14/05/2001	1200	0		24.5
83229	15/05/2001	0		29.4		26.62	82.75
83229	15/05/2001	1200	3		23.9
83229	16/05/2001	0		30		26.8	83.75
83229	16/05/2001	1200	8.2		24.4
83229	17/05/2001	0		28.8		26.08	87.5
83229	17/05/2001	1200	2.2		23.8
83229	18/05/2001	0		30		26.56	82
83229	18/05/2001	1200	0		24.1
83229	19/05/2001	0		31.2		26.88	85.75
83229	19/05/2001	1200	0		24.2
83229	20/05/2001	0		28.2		26.3	74.5
83229	20/05/2001	1200	0		24.3
83229	21/05/2001	0		26.5		24.12	87.75
83229	21/05/2001	1200	0.5		22.2
83229	22/05/2001	0		27.6		24.76	79
83229	22/05/2001	1200	32.6		22.2
83229	23/05/2001	0		29.1		25.56	77.75
83229	23/05/2001	1200	3.2		23.4
83229	24/05/2001	0		28.4		25.92	73.75
83229	24/05/2001	1200	0		23.2
83229	25/05/2001	0		26.2		24.38	93
83229	25/05/2001	1200	7.2		23.3
83229	26/05/2001	0		27.4		25.22	93.75
83229	26/05/2001	1200	17.2		23.4
83229	27/05/2001	0		28.2		25.9	89
83229	27/05/2001	1200	24.8		23.8
83229	28/05/2001	0		27.8		25.96	90.25
83229	28/05/2001	1200	0.6		24
83229	29/05/2001	0		28		25.82	89
83229	29/05/2001	1200	17.6		23.8
83229	30/05/2001	0		28.5		26.46	82
83229	30/05/2001	1200	5.4		23.5
83229	31/05/2001	0		28.5		25.04	89.5
83229	31/05/2001	1200	17.4		23.2
83229	01/06/2001	0		28.1		25.4	84
83229	01/06/2001	1200	3		24
83229	02/06/2001	0		28.5		24.56	90
83229	02/06/2001	1200	5.2		23.2
83229	03/06/2001	0		28.3		25.1	92.5
83229	03/06/2001	1200	20.6		22.6
83229	04/06/2001	0		28.2		25.32	77.75
83229	04/06/2001	1200	23.8		23.4
83229	05/06/2001	0		27.3		24.06	93.25
83229	05/06/2001	1200	5.8		21.8
83229	06/06/2001	0		28.1		25.02	76.25
83229	06/06/2001	1200	8.4		23.2
83229	07/06/2001	0		28.6		25.04	81.5
83229	07/06/2001	1200	1.7		22.2
83229	08/06/2001	0		28.4		25.66	73
83229	08/06/2001	1200	1.4		22.5
83229	09/06/2001	0		26		24.26	90.25
83229	09/06/2001	1200	1.6		22.1
83229	10/06/2001	0		26.7		24.54	83.25
83229	10/06/2001	1200	27.2		22.4
83229	11/06/2001	0		28.4		25.28	73.75
83229	11/06/2001	1200	2.9		22.1
83229	12/06/2001	0		27		24.92	74.5
83229	12/06/2001	1200	0		22.2
83229	13/06/2001	0		27.2		24.8	76.5
83229	13/06/2001	1200	5.6		22.2
83229	14/06/2001	0		27.3		24.46	77
83229	14/06/2001	1200	5.6		22.2
83229	15/06/2001	0		27.9		25.24	75.25
83229	15/06/2001	1200	0.6		22.9
83229	16/06/2001	0		25.1		23.82	88.25
83229	16/06/2001	1200	11		21.8
83229	17/06/2001	0		27.8		24.76	76.5
83229	17/06/2001	1200	33.3		22.2
83229	18/06/2001	0		27.8		24.78	82.25
83229	18/06/2001	1200	0.6		22.7
83229	19/06/2001	0		27.7		24.78	78
83229	19/06/2001	1200	0		22.9
83229	20/06/2001	0		26.2		23.18	82.75
83229	20/06/2001	1200	13.9		21.1
83229	21/06/2001	0		27.4		24.9	77.5
83229	21/06/2001	1200	0.2		22.2
83229	22/06/2001	0		25.1		23.46	92.5
83229	22/06/2001	1200	0.4		22.2
83229	23/06/2001	0		27.4		25.06	80.25
83229	23/06/2001	1200	8.6		22.1
83229	24/06/2001	0		27.2		24.16	82.25
83229	24/06/2001	1200	0.9		23.2
83229	25/06/2001	0		28		24.94	76.25
83229	25/06/2001	1200	1.6		21.7
83229	26/06/2001	0		26.6		23.84	91.75
83229	26/06/2001	1200	2.2		22.1
83229	27/06/2001	0		27		24.74	83.25
83229	27/06/2001	1200	3.6		22.7
83229	28/06/2001	0		26.4		24.2	89.75
83229	28/06/2001	1200	0.8		22.5
83229	29/06/2001	0		27.7		24.72	86.75
83229	29/06/2001	1200	0		22.3
83229	30/06/2001	0		25.4		23.84	88.25
83229	30/06/2001	1200	5.4		21.7
83229	01/07/2001	0		25.7		23.58	80.75
83229	01/07/2001	1200	9.3		21
83229	02/07/2001	0		27		24.6	76.25
83229	02/07/2001	1200	0		22.6
83229	03/07/2001	0		26.4		23.6	88
83229	03/07/2001	1200	0		22
83229	04/07/2001	0		26.8		22.66	92
83229	04/07/2001	1200	2.4		20.9
83229	05/07/2001	0		27.3		23.94	84.5
83229	05/07/2001	1200	17.2		21
83229	06/07/2001	0		26.7		24.22	88
83229	06/07/2001	1200	0.4		22.5
83229	07/07/2001	0		26.2		23.78	84.25
83229	07/07/2001	1200	34.6		21.1
83229	08/07/2001	0		26.7		24.44	79
83229	08/07/2001	1200	8.8		22.2
83229	09/07/2001	0		27		24.2	75
83229	09/07/2001	1200	6.3		20.9
83229	10/07/2001	0		24.9		23.42	89.5
83229	10/07/2001	1200	0.4		22.1
83229	11/07/2001	0		25		22.96	94.75
83229	11/07/2001	1200	2.6		21.2
83229	12/07/2001	0		26.4		23.56	89.75
83229	12/07/2001	1200	23.6		22.2
83229	13/07/2001	0		26.6		24.36	84
83229	13/07/2001	1200	0		22.2
83229	14/07/2001	0		25.2		23.54	75
83229	14/07/2001	1200	0.6		21.7
83229	15/07/2001	0		26.2		23.78	67.5
83229	15/07/2001	1200	1.7		21.2
83229	16/07/2001	0		27.1		24.08	82.25
83229	16/07/2001	1200	4.5		21
83229	17/07/2001	0		26.2		23.12	92.25
83229	17/07/2001	1200	22.6		21.4
83229	18/07/2001	0		27.2		24.16	82
83229	18/07/2001	1200	66.2		20.9
83229	19/07/2001	0		27.2		24.12	80.75
83229	19/07/2001	1200	0.3		22.6
83229	20/07/2001	0		27		24.14	78.75
83229	20/07/2001	1200	0		21.7
83229	21/07/2001	0		26.6		23.68	85.5
83229	21/07/2001	1200	0		21.8
83229	22/07/2001	0		27.2		24.26	87.5
83229	22/07/2001	1200	0		21.7
83229	23/07/2001	0		27.8		25.08	77.75
83229	23/07/2001	1200	0		23
83229	24/07/2001	0		27.1		23.92	82
83229	24/07/2001	1200	0		22.2
83229	25/07/2001	0		27.7		24.38	76.75
83229	25/07/2001	1200	7.8		22.2
83229	26/07/2001	0		27		24.02	77.75
83229	26/07/2001	1200	0		22.1
83229	27/07/2001	0		27.5		23.64	77.5
83229	27/07/2001	1200	6.2		20.8
83229	28/07/2001	0		25.1		23.26	85
83229	28/07/2001	1200	2.8		21.6
83229	29/07/2001	0		26.6		24.24	75.5
83229	29/07/2001	1200	0		22.2
83229	30/07/2001	0		26.8		24.14	78.25
83229	30/07/2001	1200	0		22.2
83229	31/07/2001	0		27		24.36	85.25
83229	31/07/2001	1200	2		22.2
83229	01/08/2001	0		27.6		24.02	77.5
83229	01/08/2001	1200	8.6		20.1
83229	02/08/2001	0		26.6		24.38	70.5
83229	02/08/2001	1200	0.3		23
83229	03/08/2001	0		27.3		23.14	81.5
83229	03/08/2001	1200	2		20.8
83229	04/08/2001	0		26.2		23.38	84.5
83229	04/08/2001	1200	1.8		21.2
83229	05/08/2001	0		25.6		23.62	76.5
83229	05/08/2001	1200	3.3		21.4
83229	06/08/2001	0		26.5		23.94	77
83229	06/08/2001	1200	3.2		21.2
83229	07/08/2001	0		26.1		23.02	83.5
83229	07/08/2001	1200	0		21.2
83229	08/08/2001	0		24.3		22.88	77.25
83229	08/08/2001	1200	10.4		20.6
83229	09/08/2001	0		27.1		23.84	71.75
83229	09/08/2001	1200	1.4		20.6
83229	10/08/2001	0		26.2		22.3	86.25
83229	10/08/2001	1200	1		19.5
83229	11/08/2001	0		23.8		22.5	78.5
83229	11/08/2001	1200	5.6		19.3
83229	12/08/2001	0		26.8		23.68	73.5
83229	12/08/2001	1200	5.9		20.3
83229	13/08/2001	0		26.6		23.2	81
83229	13/08/2001	1200	4.6		20.6
83229	14/08/2001	0		26.4		24.02	70.5
83229	14/08/2001	1200	0.7		21.6
83229	15/08/2001	0		26		23.1	71
83229	15/08/2001	1200	1.4		20
83229	16/08/2001	0		25.7		23.56	77
83229	16/08/2001	1200	0.3		21.5
83229	17/08/2001	0		26		22.98	86
83229	17/08/2001	1200	2.4		21.4
83229	18/08/2001	0		27.5		24.26	80.75
83229	18/08/2001	1200	1.4		21.1
83229	19/08/2001	0		23.7		22.44	93.5
83229	19/08/2001	1200	13.2		20.4
83229	20/08/2001	0		26.8		23.74	82.25
83229	20/08/2001	1200	28.5		20.2
83229	21/08/2001	0		26		23.4	87.5
83229	21/08/2001	1200	1.4		21.6
83229	22/08/2001	0		26.2		23.1	89.5
83229	22/08/2001	1200	17.6		21.1
83229	23/08/2001	0		27.6		23.8	82.75
83229	23/08/2001	1200	2.2		21.7
83229	24/08/2001	0		27.2		23.9	82.75
83229	24/08/2001	1200	10		21.5
83229	25/08/2001	0		27		24.1	82.25
83229	25/08/2001	1200	0		21.7
83229	26/08/2001	0		27.4		24.12	77
83229	26/08/2001	1200	0		21
83229	27/08/2001	0		27.3		23.96	84.75
83229	27/08/2001	1200	0		22.1
83229	28/08/2001	0		24.6		22.96	90.25
83229	28/08/2001	1200	13.2		20.2
83229	29/08/2001	0		27.4		24.32	78.75
83229	29/08/2001	1200	5.3		22.1
83229	30/08/2001	0		27.2		24.76	80.75
83229	30/08/2001	1200	0		23.2
83229	31/08/2001	0		27.4		24.26	82
83229	31/08/2001	1200	4		21.4
83229	01/09/2001	0		26.3		23.78	85.25
83229	01/09/2001	1200	18.2		21
83229	02/09/2001	0		26.5		23.6	80
83229	02/09/2001	1200	20.1		21.5
83229	03/09/2001	0		27.3		24.14	80
83229	03/09/2001	1200	6		21.6
83229	04/09/2001	0		27.5		24.22	83.75
83229	04/09/2001	1200	1.8		20.8
83229	05/09/2001	0		28		24.44	76.75
83229	05/09/2001	1200	0		20.8
83229	06/09/2001	0		25.3		22.46	86.75
83229	06/09/2001	1200	2.6		19
83229	07/09/2001	0		25.4		23	87.75
83229	07/09/2001	1200	9.3		20.8
83229	08/09/2001	0		26.1		23.22	85.75
83229	08/09/2001	1200	6.1		21.1
83229	09/09/2001	0		27.1		24.28	78.5
83229	09/09/2001	1200	1.6		21.6
83229	10/09/2001	0		27.9		24.56	84.5
83229	10/09/2001	1200	0		21.6
83229	11/09/2001	0		28.8		24.8	83.25
83229	11/09/2001	1200	0		21.8
83229	12/09/2001	0		29.8		25.68	81.25
83229	12/09/2001	1200	0		23
83229	13/09/2001	0		28.6		25.56	82.5
83229	13/09/2001	1200	0		23.6
83229	14/09/2001	0		28.3		25.08	78
83229	14/09/2001	1200	6		22.6
83229	15/09/2001	0		27.5		24.46	78.75
83229	15/09/2001	1200	0		21.5
83229	16/09/2001	0		27.8		24.22	83.75
83229	16/09/2001	1200	0		20
83229	17/09/2001	0		28		24.76	84.75
83229	17/09/2001	1200	0		19.8
83229	18/09/2001	0		25.3		21.94	96
83229	18/09/2001	1200	8.8		20
83229	19/09/2001	0		23.5		22.62	87.75
83229	19/09/2001	1200	21.8		20
83229	20/09/2001	0		25.4		23.1	90.5
83229	20/09/2001	1200	18.6		20.9
83229	21/09/2001	0		27		24.14	80.5
83229	21/09/2001	1200	23		21.1
83229	22/09/2001	0		25.3		23.26	84
83229	22/09/2001	1200	27.9		20.9
83229	23/09/2001	0		25.1		22.38	82.75
83229	23/09/2001	1200	19		20
83229	24/09/2001	0		27.8		24.4	74.75
83229	24/09/2001	1200	0		21.2
83229	25/09/2001	0		28		24.94	72
83229	25/09/2001	1200	0		22.3
83229	26/09/2001	0		28.2		24.9	74.25
83229	26/09/2001	1200	0		21.8
83229	27/09/2001	0		28.7		25.22	76.75
83229	27/09/2001	1200	0		21.8
83229	28/09/2001	0		28.7		25.44	75.5
83229	28/09/2001	1200	0		22.8
83229	29/09/2001	0		28.7		25.54	73.75
83229	29/09/2001	1200	0		23.2
83229	30/09/2001	0		27.8		25	72.75
83229	30/09/2001	1200	0		23
83229	01/10/2001	0		28.7		25.36	72.3
83229	01/10/2001	1200	0		23.6
83229	02/10/2001	0		29.1		25.24	77.5
83229	02/10/2001	1200	0		22
83229	03/10/2001	0		28.6		25.28	80.75
83229	03/10/2001	1200	0		22.1
83229	04/10/2001	0		29.3		25.36	81
83229	04/10/2001	1200	0		22.8
83229	05/10/2001	0		30.3		25.42	79
83229	05/10/2001	1200	0		22.2
83229	06/10/2001	0		29.7		25.56	80.5
83229	06/10/2001	1200	0		22.4
83229	07/10/2001	0		29.1		25.84	82
83229	07/10/2001	1200	0		23.3
83229	08/10/2001	0		29.5		25.64	84.5
83229	08/10/2001	1200	0		23.1
83229	09/10/2001	0		28.8		25.72	78.75
83229	09/10/2001	1200	5.2		22.9
83229	10/10/2001	0		29.1		25.7	85
83229	10/10/2001	1200	2.2		23
83229	11/10/2001	0		26.3		24.14	81.25
83229	11/10/2001	1200	1.7		22.8
83229	12/10/2001	0		27.4		24.38	78.5
83229	12/10/2001	1200	1.7		21.8
83229	13/10/2001	0		27.2		24.1	82
83229	13/10/2001	1200	7		21.4
83229	14/10/2001	0		23.9		22.82	95
83229	14/10/2001	1200	18.3		22.1
83229	15/10/2001	0		25.3		23.1	93.25
83229	15/10/2001	1200	73.9		21.8
83229	16/10/2001	0		25.1		22.94	92.5
83229	16/10/2001	1200	28.6		21.6
83229	17/10/2001	0		26.2		23.64	95.75
83229	17/10/2001	1200	10.6		22.2
83229	18/10/2001	0		28.1		24.82	87.8
83229	18/10/2001	1200	8.4		21.8
83229	19/10/2001	0		29.7		26.2	81.5
83229	19/10/2001	1200	3.1		23.3
83229	20/10/2001	0		28.5		25.92	84.25
83229	20/10/2001	1200	0		23.7
83229	21/10/2001	0		29.3		26.06	78.5
83229	21/10/2001	1200	5		23.4
83229	22/10/2001	0		29.5		25.54	83.5
83229	22/10/2001	1200	0		22.6
83229	23/10/2001	0		29.3		25.88	83.75
83229	23/10/2001	1200	0		22.8
83229	24/10/2001	0		29.4		26.2	81.75
83229	24/10/2001	1200	0		24.7
83229	25/10/2001	0		29.2		25.96	83
83229	25/10/2001	1200	0		23.2
83229	26/10/2001	0		26.7		24.22	82.5
83229	26/10/2001	1200	33.7		21.8
83229	27/10/2001	0		27.1		23.92	72
83229	27/10/2001	1200	2.3		21.5
83229	28/10/2001	0		27.9		24.72	74.75
83229	28/10/2001	1200	0		21.9
83229	29/10/2001	0		28.7		25.52	83.25
83229	29/10/2001	1200	0		22.2
83229	30/10/2001	0		29.5		26	80.5
83229	30/10/2001	1200	0.4		23.2
83229	31/10/2001	0		29.3		25.96	74.8
83229	31/10/2001	1200	0.2		23.5
83229	01/11/2001	0		29.7		26.06	75.25
83229	01/11/2001	1200	0		23.3
83229	02/11/2001	0		30		26.02	78.25
83229	02/11/2001	1200	0		22.2
83229	03/11/2001	0		29.8		26.64	76.25
83229	03/11/2001	1200	0		24
83229	04/11/2001	0		30.5		26.46	75.25
83229	04/11/2001	1200	0		23.2
83229	05/11/2001	0		30.5		26.16	79.5
83229	05/11/2001	1200	0		21.3
83229	06/11/2001	0		30.4		26.58	78
83229	06/11/2001	1200	0		23.6
83229	07/11/2001	0		30		26.5	76.5
83229	07/11/2001	1200	0.4		24.1
83229	08/11/2001	0		30		26.2	77.25
83229	08/11/2001	1200	0.2		23
83229	09/11/2001	0		29.3		26.18	80.25
83229	09/11/2001	1200	0		22.2
83229	10/11/2001	0		30.1		26.32	74.75
83229	10/11/2001	1200	0		23.7
83229	11/11/2001	0		29.9		26.2	75.25
83229	11/11/2001	1200	0		22.9
83229	12/11/2001	0		30.1		26.24	79
83229	12/11/2001	1200	0		23.1
83229	13/11/2001	0		30.6		26.52	80
83229	13/11/2001	1200	0		23.8
83229	14/11/2001	0		30.2		26.76	73.25
83229	14/11/2001	1200	0		23.2
83229	15/11/2001	0		29.9		26.3	78.5
83229	15/11/2001	1200	0		23.4
83229	16/11/2001	0		30.5		26.46	77.5
83229	16/11/2001	1200	0		21.7
83229	17/11/2001	0		30.3		26.88	78.5
83229	17/11/2001	1200	0		23.7
83229	18/11/2001	0		30.2		26.92	78.25
83229	18/11/2001	1200	0.5		23.9
83229	19/11/2001	0		31.3		26.84	74
83229	19/11/2001	1200	0		23.7
83229	20/11/2001	0		30.5		26.38	71
83229	20/11/2001	1200	0		22.6
83229	21/11/2001	0		30.4		26	81.5
83229	21/11/2001	1200	0		22.2
83229	22/11/2001	0		30.3		26.28	79.5
83229	22/11/2001	1200	0.2		22.4
83229	23/11/2001	0		30.5		26.54	73.25
83229	23/11/2001	1200	0		24.2
83229	24/11/2001	0		30.9		26.64	76.25
83229	24/11/2001	1200	0		23.5
83229	25/11/2001	0		30.3		26.7	76.25
83229	25/11/2001	1200	0		23.7
83229	26/11/2001	0		28.9		25.5	85
83229	26/11/2001	1200	0.4		23
83229	27/11/2001	0		30.5		26.46	78.25
83229	27/11/2001	1200	13		23
83229	28/11/2001	0		30.8		26.92	74.75
83229	28/11/2001	1200	0		23.7
83229	29/11/2001	0		28.9		26.3	85.25
83229	29/11/2001	1200	0		23.6
83229	30/11/2001	0		28.8		26.74	84.75
83229	30/11/2001	1200	15.6		24.8
83229	01/12/2001	0		31		26.34	78.25
83229	01/12/2001	1200	1.2		22.8
83229	02/12/2001	0		29.5		26.8	82.25
83229	02/12/2001	1200	8.4		25
83229	03/12/2001	0		27.1		24.42	90.75
83229	03/12/2001	1200	0		23.1
83229	04/12/2001	0		27.1		24.42	90.75
83229	04/12/2001	1200	7		21.9
83229	05/12/2001	0		29.7		26.06	77.25
83229	05/12/2001	1200	9.4		22.9
83229	06/12/2001	0		30.1		26.56	80.25
83229	06/12/2001	1200	0		23.3
83229	07/12/2001	0		30.2		26.68	77.25
83229	07/12/2001	1200	1		23.7
83229	08/12/2001	0		29.8		26.3	74.75
83229	08/12/2001	1200	0.3		22.9
83229	09/12/2001	0		29.5		25.82	85.25
83229	09/12/2001	1200	9.6		23.6
83229	10/12/2001	0		29.8		26.36	75.75
83229	10/12/2001	1200	3.4		22.6
83229	11/12/2001	0		29.9		26.06	74
83229	11/12/2001	1200	0		22.3
83229	12/12/2001	0		30.2		26.74	71.5
83229	12/12/2001	1200	0		23.7
83229	13/12/2001	0		30.3		27.02	73.5
83229	13/12/2001	1200	0.1		23.5
83229	14/12/2001	0		30.5		27.14	75.5
83229	14/12/2001	1200	7.2		23.4
83229	15/12/2001	0		30.7		27.06	76.75
83229	15/12/2001	1200	0		24.8
83229	16/12/2001	0		30.1		26.68	78
83229	16/12/2001	1200	0		23.7
83229	17/12/2001	0		30.6		26.68	77.25
83229	17/12/2001	1200	0.6		24
83229	18/12/2001	0		30.9		27.18	77.5
83229	18/12/2001	1200	0		24.8
83229	19/12/2001	0		30.2		26.7	79.5
83229	19/12/2001	1200	0		24.5
83229	20/12/2001	0		30.3		27.04	80.5
83229	20/12/2001	1200	0		24.5
83229	21/12/2001	0		31.1		27.22	77.25
83229	21/12/2001	1200	0		24.2
83229	22/12/2001	0		30.7		26.68	78.75
83229	22/12/2001	1200	0		24.5
83229	23/12/2001	0		31.2		27.36	80.5
83229	23/12/2001	1200	0		24
83229	24/12/2001	0		31.5		27.54	74.25
83229	24/12/2001	1200	0		24
83229	25/12/2001	0		31		27.36	72.25
83229	25/12/2001	1200	0		24.7
83229	26/12/2001	0		31.1		27.3	76.25
83229	26/12/2001	1200	0		24.5
83229	27/12/2001	0		31.3		27.74	71.5
83229	27/12/2001	1200	0		24.4
83229	28/12/2001	0		31.8		27.28	79
83229	28/12/2001	1200	0.1		24.5
83229	29/12/2001	0		30.9		27.54	79.5
83229	29/12/2001	1200	4		25.3
83229	30/12/2001	0		30.5		27.2	79
83229	30/12/2001	1200	1.4		24.9
83229	31/12/2001	0		26.7		24.28	90.25
83229	31/12/2001	1200	43.7		22.7
83229	01/01/2002	0		27.9		25.02	91.25
83229	01/01/2002	1200	16.4		22.6
83229	02/01/2002	0		30		25.78	88.25
83229	02/01/2002	1200	9		23.9
83229	03/01/2002	0		28.8		25.92	83
83229	03/01/2002	1200	7.1		24
83229	04/01/2002	0		27.3		24.46	92.5
83229	04/01/2002	1200	0.4		22.8
83229	05/01/2002	0		30.3		25.44	88.25
83229	05/01/2002	1200	58.5		22.7
83229	06/01/2002	0		28.7		25.1	85.5
83229	06/01/2002	1200	15		22.8
83229	07/01/2002	0		29.2		24.38	85.75
83229	07/01/2002	1200	21		22
83229	08/01/2002	0		29.7		25.84	89.75
83229	08/01/2002	1200	0.1		22.2
83229	09/01/2002	0		29.7		26.42	80.5
83229	09/01/2002	1200	2.8		24.2
83229	10/01/2002	0		29.7		26.08	85.75
83229	10/01/2002	1200	15.8		23.7
83229	11/01/2002	0		28.9		25.78	86.5
83229	11/01/2002	1200	45.6		22.8
83229	12/01/2002	0		30.1		26.76	78.5
83229	12/01/2002	1200	6.3		24.6
83229	13/01/2002	0		29.9		26.58	77.75
83229	13/01/2002	1200	0		23.8
83229	14/01/2002	0		29.3		26.1	83
83229	14/01/2002	1200	2		23.5
83229	15/01/2002	0		28.5		25.36	88
83229	15/01/2002	1200	2		24.2
83229	16/01/2002	0		30.2		25.64	87
83229	16/01/2002	1200	24.1		22.4
83229	17/01/2002	0		28.6		25.96	89.75
83229	17/01/2002	1200	14.2		23.8
83229	18/01/2002	0		30.4		26.76	78.5
83229	18/01/2002	1200	9.6		24.2
83229	19/01/2002	0		29.7		26.88	73.5
83229	19/01/2002	1200	0		24.1
83229	20/01/2002	0		30.2		26.78	78.5
83229	20/01/2002	1200	0.4		24.2
83229	21/01/2002	0		30.1		27.12	76.75
83229	21/01/2002	1200	1		24.9
83229	22/01/2002	0		29.3		26.44	78.25
83229	22/01/2002	1200	0		24.4
83229	23/01/2002	0		29.5		26.28	77.75
83229	23/01/2002	1200	0.5		23.3
83229	24/01/2002	0		30.1		26.92	77.25
83229	24/01/2002	1200	0		23.7
83229	25/01/2002	0		30.4		26.9	80
83229	25/01/2002	1200	0.5		24.7
83229	26/01/2002	0		30.9		27.32	72.5
83229	26/01/2002	1200	0.1		24.9
83229	27/01/2002	0		30.7		26.84	69.75
83229	27/01/2002	1200	0		23.7
83229	28/01/2002	0		31.1		26.68	69.25
83229	28/01/2002	1200	0		23.1
83229	29/01/2002	0		30.5		26.9	65.25
83229	29/01/2002	1200	0		23.2
83229	30/01/2002	0		30.9		27.12	67.25
83229	30/01/2002	1200	0		24.1
83229	31/01/2002	0		31.8		27.72	72
83229	31/01/2002	1200	0		24.2
83229	01/02/2002	0		30.9		27.16	75.75
83229	01/02/2002	1200	0		24.9
83229	02/02/2002	0		30.8		27.08	73
83229	02/02/2002	1200	7.7		24.2
83229	03/02/2002	0		31.7		27.36	74.5
83229	03/02/2002	1200	0		23.9
83229	04/02/2002	0		30.2		26.42	86
83229	04/02/2002	1200	0.1		24.6
83229	05/02/2002	0		28.9		25.4	85.5
83229	05/02/2002	1200	15.5		22.5
83229	06/02/2002	0		28.2		24.06	94.25
83229	06/02/2002	1200	0		21.9
83229	07/02/2002	0		30.4		26.04	80.75
83229	07/02/2002	1200	39		21.8
83229	08/02/2002	0		30.1		26.7	74
83229	08/02/2002	1200	0		23.8
83229	09/02/2002	0		29.1		25.96	89.5
83229	09/02/2002	1200	0		23.8
83229	10/02/2002	0		30.4		26.56	81.75
83229	10/02/2002	1200	40.2		22.6
83229	11/02/2002	0		30.5		27.04	76.25
83229	11/02/2002	1200	0		24.8
83229	12/02/2002	0		30.2		26.7	74.25
83229	12/02/2002	1200	0.1		24.3
83229	13/02/2002	0		29.3		26.46	73.5
83229	13/02/2002	1200	0		24
83229	14/02/2002	0		29.8		26.84	77
83229	14/02/2002	1200	0		24.1
83229	15/02/2002	0		30.5		27.56	79.5
83229	15/02/2002	1200	0		25
83229	16/02/2002	0		30.4		27.26	80.75
83229	16/02/2002	1200	0		25
83229	17/02/2002	0		30.8		27.38	90.25
83229	17/02/2002	1200	0		24
83229	18/02/2002	0		32		27.8	86.75
83229	18/02/2002	1200	0		25
83229	19/02/2002	0		31.3		27.6	85.25
83229	19/02/2002	1200	0		24.8
83229	20/02/2002	0		30.7		27.46	80
83229	20/02/2002	1200	0.2		24.8
83229	21/02/2002	0		30.4		27.22	71.5
83229	21/02/2002	1200	0		24.6
83229	22/02/2002	0		31		27.18	75
83229	22/02/2002	1200	0		24.3
83229	23/02/2002	0		32.4		27.96	71.75
83229	23/02/2002	1200	0		25
83229	24/02/2002	0		31.5		27.6	71.75
83229	24/02/2002	1200	0		24.5
83229	25/02/2002	0		31.4		27.22
83229	25/02/2002	1200	0		24.1
83229	26/02/2002	0		31.1		27.6	66.25
83229	26/02/2002	1200	0		24.5
83229	27/02/2002	0		29.3		27.08	62.5
83229	27/02/2002	1200	0		24.7
83229	28/02/2002	0		31		27.12	74.75
83229	28/02/2002	1200	0		24.2
83229	01/03/2002	0		31.3		27.6	73
83229	01/03/2002	1200	0		24.7
83229	02/03/2002	0		31		27.34	79.25
83229	02/03/2002	1200	0		25.3
83229	03/03/2002	0		30.7		26.98	79.75
83229	03/03/2002	1200	7.8		24.8
83229	04/03/2002	0		31.3		27.02	80.75
83229	04/03/2002	1200	4.8		24.2
83229	05/03/2002	0		30		26.42	88.5
83229	05/03/2002	1200	5		23.9
83229	06/03/2002	0		30.3		26.98	81
83229	06/03/2002	1200	10.2		24.4
83229	07/03/2002	0		30.1		26.22	95.5
83229	07/03/2002	1200	6.2		24.2
83229	08/03/2002	0		30.5		26.98	75.75
83229	08/03/2002	1200	2.1		24.2
83229	09/03/2002	0		30.3		26.78	74.5
83229	09/03/2002	1200	2		23.4
83229	10/03/2002	0		30.7		26.92	73.25
83229	10/03/2002	1200	0.9		23.2
83229	11/03/2002	0		30.7		27.3	76.25
83229	11/03/2002	1200	2.3		23.8
83229	12/03/2002	0		30.9		27.54	72.5
83229	12/03/2002	1200	0		24.7
83229	13/03/2002	0		29.9		27.28	84.5
83229	13/03/2002	1200	0		24.9
83229	14/03/2002	0		30.7		26.8	85
83229	14/03/2002	1200	5		23.8
83229	15/03/2002	0		30.7		27.2	84
83229	15/03/2002	1200	0		24.5
83229	16/03/2002	0		31		27.22	85.25
83229	16/03/2002	1200	2		24.6
83229	17/03/2002	0		31.4		27.3	77.5
83229	17/03/2002	1200	0		24.4
83229	18/03/2002	0		31.5		27.7	76.75
83229	18/03/2002	1200	2.2		24.8
83229	19/03/2002	0		31.5		27.72	73.25
83229	19/03/2002	1200	0		24.9
83229	20/03/2002	0		30.9		27.2	80.25
83229	20/03/2002	1200	0.4		25.3
83229	21/03/2002	0		31.6		27.72	78.5
83229	21/03/2002	1200	0		24.4
83229	22/03/2002	0		32.5		28.06	74
83229	22/03/2002	1200	0		25.2
83229	23/03/2002	0		31.5		27.9	70.5
83229	23/03/2002	1200	0		25.2
83229	24/03/2002	0		29		26.64	87.5
83229	24/03/2002	1200	5.2		23.6
83229	25/03/2002	0		31.7		27.68	70.25
83229	25/03/2002	1200	0		24.3
83229	26/03/2002	0		31.9		27.68	73
83229	26/03/2002	1200	0		24
83229	27/03/2002	0		30.9		27.36	72.25
83229	27/03/2002	1200	11.8		23.9
83229	28/03/2002	0		31		26.96	78
83229	28/03/2002	1200	11		23.4
83229	29/03/2002	0		30.5		26.5	82.25
83229	29/03/2002	1200	15.4		23.3
83229	30/03/2002	0		30.8		27	81.75
83229	30/03/2002	1200	2.8		23.8
83229	31/03/2002	0		30.8		27.1	80.25
83229	31/03/2002	1200	1.6		24.1
83229	01/04/2002	0		30.3		27.26	80.5
83229	01/04/2002	1200	0.3		24.6
83229	02/04/2002	0		30.5		26.48	79
83229	02/04/2002	1200	14.8		23.3
83229	03/04/2002	0		30.7		27	75
83229	03/04/2002	1200	0		23.6
83229	04/04/2002	0		29.8		27.08	75.75
83229	04/04/2002	1200	0		25
83229	05/04/2002	0		30.1		27.26	74.5
83229	05/04/2002	1200	0.1		25.3
83229	06/04/2002	0		29.3		26.26	85
83229	06/04/2002	1200	1.3		24
83229	07/04/2002	0		28.6		25.62	85.25
83229	07/04/2002	1200	7.1		22.9
83229	08/04/2002	0		30.9		27.34	80.25
83229	08/04/2002	1200	2.1		24.3
83229	09/04/2002	0		30.1		26.64	84.25
83229	09/04/2002	1200	0		24.9
83229	10/04/2002	0		30.4		27.1	77.5
83229	10/04/2002	1200	0.2		24.4
83229	11/04/2002	0		30.7		26.98	79.75
83229	11/04/2002	1200	0		25
83229	12/04/2002	0		29.7		26.88	80.25
83229	12/04/2002	1200	0.4		24.8
83229	13/04/2002	0		30.5		27.36	80.25
83229	13/04/2002	1200	0		24.7
83229	14/04/2002	0		31.5		27.54	78.25
83229	14/04/2002	1200	0		24.4
83229	15/04/2002	0		29.7		26.48	77
83229	15/04/2002	1200	5.6		22.6
83229	16/04/2002	0		30.2		26.6	82.25
83229	16/04/2002	1200	0.9		23.8
83229	17/04/2002	0		29.7		26.62	84
83229	17/04/2002	1200	0.9		24.6
83229	18/04/2002	0		30.3		26.72	78
83229	18/04/2002	1200	7.6		24
83229	19/04/2002	0		30.7		27.28	71.75
83229	19/04/2002	1200	0.8		24.6
83229	20/04/2002	0		30		26.82	77.5
83229	20/04/2002	1200	2.6		24.2
83229	21/04/2002	0		30.6		26.56	74.5
83229	21/04/2002	1200	9.7		23
83229	22/04/2002	0		28.8		26.24	79.5
83229	22/04/2002	1200	3.2		23.6
83229	23/04/2002	0		30.4		26.04	81.5
83229	23/04/2002	1200	1.5		23.8
83229	24/04/2002	0		30.1		26.16	81.5
83229	24/04/2002	1200	5.4		23.6
83229	25/04/2002	0		30.3		26.5	76.25
83229	25/04/2002	1200	1.6		23.2
83229	26/04/2002	0		29.9		26.18	77
83229	26/04/2002	1200	2		23.2
83229	27/04/2002	0		30.7		26.24	74.25
83229	27/04/2002	1200	1.2		23.8
83229	28/04/2002	0		29.7		26.24	74.75
83229	28/04/2002	1200	0		23.6
83229	29/04/2002	0		30.9		26.88	69
83229	29/04/2002	1200	0		24
83229	30/04/2002	0		30.5		27.28	68.25
83229	30/04/2002	1200	0		25.3
83229	01/05/2002	0		30.1		26.9	68.25
83229	01/05/2002	1200	0		24.2
83229	02/05/2002	0		30.3		26.68	77.5
83229	02/05/2002	1200	0		23.9
83229	03/05/2002	0		26.5		25.4	77
83229	03/05/2002	1200	1.4		23.1
83229	04/05/2002	0		31.2		27.06	72.25
83229	04/05/2002	1200	0		23.8
83229	05/05/2002	0		30.7		27.42	68.25
83229	05/05/2002	1200	0		24.3
83229	06/05/2002	0		26.9		23.96	97.25
83229	06/05/2002	1200	46.4		22.9
83229	07/05/2002	0		27.5		25.5	79.75
83229	07/05/2002	1200	52		22.8
83229	08/05/2002	0		27.1		25.36	78.75
83229	08/05/2002	1200	0.3		23.7
83229	09/05/2002	0		28.5		25.46	79.5
83229	09/05/2002	1200	0		23
83229	10/05/2002	0		28.1		26.18	80.75
83229	10/05/2002	1200	0		23.1
83229	11/05/2002	0		26		24.38	92.25
83229	11/05/2002	1200	22.4		23.2
83229	12/05/2002	0		29.5		24.88	88.75
83229	12/05/2002	1200	21.1		22.4
83229	13/05/2002	0		29.5		26.36	79
83229	13/05/2002	1200	0		23.5
83229	14/05/2002	0		26.6		24.58	85.5
83229	14/05/2002	1200	2.8		22.7
83229	15/05/2002	0		27.8		25.4	76.5
83229	15/05/2002	1200	4.8		22.6
83229	16/05/2002	0		29.3		26.04	76.5
83229	16/05/2002	1200	1		23.7
83229	17/05/2002	0		28.9		25.52	80
83229	17/05/2002	1200	0		22.9
83229	18/05/2002	0		29.3		26.04	76.5
83229	18/05/2002	1200	0		23.2
83229	19/05/2002	0		29.5		26.34	73.5
83229	19/05/2002	1200	0		23.6
83229	20/05/2002	0		29.9		26.34	83.25
83229	20/05/2002	1200	0		24
83229	21/05/2002	0		29.5		26.56	83.5
83229	21/05/2002	1200	0.5		24.4
83229	22/05/2002	0		29.2		26.26	85.25
83229	22/05/2002	1200	0.3		24
83229	23/05/2002	0		25.9		24.4	84
83229	23/05/2002	1200	44		22.3
83229	24/05/2002	0		25.3		23.82	88.5
83229	24/05/2002	1200	19.2		22.4
83229	25/05/2002	0		24.5		22.78	92
83229	25/05/2002	1200	87.2		21.8
83229	26/05/2002	0		25.9		23.92	78
83229	26/05/2002	1200	37.7		19.9
83229	27/05/2002	0		25.6		23.54	77.75
83229	27/05/2002	1200	3		19.9
83229	28/05/2002	0		26.7		24.22	82
83229	28/05/2002	1200	0.5		23.1
83229	29/05/2002	0		27.2		24.8	83.5
83229	29/05/2002	1200	0		22.8
83229	30/05/2002	0		28.4		25.38	85
83229	30/05/2002	1200	0.8		22.6
83229	31/05/2002	0		25.7		23.74	89.25
83229	31/05/2002	1200	6.2		22.6
83229	01/06/2002	0		27		25.12	81.5
83229	01/06/2002	1200	7.9		22
83229	02/06/2002	0		28		24.92	83
83229	02/06/2002	1200	0		23.2
83229	03/06/2002	0		27		24.44	89.5
83229	03/06/2002	1200	10.2		22.5
83229	04/06/2002	0		26.2		24.28	90
83229	04/06/2002	1200	9.4		22.8
83229	05/06/2002	0		28.8		25.42	81.25
83229	05/06/2002	1200	0.2		23.5
83229	06/06/2002	0		28.8		24.6	87.5
83229	06/06/2002	1200	0.2		22.9
83229	07/06/2002	0		28.8		25.12	80.75
83229	07/06/2002	1200	5.3		22.8
83229	08/06/2002	0		27.4		24.4	83.25
83229	08/06/2002	1200	6.7		22.1
83229	09/06/2002	0		28.4		25.24	78.25
83229	09/06/2002	1200	4.8		22.5
83229	10/06/2002	0		24.9		23.5	90.25
83229	10/06/2002	1200	1.8		22.6
83229	11/06/2002	0		27.6		23.72	95.25
83229	11/06/2002	1200	54		22
83229	12/06/2002	0		26		23.9	92.75
83229	12/06/2002	1200	36.8		22.7
83229	13/06/2002	0		28.2		25.42	81.25
83229	13/06/2002	1200	1.9		23.1
83229	14/06/2002	0		28.5		24.94	86.75
83229	14/06/2002	1200	10.5		22.8
83229	15/06/2002	0		29		25.18	76.25
83229	15/06/2002	1200	1.5		23.1
83229	16/06/2002	0		26.8		24.18	91
83229	16/06/2002	1200	0.5		22.5
83229	17/06/2002	0		28.3		25.14	73.25
83229	17/06/2002	1200	12.2		22.4
83229	18/06/2002	0		28.5		24.92	84.5
83229	18/06/2002	1200	0.2		22.5
83229	19/06/2002	0		27.8		25.14	75.75
83229	19/06/2002	1200	0.1		22.9
83229	20/06/2002	0		26.9		24.36	87.25
83229	20/06/2002	1200	0.5		22.3
83229	21/06/2002	0		27.8		24.46	81.75
83229	21/06/2002	1200	4.7		22.3
83229	22/06/2002	0		26.2		24.06	86.25
83229	22/06/2002	1200	0.2		22.9
83229	23/06/2002	0		27.4		23.56	83.5
83229	23/06/2002	1200	0.7		21.2
83229	24/06/2002	0		26.9		24.98	75.75
83229	24/06/2002	1200	3		21.6
83229	25/06/2002	0		27.6		24.42	86
83229	25/06/2002	1200	2.8		22.6
83229	26/06/2002	0		27.5		24.4	83.75
83229	26/06/2002	1200	5.5		22.1
83229	27/06/2002	0		27.2		24.9	80.25
83229	27/06/2002	1200	4.5		22.9
83229	28/06/2002	0		26.1		22.94	94
83229	28/06/2002	1200	6.7		21.7
83229	29/06/2002	0		26.9		23.46	85.75
83229	29/06/2002	1200	15.4		21.3
83229	30/06/2002	0		25.8		24.14	75.25
83229	30/06/2002	1200	1		21.3
83229	01/07/2002	0		26.8		24.08	83
83229	01/07/2002	1200	3.2		22.6
83229	02/07/2002	0		27.2		24.78	75.5
83229	02/07/2002	1200	1		22.5
83229	03/07/2002	0		26.9		23.82	78.75
83229	03/07/2002	1200	4		21.3
83229	04/07/2002	0		27.6		24.54	79.25
83229	04/07/2002	1200	3.2		21.9
83229	05/07/2002	0		27.6		24.98	76.75
83229	05/07/2002	1200	0.1		23.7
83229	06/07/2002	0		25.4		22.44	89.5
83229	06/07/2002	1200	1.4		20.8
83229	07/07/2002	0		26		23	88.25
83229	07/07/2002	1200	9.4		20.4
83229	08/07/2002	0		27.4		23.74	88.25
83229	08/07/2002	1200	0		21.1
83229	09/07/2002	0		27.4		24.3	84
83229	09/07/2002	1200	0		21
83229	10/07/2002	0		26.1		23.4	93
83229	10/07/2002	1200	9		21.9
83229	11/07/2002	0		27.6		23.8	87.5
83229	11/07/2002	1200	11.3		21.3
83229	12/07/2002	0		27.2		24.46	88.75
83229	12/07/2002	1200	0.7		22.7
83229	13/07/2002	0		27.8		24.32	91.25
83229	13/07/2002	1200	1.1		22.3
83229	14/07/2002	0		28.6		24.98	91
83229	14/07/2002	1200	0		22.5
83229	15/07/2002	0		26.7		24.18	96.25
83229	15/07/2002	1200	0.3		22.4
83229	16/07/2002	0		25.7		23.7	96
83229	16/07/2002	1200	5.4		22.2
83229	17/07/2002	0		25.6		23.26	96
83229	17/07/2002	1200	5.6		21.3
83229	18/07/2002	0		27.6		24.54	80.5
83229	18/07/2002	1200	108.6		21.3
83229	19/07/2002	0		25.2		23.54	89
83229	19/07/2002	1200	0.4		21.9
83229	20/07/2002	0		25.8		24.04	75.75
83229	20/07/2002	1200	15.8		21.4
83229	21/07/2002	0		25.2		23.36	90.25
83229	21/07/2002	1200	7		21.9
83229	22/07/2002	0		24.7		22.96	90
83229	22/07/2002	1200	8.8		21.5
83229	23/07/2002	0		27.1		23.88	85.5
83229	23/07/2002	1200	1		21.7
83229	24/07/2002	0		26.2		23.5	87.5
83229	24/07/2002	1200	0		21.5
83229	25/07/2002	0		26.1		23.82	88.5
83229	25/07/2002	1200	1.4		22.2
83229	26/07/2002	0		27.1		24.14	86.25
83229	26/07/2002	1200	8.8		22.1
83229	27/07/2002	0		26.3		23.52	90
83229	27/07/2002	1200	9.3		21.5
83229	28/07/2002	0		26.8		24.46	87.5
83229	28/07/2002	1200	0		22.5
83229	29/07/2002	0		27.8		25.06	84
83229	29/07/2002	1200	0		23
83229	30/07/2002	0		25.8		23.78	88.5
83229	30/07/2002	1200	0.1		22.5
83229	31/07/2002	0		26.9		23.5	86.25
83229	31/07/2002	1200	37.9		21.9
83229	01/08/2002	0		27.3		24.04	80.25
83229	01/08/2002	1200	0.6		21.9
83229	02/08/2002	0		26.8		24.04	82.5
83229	02/08/2002	1200	0		21
83229	03/08/2002	0		27.7		24.72	78
83229	03/08/2002	1200	0		22.7
83229	04/08/2002	0		26.9		23.98	82.25
83229	04/08/2002	1200	0		21.7
83229	05/08/2002	0		28.2		24.22	77
83229	05/08/2002	1200	0		21.3
83229	06/08/2002	0		27.5		24.44	77.75
83229	06/08/2002	1200	0		21.5
83229	07/08/2002	0		27.6		24.92	81.25
83229	07/08/2002	1200	0		22.9
83229	08/08/2002	0		27.8		24.8	77.5
83229	08/08/2002	1200	1.2		22.4
83229	09/08/2002	0		27.4		23.28	86.25
83229	09/08/2002	1200	3.4		22
83229	10/08/2002	0		27.6		23.42	85
83229	10/08/2002	1200	9.5		20.7
83229	11/08/2002	0		28.1		24.72	73
83229	11/08/2002	1200	2.8		22.3
83229	12/08/2002	0		26.7		23.76	87
83229	12/08/2002	1200	8.8		21.3
83229	13/08/2002	0		26.7		23.54	90.25
83229	13/08/2002	1200	2.7		21.8
83229	14/08/2002	0		26.6		22.96	87
83229	14/08/2002	1200	50.4		21.7
83229	15/08/2002	0		27.2		23.74	86.25
83229	15/08/2002	1200	5.2		21.7
83229	16/08/2002	0		28.2		24.28	81.5
83229	16/08/2002	1200	23.8		21.6
83229	17/08/2002	0		26.6		23.68	89
83229	17/08/2002	1200	0		21.5
83229	18/08/2002	0		26		22.8	90.75
83229	18/08/2002	1200	5.3		21.2
83229	19/08/2002	0		27.7		24.58	76.25
83229	19/08/2002	1200	7.6		21
83229	20/08/2002	0		27		23.7	76.75
83229	20/08/2002	1200	7		21.1
83229	21/08/2002	0		27.4		23.86	86.25
83229	21/08/2002	1200	2.6		21.7
83229	22/08/2002	0		27.3		24.38	81.5
83229	22/08/2002	1200	5.2		21.7
83229	23/08/2002	0		26.8		23.96	79
83229	23/08/2002	1200	4.4		21.8
83229	24/08/2002	0		26.7		23.72	82
83229	24/08/2002	1200	1.1		22.1
83229	25/08/2002	0		26.7		23.46	82.75
83229	25/08/2002	1200	6.4		20.6
83229	26/08/2002	0		27		24.44	78
83229	26/08/2002	1200	0		22.5
83229	27/08/2002	0		27.2		24.1	78
83229	27/08/2002	1200	10.6		21.1
83229	28/08/2002	0		27.6		23.84	84
83229	28/08/2002	1200	1.5		21.8
83229	29/08/2002	0		26.7		24.16	77.5
83229	29/08/2002	1200	0.4		22.5
83229	30/08/2002	0		26.6		23.06	91.5
83229	30/08/2002	1200	0		21.3
83229	31/08/2002	0		26.9		24.18	85.25
83229	31/08/2002	1200	2.3		21.5
83229	01/09/2002	0		27.5		24.6	87.5
83229	01/09/2002	1200	0		21.9
83229	02/09/2002	0		29.9		25.56	85.25
83229	02/09/2002	1200	0.4		22.9
83229	03/09/2002	0		29.1		26.1	89.25
83229	03/09/2002	1200	0.2		24.2
83229	04/09/2002	0		29.4		25.66	82.5
83229	04/09/2002	1200	1		22.9
83229	05/09/2002	0		27		24.74	86.75
83229	05/09/2002	1200	0.2		23.5
83229	06/09/2002	0		28.2		25.42	79.75
83229	06/09/2002	1200	0		23.5
83229	07/09/2002	0		28.1		24.9	78.5
83229	07/09/2002	1200	0.2		22.4
83229	08/09/2002	0		28.4		25.28	74.75
83229	08/09/2002	1200	0.6		23
83229	09/09/2002	0		26.8		24.48	76.25
83229	09/09/2002	1200	0		23.7
83229	10/09/2002	0		27.3		23.9	77.25
83229	10/09/2002	1200	7.4		21.2
83229	11/09/2002	0		27.1		24.46	74.75
83229	11/09/2002	1200	0.3		22.2
83229	12/09/2002	0		26.8		23.04	95.25
83229	12/09/2002	1200	3.6		21.2
83229	13/09/2002	0		26.4		23.64	84.5
83229	13/09/2002	1200	27		20.6
83229	14/09/2002	0		28.6		24.76	80.75
83229	14/09/2002	1200	0		21.5
83229	15/09/2002	0		28.2		24.88	83.75
83229	15/09/2002	1200	0		22.2
83229	16/09/2002	0		28.3		25.02	72.5
83229	16/09/2002	1200	0		23
83229	17/09/2002	0		27.8		24.7	74
83229	17/09/2002	1200	0		22.5
83229	18/09/2002	0		28.2		24.88	78
83229	18/09/2002	1200	0		22.5
83229	19/09/2002	0		26		22.52	97
83229	19/09/2002	1200	3.8		21.1
83229	20/09/2002	0		27.3		23.52	86.75
83229	20/09/2002	1200	43.8		21.1
83229	21/09/2002	0		27.9		24.64	86.25
83229	21/09/2002	1200	0.1		22.9
83229	22/09/2002	0		29.5		25.54	83.75
83229	22/09/2002	1200	0		22.5
83229	23/09/2002	0		28.2		25.3	86
83229	23/09/2002	1200	0		22.4
83229	24/09/2002	0		29		25.24	84.25
83229	24/09/2002	1200	2.7		22.9
83229	25/09/2002	0		29.4		26.16	80.75
83229	25/09/2002	1200	0.2		23.6
83229	26/09/2002	0		25.5		23.48	97.75
83229	26/09/2002	1200	43.6		22.5
83229	27/09/2002	0		24.2		22.84	98.75
83229	27/09/2002	1200	29.8		22.3
83229	28/09/2002	0		26.6		23.52	91
83229	28/09/2002	1200	90.7		21.7
83229	29/09/2002	0		28.2		24.54	84
83229	29/09/2002	1200	3		22.1
83229	30/09/2002	0		28.2		24.8	86.5
83229	30/09/2002	1200	0.2		22.3
83229	01/10/2002	0		28.1		24.86	79.5
83229	01/10/2002	1200	8.4		21.9
83229	02/10/2002	0		28.8		24.94	80
83229	02/10/2002	1200	0		21.3
83229	03/10/2002	0		28.8		25.2	79
83229	03/10/2002	1200	0		21.8
83229	04/10/2002	0		29		25.5	78.75
83229	04/10/2002	1200	0		22.2
83229	05/10/2002	0		28.9		25.54	78.5
83229	05/10/2002	1200	0		22.2
83229	06/10/2002	0		28.8		25.4	82
83229	06/10/2002	1200	0.6		22.6
83229	07/10/2002	0		29.3		26.12	76.75
83229	07/10/2002	1200	0		23.5
83229	08/10/2002	0		28.8		25.28	77.75
83229	08/10/2002	1200	0		23.3
83229	09/10/2002	0		29			79
83229	09/10/2002	1200	0.7
83229	10/10/2002	0		29.3			77.75
83229	10/10/2002	1200	0.3
83229	11/10/2002	0		28.8			75.25
83229	11/10/2002	1200	0
83229	12/10/2002	0		29.3			71.25
83229	12/10/2002	1200	0
83229	13/10/2002	0		29.7			77.5
83229	13/10/2002	1200	0
83229	14/10/2002	0		29.3			73
83229	14/10/2002	1200	0
83229	15/10/2002	0		29.2			80.75
83229	15/10/2002	1200	0
83229	16/10/2002	0		28.9			77.75
83229	16/10/2002	1200	0
83229	17/10/2002	0		29.7			75.5
83229	17/10/2002	1200	0
83229	18/10/2002	0		29.6			77.75
83229	18/10/2002	1200	0
83229	19/10/2002	0		29.8			76.75
83229	19/10/2002	1200	0.6
83229	20/10/2002	0		29.7			78.75
83229	20/10/2002	1200	0.4
83229	21/10/2002	0		29.9			74.25
83229	21/10/2002	1200	0
83229	22/10/2002	0		30.4		26.6	78.5
83229	22/10/2002	1200	0		24.3
83229	23/10/2002	0		30.3		26.26	76.5
83229	23/10/2002	1200	0		24.6
83229	24/10/2002	0		30		26.36	74
83229	24/10/2002	1200	0		23.6
83229	25/10/2002	0		30.1		26.06	72.75
83229	25/10/2002	1200	0.8		22.8
83229	26/10/2002	0		29.9		25.58	73.25
83229	26/10/2002	1200	0		21.8
83229	27/10/2002	0		30.2		26.18	79
83229	27/10/2002	1200	0		22.5
83229	28/10/2002	0		30.6		26.64	79.5
83229	28/10/2002	1200	0		23.8
83229	29/10/2002	0		30.9		26.36	82.75
83229	29/10/2002	1200	0		23.3
83229	30/10/2002	0		28.6		25.76	82.75
83229	30/10/2002	1200	0.8		23.9
83229	31/10/2002	0		30		26.44	82.5
83229	31/10/2002	1200	3.4		23.7
83229	01/11/2002	0		30.5		26.8	77
83229	01/11/2002	1200	0.6		23.9
83229	02/11/2002	0		31.8		27.2	75
83229	02/11/2002	1200	0		23.7
83229	03/11/2002	0		30.9		27	79.25
83229	03/11/2002	1200	0		25.1
83229	04/11/2002	0		30.3		27.02	76.75
83229	04/11/2002	1200	0		24.8
83229	05/11/2002	0		31.5		26.8	78.75
83229	05/11/2002	1200	0		24.2
83229	06/11/2002	0		30.1		26.02	83.5
83229	06/11/2002	1200	0		23.6
83229	07/11/2002	0		31.4		26.84	81.25
83229	07/11/2002	1200	0.2		23.6
83229	08/11/2002	0		24.6		23.22	92.75
83229	08/11/2002	1200	5.6		21.9
83229	09/11/2002	0		26.5		24.48	84.75
83229	09/11/2002	1200	2.8		21.9
83229	10/11/2002	0		31.2		26.18	79.75
83229	10/11/2002	1200	5.3		23.1
83229	11/11/2002	0		31.2		26.78	77.5
83229	11/11/2002	1200	0		22.9
83229	12/11/2002	0		30.8		26.42	73.75
83229	12/11/2002	1200	0		23.2
83229	13/11/2002	0		30.3		25.8	81.75
83229	13/11/2002	1200	2		22.6
83229	14/11/2002	0		29.7		25.76	82
83229	14/11/2002	1200	4.5		22.5
83229	15/11/2002	0		30.7		26.12	74.75
83229	15/11/2002	1200	0		23.2
83229	16/11/2002	0		30.7		26.16	70.75
83229	16/11/2002	1200	0		22.3
83229	17/11/2002	0		31.2		26.04	74.25
83229	17/11/2002	1200	0		21.9
83229	18/11/2002	0		31.3		26.9	76.25
83229	18/11/2002	1200	0		23
83229	19/11/2002	0		31.9		26.6	76
83229	19/11/2002	1200	0		22.9
83229	20/11/2002	0		31.5		27.3	76.75
83229	20/11/2002	1200	0		23.5
83229	21/11/2002	0		31.3		26.74	75.75
83229	21/11/2002	1200	0		23.6
83229	22/11/2002	0		31.3		26.8	77.25
83229	22/11/2002	1200	0		23.9
83229	23/11/2002	0		30.5		26.3	84.5
83229	23/11/2002	1200	0		24.2
83229	24/11/2002	0		31.5		26.98	79.25
83229	24/11/2002	1200	2.2		23.8
83229	25/11/2002	0		31.8		26.96	75.25
83229	25/11/2002	1200	0.6		23.3
83229	26/11/2002	0		31.3		26.98	75.25
83229	26/11/2002	1200	0		24.1
83229	27/11/2002	0		31.5		26.98	73.5
83229	27/11/2002	1200	0		23.6
83229	28/11/2002	0		31.6		26.6	84
83229	28/11/2002	1200	1.4		22.5
83229	29/11/2002	0		31.9		27.16	79.5
83229	29/11/2002	1200	0		24.3
83229	30/11/2002	0		31.3		27.06	76
83229	30/11/2002	1200	0		23.6
83229	01/12/2002	0		31.2		26.34	78.5
83229	01/12/2002	1200	2.1		22.9
83229	02/12/2002	0		31.3		26.88	73.5
83229	02/12/2002	1200	0		23.1
83229	03/12/2002	0		31.3		26.52	73.5
83229	03/12/2002	1200	0		22.7
83229	04/12/2002	0		31.4		27.32	79
83229	04/12/2002	1200	0		23.9
83229	05/12/2002	0		32.2		27.46	73.75
83229	05/12/2002	1200	0.7		23.7
83229	06/12/2002	0		32.3		26.76	76.5
83229	06/12/2002	1200	0		23.1
83229	07/12/2002	0		29		26.42	79.25
83229	07/12/2002	1200	0		23.9
83229	08/12/2002	0		30.9		26.68	80.5
83229	08/12/2002	1200	0		25.1
83229	09/12/2002	0		31.8		27.44	76.5
83229	09/12/2002	1200	0.7		24.8
83229	10/12/2002	0		32.2		27.74	81
83229	10/12/2002	1200	0		25.4
83229	11/12/2002	0		33		27.68	75.75
83229	11/12/2002	1200	0		24.7
83229	12/12/2002	0		31.9		27.38	73.25
83229	12/12/2002	1200	0		23.6
83229	13/12/2002	0		31.8		27.26	76
83229	13/12/2002	1200	0		24.1
83229	14/12/2002	0		32.6		27.36	79
83229	14/12/2002	1200	0		24.3
83229	15/12/2002	0		32.3		27.2	80.75
83229	15/12/2002	1200	0		24
83229	16/12/2002	0		31.8		27.4	76.25
83229	16/12/2002	1200	0		24
83229	17/12/2002	0		31.7		27.28	74.5
83229	17/12/2002	1200	0		23.4
83229	18/12/2002	0		32.9		27.42	84.75
83229	18/12/2002	1200	0		24.6
83229	19/12/2002	0		31.3		27.32	73
83229	19/12/2002	1200	0		23.9
83229	20/12/2002	0		31.9		27.26	77.25
83229	20/12/2002	1200	0		23.8
83229	21/12/2002	0		32.5		27.48	74.75
83229	21/12/2002	1200	0		23.7
83229	22/12/2002	0		31.5		26.64	77.75
83229	22/12/2002	1200	0		22.7
83229	23/12/2002	0		31.3		26.72	79
83229	23/12/2002	1200	0		23.1
83229	24/12/2002	0		31.7		27.6	79.75
83229	24/12/2002	1200	0		24.3
83229	25/12/2002	0		32.9		28.58	76.5
83229	25/12/2002	1200	0		25.6
83229	26/12/2002	0		30.6		27.34	83
83229	26/12/2002	1200	0		25.3
83229	27/12/2002	0		27.3		24.8	92.5
83229	27/12/2002	1200	2		22.5
83229	28/12/2002	0		30.5		26.34	89.25
83229	28/12/2002	1200	13.9		22.5
83229	29/12/2002	0		30.3		26.96	80.75
83229	29/12/2002	1200	3.3		25.5
83229	30/12/2002	0		31.5		27.22	77.5
83229	30/12/2002	1200	0		23.8
83229	31/12/2002	0		32.1		26.68	79.5
83229	31/12/2002	1200	0		23.5
83229	01/01/2003	0		32.2		26.9	79
83229	01/01/2003	1200	0		23.3
83229	02/01/2003	0		32.8		27.6	77
83229	02/01/2003	1200	0		24.2
83229	03/01/2003	0		32.1		27.66	73.5
83229	03/01/2003	1200	0		24.3
83229	04/01/2003	0		32.4		27.16	77.5
83229	04/01/2003	1200	0		23.6
83229	05/01/2003	0		32.7		27.72	75.25
83229	05/01/2003	1200	0		24.7
83229	06/01/2003	0		32.3		27	77.75
83229	06/01/2003	1200	0		23.7
83229	07/01/2003	0		32.3		27.18	80
83229	07/01/2003	1200	0		23.4
83229	08/01/2003	0		32.3		27.8	81.5
83229	08/01/2003	1200	0		25.5
83229	09/01/2003	0		33.3		27.9	79.25
83229	09/01/2003	1200	0		24
83229	10/01/2003	0		32.2		27.16	77.5
83229	10/01/2003	1200	0		24.1
83229	11/01/2003	0		33.3		27.88	73.75
83229	11/01/2003	1200	0		24.1
83229	12/01/2003	0		32.8		27.84	78
83229	12/01/2003	1200	0		24.7
83229	13/01/2003	0		32.3		27.64	78
83229	13/01/2003	1200	0		25.1
83229	14/01/2003	0		32.9		27.82	76
83229	14/01/2003	1200	0		24.8
83229	15/01/2003	0		31.9		28.1	76
83229	15/01/2003	1200	0		25.7
83229	16/01/2003	0		32.6		27.9	72.75
83229	16/01/2003	1200	0		24.4
83229	17/01/2003	0		31.9		27.36	81
83229	17/01/2003	1200	0.1		24.2
83229	18/01/2003	0		32.5		27.52	76.25
83229	18/01/2003	1200	0		24.5
83229	19/01/2003	0		32.1		27.54	75.25
83229	19/01/2003	1200	0		23.9
83229	20/01/2003	0		32.7		27.76	75.5
83229	20/01/2003	1200	0		24.8
83229	21/01/2003	0		32		28.1	78.5
83229	21/01/2003	1200	0		24.9
83229	22/01/2003	0		33.2		28.56	73.75
83229	22/01/2003	1200	0		25.2
83229	23/01/2003	0		32.8		28.28	77.25
83229	23/01/2003	1200	4.2		24.6
83229	24/01/2003	0		32.1		28.12	76.75
83229	24/01/2003	1200	1.4		25.6
83229	25/01/2003	0		31.6		27.64	79
83229	25/01/2003	1200	4.4		24.9
83229	26/01/2003	0		31.9		28.14	74.25
83229	26/01/2003	1200	0		25.6
83229	27/01/2003	0		31.7		27.42	80.75
83229	27/01/2003	1200	0.4		24.6
83229	28/01/2003	0		32.2		27.7	82.25
83229	28/01/2003	1200	3.6		25.1
83229	29/01/2003	0		31.9		27.82	85
83229	29/01/2003	1200	0		25.6
83229	30/01/2003	0		31.9		28.14	78.5
83229	30/01/2003	1200	8.4		25.8
83229	31/01/2003	0		32.3		27.5	78.25
83229	31/01/2003	1200	4.2		24.7
83229	01/02/2003	0		30.1		26.26	89
83229	01/02/2003	1200	8.4		23.8
83229	02/02/2003	0		30.7		27.16	81.75
83229	02/02/2003	1200	5		24.7
83229	03/02/2003	0		31.6		28.2	79.75
83229	03/02/2003	1200	0		26
83229	04/02/2003	0		32.3		28.18	76.25
83229	04/02/2003	1200	2.2		25.2
83229	05/02/2003	0		32.3		27.9	71.5
83229	05/02/2003	1200	0		24.3
83229	06/02/2003	0		31.7		28.06	73.75
83229	06/02/2003	1200	0		24.9
83229	07/02/2003	0		31.9		27.74	76.25
83229	07/02/2003	1200	5.4		24.3
83229	08/02/2003	0		31.8		28.04	73.75
83229	08/02/2003	1200	0		25.9
83229	09/02/2003	0		29.5		25.98	85.5
83229	09/02/2003	1200	2.2		23.6
83229	10/02/2003	0		31.8		27.68	74.5
83229	10/02/2003	1200	2.4		24.5
83229	11/02/2003	0		31.8		27.88	71.5
83229	11/02/2003	1200	0		24.8
83229	12/02/2003	0		31.1		26.98	77.25
83229	12/02/2003	1200	6.8		24.1
83229	13/02/2003	0		28.5		25.62	91
83229	13/02/2003	1200	16.5		23.2
83229	14/02/2003	0		30.9		27.54	75.5
83229	14/02/2003	1200	1.4		24.3
83229	15/02/2003	0		31.5		27.9	77.75
83229	15/02/2003	1200	0		24.7
83229	16/02/2003	0		31.9		28.06	76.75
83229	16/02/2003	1200	0		25.2
83229	17/02/2003	0		32.3		28.24	74.75
83229	17/02/2003	1200	0		25.1
83229	18/02/2003	0		33.1		28.34	78.75
83229	18/02/2003	1200	0		25.6
83229	19/02/2003	0		32		28.38	78.25
83229	19/02/2003	1200	0		24.5
83229	20/02/2003	0		32.5		28.48	75.75
83229	20/02/2003	1200	0		26.7
83229	21/02/2003	0		32.1		27.6	81.5
83229	21/02/2003	1200	0		24.9
83229	22/02/2003	0		31.7		26.9	83.75
83229	22/02/2003	1200	5		24.4
83229	23/02/2003	0		31.8		27.06	83
83229	23/02/2003	1200	5.4		23.7
83229	24/02/2003	0		32		26.86	89.75
83229	24/02/2003	1200	0		24
83229	25/02/2003	0		29.7		26.12	79.25
83229	25/02/2003	1200	34.4		21.6
83229	26/02/2003	0		31.7		27.3	72
83229	26/02/2003	1200	0		23.8
83229	27/02/2003	0		31.9		27.52	73
83229	27/02/2003	1200	0		23.7
83229	28/02/2003	0		31.7		27.86	76
83229	28/02/2003	1200	2.2		24.1
83229	01/03/2003	0		31.9		28.2	77
83229	01/03/2003	1200	0		26.1
83229	02/03/2003	0		30.6		27.12	87
83229	02/03/2003	1200	0.3		25.2
83229	03/03/2003	0		30.7		26.78	81.5
83229	03/03/2003	1200	16.2		24
83229	04/03/2003	0		31.3		27.6	81
83229	04/03/2003	1200	0		24.7
83229	05/03/2003	0		31.4		27.72	77.25
83229	05/03/2003	1200	0		25.2
83229	06/03/2003	0		31.8		28.04	76.5
83229	06/03/2003	1200	0.6		25.3
83229	07/03/2003	0		31.9		27.88	76.5
83229	07/03/2003	1200	1		24.7
83229	08/03/2003	0		31.8		28.32	71
83229	08/03/2003	1200	0		24.9
83229	09/03/2003	0		32.7		28.34	75.25
83229	09/03/2003	1200	0.6		24.7
83229	10/03/2003	0		30.1		26.34	84.75
83229	10/03/2003	1200	4.8		23.2
83229	11/03/2003	0		30.7		26.92	87.5
83229	11/03/2003	1200	0		24
83229	12/03/2003	0		30.7		27.38	79
83229	12/03/2003	1200	20.1		24
83229	13/03/2003	0		31.3		28.12	81
83229	13/03/2003	1200	0		24.9
83229	14/03/2003	0		31.7		28.24	79.25
83229	14/03/2003	1200	0		25.3
83229	15/03/2003	0		32.1		28.44	77.5
83229	15/03/2003	1200	0		25.1
83229	16/03/2003	0		30.3		26.64	84
83229	16/03/2003	1200	2		24.1
83229	17/03/2003	0		30.9		26.76	84.25
83229	17/03/2003	1200	29.8		23.5
83229	18/03/2003	0		26.9		25.16	89.75
83229	18/03/2003	1200	4.8		22.9
83229	19/03/2003	0		31.3		27	81.25
83229	19/03/2003	1200	23.4		22.9
83229	20/03/2003	0		30.3		26.08	83.5
83229	20/03/2003	1200	14.3		23.3
83229	21/03/2003	0		28.9		26.12	87.25
83229	21/03/2003	1200	6.2		23.3
83229	22/03/2003	0		31.2		27.68	79.75
83229	22/03/2003	1200	0.2		24.6
83229	23/03/2003	0		30.1		26.88	84.25
83229	23/03/2003	1200	2.4		25.2
83229	24/03/2003	0		31.1		27.42	78.25
83229	24/03/2003	1200	8.4		22.9
83229	25/03/2003	0		31.1		27.58	79
83229	25/03/2003	1200	3.6		24.2
83229	26/03/2003	0		29.6		26.96	81.5
83229	26/03/2003	1200	10		22.9
83229	27/03/2003	0		29.1		25.94	87
83229	27/03/2003	1200	15.8		23.3
83229	28/03/2003	0		29.1		25.7	89
83229	28/03/2003	1200	29		23.5
83229	29/03/2003	0		28.8		25.56	84.5
83229	29/03/2003	1200	10.9		22.3
83229	30/03/2003	0		28.8		26.3	87.25
83229	30/03/2003	1200	1.9		23.5
83229	31/03/2003	0		31		27.76	79.5
83229	31/03/2003	1200	0		25.3
83229	01/04/2003	0		30.7		27.64	80.75
83229	01/04/2003	1200	0.5		26.1
83229	02/04/2003	0		30.9		27.86	78.5
83229	02/04/2003	1200	0		25.2
83229	03/04/2003	0		30.6		27.9	76.75
83229	03/04/2003	1200	0		25.3
83229	04/04/2003	0		30.7		27.56	76.75
83229	04/04/2003	1200	0		26
83229	05/04/2003	0		30.1		27.28	77.75
83229	05/04/2003	1200	0		24.7
83229	06/04/2003	0		31.2		27.72	72.75
83229	06/04/2003	1200	0		24.3
83229	07/04/2003	0		31.6		27.86	77
83229	07/04/2003	1200	0		24.5
83229	08/04/2003	0		30.3		27.5	82.75
83229	08/04/2003	1200	0		25.7
83229	09/04/2003	0		31.3		27.14	79.5
83229	09/04/2003	1200	17.6		24
83229	10/04/2003	0		31.3		27.46	80.25
83229	10/04/2003	1200	0		24.4
83229	11/04/2003	0		31.8		27.96	76.75
83229	11/04/2003	1200	0		25
83229	12/04/2003	0		32.1		28.26	79
83229	12/04/2003	1200	0		25.3
83229	13/04/2003	0		31.9		28	78
83229	13/04/2003	1200	0.8		24.7
83229	14/04/2003	0		29.2		27.1	84
83229	14/04/2003	1200	0		25.7
83229	15/04/2003	0		28.7		25.92	90.75
83229	15/04/2003	1200	6		23.9
83229	16/04/2003	0		27.5		25.54	87.25
83229	16/04/2003	1200	1		23.2
83229	17/04/2003	0		29.3		25.6	90.5
83229	17/04/2003	1200	2.6		23.5
83229	18/04/2003	0		27.3		25.1	90.75
83229	18/04/2003	1200	73.8		23.1
83229	19/04/2003	0		29.1		26.18	84.25
83229	19/04/2003	1200	29.5		23.2
83229	20/04/2003	0		29.7		27	80
83229	20/04/2003	1200	6.6		24.3
83229	21/04/2003	0		30.9		26.58	80.25
83229	21/04/2003	1200	12.3		22.9
83229	22/04/2003	0		30.1		26.96	76.5
83229	22/04/2003	1200	10.8		22.5
83229	23/04/2003	0		29.5		26.2	77
83229	23/04/2003	1200	3		22.5
83229	24/04/2003	0		28		25.9	86.5
83229	24/04/2003	1200	7.9		23.1
83229	25/04/2003	0		28.7		26.04	89
83229	25/04/2003	1200	8.2		23.1
83229	26/04/2003	0		30		26.94	81.25
83229	26/04/2003	1200	5.4		24.3
83229	27/04/2003	0		30.1		26.82	79
83229	27/04/2003	1200	0.4		24.1
83229	28/04/2003	0		28.5		25.86	87
83229	28/04/2003	1200	0		23.8
83229	29/04/2003	0		29.7		26.74	81.25
83229	29/04/2003	1200	0.2		24.1
83229	30/04/2003	0		30.3		27.1	78.75
83229	30/04/2003	1200	0.2		24.3
83229	01/05/2003	0		30.1		26.46	79.75
83229	01/05/2003	1200	0		24.2
83229	02/05/2003	0		29.9		28.14	82
83229	02/05/2003	1200	0		24
83229	03/05/2003	0		31.1		27.2	85.75
83229	03/05/2003	1200	0		24.1
83229	04/05/2003	0		27.5		24.04	95.5
83229	04/05/2003	1200	107.6		22.2
83229	05/05/2003	0		28.9		25.98	79
83229	05/05/2003	1200	112.2		22.1
83229	06/05/2003	0		29.3		25.96	83
83229	06/05/2003	1200	3.2		23.5
83229	07/05/2003	0		30.5		26.94	82.25
83229	07/05/2003	1200	0		23.7
83229	08/05/2003	0		30.3		26.9	84.5
83229	08/05/2003	1200	0		24.2
83229	09/05/2003	0		30		26.5	82.25
83229	09/05/2003	1200	0.2		23.6
83229	10/05/2003	0		26.7		25.1	85
83229	10/05/2003	1200	11		22.5
83229	11/05/2003	0		27.3		25.06	84.25
83229	11/05/2003	1200	66.1		21.7
83229	12/05/2003	0		28.9		25.76	80
83229	12/05/2003	1200	36		21.5
83229	13/05/2003	0		27.7		23.82	94.75
83229	13/05/2003	1200	14.6		22
83229	14/05/2003	0		26.8		24.18	95.25
83229	14/05/2003	1200	35.4		22
83229	15/05/2003	0		28.5		25.82	81.75
83229	15/05/2003	1200	4.2		22.6
83229	16/05/2003	0		28.3		25.78	72.75
83229	16/05/2003	1200	2.8		22.7
83229	17/05/2003	0		28.7		24.24	84.25
83229	17/05/2003	1200	0		21.3
83229	18/05/2003	0		27		24.18	91
83229	18/05/2003	1200	16		21.3
83229	19/05/2003	0		28.9		24.8	92.75
83229	19/05/2003	1200	12.6		22.3
83229	20/05/2003	0		28.8		25.46	82.5
83229	20/05/2003	1200	5.8		22.7
83229	21/05/2003	0		28.9		25.62	87.25
83229	21/05/2003	1200	1.6		23
83229	22/05/2003	0		28.3		25.54	85.75
83229	22/05/2003	1200	0.8		23.5
83229	23/05/2003	0		29.3		25.9	82.25
83229	23/05/2003	1200	0.2		23.2
83229	24/05/2003	0		29.3		25.92	81.5
83229	24/05/2003	1200	0		22.7
83229	25/05/2003	0		30.5		26.7	86
83229	25/05/2003	1200	0		23.5
83229	26/05/2003	0		30.9		27.58	83.25
83229	26/05/2003	1200	0		24.9
83229	27/05/2003	0		27.4		25.44	92
83229	27/05/2003	1200	30.4		23.4
83229	28/05/2003	0		29.1		25.98	88
83229	28/05/2003	1200	6.6		23.5
83229	29/05/2003	0		26.9		24.76	75.5
83229	29/05/2003	1200	37.2		21.6
83229	30/05/2003	0		26.1		24.9	88
83229	30/05/2003	1200	1		22.9
83229	31/05/2003	0		27.4		24.54	90
83229	31/05/2003	1200	45		22.1
83229	01/06/2003	0		27.5		24.84	89
83229	01/06/2003	1200	10.9		21.9
83229	02/06/2003	0		29.1		25.36	89.5
83229	02/06/2003	1200	14.8		22.3
83229	03/06/2003	0		28.6		25.72	85.75
83229	03/06/2003	1200	1.2		23.6
83229	04/06/2003	0		27.3		24.88	90.75
83229	04/06/2003	1200	4.6		23.1
83229	05/06/2003	0		28		24.62	88
83229	05/06/2003	1200	16		22.3
83229	06/06/2003	0		28.7		25.1	78.25
83229	06/06/2003	1200	14.1		22.3
83229	07/06/2003	0		29.1		25.68	78.25
83229	07/06/2003	1200	2		22.3
83229	08/06/2003	0		27.1		24.14	90
83229	08/06/2003	1200	10.6		22
83229	09/06/2003	0		28.3		25.18	75.25
83229	09/06/2003	1200	51.6		21.7
83229	10/06/2003	0		28.2		24.62	93.75
83229	10/06/2003	1200	4.2		22.1
83229	11/06/2003	0		25.7		23.58	93.25
83229	11/06/2003	1200	4.6		21.9
83229	12/06/2003	0		28		25.26	75.75
83229	12/06/2003	1200	6.3		21.9
83229	13/06/2003	0		28.3		25.78	80
83229	13/06/2003	1200	0		24
83229	14/06/2003	0		27.9		25.06	80
83229	14/06/2003	1200	1		23.1
83229	15/06/2003	0		27.4		25.28	74.25
83229	15/06/2003	1200	0		24.2
83229	16/06/2003	0		27.6		25.22	82
83229	16/06/2003	1200	0		24.1
83229	17/06/2003	0		25.3		24.32	83.75
83229	17/06/2003	1200	2.2		22.7
83229	18/06/2003	0		25.1		22.82	94.25
83229	18/06/2003	1200	19.8		21.5
83229	19/06/2003	0		23.6		22.56	95.5
83229	19/06/2003	1200	30.9		21.4
83229	20/06/2003	0		27.3		24.46	87.5
83229	20/06/2003	1200	7.8		21.8
83229	21/06/2003	0		28		24.62	83.5
83229	21/06/2003	1200	0		21.9
83229	22/06/2003	0		28.2		25	78
83229	22/06/2003	1200	0		22.6
83229	23/06/2003	0		27.9		25.32	80.5
83229	23/06/2003	1200	0		22.4
83229	24/06/2003	0		27.5		24.44	89.5
83229	24/06/2003	1200	2.2		22.3
83229	25/06/2003	0		27.6		24.68	86.75
83229	25/06/2003	1200	12.5		22.3
83229	26/06/2003	0		27.7		24.82	67
83229	26/06/2003	1200	9.6		21.6
83229	27/06/2003	0		27.5		25.08	68.25
83229	27/06/2003	1200	4.8		22.1
83229	28/06/2003	0		26.5		25.36	73.5
83229	28/06/2003	1200	0		24.3
83229	29/06/2003	0		27.5		24.1	82.75
83229	29/06/2003	1200	2.8		21.7
83229	30/06/2003	0		27.5		24.8	73.5
83229	30/06/2003	1200	3		21.8
83229	01/07/2003	0		27.1		24.72	77
83229	01/07/2003	1200	0		21.9
83229	02/07/2003	0		26.3		23.98	72
83229	02/07/2003	1200	16.2		21.4
83229	03/07/2003	0		27		24.66	68.75
83229	03/07/2003	1200	0		22.3
83229	04/07/2003	0		27.1		24.46	69.75
83229	04/07/2003	1200	0		22.3
83229	05/07/2003	0		27.5		23.7	80.75
83229	05/07/2003	1200	0		22
83229	06/07/2003	0		27.3		24.24	78
83229	06/07/2003	1200	0		21.1
83229	07/07/2003	0		27.1		24.42	76.75
83229	07/07/2003	1200	0.1		20.7
83229	08/07/2003	0		28		24.72	76.25
83229	08/07/2003	1200	0		22.3
83229	09/07/2003	0		27.3		24.24	81.75
83229	09/07/2003	1200	0		22.2
83229	10/07/2003	0		28.3		25	78.75
83229	10/07/2003	1200	0		21.9
83229	11/07/2003	0		28.7		24.92	84.25
83229	11/07/2003	1200	4		20.7
83229	12/07/2003	0		28.7		25.6	76
83229	12/07/2003	1200	2		22.7
83229	13/07/2003	0		27.9		24.16	79.75
83229	13/07/2003	1200	7.8		21.3
83229	14/07/2003	0		27.3		24.52	83
83229	14/07/2003	1200	3.8		21.9
83229	15/07/2003	0		25		23.52	90.75
83229	15/07/2003	1200	7.5		21.3
83229	16/07/2003	0		24.7		22.72	93.75
83229	16/07/2003	1200	54.5		20.6
83229	17/07/2003	0		26.9		24.24	79.5
83229	17/07/2003	1200	16.5		21.6
83229	18/07/2003	0		24.5		23.56	83.5
83229	18/07/2003	1200	2		21.5
83229	19/07/2003	0		27.3		23.74	77.25
83229	19/07/2003	1200	23		21.4
83229	20/07/2003	0		26.5		24.06	74
83229	20/07/2003	1200	1		21.4
83229	21/07/2003	0		26.3		23.78	82.75
83229	21/07/2003	1200	0.3		21.6
83229	22/07/2003	0		26.8		24.5	75
83229	22/07/2003	1200	2.1		21.5
83229	23/07/2003	0		27.3		23.82	88.25
83229	23/07/2003	1200	1.6		21.1
83229	24/07/2003	0		27.7		24.38	84
83229	24/07/2003	1200	6.2		22
83229	25/07/2003	0		27.9		24.2	82.25
83229	25/07/2003	1200	18		21
83229	26/07/2003	0		26.9		24.34	76.5
83229	26/07/2003	1200	6.1		22.1
83229	27/07/2003	0		26.5		24.04	77.75
83229	27/07/2003	1200	0		21.5
83229	28/07/2003	0		27.3		23.9	82.25
83229	28/07/2003	1200	5.1		20.9
83229	29/07/2003	0		26.2		23.66	81.75
83229	29/07/2003	1200	6.3
83229	30/07/2003	0		26.9		23.34	84.25
83229	30/07/2003	1200	2.2		21.2
83229	31/07/2003	0		27.3		24.24	77.25
83229	31/07/2003	1200	0.2		20.9
83229	01/08/2003	0		27.2		24.06	78.5
83229	01/08/2003	1200	0.4		21.2
83229	02/08/2003	0		26.1		22.92	89.5
83229	02/08/2003	1200	11.7		20.7
83229	03/08/2003	0		26.3		23.66	81
83229	03/08/2003	1200	4.3		20.6
83229	04/08/2003	0		27.4		23.36	86.5
83229	04/08/2003	1200	13.1		20.5
83229	05/08/2003	0		27.1		23.64	77.75
83229	05/08/2003	1200	8		20.3
83229	06/08/2003	0		27.3		23.94	74.75
83229	06/08/2003	1200	0.6		21.6
83229	07/08/2003	0		27.3		23.76	77.5
83229	07/08/2003	1200	0		21
83229	08/08/2003	0		25.5		22.88	92.25
83229	08/08/2003	1200	0		20.7
83229	09/08/2003	0		27.7		24.18	79.25
83229	09/08/2003	1200	1.2		20.8
83229	10/08/2003	0		27.3		23.94	83
83229	10/08/2003	1200	0		20.9
83229	11/08/2003	0		26.5		23.64	84.25
83229	11/08/2003	1200	2.6		20.1
83229	12/08/2003	0		27.3		24.26	78.25
83229	12/08/2003	1200	4.2		21.8
83229	13/08/2003	0		25.7		22.64	91
83229	13/08/2003	1200	4		20.5
83229	14/08/2003	0		26.5		23.36	78.25
83229	14/08/2003	1200	2.6		20.4
83229	15/08/2003	0		27.1		24.58	77.5
83229	15/08/2003	1200	1.8		22.9
83229	16/08/2003	0		28		24.58	84.25
83229	16/08/2003	1200	0		21.6
83229	17/08/2003	0		28.3		25.12	83.25
83229	17/08/2003	1200	0		21.7
83229	18/08/2003	0		28.9		25.52	81.5
83229	18/08/2003	1200	0		22.9
83229	19/08/2003	0		25.2		23.46	84.75
83229	19/08/2003	1200	6		21.7
83229	20/08/2003	0		26.1		24.14	73.5
83229	20/08/2003	1200	0.6		21.9
83229	21/08/2003	0		25.5		23.34	88.75
83229	21/08/2003	1200	16		21.3
83229	22/08/2003	0		26.7		23.36	93.75
83229	22/08/2003	1200	18.3		21.5
83229	23/08/2003	0		27.3		23.76	81.75
83229	23/08/2003	1200	32.3		21.1
83229	24/08/2003	0		27.5		23.84	87.25
83229	24/08/2003	1200	2.2		21.2
83229	25/08/2003	0		25.5		22.82	90.75
83229	25/08/2003	1200	6.4		20.6
83229	26/08/2003	0		27		24.2	86.75
83229	26/08/2003	1200	0.2		21.4
83229	27/08/2003	0		28.4		24.98	82.75
83229	27/08/2003	1200	0.2		21.9
83229	28/08/2003	0		28.9		24.88	82.75
83229	28/08/2003	1200	0		22.2
83229	29/08/2003	0		28		24.66	83
83229	29/08/2003	1200	0		21.5
83229	30/08/2003	0		28.3		24.94	80
83229	30/08/2003	1200	0		22.3
83229	31/08/2003	0		28		24.72	87.5
83229	31/08/2003	1200	0		22
83229	01/09/2003	0		26.6		24.14	86.25
83229	01/09/2003	1200	24.8		21.7
83229	02/09/2003	0		27.9		24.96	75.5
83229	02/09/2003	1200	2.4		21.9
83229	03/09/2003	0		28.1		25.3	72
83229	03/09/2003	1200	0		22.5
83229	04/09/2003	0		27.9		23.28	91.5
83229	04/09/2003	1200	11.2		21.1
83229	05/09/2003	0		24.5		23.26	76.25
83229	05/09/2003	1200	32.9		20.5
83229	06/09/2003	0		26.2		23.96	78.75
83229	06/09/2003	1200	4.2		21.3
83229	07/09/2003	0		27.3		23.32	83.5
83229	07/09/2003	1200	4.8		21
83229	08/09/2003	0		27.5		24.32	77
83229	08/09/2003	1200	2.8		20.9
83229	09/09/2003	0		27.3		23.38	84.75
83229	09/09/2003	1200	9.6		20.2
83229	10/09/2003	0		25.2		22.38	91
83229	10/09/2003	1200	34.6		20.3
83229	11/09/2003	0		28.3		24	79
83229	11/09/2003	1200	2.1		20.7
83229	12/09/2003	0		28.3		24.72	72.25
83229	12/09/2003	1200	0		21.9
83229	13/09/2003	0		27.9		24.48	72
83229	13/09/2003	1200	0		22.3
83229	14/09/2003	0		28.2		24.66	74.75
83229	14/09/2003	1200	0		21.5
83229	15/09/2003	0		28		24.68	74.5
83229	15/09/2003	1200	0		22.3
83229	16/09/2003	0		27.6		24.02	83
83229	16/09/2003	1200	7		21.9
83229	17/09/2003	0		27.6		24.3	80.5
83229	17/09/2003	1200	4.5		21.3
83229	18/09/2003	0		28.7		25.24	78
83229	18/09/2003	1200	2.4		22.3
83229	19/09/2003	0		28.7		25.44	75
[truncated: 6,782 more rows]
