# Supplementary material for: Forecasting dengue fever in Brazil: An assessment of climate conditions
Source: PLoS One. 2019 Aug 8;14(8):e0220106. doi: 10.1371/journal.pone.0220106 (PMC6687106; doi:10.1371/journal.pone.0220106)
Supplement: S1 File — (ZIP) [file pone.0220106.s003.zip › data and codes_submit/holdout dataset analysis/completed_climate_data/old clim data/debug_lucas/complete_data.m]

clear all; close all; clc

%% Load data   
%load temp_to_fill.mat
load vectors_salvador.mat

days = days(1:end-1);
dados_P = dados_P(1:end-1);
data_matrix=[dados_P,dados_T];

%% Data completion procedure

%save space for flled data
filled_data=zeros(size(data_matrix(:,1)));

for i=1:2
data = data_matrix(:,i)';
[g1,g2,g3]=Find_Gaps(data); % find gaps of missing data 
sig =Fill_Gaps(g3);         % fill gaps with CVX routine
filled_data(:,i)=sig;       
end

%% PLOT
figure, plot(filled_data(:,i),'r.-')
hold on
plot(g3,'b.-')

filled_P = filled_data(:,1);
filled_T = filled_data(:,2);

%% Save

save completed_salvador.mat days filled_P filled_T dados_P dados_T
