# Supplementary material for: Forecasting dengue fever in Brazil: An assessment of climate conditions
Source: PLoS One. 2019 Aug 8;14(8):e0220106. doi: 10.1371/journal.pone.0220106 (PMC6687106; doi:10.1371/journal.pone.0220106)
Supplement: S1 File — (ZIP) [file pone.0220106.s003.zip › data and codes_submit/training dataset analysis/data/Data IBGE/POP-2002-DOU.xls]

## Sheet: P2002DOU
ESTIMATIVAS DAS POPULAÇÕES RESIDENTES, EM 01.07.2002,
SEGUNDO OS MUNICÍPIOS
SIGLA	COD	COD	MUNICÍPIOS	POP-2002
	U.F.	MUNIC
RO	11	1	Alta Floresta D'Oeste	27237
RO	11	37	Alto Alegre dos Parecis	13490
RO	11	40	Alto Paraíso	14084
RO	11	34	Alvorada D'Oeste	19750
RO	11	2	Ariquemes	78039
RO	11	45	Buritis	30521
RO	11	3	Cabixi	7490
RO	11	60	Cacaulândia	5398
RO	11	4	Cacoal	74381
RO	11	70	Campo Novo de Rondônia	13500
RO	11	80	Candeias do Jamari	14314
RO	11	90	Castanheiras	4178
RO	11	5	Cerejeiras	17925
RO	11	92	Chupinguaia	5842
RO	11	6	Colorado do Oeste	20881
RO	11	7	Corumbiara	10160
RO	11	8	Costa Marques	9919
RO	11	94	Cujubim	7305
RO	11	9	Espigão D'Oeste	26221
RO	11	100	Governador Jorge Teixeira	15106
RO	11	10	Guajará-Mirim	39194
RO	11	110	Itapuã do Oeste	7356
RO	11	11	Jaru	54352
RO	11	12	Ji-Paraná	108694
RO	11	13	Machadinho D'Oeste	24724
RO	11	120	Ministro Andreazza	11308
RO	11	130	Mirante da Serra	13438
RO	11	140	Monte Negro	13838
RO	11	14	Nova Brasilândia D'Oeste	17334
RO	11	33	Nova Mamoré	16362
RO	11	143	Nova União	8601
RO	11	50	Novo Horizonte do Oeste	12458
RO	11	15	Ouro Preto do Oeste	40841
RO	11	145	Parecis	3503
RO	11	18	Pimenta Bueno	31656
RO	11	146	Pimenteiras do Oeste	2557
RO	11	20	Porto Velho	347844
RO	11	25	Presidente Médici	26065
RO	11	147	Primavera de Rondônia	4334
RO	11	26	Rio Crespo	3127
RO	11	28	Rolim de Moura	48101
RO	11	29	Santa Luzia D'Oeste	11450
RO	11	148	São Felipe D'Oeste	7116
RO	11	149	São Francisco do Guaporé	13636
RO	11	32	São Miguel do Guaporé	25959
RO	11	150	Seringueiras	12987
RO	11	155	Teixeirópolis	5697
RO	11	160	Theobroma	12047
RO	11	170	Urupá	15700
RO	11	175	Vale do Anari	8655
RO	11	180	Vale do Paraíso	10028
RO	11	30	Vilhena	57074
AC	12	1	Acrelândia	8454
AC	12	5	Assis Brasil	3611
AC	12	10	Brasiléia	17649
AC	12	13	Bujari	6382
AC	12	17	Capixaba	5814
AC	12	20	Cruzeiro do Sul	71571
AC	12	25	Epitaciolândia	11785
AC	12	30	Feijó	28606
AC	12	32	Jordão	4505
AC	12	33	Mâncio Lima	11779
AC	12	34	Manoel Urbano	6737
AC	12	35	Marechal Thaumaturgo	8341
AC	12	38	Plácido de Castro	15759
AC	12	80	Porto Acre	11895
AC	12	39	Porto Walter	5283
AC	12	40	Rio Branco	267740
AC	12	42	Rodrigues Alves	8398
AC	12	43	Santa Rosa do Purus	2576
AC	12	50	Sena Madureira	30519
AC	12	45	Senador Guiomard	20726
AC	12	60	Tarauacá	26582
AC	12	70	Xapuri	12230
AM	13	2	Alvarães	12921
AM	13	6	Amaturá	7849
AM	13	8	Anamã	6676
AM	13	10	Anori	11810
AM	13	14	Apuí	15575
AM	13	20	Atalaia do Norte	10482
AM	13	30	Autazes	25868
AM	13	40	Barcelos	26966
AM	13	50	Barreirinha	23897
AM	13	60	Benjamin Constant	24251
AM	13	63	Beruri	11796
AM	13	68	Boa Vista do Ramos	11109
AM	13	70	Boca do Acre	27370
AM	13	80	Borba	31018
AM	13	83	Caapiranga	9218
AM	13	90	Canutama	10439
AM	13	100	Carauari	24289
AM	13	110	Careiro	26657
AM	13	115	Careiro da Várzea	17079
AM	13	120	Coari	73075
AM	13	130	Codajás	18358
AM	13	140	Eirunepé	27274
AM	13	150	Envira	19633
AM	13	160	Fonte Boa	34679
AM	13	165	Guajará	13583
AM	13	170	Humaitá	31534
AM	13	180	Ipixuna	15833
AM	13	185	Iranduba	35128
AM	13	190	Itacoatiara	74914
AM	13	195	Itamarati	8263
AM	13	200	Itapiranga	7766
AM	13	210	Japurá	10181
AM	13	220	Juruá	6908
AM	13	230	Jutaí	24101
AM	13	240	Lábrea	28094
AM	13	250	Manacapuru	77171
AM	13	255	Manaquiri	13130
AM	13	260	Manaus	1488805
AM	13	270	Manicoré	38076
AM	13	280	Maraã	18182
AM	13	290	Maués	42043
AM	13	300	Nhamundá	15798
AM	13	310	Nova Olinda do Norte	25992
AM	13	320	Novo Airão	8731
AM	13	330	Novo Aripuanã	18273
AM	13	340	Parintins	96750
AM	13	350	Pauini	17104
AM	13	353	Presidente Figueiredo	19562
AM	13	356	Rio Preto da Eva	19910
AM	13	360	Santa Isabel do Rio Negro	9538
AM	13	370	Santo Antônio do Içá	30527
AM	13	380	São Gabriel da Cachoeira	31379
AM	13	390	São Paulo de Olivença	25110
AM	13	395	São Sebastião do Uatumã	7711
AM	13	400	Silves	8223
AM	13	406	Tabatinga	40022
AM	13	410	Tapauá	19587
AM	13	420	Tefé	66664
AM	13	423	Tonantins	16665
AM	13	426	Uarini	11274
AM	13	430	Urucará	19854
AM	13	440	Urucurituba	11126
RR	14	5	Alto Alegre	19316
RR	14	2	Amajari	5560
RR	14	10	Boa Vista	214541
RR	14	15	Bonfim	10434
RR	14	17	Cantá	9213
RR	14	20	Caracaraí	15448
RR	14	23	Caroebe	5752
RR	14	28	Iracema	5211
RR	14	30	Mucajaí	11382
RR	14	40	Normandia	5868
RR	14	45	Pacaraima	7401
RR	14	47	Rorainópolis	19819
RR	14	50	São João da Baliza	5206
RR	14	60	São Luiz	5707
RR	14	70	Uiramutã	6013
PA	15	10	Abaetetuba	123184
PA	15	13	Abel Figueiredo	6291
PA	15	20	Acará	55270
PA	15	30	Afuá	31503
PA	15	34	Água Azul do Norte	25291
PA	15	40	Alenquer	41190
PA	15	50	Almeirim	34065
PA	15	60	Altamira	79776
PA	15	70	Anajás	19172
PA	15	80	Ananindeua	423325
PA	15	85	Anapu	8558
PA	15	90	Augusto Corrêa	33577
PA	15	95	Aurora do Pará	21278
PA	15	100	Aveiro	16495
PA	15	110	Bagre	13679
PA	15	120	Baião	21339
PA	15	125	Bannach	3656
PA	15	130	Barcarena	66913
PA	15	140	Belém	1322683
PA	15	145	Belterra	15467
PA	15	150	Benevides	38458
PA	15	157	Bom Jesus do Tocantins	13426
PA	15	160	Bonito	10084
PA	15	170	Bragança	96618
PA	15	172	Brasil Novo	18387
PA	15	175	Brejo Grande do Araguaia	7686
PA	15	178	Breu Branco	36376
PA	15	180	Breves	81845
PA	15	190	Bujaru	22487
PA	15	200	Cachoeira do Arari	16317
PA	15	195	Cachoeira do Piriá	16952
PA	15	210	Cametá	100241
PA	15	215	Canaã dos Carajás	11761
PA	15	220	Capanema	58372
PA	15	230	Capitão Poço	50677
PA	15	240	Castanhal	141318
PA	15	250	Chaves	17339
PA	15	260	Colares	11115
PA	15	270	Conceição do Araguaia	43668
PA	15	275	Concórdia do Pará	22157
PA	15	276	Cumaru do Norte	6043
PA	15	277	Curionópolis	17863
PA	15	280	Curralinho	21028
PA	15	285	Curuá	9429
PA	15	290	Curuçá	27351
PA	15	293	Dom Eliseu	42720
PA	15	295	Eldorado dos Carajás	33424
PA	15	300	Faro	11462
PA	15	304	Floresta do Araguaia	14585
PA	15	307	Garrafão do Norte	25010
PA	15	309	Goianésia do Pará	25135
PA	15	310	Gurupá	23967
PA	15	320	Igarapé-Açu	33472
PA	15	330	Igarapé-Miri	54868
PA	15	340	Inhangapi	7894
PA	15	345	Ipixuna do Pará	28473
PA	15	350	Irituia	30393
PA	15	360	Itaituba	95252
PA	15	370	Itupiranga	54088
PA	15	375	Jacareacanga	27058
PA	15	380	Jacundá	42773
PA	15	390	Juruti	32868
PA	15	400	Limoeiro do Ajuru	20214
PA	15	405	Mãe do Rio	24562
PA	15	410	Magalhães Barata	7769
PA	15	420	Marabá	177352
PA	15	430	Maracanã	27991
PA	15	440	Marapanim	25692
PA	15	442	Marituba	82095
PA	15	445	Medicilândia	21735
PA	15	450	Melgaço	22437
PA	15	460	Mocajuba	20972
PA	15	470	Moju	55583
PA	15	480	Monte Alegre	62041
PA	15	490	Muaná	26119
PA	15	495	Nova Esperança do Piriá	21469
PA	15	497	Nova Ipixuna	12573
PA	15	500	Nova Timboteua	11822
PA	15	503	Novo Progresso	29018
PA	15	506	Novo Repartimento	44610
PA	15	510	Óbidos	47370
PA	15	520	Oeiras do Pará	24194
PA	15	530	Oriximiná	49945
PA	15	540	Ourém	14741
PA	15	543	Ourilândia do Norte	19637
PA	15	548	Pacajá	29540
PA	15	549	Palestina do Pará	7968
PA	15	550	Paragominas	79988
PA	15	553	Parauapebas	78303
PA	15	555	Pau D'Arco	7641
PA	15	560	Peixe-Boi	8137
PA	15	563	Piçarra	13160
PA	15	565	Placas	14026
PA	15	570	Ponta de Pedras	19156
PA	15	580	Portel	39851
PA	15	590	Porto de Moz	25351
PA	15	600	Prainha	29729
PA	15	610	Primavera	10087
PA	15	611	Quatipuru	11270
PA	15	613	Redenção	65766
PA	15	616	Rio Maria	15596
PA	15	618	Rondon do Pará	41703
PA	15	619	Rurópolis	25752
PA	15	620	Salinópolis	35717
PA	15	630	Salvaterra	15797
PA	15	635	Santa Bárbara do Pará	11929
PA	15	640	Santa Cruz do Arari	5356
PA	15	650	Santa Isabel do Pará	45310
PA	15	655	Santa Luzia do Pará	19519
PA	15	658	Santa Maria das Barreiras	11739
PA	15	660	Santa Maria do Pará	21461
PA	15	670	Santana do Araguaia	34436
PA	15	680	Santarém	266391
PA	15	690	Santarém Novo	5633
PA	15	700	Santo Antônio do Tauá	20405
PA	15	710	São Caetano de Odivelas	15314
PA	15	715	São Domingos do Araguaia	21208
PA	15	720	São Domingos do Capim	28779
PA	15	730	São Félix do Xingu	36668
PA	15	740	São Francisco do Pará	14798
PA	15	745	São Geraldo do Araguaia	27531
PA	15	746	São João da Ponta	4001
PA	15	747	São João de Pirabas	17742
PA	15	750	São João do Araguaia	13659
PA	15	760	São Miguel do Guamá	43140
PA	15	770	São Sebastião da Boa Vista	18240
PA	15	775	Sapucaia	3499
PA	15	780	Senador José Porfírio	14173
PA	15	790	Soure	20479
PA	15	795	Tailândia	42796
PA	15	796	Terra Alta	8889
PA	15	797	Terra Santa	15390
PA	15	800	Tomé-Açu	48508
PA	15	803	Tracuateua	23980
PA	15	805	Trairão	15138
PA	15	808	Tucumã	24033
PA	15	810	Tucuruí	77728
PA	15	812	Ulianópolis	21740
PA	15	815	Uruará	49380
PA	15	820	Vigia	40756
PA	15	830	Viseu	51806
PA	15	835	Vitória do Xingu	10876
PA	15	840	Xinguara	33622
AP	16	10	Amapá	7219
AP	16	20	Calçoene	7057
AP	16	21	Cutias	3617
AP	16	23	Ferreira Gomes	3817
AP	16	25	Itaubal	3226
AP	16	27	Laranjal do Jari	30986
AP	16	30	Macapá	306583
AP	16	40	Mazagão	12633
AP	16	50	Oiapoque	14008
AP	16	15	Pedra Branca do Amaparí	4545
AP	16	53	Porto Grande	12262
AP	16	55	Pracuúba	2468
AP	16	60	Santana	87478
AP	16	5	Serra do Navio	3587
AP	16	70	Tartarugalzinho	7632
AP	16	80	Vitória do Jari	9393
TO	17	25	Abreulândia	2247
TO	17	30	Aguiarnópolis	3289
TO	17	35	Aliança do Tocantins	6266
TO	17	40	Almas	8647
TO	17	70	Alvorada	8443
TO	17	100	Ananás	10980
TO	17	105	Angico	2892
TO	17	110	Aparecida do Rio Negro	3570
TO	17	130	Aragominas	6873
TO	17	190	Araguacema	5611
TO	17	200	Araguaçu	9234
TO	17	210	Araguaína	117972
TO	17	215	Araguanã	4619
TO	17	220	Araguatins	27128
TO	17	230	Arapoema	6916
TO	17	240	Arraias	10977
TO	17	255	Augustinópolis	13522
TO	17	270	Aurora do Tocantins	3023
TO	17	290	Axixá do Tocantins	8584
TO	17	300	Babaçulândia	10593
TO	17	305	Bandeirantes do Tocantins	2617
TO	17	307	Barra do Ouro	3635
TO	17	310	Barrolândia	4916
TO	17	320	Bernardo Sayão	4601
TO	17	330	Bom Jesus do Tocantins	2289
TO	17	360	Brasilândia do Tocantins	1968
TO	17	370	Brejinho de Nazaré	4655
TO	17	380	Buriti do Tocantins	7889
TO	17	382	Cachoeirinha	2139
TO	17	384	Campos Lindos	6113
TO	17	386	Cariri do Tocantins	3042
TO	17	388	Carmolândia	2054
TO	17	389	Carrasco Bonito	3575
TO	17	390	Caseara	3846
TO	17	410	Centenário	2211
TO	17	510	Chapada da Natividade	3400
TO	17	460	Chapada de Areia	1245
TO	17	550	Colinas do Tocantins	26202
TO	17	1670	Colméia	9482
TO	17	555	Combinado	4451
TO	17	560	Conceição do Tocantins	4433
TO	17	600	Couto de Magalhães	4209
TO	17	610	Cristalândia	7188
TO	17	625	Crixás do Tocantins	1437
TO	17	650	Darcinópolis	4480
TO	17	700	Dianópolis	15952
TO	17	710	Divinópolis do Tocantins	5879
TO	17	720	Dois Irmãos do Tocantins	7126
TO	17	730	Dueré	4605
TO	17	740	Esperantina	8180
TO	17	755	Fátima	3836
TO	17	765	Figueirópolis	5449
TO	17	770	Filadélfia	8371
TO	17	820	Formoso do Araguaia	19239
TO	17	825	Fortaleza do Tabocão	2425
TO	17	830	Goianorte	4773
TO	17	900	Goiatins	10962
TO	17	930	Guaraí	20347
TO	17	950	Gurupi	67254
TO	17	980	Ipueiras	1171
TO	17	1050	Itacajá	6745
TO	17	1070	Itaguatins	6477
TO	17	1090	Itapiratins	3373
TO	17	1110	Itaporã do Tocantins	2284
TO	17	1150	Jaú do Tocantins	3171
TO	17	1180	Juarina	2428
TO	17	1190	Lagoa da Confusão	7003
TO	17	1195	Lagoa do Tocantins	2643
TO	17	1200	Lajeado	2677
TO	17	1215	Lavandeira	1213
TO	17	1240	Lizarda	3707
TO	17	1245	Luzinópolis	2154
TO	17	1250	Marianópolis do Tocantins	3542
TO	17	1270	Mateiros	1733
TO	17	1280	Maurilândia do Tocantins	3045
TO	17	1320	Miracema do Tocantins	25524
TO	17	1330	Miranorte	11990
TO	17	1360	Monte do Carmo	4909
TO	17	1370	Monte Santo do Tocantins	1892
TO	17	1395	Muricilândia	2665
TO	17	1420	Natividade	9122
TO	17	1430	Nazaré	5360
TO	17	1488	Nova Olinda	9746
TO	17	1500	Nova Rosalândia	3214
TO	17	1510	Novo Acordo	3183
TO	17	1515	Novo Alegre	2359
TO	17	1525	Novo Jardim	2284
TO	17	1550	Oliveira de Fátima	981
TO	17	2100	Palmas	161137
TO	17	1570	Palmeirante	3626
TO	17	1380	Palmeiras do Tocantins	4994
TO	17	1575	Palmeirópolis	6595
TO	17	1610	Paraíso do Tocantins	37892
TO	17	1620	Paranã	10300
TO	17	1630	Pau D'Arco	4436
TO	17	1650	Pedro Afonso	9025
TO	17	1660	Peixe	8739
TO	17	1665	Pequizeiro	4865
TO	17	1700	Pindorama do Tocantins	4629
TO	17	1720	Piraquê	3089
TO	17	1750	Pium	5132
TO	17	1780	Ponte Alta do Bom Jesus	4481
TO	17	1790	Ponte Alta do Tocantins	6155
TO	17	1800	Porto Alegre do Tocantins	2454
TO	17	1820	Porto Nacional	45603
TO	17	1830	Praia Norte	7278
TO	17	1840	Presidente Kennedy	3799
TO	17	1845	Pugmil	2183
TO	17	1850	Recursolândia	3354
TO	17	1855	Riachinho	3693
TO	17	1865	Rio da Conceição	1286
TO	17	1870	Rio dos Bois	2430
TO	17	1875	Rio Sono	5899
TO	17	1880	Sampaio	2701
TO	17	1884	Sandolândia	3437
TO	17	1886	Santa Fé do Araguaia	5923
TO	17	1888	Santa Maria do Tocantins	2294
TO	17	1889	Santa Rita do Tocantins	1877
TO	17	1890	Santa Rosa do Tocantins	4420
TO	17	1900	Santa Tereza do Tocantins	2202
TO	17	2000	Santa Terezinha do Tocantins	2567
TO	17	2010	São Bento do Tocantins	3496
TO	17	2015	São Félix do Tocantins	1362
TO	17	2020	São Miguel do Tocantins	8807
TO	17	2025	São Salvador do Tocantins	2769
TO	17	2030	São Sebastião do Tocantins	3915
TO	17	2049	São Valério da Natividade	5349
TO	17	2065	Silvanópolis	4482
TO	17	2080	Sítio Novo do Tocantins	9982
TO	17	2085	Sucupira	1408
TO	17	2090	Taguatinga	13541
TO	17	2093	Taipas do Tocantins	1615
TO	17	2097	Talismã	2449
TO	17	2110	Tocantínia	5828
TO	17	2120	Tocantinópolis	23978
TO	17	2125	Tupirama	1217
TO	17	2130	Tupiratins	1395
TO	17	2208	Wanderlândia	10486
TO	17	2210	Xambioá	11984
MA	21	5	Açailândia	93455
MA	21	10	Afonso Cunha	4701
MA	21	15	Água Doce do Maranhão	9738
MA	21	20	Alcântara	21650
MA	21	30	Aldeias Altas	18681
MA	21	40	Altamira do Maranhão	6165
MA	21	43	Alto Alegre do Maranhão	21289
MA	21	47	Alto Alegre do Pindaré	31748
MA	21	50	Alto Parnaíba	10140
MA	21	55	Amapá do Maranhão	5771
MA	21	60	Amarante do Maranhão	33015
MA	21	70	Anajatuba	21555
MA	21	80	Anapurus	10287
MA	21	83	Apicum-Açu	11662
MA	21	87	Araguanã	8992
MA	21	90	Araioses	34993
MA	21	95	Arame	28985
MA	21	100	Arari	26690
MA	21	110	Axixá	10307
MA	21	120	Bacabal	93263
MA	21	125	Bacabeira	10766
MA	21	130	Bacuri	15899
MA	21	135	Bacurituba	4792
MA	21	140	Balsas	64059
MA	21	150	Barão de Grajaú	15738
MA	21	160	Barra do Corda	78468
MA	21	170	Barreirinhas	41415
MA	21	177	Bela Vista do Maranhão	9322
MA	21	173	Belágua	5297
MA	21	180	Benedito Leite	5374
MA	21	190	Bequimão	19347
MA	21	193	Bernardo do Mearim	5469
MA	21	197	Boa Vista do Gurupi	5470
MA	21	200	Bom Jardim	35577
MA	21	203	Bom Jesus das Selvas	17409
MA	21	207	Bom Lugar	12069
MA	21	210	Brejo	28242
MA	21	215	Brejo de Areia	9199
MA	21	220	Buriti	24393
MA	21	230	Buriti Bravo	21510
MA	21	232	Buriticupu	55405
MA	21	235	Buritirana	14341
MA	21	237	Cachoeira Grande	7704
MA	21	240	Cajapió	9975
MA	21	250	Cajari	12855
MA	21	255	Campestre do Maranhão	12016
MA	21	260	Cândido Mendes	17730
MA	21	270	Cantanhede	17665
MA	21	275	Capinzal do Norte	10605
MA	21	280	Carolina	23849
MA	21	290	Carutapera	19201
MA	21	300	Caxias	141074
MA	21	310	Cedral	10139
MA	21	312	Central do Maranhão	7645
MA	21	315	Centro do Guilherme	6408
MA	21	317	Centro Novo do Maranhão	15098
MA	21	320	Chapadinha	62260
MA	21	325	Cidelândia	11974
MA	21	330	Codó	112271
MA	21	340	Coelho Neto	42749
MA	21	350	Colinas	37236
MA	21	355	Conceição do Lago-Açu	10400
MA	21	360	Coroatá	57087
MA	21	370	Cururupu	35535
MA	21	375	Davinópolis	12117
MA	21	380	Dom Pedro	22425
MA	21	390	Duque Bacelar	9807
MA	21	400	Esperantinópolis	21587
MA	21	405	Estreito	23667
MA	21	407	Feira Nova do Maranhão	7532
MA	21	408	Fernando Falcão	4857
MA	21	409	Formosa da Serra Negra	15010
MA	21	410	Fortaleza dos Nogueiras	11693
MA	21	420	Fortuna	14391
MA	21	430	Godofredo Viana	6915
MA	21	440	Gonçalves Dias	16844
MA	21	450	Governador Archer	8854
MA	21	455	Governador Edison Lobão	11516
MA	21	460	Governador Eugênio Barros	14981
MA	21	462	Governador Luiz Rocha	6466
MA	21	465	Governador Newton Bello	12178
MA	21	467	Governador Nunes Freire	28106
MA	21	470	Graça Aranha	6120
MA	21	480	Grajaú	49089
MA	21	490	Guimarães	12700
MA	21	500	Humberto de Campos	21517
MA	21	510	Icatu	21659
MA	21	515	Igarapé do Meio	10311
MA	21	520	Igarapé Grande	9569
MA	21	530	Imperatriz	231134
MA	21	535	Itaipava do Grajaú	14359
MA	21	540	Itapecuru Mirim	50532
MA	21	542	Itinga do Maranhão	24832
MA	21	545	Jatobá	4820
MA	21	547	Jenipapo dos Vieiras	10241
MA	21	550	João Lisboa	24836
MA	21	560	Joselândia	14471
MA	21	565	Junco do Maranhão	5804
MA	21	570	Lago da Pedra	40962
MA	21	580	Lago do Junco	9770
MA	21	594	Lago dos Rodrigues	8296
MA	21	590	Lago Verde	14029
MA	21	592	Lagoa do Mato	9648
MA	21	596	Lagoa Grande do Maranhão	8332
MA	21	598	Lajeado Novo	5969
MA	21	600	Lima Campos	10811
MA	21	610	Loreto	10142
MA	21	620	Luís Domingues	5717
MA	21	630	Magalhães de Almeida	13342
MA	21	632	Maracaçumé	15465
MA	21	635	Marajá do Sena	7106
MA	21	637	Maranhãozinho	9027
MA	21	640	Mata Roma	12050
MA	21	650	Matinha	20041
MA	21	660	Matões	26668
MA	21	663	Matões do Norte	7607
MA	21	667	Milagres do Maranhão	4931
MA	21	670	Mirador	20489
MA	21	675	Miranda do Norte	16511
MA	21	680	Mirinzal	13248
MA	21	690	Monção	26186
MA	21	700	Montes Altos	10539
MA	21	710	Morros	14956
MA	21	720	Nina Rodrigues	8455
MA	21	725	Nova Colinas	4096
MA	21	730	Nova Iorque	4461
MA	21	735	Nova Olinda do Maranhão	15212
MA	21	740	Olho d'Água das Cunhãs	17131
MA	21	745	Olinda Nova do Maranhão	10113
MA	21	750	Paço do Lumiar	83409
MA	21	760	Palmeirândia	17621
MA	21	770	Paraibano	18291
MA	21	780	Parnarama	32708
MA	21	790	Passagem Franca	14955
MA	21	800	Pastos Bons	15784
MA	21	805	Paulino Neves	11718
MA	21	810	Paulo Ramos	19234
MA	21	820	Pedreiras	40879
MA	21	825	Pedro do Rosário	19738
MA	21	830	Penalva	30512
MA	21	840	Peri Mirim	13007
MA	21	845	Peritoró	18168
MA	21	850	Pindaré-Mirim	28457
MA	21	860	Pinheiro	69588
MA	21	870	Pio XII	25421
MA	21	880	Pirapemas	14829
MA	21	890	Poção de Pedras	21936
MA	21	900	Porto Franco	17256
MA	21	905	Porto Rico do Maranhão	6259
MA	21	910	Presidente Dutra	40361
MA	21	920	Presidente Juscelino	9957
MA	21	923	Presidente Médici	5124
MA	21	927	Presidente Sarney	14010
MA	21	930	Presidente Vargas	9563
MA	21	940	Primeira Cruz	11453
MA	21	945	Raposa	18300
MA	21	950	Riachão	21092
MA	21	955	Ribamar Fiquene	6682
MA	21	960	Rosário	34102
MA	21	970	Sambaíba	5160
MA	21	975	Santa Filomena do Maranhão	4943
MA	21	980	Santa Helena	31791
MA	21	990	Santa Inês	73870
MA	21	1000	Santa Luzia	73177
MA	21	1003	Santa Luzia do Paruá	19834
MA	21	1010	Santa Quitéria do Maranhão	30316
MA	21	1020	Santa Rita	23281
MA	21	1023	Santana do Maranhão	12268
MA	21	1027	Santo Amaro do Maranhão	9643
MA	21	1030	Santo Antônio dos Lopes	14217
MA	21	1040	São Benedito do Rio Preto	16733
MA	21	1050	São Bento	32615
MA	21	1060	São Bernardo	23669
MA	21	1065	São Domingos do Azeitão	6693
MA	21	1070	São Domingos do Maranhão	34182
MA	21	1080	São Félix de Balsas	4913
MA	21	1085	São Francisco do Brejão	7447
MA	21	1090	São Francisco do Maranhão	12841
MA	21	1100	São João Batista	19614
MA	21	1102	São João do Carú	13948
MA	21	1105	São João do Paraíso	10785
MA	21	1107	São João do Soter	15381
MA	21	1110	São João dos Patos	23433
MA	21	1120	São José de Ribamar	115130
MA	21	1125	São José dos Basílios	7507
MA	21	1130	São Luís	906567
MA	21	1140	São Luís Gonzaga do Maranhão	22264
MA	21	1150	São Mateus do Maranhão	35820
MA	21	1153	São Pedro da Água Branca	11004
MA	21	1157	São Pedro dos Crentes	4112
MA	21	1160	São Raimundo das Mangabeiras	15022
MA	21	1163	São Raimundo do Doca Bezerra	6626
MA	21	1167	São Roberto	4446
MA	21	1170	São Vicente Ferrer	18833
MA	21	1172	Satubinha	8610
MA	21	1174	Senador Alexandre Costa	8315
MA	21	1176	Senador La Rocque	15783
MA	21	1178	Serrano do Maranhão	7655
MA	21	1180	Sítio Novo	15424
MA	21	1190	Sucupira do Norte	10405
MA	21	1195	Sucupira do Riachão	4439
MA	21	1200	Tasso Fragoso	6434
MA	21	1210	Timbiras	27125
MA	21	1220	Timon	134374
MA	21	1223	Trizidela do Vale	16535
MA	21	1227	Tufilândia	5519
MA	21	1230	Tuntum	35992
MA	21	1240	Turiaçu	32515
MA	21	1245	Turilândia	17378
MA	21	1250	Tutóia	38770
MA	21	1260	Urbano Santos	17447
MA	21	1270	Vargem Grande	35088
MA	21	1280	Viana	44684
MA	21	1285	Vila Nova dos Martírios	6915
MA	21	1290	Vitória do Mearim	31319
MA	21	1300	Vitorino Freire	29831
MA	21	1400	Zé Doca	47794
PI	22	5	Acauã	5330
PI	22	10	Agricolândia	5306
PI	22	20	Água Branca	14989
PI	22	25	Alagoinha do Piauí	6614
PI	22	27	Alegrete do Piauí	4760
PI	22	30	Alto Longá	11921
PI	22	40	Altos	36932
PI	22	45	Alvorada do Gurguéia	4219
PI	22	50	Amarante	16959
PI	22	60	Angical do Piauí	6927
PI	22	70	Anísio de Abreu	7322
PI	22	80	Antônio Almeida	2762
PI	22	90	Aroazes	6065
PI	22	100	Arraial	4848
PI	22	105	Assunção do Piauí	7085
PI	22	110	Avelino Lopes	9853
PI	22	115	Baixa Grande do Ribeiro	8118
PI	22	117	Barra D'Alcântara	4048
PI	22	120	Barras	41464
PI	22	130	Barreiras do Piauí	3144
PI	22	140	Barro Duro	6941
PI	22	150	Batalha	24813
PI	22	155	Bela Vista do Piauí	2935
PI	22	157	Belém do Piauí	2447
PI	22	160	Beneditinos	9643
PI	22	170	Bertolínia	5004
PI	22	173	Betânia do Piauí	9003
PI	22	177	Boa Hora	5416
PI	22	180	Bocaina	4275
PI	22	190	Bom Jesus	16274
PI	22	191	Bom Princípio do Piauí	4495
PI	22	192	Bonfim do Piauí	4861
PI	22	194	Boqueirão do Piauí	5428
PI	22	196	Brasileira	7209
PI	22	198	Brejo do Piauí	4160
PI	22	200	Buriti dos Lopes	18535
PI	22	202	Buriti dos Montes	7517
PI	22	205	Cabeceiras do Piauí	8681
PI	22	207	Cajazeiras do Piauí	2707
PI	22	208	Cajueiro da Praia	6131
PI	22	209	Caldeirão Grande do Piauí	5489
PI	22	210	Campinas do Piauí	4983
PI	22	211	Campo Alegre do Fidalgo	4523
PI	22	213	Campo Grande do Piauí	5057
PI	22	217	Campo Largo do Piauí	5939
PI	22	220	Campo Maior	42647
PI	22	225	Canavieira	4125
PI	22	230	Canto do Buriti	18452
PI	22	240	Capitão de Campos	10010
PI	22	245	Capitão Gervásio Oliveira	3168
PI	22	250	Caracol	8866
PI	22	253	Caraúbas do Piauí	5016
PI	22	255	Caridade do Piauí	4083
PI	22	260	Castelo do Piauí	18426
PI	22	265	Caxingó	4418
PI	22	270	Cocal	24444
PI	22	271	Cocal de Telha	4225
PI	22	272	Cocal dos Alves	5349
PI	22	273	Coivaras	3433
PI	22	275	Colônia do Gurguéia	5187
PI	22	277	Colônia do Piauí	7318
PI	22	280	Conceição do Canindé	5102
PI	22	285	Coronel José Dias	4452
PI	22	290	Corrente	23696
PI	22	300	Cristalândia do Piauí	6605
PI	22	310	Cristino Castro	9473
PI	22	320	Curimatá	9829
PI	22	323	Currais	4309
PI	22	327	Curral Novo do Piauí	4121
PI	22	325	Curralinhos	3803
PI	22	330	Demerval Lobão	12909
PI	22	335	Dirceu Arcoverde	6058
PI	22	340	Dom Expedito Lopes	6143
PI	22	345	Dom Inocêncio	9201
PI	22	342	Domingos Mourão	4286
PI	22	350	Elesbão Veloso	14991
PI	22	360	Eliseu Martins	4108
PI	22	370	Esperantina	34610
PI	22	375	Fartura do Piauí	4652
PI	22	380	Flores do Piauí	4271
PI	22	385	Floresta do Piauí	2436
PI	22	390	Floriano	55243
PI	22	400	Francinópolis	5242
PI	22	410	Francisco Ayres	5280
PI	22	415	Francisco Macedo	2383
PI	22	420	Francisco Santos	7042
PI	22	430	Fronteiras	10154
PI	22	435	Geminiano	4902
PI	22	440	Gilbués	10498
PI	22	450	Guadalupe	10490
PI	22	455	Guaribas	4306
PI	22	460	Hugo Napoleão	3718
PI	22	465	Ilha Grande	8108
PI	22	470	Inhuma	14689
PI	22	480	Ipiranga do Piauí	8618
PI	22	490	Isaías Coelho	7662
PI	22	500	Itainópolis	10310
PI	22	510	Itaueira	10208
PI	22	515	Jacobina do Piauí	5702
PI	22	520	Jaicós	16260
PI	22	525	Jardim do Mulato	3969
PI	22	527	Jatobá do Piauí	4388
PI	22	530	Jerumenha	4606
PI	22	535	João Costa	3070
PI	22	540	Joaquim Pires	13139
PI	22	545	Joca Marques	4407
PI	22	550	José de Freitas	33575
PI	22	551	Juazeiro do Piauí	4498
PI	22	552	Júlio Borges	5005
PI	22	553	Jurema	4077
PI	22	555	Lagoa Alegre	7149
PI	22	557	Lagoa de São Francisco	5917
PI	22	556	Lagoa do Barro do Piauí	4632
PI	22	558	Lagoa do Piauí	3635
PI	22	559	Lagoa do Sítio	4268
PI	22	554	Lagoinha do Piauí	2252
PI	22	560	Landri Sales	5617
PI	22	570	Luís Correia	24659
PI	22	580	Luzilândia	23714
PI	22	585	Madeiro	6980
PI	22	590	Manoel Emídio	5106
PI	22	595	Marcolândia	6469
PI	22	600	Marcos Parente	4341
PI	22	605	Massapê do Piauí	6126
PI	22	610	Matias Olímpio	9984
PI	22	620	Miguel Alves	30306
PI	22	630	Miguel Leão	1394
PI	22	635	Milton Brandão	7237
PI	22	640	Monsenhor Gil	10468
PI	22	650	Monsenhor Hipólito	6867
PI	22	660	Monte Alegre do Piauí	10395
PI	22	665	Morro Cabeça no Tempo	4509
PI	22	667	Morro do Chapéu do Piauí	6308
PI	22	669	Murici dos Portelas	6400
PI	22	670	Nazaré do Piauí	7800
PI	22	675	Nossa Senhora de Nazaré	3904
PI	22	680	Nossa Senhora dos Remédios	7453
PI	22	795	Nova Santa Rita	4254
PI	22	690	Novo Oriente do Piauí	6769
PI	22	695	Novo Santo Antônio	3144
PI	22	700	Oeiras	34339
PI	22	710	Olho D'Água do Piauí	2213
PI	22	720	Padre Marcos	7291
PI	22	730	Paes Landim	4157
PI	22	735	Pajeú do Piauí	2802
PI	22	740	Palmeira do Piauí	5358
PI	22	750	Palmeirais	12346
PI	22	755	Paquetá	4399
PI	22	760	Parnaguá	9498
PI	22	770	Parnaíba	135525
PI	22	775	Passagem Franca do Piauí	4183
PI	22	777	Patos do Piauí	5684
PI	22	779	Pau D'Arco do Piauí	3059
PI	22	780	Paulistana	16925
PI	22	785	Pavussu	3910
PI	22	790	Pedro II	36594
PI	22	793	Pedro Laurentino	2108
PI	22	800	Picos	70531
PI	22	810	Pimenteiras	11647
PI	22	820	Pio IX	16585
PI	22	830	Piracuruca	25593
PI	22	840	Piripiri	60762
PI	22	850	Porto	10796
PI	22	855	Porto Alegre do Piauí	2461
PI	22	860	Prata do Piauí	3203
PI	22	865	Queimada Nova	8513
PI	22	870	Redenção do Gurguéia	7970
PI	22	880	Regeneração	17686
PI	22	885	Riacho Frio	4378
PI	22	887	Ribeira do Piauí	3925
PI	22	890	Ribeiro Gonçalves	5718
PI	22	900	Rio Grande do Piauí	6260
PI	22	910	Santa Cruz do Piauí	5737
PI	22	915	Santa Cruz dos Milagres	3387
PI	22	920	Santa Filomena	6118
PI	22	930	Santa Luz	4848
PI	22	937	Santa Rosa do Piauí	5305
PI	22	935	Santana do Piauí	4705
PI	22	940	Santo Antônio de Lisboa	5171
PI	22	945	Santo Antônio dos Milagres	1928
PI	22	950	Santo Inácio do Piauí	3478
PI	22	955	São Braz do Piauí	4271
PI	22	960	São Félix do Piauí	3310
PI	22	965	São Francisco de Assis do Piauí	3862
PI	22	970	São Francisco do Piauí	6289
PI	22	975	São Gonçalo do Gurguéia	2349
PI	22	980	São Gonçalo do Piauí	4391
PI	22	985	São João da Canabrava	4201
PI	22	987	São João da Fronteira	4981
PI	22	990	São João da Serra	6546
PI	22	995	São João da Varjota	4406
PI	22	997	São João do Arraial	6101
PI	22	1000	São João do Piauí	18039
PI	22	1005	São José do Divino	5065
PI	22	1010	São José do Peixe	3811
PI	22	1020	São José do Piauí	6744
PI	22	1030	São Julião	5797
PI	22	1035	São Lourenço do Piauí	4325
PI	22	1037	São Luis do Piauí	2504
PI	22	1038	São Miguel da Baixa Grande	2040
PI	22	1039	São Miguel do Fidalgo	2956
PI	22	1040	São Miguel do Tapuio	18848
PI	22	1050	São Pedro do Piauí	12718
PI	22	1060	São Raimundo Nonato	27596
PI	22	1062	Sebastião Barros	4640
PI	22	1063	Sebastião Leal	3854
PI	22	1065	Sigefredo Pacheco	9133
PI	22	1070	Simões	13648
PI	22	1080	Simplício Mendes	11094
PI	22	1090	Socorro do Piauí	4598
PI	22	1093	Sussuapara	5223
PI	22	1095	Tamboril do Piauí	2361
PI	22	1097	Tanque do Piauí	2419
PI	22	1100	Teresina	740016
PI	22	1110	União	40546
PI	22	1120	Uruçuí	17377
PI	22	1130	Valença do Piauí	20287
PI	22	1135	Várzea Branca	5430
PI	22	1140	Várzea Grande	4485
PI	22	1150	Vera Mendes	2932
PI	22	1160	Vila Nova do Piauí	2922
PI	22	1170	Wall Ferraz	4052
CE	23	10	Abaiara	8489
CE	23	15	Acarapé	13503
CE	23	20	Acaraú	49697
CE	23	30	Acopiara	46691
CE	23	40	Aiuaba	14711
CE	23	50	Alcântaras	9746
CE	23	60	Altaneira	5872
CE	23	70	Alto Santo	15769
CE	23	75	Amontada	33842
CE	23	80	Antonina do Norte	6808
CE	23	90	Apuiarés	13176
CE	23	100	Aquiraz	63449
CE	23	110	Aracati	63318
CE	23	120	Aracoiaba	24391
CE	23	125	Ararendá	10153
CE	23	130	Araripe	20068
CE	23	140	Aratuba	13750
CE	23	150	Arneiroz	7570
CE	23	160	Assaré	21150
CE	23	170	Aurora	25358
CE	23	180	Baixio	5790
CE	23	185	Banabuiú	16554
CE	23	190	Barbalha	48841
CE	23	195	Barreira	17501
CE	23	200	Barro	20140
CE	23	205	Barroquinha	14130
CE	23	210	Baturité	30306
CE	23	220	Beberibe	43509
CE	23	230	Bela Cruz	28861
CE	23	240	Boa Viagem	50808
CE	23	250	Brejo Santo	39486
CE	23	260	Camocim	56377
CE	23	270	Campos Sales	26047
CE	23	280	Canindé	71237
CE	23	290	Capistrano	15188
CE	23	300	Caridade	16271
CE	23	310	Cariré	18800
CE	23	320	Caririaçu	26662
CE	23	330	Cariús	18628
CE	23	340	Carnaubal	15568
CE	23	350	Cascavel	59158
CE	23	360	Catarina	16307
CE	23	365	Catunda	9374
CE	23	370	Caucaia	268443
CE	23	380	Cedro	24300
CE	23	390	Chaval	12500
CE	23	393	Choró	12259
CE	23	395	Chorozinho	19383
CE	23	400	Coreaú	20489
CE	23	410	Crateús	71791
CE	23	420	Crato	107618
CE	23	423	Croatá	16312
CE	23	425	Cruz	20955
CE	23	426	Deputado Irapuan Pinheiro	8466
CE	23	427	Ererê	6274
CE	23	428	Eusébio	33833
CE	23	430	Farias Brito	20881
CE	23	435	Forquilha	17960
CE	23	440	Fortaleza	2219837
CE	23	445	Fortim	12579
CE	23	450	Frecheirinha	12280
CE	23	460	General Sampaio	4719
CE	23	465	Graça	14907
CE	23	470	Granja	49953
CE	23	480	Granjeiro	5411
CE	23	490	Groaíras	8880
CE	23	495	Guaiúba	20373
CE	23	500	Guaraciaba do Norte	36031
CE	23	510	Guaramiranga	5803
CE	23	520	Hidrolândia	17642
CE	23	523	Horizonte	37053
CE	23	526	Ibaretama	12836
CE	23	530	Ibiapina	22604
CE	23	533	Ibicuitinga	9611
CE	23	535	Icapuí	16555
CE	23	540	Icó	62953
CE	23	550	Iguatu	87712
CE	23	560	Independência	25521
CE	23	565	Ipaporanga	11331
CE	23	570	Ipaumirim	11593
CE	23	580	Ipu	39791
CE	23	590	Ipueiras	38875
CE	23	600	Iracema	12974
CE	23	610	Irauçuba	20066
CE	23	620	Itaiçaba	6764
CE	23	625	Itaitinga	30562
CE	23	630	Itapagé	42660
CE	23	640	Itapipoca	97968
CE	23	650	Itapiúna	16805
CE	23	655	Itarema	31357
CE	23	660	Itatira	15896
CE	23	670	Jaguaretama	18117
CE	23	680	Jaguaribara	8943
CE	23	690	Jaguaribe	35594
CE	23	700	Jaguaruana	30538
CE	23	710	Jardim	26929
CE	23	720	Jati	7350
CE	23	725	Jijoca de Jericoacoara	13390
CE	23	730	Juazeiro do Norte	220248
CE	23	740	Jucás	22954
CE	23	750	Lavras da Mangabeira	31298
CE	23	760	Limoeiro do Norte	51286
CE	23	763	Madalena	15328
CE	23	765	Maracanaú	184483
CE	23	770	Maranguape	91592
CE	23	780	Marco	20369
CE	23	790	Martinópole	9055
CE	23	800	Massapê	30812
CE	23	810	Mauriti	43503
CE	23	820	Meruoca	11527
CE	23	830	Milagres	27542
CE	23	835	Milhã	13460
CE	23	837	Miraíma	11704
CE	23	840	Missão Velha	33293
CE	23	850	Mombaça	41295
CE	23	860	Monsenhor Tabosa	16516
CE	23	870	Morada Nova	65555
CE	23	880	Moraújo	7209
CE	23	890	Morrinhos	18644
CE	23	900	Mucambo	14202
CE	23	910	Mulungu	9119
CE	23	920	Nova Olinda	12229
CE	23	930	Nova Russas	29523
CE	23	940	Novo Oriente	25944
CE	23	945	Ocara	21953
CE	23	950	Orós	22025
CE	23	960	Pacajus	46652
CE	23	970	Pacatuba	54720
CE	23	980	Pacoti	11103
CE	23	990	Pacujá	5789
CE	23	1000	Palhano	8212
CE	23	1010	Palmácia	9780
CE	23	1020	Paracuru	28929
CE	23	1025	Paraipaba	26655
CE	23	1030	Parambu	32770
CE	23	1040	Paramoti	11080
CE	23	1050	Pedra Branca	41151
CE	23	1060	Penaforte	7139
CE	23	1070	Pentecoste	32673
CE	23	1080	Pereiro	15316
CE	23	1085	Pindoretama	15685
CE	23	1090	Piquet Carneiro	13138
CE	23	1095	Pires Ferreira	8469
CE	23	1100	Poranga	11880
CE	23	1110	Porteiras	15791
CE	23	1120	Potengi	9346
CE	23	1123	Potiretama	5765
CE	23	1126	Quiterianópolis	18700
CE	23	1130	Quixadá	71380
CE	23	1135	Quixelô	15579
CE	23	1140	Quixeramobim	59172
CE	23	1150	Quixeré	17506
CE	23	1160	Redenção	25463
CE	23	1170	Reriutaba	22049
CE	23	1180	Russas	59583
CE	23	1190	Saboeiro	16387
CE	23	1195	Salitre	14194
CE	23	1220	Santa Quitéria	42775
CE	23	1200	Santana do Acaraú	26987
CE	23	1210	Santana do Cariri	17151
CE	23	1230	São Benedito	40566
CE	23	1240	São Gonçalo do Amarante	36938
CE	23	1250	São João do Jaguaribe	8783
CE	23	1260	São Luís do Curu	11684
CE	23	1270	Senador Pompeu	27182
CE	23	1280	Senador Sá	5695
CE	23	1290	Sobral	161123
CE	23	1300	Solonópole	17121
CE	23	1310	Tabuleiro do Norte	27517
CE	23	1320	Tamboril	25913
CE	23	1325	Tarrafas	9024
CE	23	1330	Tauá	52076
CE	23	1335	Tejuçuoca	13880
CE	23	1340	Tianguá	61028
CE	23	1350	Trairi	46249
CE	23	1355	Tururu	11831
CE	23	1360	Ubajara	27878
CE	23	1370	Umari	7338
CE	23	1375	Umirim	17766
CE	23	1380	Uruburetama	17060
CE	23	1390	Uruoca	11744
CE	23	1395	Varjota	17251
CE	23	1400	Várzea Alegre	35583
CE	23	1410	Viçosa do Ceará	46387
RN	24	10	Acari	11227
RN	24	20	Açu	48811
RN	24	30	Afonso Bezerra	10895
RN	24	40	Água Nova	2756
RN	24	50	Alexandria	13602
RN	24	60	Almino Afonso	5089
RN	24	70	Alto do Rodrigues	9762
RN	24	80	Angicos	11614
RN	24	90	Antônio Martins	6587
RN	24	100	Apodi	34805
RN	24	110	Areia Branca	22806
RN	24	120	Arês	11362
RN	24	130	Augusto Severo	9048
RN	24	140	Baía Formosa	7947
RN	24	145	Baraúna	19648
RN	24	150	Barcelona	4060
RN	24	160	Bento Fernandes	4761
RN	24	165	Bodó	2775
RN	24	170	Bom Jesus	8905
RN	24	180	Brejinho	10798
RN	24	185	Caiçara do Norte	5858
RN	24	190	Caiçara do Rio do Vento	2920
RN	24	200	Caicó	58341
RN	24	210	Campo Redondo	9170
RN	24	220	Canguaretama	27872
RN	24	230	Caraúbas	18507
RN	24	240	Carnaúba dos Dantas	6778
RN	24	250	Carnaubais	8329
RN	24	260	Ceará-Mirim	64584
RN	24	270	Cerro Corá	10905
RN	24	280	Coronel Ezequiel	5304
RN	24	290	Coronel João Pessoa	4698
RN	24	300	Cruzeta	8194
RN	24	310	Currais Novos	40910
RN	24	320	Doutor Severiano	6574
RN	24	330	Encanto	4814
RN	24	340	Equador	5700
RN	24	350	Espírito Santo	10840
RN	24	360	Extremoz	20546
RN	24	370	Felipe Guerra	5427
RN	24	375	Fernando Pedroza	2620
RN	24	380	Florânia	8964
RN	24	390	Francisco Dantas	2969
RN	24	400	Frutuoso Gomes	4567
RN	24	410	Galinhos	1873
RN	24	420	Goianinha	17696
RN	24	430	Governador Dix-Sept Rosado	12051
RN	24	440	Grossos	8452
RN	24	450	Guamaré	8584
RN	24	460	Ielmo Marinho	10489
RN	24	470	Ipanguaçu	12063
RN	24	480	Ipueira	1944
RN	24	485	Itajá	6562
RN	24	490	Itaú	5349
RN	24	500	Jaçanã	7849
RN	24	510	Jandaíra	6267
RN	24	520	Janduís	5516
RN	24	530	Januário Cicco	7903
RN	24	540	Japi	6382
RN	24	550	Jardim de Angicos	2719
RN	24	560	Jardim de Piranhas	12423
RN	24	570	Jardim do Seridó	12083
RN	24	580	João Câmara	29962
RN	24	590	João Dias	2584
RN	24	600	José da Penha	5987
RN	24	610	Jucurutu	17873
RN	24	615	Jundiá	3209
RN	24	620	Lagoa d'Anta	5746
RN	24	630	Lagoa de Pedras	6678
RN	24	640	Lagoa de Velhos	2795
RN	24	650	Lagoa Nova	12326
RN	24	660	Lagoa Salgada	6951
RN	24	670	Lajes	9549
RN	24	680	Lajes Pintadas	4545
RN	24	690	Lucrécia	3271
RN	24	700	Luís Gomes	9273
RN	24	710	Macaíba	57289
RN	24	720	Macau	25640
RN	24	725	Major Sales	2990
RN	24	730	Marcelino Vieira	8280
RN	24	740	Martins	7675
RN	24	750	Maxaranguape	8429
RN	24	760	Messias Targino	3782
RN	24	770	Montanhas	12437
RN	24	780	Monte Alegre	19506
RN	24	790	Monte das Gameleiras	2495
RN	24	800	Mossoró	218380
RN	24	810	Natal	734505
RN	24	820	Nísia Floresta	20114
RN	24	830	Nova Cruz	34630
RN	24	840	Olho-d'Água do Borges	4437
RN	24	850	Ouro Branco	4693
RN	24	860	Paraná	3659
RN	24	870	Paraú	4110
RN	24	880	Parazinho	4398
RN	24	890	Parelhas	19686
RN	24	325	Parnamirim	137604
RN	24	910	Passa e Fica	8709
RN	24	920	Passagem	2742
RN	24	930	Patu	11051
RN	24	940	Pau dos Ferros	25585
RN	24	950	Pedra Grande	4128
RN	24	960	Pedra Preta	2876
RN	24	970	Pedro Avelino	7282
RN	24	980	Pedro Velho	13678
RN	24	990	Pendências	11474
RN	24	1000	Pilões	3179
RN	24	1010	Poço Branco	12641
RN	24	1020	Portalegre	6828
RN	24	1025	Porto do Mangue	4304
RN	24	1030	Presidente Juscelino	7218
RN	24	1040	Pureza	6996
RN	24	1050	Rafael Fernandes	4440
RN	24	1060	Rafael Godeiro	2948
RN	24	1070	Riacho da Cruz	2690
RN	24	1080	Riacho de Santana	4246
RN	24	1090	Riachuelo	5748
RN	24	895	Rio do Fogo	9567
RN	24	1100	Rodolfo Fernandes	4301
RN	24	1110	Ruy Barbosa	3766
RN	24	1120	Santa Cruz	31849
RN	24	933	Santa Maria	3978
RN	24	1140	Santana do Matos	16318
RN	24	1142	Santana do Seridó	2349
RN	24	1150	Santo Antônio	20294
RN	24	1160	São Bento do Norte	3420
RN	24	1170	São Bento do Trairí	3245
RN	24	1180	São Fernando	3177
RN	24	1190	São Francisco do Oeste	3624
RN	24	1200	São Gonçalo do Amarante	74479
RN	24	1210	São João do Sabugi	5743
RN	24	1220	São José de Mipibu	36335
RN	24	1230	São José do Campestre	12015
RN	24	1240	São José do Seridó	3903
RN	24	1250	São Miguel	20489
RN	24	1255	São Miguel de Touros	7949
RN	24	1260	São Paulo do Potengi	14262
RN	24	1270	São Pedro	6725
RN	24	1280	São Rafael	8276
RN	24	1290	São Tomé	10658
RN	24	1300	São Vicente	5770
RN	24	1310	Senador Elói de Souza	5179
RN	24	1320	Senador Georgino Avelino	3436
RN	24	1330	Serra de São Bento	5781
RN	24	1335	Serra do Mel	8283
RN	24	1340	Serra Negra do Norte	7551
RN	24	1350	Serrinha	7358
RN	24	1355	Serrinha dos Pintos	4286
RN	24	1360	Severiano Melo	10617
RN	24	1370	Sítio Novo	4416
RN	24	1380	Taboleiro Grande	2020
RN	24	1390	Taipu	11758
RN	24	1400	Tangará	12519
RN	24	1410	Tenente Ananias	8737
RN	24	1415	Tenente Laurentino Cruz	4629
RN	24	1105	Tibau	3445
RN	24	1420	Tibau do Sul	8125
RN	24	1430	Timbaúba dos Batistas	2242
RN	24	1440	Touros	29280
RN	24	1445	Triunfo Potiguar	3666
RN	24	1450	Umarizal	11094
RN	24	1460	Upanema	11485
RN	24	1470	Várzea	4967
RN	24	1475	Venha-Ver	3532
RN	24	1480	Vera Cruz	8638
RN	24	1490	Viçosa	1566
RN	24	1500	Vila Flor	2577
PB	25	10	Água Branca	8414
PB	25	20	Aguiar	5297
PB	25	30	Alagoa Grande	28967
PB	25	40	Alagoa Nova	18737
PB	25	50	Alagoinha	11992
PB	25	53	Alcantil	5105
PB	25	57	Algodão de Jandaíra	2259
PB	25	60	Alhandra	16470
PB	25	73	Amparo	1941
PB	25	77	Aparecida	6062
PB	25	80	Araçagi	18037
PB	25	90	Arara	11925
PB	25	100	Araruna	16847
PB	25	110	Areia	25710
PB	25	115	Areia de Baraúnas	2171
PB	25	120	Areial	6031
PB	25	130	Aroeiras	19406
PB	25	135	Assunção	3059
PB	25	140	Baía da Traição	6720
PB	25	150	Bananeiras	21527
PB	25	153	Baraúna	3315
PB	25	160	Barra de Santa Rosa	13029
PB	25	157	Barra de Santana	8354
PB	25	170	Barra de São Miguel	5187
PB	25	180	Bayeux	89680
PB	25	190	Belém	16807
PB	25	200	Belém do Brejo do Cruz	6773
PB	25	205	Bernardino Batista	2633
PB	25	210	Boa Ventura	6718
PB	25	215	Boa Vista	5152
PB	25	220	Bom Jesus	2289
PB	25	230	Bom Sucesso	5076
PB	25	240	Bonito de Santa Fé	9269
PB	25	250	Boqueirão	15867
PB	25	270	Borborema	4845
PB	25	280	Brejo do Cruz	11761
PB	25	290	Brejo dos Santos	5888
PB	25	300	Caaporã	19164
PB	25	310	Cabaceiras	4279
PB	25	320	Cabedelo	45731
PB	25	330	Cachoeira dos Índios	7943
PB	25	340	Cacimba de Areia	3718
PB	25	350	Cacimba de Dentro	16637
PB	25	355	Cacimbas	7166
PB	25	360	Caiçara	7324
PB	25	370	Cajazeiras	55439
PB	25	375	Cajazeirinhas	2798
PB	25	380	Caldas Brandão	5207
PB	25	390	Camalaú	5509
PB	25	400	Campina Grande	362317
PB	25	1640	Campo de Santana	9174
PB	25	403	Capim	4215
PB	25	407	Caraúbas	3470
PB	25	410	Carrapateira	2221
PB	25	415	Casserengue	6783
PB	25	420	Catingueira	4653
PB	25	430	Catolé do Rocha	26940
PB	25	435	Caturité	4266
PB	25	440	Conceição	17671
PB	25	450	Condado	6305
PB	25	460	Conde	17680
PB	25	470	Congo	4651
PB	25	480	Coremas	15266
PB	25	485	Coxixola	1466
PB	25	490	Cruz do Espírito Santo	14382
PB	25	500	Cubati	6411
PB	25	510	Cuité	19774
PB	25	523	Cuité de Mamanguape	6199
PB	25	520	Cuitegi	7310
PB	25	527	Curral de Cima	5419
PB	25	530	Curral Velho	2562
PB	25	535	Damião	3690
PB	25	540	Desterro	7915
PB	25	560	Diamante	6828
PB	25	570	Dona Inês	11147
PB	25	580	Duas Estradas	3554
PB	25	590	Emas	3047
PB	25	600	Esperança	28286
PB	25	610	Fagundes	11618
PB	25	620	Frei Martinho	2973
PB	25	625	Gado Bravo	8476
PB	25	630	Guarabira	51608
PB	25	640	Gurinhém	13232
PB	25	650	Gurjão	2726
PB	25	660	Ibiara	6341
PB	25	260	Igaracy	6423
PB	25	670	Imaculada	11150
PB	25	680	Ingá	17375
PB	25	690	Itabaiana	24943
PB	25	700	Itaporanga	21398
PB	25	710	Itapororoca	14885
PB	25	720	Itatuba	9423
PB	25	730	Jacaraú	14238
PB	25	740	Jericó	7451
PB	25	750	João Pessoa	619049
PB	25	760	Juarez Távora	7052
PB	25	770	Juazeirinho	15116
PB	25	780	Junco do Seridó	6010
PB	25	790	Juripiranga	9698
PB	25	800	Juru	9944
PB	25	810	Lagoa	4652
PB	25	820	Lagoa de Dentro	7036
PB	25	830	Lagoa Seca	24679
PB	25	840	Lastro	3084
PB	25	850	Livramento	7726
PB	25	855	Logradouro	3429
PB	25	860	Lucena	10188
PB	25	870	Mãe d'Água	3906
PB	25	880	Malta	5622
PB	25	890	Mamanguape	39515
PB	25	900	Manaíra	10283
PB	25	905	Marcação	6373
PB	25	910	Mari	20655
PB	25	915	Marizópolis	5560
PB	25	920	Massaranduba	11627
PB	25	930	Mataraca	5607
PB	25	933	Matinhas	3992
PB	25	937	Mato Grosso	2473
PB	25	939	Maturéia	5087
PB	25	940	Mogeiro	13218
PB	25	950	Montadas	3997
PB	25	960	Monte Horebe	4124
PB	25	970	Monteiro	27821
PB	25	980	Mulungu	9293
PB	25	990	Natuba	10339
PB	25	1000	Nazarezinho	7241
PB	25	1010	Nova Floresta	9876
PB	25	1020	Nova Olinda	6511
PB	25	1030	Nova Palmeira	3626
PB	25	1040	Olho d'Água	7562
PB	25	1050	Olivedos	3152
PB	25	1060	Ouro Velho	2822
PB	25	1065	Parari	1445
PB	25	1070	Passagem	2046
PB	25	1080	Patos	93962
PB	25	1090	Paulista	11321
PB	25	1100	Pedra Branca	3719
PB	25	1110	Pedra Lavrada	6604
PB	25	1120	Pedras de Fogo	25932
PB	25	1272	Pedro Régis	4900
PB	25	1130	Piancó	14643
PB	25	1140	Picuí	18207
PB	25	1150	Pilar	10431
PB	25	1160	Pilões	7780
PB	25	1170	Pilõezinhos	5438
PB	25	1180	Pirpirituba	10168
PB	25	1190	Pitimbu	14866
PB	25	1200	Pocinhos	14960
PB	25	1203	Poço Dantas	3922
PB	25	1207	Poço de José de Moura	3403
PB	25	1210	Pombal	32312
PB	25	1220	Prata	3449
PB	25	1230	Princesa Isabel	18492
PB	25	1240	Puxinanã	12067
PB	25	1250	Queimadas	36764
PB	25	1260	Quixabá	1235
PB	25	1270	Remígio	14855
PB	25	1274	Riachão	2867
PB	25	1275	Riachão do Bacamarte	3983
PB	25	1276	Riachão do Poço	3912
PB	25	1278	Riacho de Santo Antônio	1354
PB	25	1280	Riacho dos Cavalos	7770
PB	25	1290	Rio Tinto	22433
PB	25	1300	Salgadinho	2847
PB	25	1310	Salgado de São Félix	11943
PB	25	1315	Santa Cecília	6814
PB	25	1320	Santa Cruz	6273
PB	25	1330	Santa Helena	6179
PB	25	1335	Santa Inês	3443
PB	25	1340	Santa Luzia	14217
PB	25	1370	Santa Rita	120353
PB	25	1380	Santa Teresinha	4688
PB	25	1350	Santana de Mangueira	5620
PB	25	1360	Santana dos Garrotes	7844
PB	25	1365	Santarém	2579
PB	25	1385	Santo André	2761
PB	25	1392	São Bentinho	3674
PB	25	1390	São Bento	27203
PB	25	1396	São Domingos de Pombal	2396
PB	25	1394	São Domingos do Cariri	2262
PB	25	1398	São Francisco	3505
PB	25	1400	São João do Cariri	4754
PB	25	70	São João do Rio do Peixe	17711
PB	25	1410	São João do Tigre	4551
PB	25	1420	São José da Lagoa Tapada	7086
PB	25	1430	São José de Caiana	5823
PB	25	1440	São José de Espinharas	4922
PB	25	1450	São José de Piranhas	17929
PB	25	1455	São José de Princesa	4912
PB	25	1460	São José do Bonfim	2844
PB	25	1465	São José do Brejo do Cruz	1537
PB	25	1470	São José do Sabugi	3882
PB	25	1480	São José dos Cordeiros	4000
PB	25	1445	São José dos Ramos	4930
PB	25	1490	São Mamede	7912
PB	25	1500	São Miguel de Taipu	6251
PB	25	1510	São Sebastião de Lagoa de Roça	10285
PB	25	1520	São Sebastião do Umbuzeiro	2924
PB	25	1530	Sapé	47315
PB	25	1540	Seridó	9366
PB	25	1550	Serra Branca	12253
PB	25	1560	Serra da Raiz	3380
PB	25	1570	Serra Grande	2909
PB	25	1580	Serra Redonda	7307
PB	25	1590	Serraria	6071
PB	25	1593	Sertãozinho	3635
PB	25	1597	Sobrado	6731
PB	25	1600	Solânea	30550
PB	25	1610	Soledade	12247
PB	25	1615	Sossêgo	2642
PB	25	1620	Sousa	63135
PB	25	1630	Sumé	14915
PB	25	1650	Taperoá	13153
PB	25	1660	Tavares	13425
PB	25	1670	Teixeira	11779
PB	25	1675	Tenório	2502
PB	25	1680	Triunfo	9191
PB	25	1690	Uiraúna	13564
PB	25	1700	Umbuzeiro	8965
PB	25	1710	Várzea	2017
PB	25	1720	Vieirópolis	4683
PB	25	550	Vista Serrana	3136
PB	25	1740	Zabelê	1886
PE	26	5	Abreu e Lima	91565
PE	26	10	Afogados da Ingazeira	33617
PE	26	20	Afrânio	15374
PE	26	30	Agrestina	20466
PE	26	40	Água Preta	29079
PE	26	50	Águas Belas	36280
PE	26	60	Alagoinha	12844
PE	26	70	Aliança	37133
PE	26	80	Altinho	21918
PE	26	90	Amaraji	21585
PE	26	100	Angelim	9155
PE	26	105	Araçoiaba	15903
PE	26	110	Araripina	73068
PE	26	120	Arcoverde	62825
PE	26	130	Barra de Guabiraba	11027
PE	26	140	Barreiros	38838
PE	26	150	Belém de Maria	10294
PE	26	160	Belém de São Francisco	19620
PE	26	170	Belo Jardim	70390
PE	26	180	Betânia	11322
PE	26	190	Bezerros	58473
PE	26	200	Bodocó	32409
PE	26	210	Bom Conselho	42276
PE	26	220	Bom Jardim	37058
PE	26	230	Bonito	38335
PE	26	240	Brejão	8960
PE	26	250	Brejinho	7252
PE	26	260	Brejo da Madre de Deus	39561
PE	26	270	Buenos Aires	11911
PE	26	280	Buíque	45441
PE	26	290	Cabo de Santo Agostinho	158435
PE	26	300	Cabrobó	27325
PE	26	310	Cachoeirinha	17292
PE	26	320	Caetés	24876
PE	26	330	Calçado	12190
PE	26	340	Calumbi	7121
PE	26	345	Camaragibe	134866
PE	26	350	Camocim de São Félix	15386
PE	26	360	Camutanga	7919
PE	26	370	Canhotinho	24992
PE	26	380	Capoeiras	19552
PE	26	390	Carnaíba	17530
PE	26	392	Carnaubeira da Penha	10241
PE	26	400	Carpina	65669
PE	26	410	Caruaru	262037
PE	26	415	Casinhas	13510
PE	26	420	Catende	31202
PE	26	430	Cedro	9666
PE	26	440	Chã de Alegria	11145
PE	26	450	Chã Grande	19019
PE	26	460	Condado	22501
PE	26	470	Correntes	17218
PE	26	480	Cortês	12721
PE	26	490	Cumaru	29485
PE	26	500	Cupira	22457
PE	26	510	Custódia	30205
PE	26	515	Dormentes	14714
PE	26	520	Escada	57657
PE	26	530	Exu	32524
PE	26	540	Feira Nova	18927
PE	26	545	Fernando de Noronha	2128
PE	26	550	Ferreiros	10685
PE	26	560	Flores	20615
PE	26	570	Floresta	25480
PE	26	580	Frei Miguelinho	12742
PE	26	590	Gameleira	24921
PE	26	600	Garanhuns	120781
PE	26	610	Glória do Goitá	27711
PE	26	620	Goiana	72656
PE	26	630	Granito	6144
PE	26	640	Gravatá	68491
PE	26	650	Iati	17503
PE	26	660	Ibimirim	23549
PE	26	670	Ibirajuba	7415
PE	26	680	Igarassu	85174
PE	26	690	Iguaraci	11538
PE	26	760	Ilha de Itamaracá	16753
PE	26	700	Inajá	13753
PE	26	710	Ingazeira	4596
PE	26	720	Ipojuca	62197
PE	26	730	Ipubi	23423
PE	26	740	Itacuruba	3758
PE	26	750	Itaíba	26727
PE	26	765	Itambé	35136
PE	26	770	Itapetim	14578
PE	26	775	Itapissuma	20896
PE	26	780	Itaquitinga	15144
PE	26	790	Jaboatão dos Guararapes	601426
PE	26	795	Jaqueira	11932
PE	26	800	Jataúba	14696
PE	26	805	Jatobá	13562
PE	26	810	João Alfredo	26940
PE	26	820	Joaquim Nabuco	15972
PE	26	825	Jucati	10036
PE	26	830	Jupi	12442
PE	26	840	Jurema	13963
PE	26	845	Lagoa do Carro	13534
PE	26	850	Lagoa do Itaenga	20943
PE	26	860	Lagoa do Ouro	10893
PE	26	870	Lagoa dos Gatos	15961
PE	26	875	Lagoa Grande	20060
PE	26	880	Lajedo	32733
PE	26	890	Limoeiro	56630
PE	26	900	Macaparana	22839
PE	26	910	Machados	9995
PE	26	915	Manari	13209
PE	26	920	Maraial	14617
PE	26	930	Mirandiba	13176
PE	26	1430	Moreilândia	10955
PE	26	940	Moreno	51324
PE	26	950	Nazaré da Mata	29825
PE	26	960	Olinda	373479
PE	26	970	Orobó	22811
PE	26	980	Orocó	10845
PE	26	990	Ouricuri	57521
PE	26	1000	Palmares	55382
PE	26	1010	Palmeirina	9794
PE	26	1020	Panelas	25566
PE	26	1030	Paranatama	10123
PE	26	1040	Parnamirim	19403
PE	26	1050	Passira	29131
PE	26	1060	Paudalho	46302
PE	26	1070	Paulista	272914
PE	26	1080	Pedra	20377
PE	26	1090	Pesqueira	57742
PE	26	1100	Petrolândia	28485
PE	26	1110	Petrolina	230342
PE	26	1120	Poção	11513
PE	26	1130	Pombos	23793
PE	26	1140	Primavera	11608
PE	26	1150	Quipapá	22358
PE	26	1153	Quixaba	6730
PE	26	1160	Recife	1449135
PE	26	1170	Riacho das Almas	18184
PE	26	1180	Ribeirão	41539
PE	26	1190	Rio Formoso	21130
PE	26	1200	Sairé	14183
PE	26	1210	Salgadinho	7395
PE	26	1220	Salgueiro	52488
PE	26	1230	Saloá	15042
PE	26	1240	Sanharó	16059
PE	26	1245	Santa Cruz	11449
PE	26	1247	Santa Cruz da Baixa Verde	10644
PE	26	1250	Santa Cruz do Capibaribe	63407
PE	26	1255	Santa Filomena	12528
PE	26	1260	Santa Maria da Boa Vista	38946
PE	26	1270	Santa Maria do Cambucá	11807
PE	26	1280	Santa Terezinha	10357
PE	26	1290	São Benedito do Sul	10602
PE	26	1300	São Bento do Una	46017
PE	26	1310	São Caitano	34231
PE	26	1320	São João	19919
PE	26	1330	São Joaquim do Monte	20379
PE	26	1340	São José da Coroa Grande	14484
PE	26	1350	São José do Belmonte	31786
PE	26	1360	São José do Egito	29635
PE	26	1370	São Lourenço da Mata	91357
PE	26	1380	São Vicente Ferrer	16389
PE	26	1390	Serra Talhada	70611
PE	26	1400	Serrita	17604
PE	26	1410	Sertânia	31688
PE	26	1420	Sirinhaém	33001
PE	26	1440	Solidão	5480
PE	26	1450	Surubim	51151
PE	26	1460	Tabira	24347
PE	26	1470	Tacaimbó	13193
PE	26	1480	Tacaratu	17042
PE	26	1485	Tamandaré	17802
PE	26	1500	Taquaritinga do Norte	20318
PE	26	1510	Terezinha	6197
PE	26	1520	Terra Nova	7695
PE	26	1530	Timbaúba	56832
PE	26	1540	Toritama	23250
PE	26	1550	Tracunhaém	12491
PE	26	1560	Trindade	22589
PE	26	1570	Triunfo	15038
PE	26	1580	Tupanatinga	21149
PE	26	1590	Tuparetama	7904
PE	26	1600	Venturosa	13755
PE	26	1610	Verdejante	8996
PE	26	1618	Vertente do Lério	8528
PE	26	1620	Vertentes	15104
PE	26	1630	Vicência	28989
PE	26	1640	Vitória de Santo Antão	119873
PE	26	1650	Xexéu	14211
AL	27	10	Água Branca	18766
AL	27	20	Anadia	18167
AL	27	30	Arapiraca	190999
AL	27	40	Atalaia	40970
AL	27	50	Barra de Santo Antônio	12177
AL	27	60	Barra de São Miguel	6680
AL	27	70	Batalha	15171
AL	27	80	Belém	5919
AL	27	90	Belo Monte	6770
AL	27	100	Boca da Mata	24656
AL	27	110	Branquinha	11960
AL	27	120	Cacimbinhas	9161
AL	27	130	Cajueiro	19055
AL	27	135	Campestre	5638
AL	27	140	Campo Alegre	41924
AL	27	150	Campo Grande	8943
AL	27	160	Canapi	17061
AL	27	170	Capela	18675
AL	27	180	Carneiros	6774
AL	27	190	Chã Preta	7668
AL	27	200	Coité do Nóia	12455
AL	27	210	Colônia Leopoldina	17652
AL	27	220	Coqueiro Seco	5208
AL	27	230	Coruripe	44422
AL	27	235	Craíbas	21415
AL	27	240	Delmiro Gouveia	43370
AL	27	250	Dois Riachos	11288
AL	27	255	Estrela de Alagoas	16500
AL	27	260	Feira Grande	21737
AL	27	270	Feliz Deserto	3920
AL	27	280	Flexeiras	11954
AL	27	290	Girau do Ponciano	29947
AL	27	300	Ibateguara	14997
AL	27	310	Igaci	25470
AL	27	320	Igreja Nova	21788
AL	27	330	Inhapi	18394
AL	27	340	Jacaré dos Homens	5925
AL	27	350	Jacuípe	7278
AL	27	360	Japaratinga	6821
AL	27	370	Jaramataia	6086
AL	27	375	Jequiá da Praia	12887
AL	27	380	Joaquim Gomes	20917
AL	27	390	Jundiá	4387
AL	27	400	Junqueiro	24171
AL	27	410	Lagoa da Canoa	20848
AL	27	420	Limoeiro de Anadia	25276
AL	27	430	Maceió	833261
AL	27	440	Major Isidoro	17719
AL	27	490	Mar Vermelho	4102
AL	27	450	Maragogi	22974
AL	27	460	Maravilha	14172
AL	27	470	Marechal Deodoro	38192
AL	27	480	Maribondo	15183
AL	27	500	Mata Grande	24728
AL	27	510	Matriz de Camaragibe	24621
AL	27	520	Messias	12290
AL	27	530	Minador do Negrão	4963
AL	27	540	Monteirópolis	7471
AL	27	550	Murici	23818
AL	27	560	Novo Lino	9496
AL	27	570	Olho d'Água das Flores	20209
AL	27	580	Olho d'Água do Casado	7195
AL	27	590	Olho d'Água Grande	4938
AL	27	600	Olivença	10419
AL	27	610	Ouro Branco	10231
AL	27	620	Palestina	4711
AL	27	630	Palmeira dos Índios	68532
AL	27	640	Pão de Açúcar	24950
AL	27	642	Pariconha	10440
AL	27	644	Paripueira	8288
AL	27	650	Passo de Camaragibe	13684
AL	27	660	Paulo Jacinto	7562
AL	27	670	Penedo	57992
AL	27	680	Piaçabuçu	16746
AL	27	690	Pilar	31611
AL	27	700	Pindoba	2753
AL	27	710	Piranhas	21175
AL	27	720	Poço das Trincheiras	13587
AL	27	730	Porto Calvo	24223
AL	27	740	Porto de Pedras	10369
AL	27	750	Porto Real do Colégio	18523
AL	27	760	Quebrangulo	12007
AL	27	770	Rio Largo	64317
AL	27	780	Roteiro	6888
AL	27	790	Santa Luzia do Norte	6513
AL	27	800	Santana do Ipanema	42621
AL	27	810	Santana do Mundaú	11433
AL	27	820	São Brás	6601
AL	27	830	São José da Laje	20876
AL	27	840	São José da Tapera	27593
AL	27	850	São Luís do Quitunde	29186
AL	27	860	São Miguel dos Campos	43071
AL	27	870	São Miguel dos Milagres	6063
AL	27	880	São Sebastião	30056
AL	27	890	Satuba	13264
AL	27	895	Senador Rui Palmeira	12519
AL	27	900	Tanque d'Arca	6358
AL	27	910	Taquarana	17096
AL	27	915	Teotônio Vilela	38399
AL	27	920	Traipu	23599
AL	27	930	União dos Palmares	58871
AL	27	940	Viçosa	26829
SE	28	10	Amparo de São Francisco	2243
SE	28	20	Aquidabã	18779
SE	28	30	Aracaju	473991
SE	28	40	Arauá	11211
SE	28	50	Areia Branca	15725
SE	28	60	Barra dos Coqueiros	18876
SE	28	67	Boquim	24435
SE	28	70	Brejo Grande	7186
SE	28	100	Campo do Brito	15544
SE	28	110	Canhoba	3986
SE	28	120	Canindé de São Francisco	19076
SE	28	130	Capela	26815
SE	28	140	Carira	18265
SE	28	150	Carmópolis	9893
SE	28	160	Cedro de São João	5432
SE	28	170	Cristinápolis	14970
SE	28	190	Cumbe	3714
SE	28	200	Divina Pastora	3397
SE	28	210	Estância	60082
SE	28	220	Feira Nova	5205
SE	28	230	Frei Paulo	12330
SE	28	240	Gararu	11552
SE	28	250	General Maynard	2453
SE	28	260	Gracho Cardoso	5591
SE	28	270	Ilha das Flores	8524
SE	28	280	Indiaroba	13477
SE	28	290	Itabaiana	79333
SE	28	300	Itabaianinha	36415
SE	28	310	Itabi	5246
SE	28	320	Itaporanga d'Ajuda	26567
SE	28	330	Japaratuba	14883
SE	28	340	Japoatã	13540
SE	28	350	Lagarto	85688
SE	28	360	Laranjeiras	24531
SE	28	370	Macambira	5977
SE	28	380	Malhada dos Bois	3346
SE	28	390	Malhador	11796
SE	28	400	Maruim	15616
SE	28	410	Moita Bonita	11079
SE	28	420	Monte Alegre de Sergipe	12007
SE	28	430	Muribeca	7189
SE	28	440	Neópolis	19228
SE	28	445	Nossa Senhora Aparecida	8215
SE	28	450	Nossa Senhora da Glória	27632
SE	28	460	Nossa Senhora das Dores	22740
SE	28	470	Nossa Senhora de Lourdes	6308
SE	28	480	Nossa Senhora do Socorro	145167
SE	28	490	Pacatuba	11544
SE	28	500	Pedra Mole	2732
SE	28	510	Pedrinhas	8060
SE	28	520	Pinhão	5415
SE	28	530	Pirambu	7764
SE	28	540	Poço Redondo	27256
SE	28	550	Poço Verde	20458
SE	28	560	Porto da Folha	26124
SE	28	570	Propriá	27868
SE	28	580	Riachão do Dantas	19667
SE	28	590	Riachuelo	8502
SE	28	600	Ribeirópolis	15735
SE	28	610	Rosário do Catete	7410
SE	28	620	Salgado	19330
SE	28	630	Santa Luzia do Itanhy	13388
SE	28	650	Santa Rosa de Lima	3644
SE	28	640	Santana do São Francisco	6198
SE	28	660	Santo Amaro das Brotas	10680
SE	28	670	São Cristóvão	68243
SE	28	680	São Domingos	9577
SE	28	690	São Francisco	2597
SE	28	700	São Miguel do Aleixo	3513
SE	28	710	Simão Dias	37784
SE	28	720	Siriri	7044
SE	28	730	Telha	2729
SE	28	740	Tobias Barreto	44349
SE	28	750	Tomar do Geru	13169
SE	28	760	Umbaúba	20004
BA	29	10	Abaíra	9133
BA	29	20	Abaré	14111
BA	29	30	Acajutiba	14622
BA	29	35	Adustina	14426
BA	29	40	Água Fria	14839
BA	29	60	Aiquara	5042
BA	29	70	Alagoinhas	132873
BA	29	80	Alcobaça	21894
BA	29	90	Almadina	7411
BA	29	100	Amargosa	31756
BA	29	110	Amélia Rodrigues	24419
BA	29	115	América Dourada	15958
BA	29	120	Anagé	28854
BA	29	130	Andaraí	13800
BA	29	135	Andorinha	15480
BA	29	140	Angical	14417
BA	29	150	Anguera	9039
BA	29	160	Antas	13418
BA	29	170	Antônio Cardoso	11681
BA	29	180	Antônio Gonçalves	8797
BA	29	190	Aporá	16985
BA	29	195	Apuarema	7268
BA	29	205	Araças	11462
BA	29	200	Aracatu	15497
BA	29	210	Araci	48056
BA	29	220	Aramari	9599
BA	29	225	Arataca	10718
BA	29	230	Aratuípe	8501
BA	29	240	Aurelino Leal	17446
BA	29	250	Baianópolis	11833
BA	29	260	Baixa Grande	20190
BA	29	265	Banzaê	11086
BA	29	270	Barra	45128
BA	29	280	Barra da Estiva	25954
BA	29	290	Barra do Choça	44179
BA	29	300	Barra do Mendes	17380
BA	29	310	Barra do Rocha	7734
BA	29	320	Barreiras	120321
BA	29	323	Barro Alto	12106
BA	29	327	Barrocas	12406
BA	29	340	Belmonte	19603
BA	29	350	Belo Campo	18361
BA	29	360	Biritinga	14645
BA	29	370	Boa Nova	22025
BA	29	380	Boa Vista do Tupim	18671
BA	29	390	Bom Jesus da Lapa	55581
BA	29	395	Bom Jesus da Serra	10560
BA	29	400	Boninal	12212
BA	29	405	Bonito	13284
BA	29	410	Boquira	22684
BA	29	420	Botuporã	12419
BA	29	430	Brejões	15829
BA	29	440	Brejolândia	8235
BA	29	450	Brotas de Macaúbas	12045
BA	29	460	Brumado	62616
BA	29	470	Buerarema	18756
BA	29	475	Buritirama	18903
BA	29	480	Caatiba	16729
BA	29	485	Cabaceiras do Paraguaçu	15762
BA	29	490	Cachoeira	30863
BA	29	500	Caculé	20871
BA	29	510	Caém	11605
BA	29	515	Caetanos	13585
BA	29	520	Caetité	46081
BA	29	530	Cafarnaum	16346
BA	29	540	Cairu	10609
BA	29	550	Caldeirão Grande	10465
BA	29	560	Camacan	29799
BA	29	570	Camaçari	171845
BA	29	580	Camamu	33832
BA	29	590	Campo Alegre de Lourdes	27919
BA	29	600	Campo Formoso	61908
BA	29	610	Canápolis	9799
BA	29	620	Canarana	21679
BA	29	630	Canavieiras	35807
BA	29	640	Candeal	9993
BA	29	650	Candeias	78643
BA	29	660	Candiba	12022
BA	29	670	Cândido Sales	29557
BA	29	680	Cansanção	32167
BA	29	682	Canudos	13761
BA	29	685	Capela do Alto Alegre	10795
BA	29	687	Capim Grosso	24802
BA	29	689	Caraíbas	17362
BA	29	690	Caravelas	20361
BA	29	700	Cardeal da Silva	8378
BA	29	710	Carinhanha	27631
BA	29	720	Casa Nova	57601
BA	29	730	Castro Alves	25306
BA	29	740	Catolândia	3054
BA	29	750	Catu	47426
BA	29	755	Caturama	8911
BA	29	760	Central	16517
BA	29	770	Chorrochó	10291
BA	29	780	Cícero Dantas	31719
BA	29	790	Cipó	14708
BA	29	800	Coaraci	27176
BA	29	810	Cocos	17954
BA	29	820	Conceição da Feira	17818
BA	29	830	Conceição do Almeida	18990
BA	29	840	Conceição do Coité	57154
BA	29	850	Conceição do Jacuípe	26886
BA	29	860	Conde	21326
BA	29	870	Condeúba	18078
BA	29	880	Contendas do Sincorá	4159
BA	29	890	Coração de Maria	24214
BA	29	900	Cordeiros	7673
BA	29	910	Coribe	15354
BA	29	920	Coronel João Sá	20198
BA	29	930	Correntina	31125
BA	29	940	Cotegipe	13562
BA	29	950	Cravolândia	5060
BA	29	960	Crisópolis	19512
BA	29	970	Cristópolis	12664
BA	29	980	Cruz das Almas	54562
BA	29	990	Curaçá	29671
BA	29	1000	Dário Meira	15583
BA	29	1005	Dias d'Ávila	48294
BA	29	1010	Dom Basílio	10574
BA	29	1020	Dom Macedo Costa	3715
BA	29	1030	Elísio Medrado	7864
BA	29	1040	Encruzilhada	35357
BA	29	1050	Entre Rios	39574
BA	29	50	Érico Cardoso	12428
BA	29	1060	Esplanada	28077
BA	29	1070	Euclides da Cunha	54321
BA	29	1072	Eunápolis	86976
BA	29	1075	Fátima	18427
BA	29	1077	Feira da Mata	6212
BA	29	1080	Feira de Santana	496625
BA	29	1085	Filadélfia	17236
BA	29	1090	Firmino Alves	5096
BA	29	1100	Floresta Azul	11125
BA	29	1110	Formosa do Rio Preto	18892
BA	29	1120	Gandu	27307
BA	29	1125	Gavião	4303
BA	29	1130	Gentio do Ouro	9979
BA	29	1140	Glória	14926
BA	29	1150	Gongogi	10853
BA	29	330	Governador Lomanto Júnior	8181
BA	29	1160	Governador Mangabeira	17019
BA	29	1165	Guajeru	13741
BA	29	1170	Guanambi	73019
BA	29	1180	Guaratinga	24083
BA	29	1185	Heliópolis	13472
BA	29	1190	Iaçu	29014
BA	29	1200	Ibiassucê	13024
BA	29	1210	Ibicaraí	28504
BA	29	1220	Ibicoara	15658
BA	29	1230	Ibicuí	15022
BA	29	1240	Ibipeba	13108
BA	29	1250	Ibipitanga	13456
BA	29	1260	Ibiquera	4212
BA	29	1270	Ibirapitanga	21208
BA	29	1280	Ibirapuã	6845
BA	29	1290	Ibirataia	25172
BA	29	1300	Ibitiara	13903
BA	29	1310	Ibititá	18035
BA	29	1320	Ibotirama	24334
BA	29	1330	Ichu	4961
BA	29	1340	Igaporã	14661
BA	29	1345	Igrapiúna	15437
BA	29	1350	Iguaí	25586
BA	29	1360	Ilhéus	221786
BA	29	1370	Inhambupe	30391
BA	29	1380	Ipecaetá	18805
BA	29	1390	Ipiaú	43279
BA	29	1400	Ipirá	61551
BA	29	1410	Ipupiara	8648
BA	29	1420	Irajuba	6364
BA	29	1430	Iramaia	17627
BA	29	1440	Iraquara	18613
[truncated: 3,565 more rows]
