# Supplementary material for: Forecasting dengue fever in Brazil: An assessment of climate conditions
Source: PLoS One. 2019 Aug 8;14(8):e0220106. doi: 10.1371/journal.pone.0220106 (PMC6687106; doi:10.1371/journal.pone.0220106)
Supplement: S1 File — (ZIP) [file pone.0220106.s003.zip › data and codes_submit/holdout dataset analysis/completed_climate_data/dados pedro/find_missing_days.m]

clear all;close all;clc
load('completed_Sao_Luis.mat')


dados_T = dados_T(1:5269);
dados_P = dados_P(1:5269);


mising_days_T = days(find(isnan(dados_T)))
mising_days_P = days(find(isnan(dados_P)))
