# Supplementary material for: Forecasting dengue fever in Brazil: An assessment of climate conditions
Source: PLoS One. 2019 Aug 8;14(8):e0220106. doi: 10.1371/journal.pone.0220106 (PMC6687106; doi:10.1371/journal.pone.0220106)
Supplement: S1 File — (ZIP) [file pone.0220106.s003.zip › data and codes_submit/holdout dataset analysis/heatmaps generator/rio de janeiro/old codes/RUN_ME_Script_Heatmaps_Generator_2013.m]

clear all;close all;clc
rng('shuffle')
load climate_and_epidemic_data_Rio_de_Janeiro.mat

%% Parameters for the simulation
num_of_heatmaps    = 11;                                         % num of heatmaps
num_of_years     = length(years_vec);                            % total number of years in our analysis
%num_of_train_years = num_of_years - 1;                           % num of train years
num_of_train_years = num_of_years;                           % num of train years
count_HM           = 0;                                          % heatmap counter
count_fail         = 0;                                          % fail counter

 %% Choose parameters for the heatmap
R1                  = 5;         % num of  p values in each SVM rectangle
R2                  = 6;         % num of t0 values in each SVM rectangle
num_iter            = 100;       % num of cross-validation iterations
p_svm               = 0.8;       % fraction of data for training in the SVM algorithm 
kernel              = 'linear';     % choose kernel

      
 
 %% THE CODE STARTS HERE 
 for j=1:num_of_heatmaps
%% Choose training years with shuffling procedure 
years_test = years_vec(j);
ind_train = setdiff([1:num_of_years],[j]);
years_train         = years_vec(ind_train);                         % chosen years
ind_train_dengue    = intersect(ind_dengue,ind_train);              % Dengue years indexes
ind_train_no_dengue = intersect(ind_no_dengue,ind_train);           % No Dengue years indexes


if length(ind_train_dengue)<3 || length(ind_train_no_dengue)<3  % if we have num of dengue years <3 or num of no dengue years <3, we abort the script
   count_fail = count_fail +1;                                  % fail indicator 

else
    count_HM = count_HM + 1 % count heatmap and continue the simulation
   
    % compute the SVM heatmap matrix
    SVM_heatmap_matrix  = fun_produce_shuffle_Heatmap_v2(clim_data,Days,vec_p,vec_t0,...,
                              R1,R2,num_iter,p_svm,kernel,ind_train_dengue,ind_train_no_dengue,...,
                              ind_train,years_train); 
                          
     %% Store the SVM heatmap information in a cell array.  
     Heatmaps_info{count_HM}.years_train = years_train;
     Heatmaps_info{count_HM}.years_test = years_test;
     Heatmaps_info{count_HM}.SVM_heatmap_matrix = SVM_heatmap_matrix;
% 
% SVM_heatmap_matrix_mod =  SVM_heatmap_matrix ;
% 
%  
%  fig = pcolor(SVM_heatmap_matrix_mod);
% ax = gca;
%  xlabel('t_0','Fontsize',15)
%  ylabel('p','Fontsize',15)
%   title
% str = sprintf('%d', years_test);
% title(str)
%  
% 
% 
% ax.XTick(1) = find(vec_t0 == 1062002); ax.XTick(2) = find(vec_t0 == 1082002);
%  ax.XTick(3) = find(vec_t0 == 1102002); ax.XTick(4) = find(vec_t0 == 1122002); ax.XTick(5) = find(vec_t0 == 1022003);
% 
% ax.XTickLabel = {'Jun','Aug',...
%                  'Oct',...
%                  'Dec','Feb',...
%                  };
% ax.XTickLabelRotation = 45;
% 
% 
% %Label Y axis and YTick Labels
% ax.YTick      = [find(vec_p==30);find(vec_p==60);find(vec_p==90)];
% ax.YTickLabel = {'30','60','90'};
%   a = get(gca,'XTickLabel');
%  set(gca,'XTickLabel',a,'FontName','Times','fontsize',16)
% 
% %Choose colormap, color bar and title
%  colormap parula
%  colorbar
%  shading flat
%  caxis([0 1]) % Manually adjust according to th_score value
%  
%  
 
 
end
 end

%% SAVE HEATMAPS INFORMATION
%save('Heatmaps_results_augmented_Rio_de_Janeiro_linear','Heatmaps_info','R1','R2','kernel')
