# Supplementary material for: Forecasting dengue fever in Brazil: An assessment of climate conditions
Source: PLoS One. 2019 Aug 8;14(8):e0220106. doi: 10.1371/journal.pone.0220106 (PMC6687106; doi:10.1371/journal.pone.0220106)
Supplement: S1 File — (ZIP) [file pone.0220106.s003.zip › data and codes_submit/training dataset analysis/data/Data INMET/João Pessoa_raw.ods]

## Sheet: Planilha1
--------------------
BDMEP - INMET
--------------------
Estação : JOAO PESSOA - PB (OMM: 82798)
Latitude (graus) : -7.1
Longitude (graus) : -34.86
Altitude (metros): 7.43
Estação Operante
Inicio de operação: 01/01/1912
Periodo solicitado dos dados: 01/01/2001 a 31/12/2012
Os dados listados abaixo são os que encontram-se digitados no BDMEP
Hora em UTC
--------------------
Obs.: Os dados aparecem separados por	(ponto e vírgula) no formato txt.
Para o formato planilha XLS, siga as instruções
--------------------
Estacao	Data	Hora	Precipitacao	TempMaxima	TempMinima	Temp Comp Media	Umidade Relativa Media
82798	01/01/2001	0		30		27.12
82798	01/01/2001	1200	0		23
82798	02/01/2001	0		30		27.8
82798	02/01/2001	1200	0		26
82798	03/01/2001	0		29.6		26.92
82798	03/01/2001	1200	0		23.2
82798	04/01/2001	0		29.8		27.58
82798	04/01/2001	1200	0		25.8
82798	05/01/2001	0		30.2		27.8
82798	05/01/2001	1200	0		25.6
82798	06/01/2001	0		30.4		28.16
82798	06/01/2001	1200	0		26
82798	07/01/2001	0		30.6		27.84
82798	07/01/2001	1200	0		26.2
82798	08/01/2001	0		30.8		27.8
82798	08/01/2001	1200	0		25.4
82798	09/01/2001	0		30.6		27.84
82798	09/01/2001	1200	0		25
82798	10/01/2001	0		31		27.72
82798	10/01/2001	1200	0.2		24.2
82798	11/01/2001	0		30.6		26.72
82798	11/01/2001	1200	2.2		24
82798	12/01/2001	0		29.8		27.44
82798	12/01/2001	1200	11.4		24.8
82798	13/01/2001	0		30		27.24
82798	13/01/2001	1200	5		24.2
82798	14/01/2001	0		30		27.36
82798	14/01/2001	1200	0		24.2
82798	15/01/2001	0		30.4		27.5
82798	15/01/2001	1200	0		24.7
82798	16/01/2001	0		30.2		27.24
82798	16/01/2001	1200	0.4		24.2
82798	17/01/2001	0		30.3		27.5
82798	17/01/2001	1200	0		25.8
82798	18/01/2001	0		29.8		27.12
82798	18/01/2001	1200	3		23.4
82798	19/01/2001	0		30.6		27.68
82798	19/01/2001	1200	2		25
82798	20/01/2001	0		30.2		27.6	70.25
82798	20/01/2001	1200	0		24.6
82798	21/01/2001	0		30.2		27.56
82798	21/01/2001	1200	0		24.2
82798	22/01/2001	0		30.6		27.72
82798	22/01/2001	1200	0		24.6
82798	23/01/2001	0		30.8		27.72
82798	23/01/2001	1200	0.2		24
82798	24/01/2001	0		30.4		27.2
82798	24/01/2001	1200	0.2		23.6
82798	25/01/2001	0		30.4		27.68
82798	25/01/2001	1200	0.6		24.8
82798	26/01/2001	0		30.4		27.56
82798	26/01/2001	1200	0.1		24.4
82798	27/01/2001	0		30.6		28.04
82798	27/01/2001	1200	0		26
82798	28/01/2001	0		30.6		28.08
82798	28/01/2001	1200	0		26.2
82798	29/01/2001	0		30.6		28
82798	29/01/2001	1200	0		26
82798	30/01/2001	0		30.6		27.48
82798	30/01/2001	1200	0		23.6
82798	31/01/2001	0		30.6		27.8
82798	31/01/2001	1200	0		24.2
82798	01/02/2001	0		30.8		27.68
82798	01/02/2001	1200	0		23.4
82798	02/02/2001	0		31		27.8	72.25
82798	02/02/2001	1200	0		23.6
82798	03/02/2001	0		30.6		28.12	73
82798	03/02/2001	1200	0		26.6
82798	04/02/2001	0		31		28.12	69.75
82798	04/02/2001	1200	0		25.4
82798	05/02/2001	0		30.4		27.88	71.75
82798	05/02/2001	1200	0		24.6
82798	06/02/2001	0		31		28.2	72.5
82798	06/02/2001	1200	0		25.8
82798	07/02/2001	0		31		28.24	76.5
82798	07/02/2001	1200	0		24.8
82798	08/02/2001	0		31		28
82798	08/02/2001	1200	2		25.4
82798	09/02/2001	0		31		28.36	67
82798	09/02/2001	1200	0		26.6
82798	10/02/2001	0		31.2		27.68	67.5
82798	10/02/2001	1200	0		23
82798	11/02/2001	0		30		27.44	74
82798	11/02/2001	1200	0		23
82798	12/02/2001	0		31		28	75
82798	12/02/2001	1200	0		25
82798	13/02/2001	0		31.4		28.24	71
82798	13/02/2001	1200	0		24.8
82798	14/02/2001	0		31		28	71.5
82798	14/02/2001	1200	0		25
82798	15/02/2001	0		30.4		27.36	70.25
82798	15/02/2001	1200	0		22.8
82798	16/02/2001	0		31.4		27.64	72.75
82798	16/02/2001	1200	0		23
82798	17/02/2001	0		31.2		27.96	73.5
82798	17/02/2001	1200	0		23
82798	18/02/2001	0		31.4		27.84	69.75
82798	18/02/2001	1200	0		23.2
82798	19/02/2001	0		31		27.44	74
82798	19/02/2001	1200	0		22.4
82798	20/02/2001	0		31.6		28.04	74
82798	20/02/2001	1200	0		25
82798	21/02/2001	0		31.2		28.2	72
82798	21/02/2001	1200	0		24.6
82798	22/02/2001	0		31.6		28.38	72.25
82798	22/02/2001	1200	0		25
82798	23/02/2001	0		32		28.84	75.5
82798	23/02/2001	1200	0.1		27
82798	24/02/2001	0		31.6		28.84	73.25
82798	24/02/2001	1200	0		26.8
82798	25/02/2001	0		31.4		29	70.5
82798	25/02/2001	1200	0		27.4
82798	26/02/2001	0		30.8		27.84	73.75
82798	26/02/2001	1200	5		24.8
82798	27/02/2001	0		30.6		28	75.75
82798	27/02/2001	1200	0		24
82798	28/02/2001	0		31.8		28.88	73.5
82798	28/02/2001	1200	0		27
82798	01/03/2001	0		31.2		27.44	83
82798	01/03/2001	1200	0.6		24.8
82798	02/03/2001	0		31.4		28.4	73.25
82798	02/03/2001	1200	2.2		25
82798	03/03/2001	0		31.4		28.96	72.25
82798	03/03/2001	1200	0		27.6
82798	04/03/2001	0		31.8		28.58	74
82798	04/03/2001	1200	0.7		25.1
82798	05/03/2001	0		31.4		28.72	72.25
82798	05/03/2001	1200	0		26.8
82798	06/03/2001	0		31.6		28.84	72
82798	06/03/2001	1200	0		26.6
82798	07/03/2001	0		31.4		29.16	72
82798	07/03/2001	1200	0		27.4
82798	08/03/2001	0		31.6		28.6	75.25
82798	08/03/2001	1200	0		25.2
82798	09/03/2001	0		31.2		26.92	85.75
82798	09/03/2001	1200	1		24.4
82798	10/03/2001	0		30.4		27.76	78
82798	10/03/2001	1200	24.6		24
82798	11/03/2001	0		30.6		28.24	77
82798	11/03/2001	1200	2.8		25
82798	12/03/2001	0		31		28.68	75.25
82798	12/03/2001	1200	0		26
82798	13/03/2001	0		31		27.4	81.5
82798	13/03/2001	1200	4.6		25.6
82798	14/03/2001	0		29		25.64	85.75
82798	14/03/2001	1200	11.2		22.4
82798	15/03/2001	0		30.6		27.24	70
82798	15/03/2001	1200	1.2		21.6
82798	16/03/2001	0		30.6		27.2	71
82798	16/03/2001	1200	0		21.8
82798	17/03/2001	0		30.8		27.64	70
82798	17/03/2001	1200	0		22.8
82798	18/03/2001	0		30.4		26.6	80.25
82798	18/03/2001	1200	4.3		21.4
82798	19/03/2001	0		30.6		27.28	65.75
82798	19/03/2001	1200	0		20.8
82798	20/03/2001	0		30.8		28.02	75
82798	20/03/2001	1200	0		23.4
82798	21/03/2001	0		31.4		28.56	74
82798	21/03/2001	1200	0.6		25.6
82798	22/03/2001	0		30.8		27.92	73.5
82798	22/03/2001	1200	15.7		24.6
82798	23/03/2001	0		30.6		27.8	67.5
82798	23/03/2001	1200	0		23.2
82798	24/03/2001	0		31		27.76	70.5
82798	24/03/2001	1200	0		22.4
82798	25/03/2001	0		31.4		27.96	74.25
82798	25/03/2001	1200	0		22
82798	26/03/2001	0		30.4		27.12	86
82798	26/03/2001	1200	15		24.2
82798	27/03/2001	0		30.2		26.92	83.25
82798	27/03/2001	1200	33.8		23.6
82798	28/03/2001	0		29.8		26.14	89.75
82798	28/03/2001	1200	38.4		23.9
82798	29/03/2001	0		30.4		27.96	74.75
82798	29/03/2001	1200	18.3		24
82798	30/03/2001	0		30.8		27.36	79.25
82798	30/03/2001	1200	0		23.4
82798	31/03/2001	0		30		26.56	83.75
82798	31/03/2001	1200	22		23.4
82798	01/04/2001	0		29.4		26.12	87.25
82798	01/04/2001	1200	0.2		23.8
82798	02/04/2001	0		30		26.64	86.5
82798	02/04/2001	1200	17.9		21.8
82798	03/04/2001	0		30.6		27.56	73
82798	03/04/2001	1200	32.4		24
82798	04/04/2001	0		30		26.28	78.25
82798	04/04/2001	1200	0		22.2
82798	05/04/2001	0		30.6		27.6	71.75
82798	05/04/2001	1200	0		22.2
82798	06/04/2001	0		30.8		27.48	77.25
82798	06/04/2001	1200	0.2		23.8
82798	07/04/2001	0		30.8		28.16	75.25
82798	07/04/2001	1200	0		25.8
82798	08/04/2001	0		30.4		27.72	70
82798	08/04/2001	1200	0.6		24.2
82798	09/04/2001	0		30.6		27.74	69.5
82798	09/04/2001	1200	0		22.8
82798	10/04/2001	0		31		27.6	70.75
82798	10/04/2001	1200	0		22
82798	11/04/2001	0		28		24.72	95.75
82798	11/04/2001	1200	2.8		22.4
82798	12/04/2001	0		28		25.56	92.75
82798	12/04/2001	1200	48		21.6
82798	13/04/2001	0		29.8		27.4	83.75
82798	13/04/2001	1200	8.7		24.4
82798	14/04/2001	0		30.4		26.88	85
82798	14/04/2001	1200	0		23
82798	15/04/2001	0		27		24.8	93
82798	15/04/2001	1200	8.7		22.4
82798	16/04/2001	0		30		26	88
82798	16/04/2001	1200	19		21.4
82798	17/04/2001	0		30.2		26.92	82.25
82798	17/04/2001	1200	13.2		23.6
82798	18/04/2001	0		29.8		26.88	75.75
82798	18/04/2001	1200	0		22.6
82798	19/04/2001	0		29.7		27.26	74.75
82798	19/04/2001	1200	0		23.8
82798	20/04/2001	0		29.8		26.96	80
82798	20/04/2001	1200	0.4		23.2
82798	21/04/2001	0		30.6		27.52	74.5
82798	21/04/2001	1200	22.8		22
82798	22/04/2001	0		30.4		27.44	74.25
82798	22/04/2001	1200	0		21.6
82798	23/04/2001	0		30.4		26.12	82.25
82798	23/04/2001	1200	0		23.6
82798	24/04/2001	0		30.2		27.2	76.5
82798	24/04/2001	1200	9.8		22.6
82798	25/04/2001	0		30.4		27.08	82.25
82798	25/04/2001	1200	3.2		24.9
82798	26/04/2001	0		30.4		27.16	79.25
82798	26/04/2001	1200	4.1		23.6
82798	27/04/2001	0		30.6		26.8	80.5
82798	27/04/2001	1200	0.2		22.8
82798	28/04/2001	0		28.2		24.64	95.25
82798	28/04/2001	1200	17.6		22.4
82798	29/04/2001	0		29.6		26.16	82.75
82798	29/04/2001	1200	56.8		22
82798	30/04/2001	0		30		26.32	75.75
82798	30/04/2001	1200	0.6		21.2
82798	01/05/2001	0		30.2		26.96	76.75
82798	01/05/2001	1200	0		21.8
82798	02/05/2001	0		30.6		27.2	73.25
82798	02/05/2001	1200	0.6		21.4
82798	03/05/2001	0		30.6		27.28	75
82798	03/05/2001	1200	0		22.8
82798	04/05/2001	0		29.8		27.12	77
82798	04/05/2001	1200	0.8		22.6
82798	05/05/2001	0		30.2		26.48	79.75
82798	05/05/2001	1200	0.1		22
82798	06/05/2001	0		30		26.6	81.75
82798	06/05/2001	1200	3.7		21.2
82798	07/05/2001	0		30.6		27.44	79.75
82798	07/05/2001	1200	0		23
82798	08/05/2001	0		30.8		27.88	80.5
82798	08/05/2001	1200	0		24.6
82798	09/05/2001	0		30.4		27.96	74.25
82798	09/05/2001	1200	0		24.6
82798	10/05/2001	0		30.4		27.6	75
82798	10/05/2001	1200	0		23.4
82798	11/05/2001	0		30.4		27.6	78
82798	11/05/2001	1200	0		23.2
82798	12/05/2001	0		30.8		27.92	79
82798	12/05/2001	1200	0.4		23.8
82798	13/05/2001	0		30.6		27.84	75.25
82798	13/05/2001	1200	0		24
82798	14/05/2001	0		30.4		27.84	70
82798	14/05/2001	1200	0		25
82798	15/05/2001	0		30.6		27.56	75.75
82798	15/05/2001	1200	0.3		23
82798	16/05/2001	0		30.8		27.76	70.75
82798	16/05/2001	1200	0		23.8
82798	17/05/2001	0		30.4		27.12	71.5
82798	17/05/2001	1200	0		22
82798	18/05/2001	0		30		26.84	73
82798	18/05/2001	1200	0		20.2
82798	19/05/2001	0		30.4		27.6	71.75
82798	19/05/2001	1200	0		23.2
82798	20/05/2001	0		30.4		27.44	71
82798	20/05/2001	1200	0.2		24.2
82798	21/05/2001	0		31.2		26.96	68
82798	21/05/2001	1200	0		21.2
82798	22/05/2001	0		31		26.88	70
82798	22/05/2001	1200	0		20.6
82798	23/05/2001	0		30.4		27.04	73.75
82798	23/05/2001	1200	0		22.4
82798	24/05/2001	0		30.6		27.16	73
82798	24/05/2001	1200	0.9		21.8
82798	25/05/2001	0		30.2		26.84	78
82798	25/05/2001	1200	20.8		22.8
82798	26/05/2001	0		30		27.04	72.75
82798	26/05/2001	1200	1.5		21.6
82798	27/05/2001	0		30		27.08	72.5
82798	27/05/2001	1200	0		21.8
82798	28/05/2001	0		30.2		27.12	75
82798	28/05/2001	1200	0		21.2
82798	29/05/2001	0		30.2		27.56	75.75
82798	29/05/2001	1200	9.4		24.2
82798	30/05/2001	0		30.2		26.28	87.25
82798	30/05/2001	1200	0.1		23.2
82798	31/05/2001	0		29.8		27.08	76.5
82798	31/05/2001	1200	9		23.4
82798	01/06/2001	0		29.6		25.72	87.5
82798	01/06/2001	1200	36.4		23.2
82798	02/06/2001	0		29.3		26.26	78.75
82798	02/06/2001	1200	2		22.8
82798	03/06/2001	0		29.4		26.08	81.25
82798	03/06/2001	1200	8.4		22.2
82798	04/06/2001	0		29.6		25.34	84
82798	04/06/2001	1200	10.4		21.9
82798	05/06/2001	0		30		25.56	84.25
82798	05/06/2001	1200	43.2		22
82798	06/06/2001	0		29.4		25.8
82798	06/06/2001	1200	7.9		21.4
82798	07/06/2001	0		27.8		25.4	77
82798	07/06/2001	1200	16.4		20.8
82798	08/06/2001	0		29.6		25.68
82798	08/06/2001	1200	8.2		21.8
82798	09/06/2001	0		30		26.12	79.5
82798	09/06/2001	1200	0.3		22
82798	10/06/2001	0		29		25.54	80.5
82798	10/06/2001	1200	12.4		22.7
82798	11/06/2001	0		29.4		25.96	76.5
82798	11/06/2001	1200	5.8		21.4
82798	12/06/2001	0		29.4		26.08	79
82798	12/06/2001	1200	0.1		21.8
82798	13/06/2001	0		29.6		26.04	76.5
82798	13/06/2001	1200	0		21.8
82798	14/06/2001	0		26.8		23.64	89.5
82798	14/06/2001	1200	15.2		21.6
82798	15/06/2001	0		28.8		24.64	85
82798	15/06/2001	1200	14.6		21
82798	16/06/2001	0		29.2		26.08	77
82798	16/06/2001	1200	0.5		21
82798	17/06/2001	0		29		26.4	76.5
82798	17/06/2001	1200	1.1		23.6
82798	18/06/2001	0		29.2		25.92	79.25
82798	18/06/2001	1200	0.1		23
82798	19/06/2001	0		29		25.32	80
82798	19/06/2001	1200	0		22
82798	20/06/2001	0		28.2		24.72	84.75
82798	20/06/2001	1200	1.6		22.6
82798	21/06/2001	0		29.2		25	86
82798	21/06/2001	1200	4.1		22
82798	22/06/2001	0		29		25.64	81.75
82798	22/06/2001	1200	4.8		22.8
82798	23/06/2001	0		28.6		23.96	85.25
82798	23/06/2001	1200	9.2		21.4
82798	24/06/2001	0		28.6		24.96	81
82798	24/06/2001	1200	0.3		21
82798	25/06/2001	0		29.2		25.52	79.5
82798	25/06/2001	1200	0.2		22.2
82798	26/06/2001	0		28.8		25.4	93.5
82798	26/06/2001	1200	1.6		22.6
82798	27/06/2001	0		29		25.24	86.75
82798	27/06/2001	1200	30.1		23.2
82798	28/06/2001	0		29		25.84	80.5
82798	28/06/2001	1200	5.4		22.4
82798	29/06/2001	0		29.4		25.16	84
82798	29/06/2001	1200	0		22.2
82798	30/06/2001	0		28.8		24.88	88.25
82798	30/06/2001	1200	14.6		22.6
82798	01/07/2001	0		29		25.48
82798	01/07/2001	1200	4.4		21.4
82798	02/07/2001	0		28.2		25.32
82798	02/07/2001	1200	4.8		22.2
82798	03/07/2001	0		29		26.04
82798	03/07/2001	1200	0		21.4
82798	04/07/2001	0		29		25.72
82798	04/07/2001	1200	2.5		22.2
82798	05/07/2001	0		29		25.04
82798	05/07/2001	1200	0.2		21.8
82798	06/07/2001	0		28.8		26.24
82798	06/07/2001	1200	14.6		22.2
82798	07/07/2001	0		29		26.24
82798	07/07/2001	1200	0.8		22
82798	08/07/2001	0		28.6		25.8
82798	08/07/2001	1200	8		23.6
82798	09/07/2001	0		28		25.2
82798	09/07/2001	1200	5.6		22.4
82798	10/07/2001	0		28.4		24.92
82798	10/07/2001	1200	0.3		21.8
82798	11/07/2001	0		29		25.24
82798	11/07/2001	1200	0.7		21.8
82798	12/07/2001	0		27.8		24.72
82798	12/07/2001	1200	15.8		23.2
82798	13/07/2001	0		28.6		25.44
82798	13/07/2001	1200	9.2		23
82798	14/07/2001	0		29		24.92
82798	14/07/2001	1200	1.4		21.4
82798	15/07/2001	0		28.4		25.12
82798	15/07/2001	1200	3.4		21.2
82798	16/07/2001	0		28.2		24.6
82798	16/07/2001	1200	4.6		21.8
82798	17/07/2001	0		28.8		26.24
82798	17/07/2001	1200	7.8		22
82798	18/07/2001	0		29		25.8
82798	18/07/2001	1200	1.4		23.4
82798	19/07/2001	0		26.2		23.64
82798	19/07/2001	1200	8.5		22.2
82798	20/07/2001	0		28		24.88
82798	20/07/2001	1200	20.6		21.8
82798	21/07/2001	0		28.2		25.6
82798	21/07/2001	1200	14		21.8
82798	22/07/2001	0		28.6		24.8
82798	22/07/2001	1200	1		20.6
82798	23/07/2001	0		29		26.08
82798	23/07/2001	1200	0.1		23.4
82798	24/07/2001	0		28.4		24.76
82798	24/07/2001	1200	0.1		22
82798	25/07/2001	0		29		25.6
82798	25/07/2001	1200	0		21.4
82798	26/07/2001	0		28.8		25.28
82798	26/07/2001	1200	13.6		21.8
82798	27/07/2001	0		28.6		24.36
82798	27/07/2001	1200	0		21.6
82798	28/07/2001	0		28.4		25.12
82798	28/07/2001	1200	30.1		21.4
82798	29/07/2001	0		27.8		24.08
82798	29/07/2001	1200	7.4		21.6
82798	30/07/2001	0		28.2		25.6
82798	30/07/2001	1200	3.6		21.6
82798	31/07/2001	0		28.4		25.76
82798	31/07/2001	1200	0.2		22.4
82798	01/08/2001	0		28.8		25.4
82798	01/08/2001	1200	0		21
82798	02/08/2001	0		28.6		24.12
82798	02/08/2001	1200	0.2		21.6
82798	03/08/2001	0		28.4		25.08
82798	03/08/2001	1200	7.8		21.4
82798	04/08/2001	0		28.8		25.36
82798	04/08/2001	1200	0		21
82798	05/08/2001	0		28		24.44
82798	05/08/2001	1200	0.2		20.2
82798	06/08/2001	0		28.2		24.24
82798	06/08/2001	1200	0.3		20.6
82798	07/08/2001	0		27.4		24.16
82798	07/08/2001	1200	0.2		21
82798	08/08/2001	0		28.2		26.32
82798	08/08/2001	1200	2.6		22
82798	09/08/2001	0		28.2		25.44
82798	09/08/2001	1200	0		23.8
82798	10/08/2001	0		28.4		25.16
82798	10/08/2001	1200	1.8		22.8
82798	11/08/2001	0		28.4		24.64
82798	11/08/2001	1200	0.2		21.2
82798	12/08/2001	0		28.6		25.16
82798	12/08/2001	1200	4.5		21.4
82798	13/08/2001	0		28.2		24.96
82798	13/08/2001	1200	9.6		20.8
82798	14/08/2001	0		28.4		24.76
82798	14/08/2001	1200	0		20.6
82798	15/08/2001	0		28		24.48
82798	15/08/2001	1200	7.2		22.4
82798	16/08/2001	0		28		24.2
82798	16/08/2001	1200	4.5		21.6
82798	17/08/2001	0		28.2		24.96
82798	17/08/2001	1200	1.4		20.4
82798	18/08/2001	0		28.4		25.36
82798	18/08/2001	1200	0		20.8
82798	19/08/2001	0		28.6		26.04
82798	19/08/2001	1200	1.8		23
82798	20/08/2001	0		28.6		24.88
82798	20/08/2001	1200	4.6		22.6
82798	21/08/2001	0		28.6		25.6
82798	21/08/2001	1200	0.8		21.2
82798	22/08/2001	0		27.8		25.2
82798	22/08/2001	1200	0.2		22
82798	23/08/2001	0		29		26.04
82798	23/08/2001	1200	4		23.2
82798	24/08/2001	0		28.8		25.52
82798	24/08/2001	1200	0		21.6
82798	25/08/2001	0		28.6		25.68
82798	25/08/2001	1200	3.1		23.4
82798	26/08/2001	0		28.6		25.88
82798	26/08/2001	1200	0.4		23
82798	27/08/2001	0		28.8		25.04
82798	27/08/2001	1200	0		21.8
82798	28/08/2001	0		28.4		25.6
82798	28/08/2001	1200	2.1		23
82798	29/08/2001	0		29.2		26.04
82798	29/08/2001	1200	0		23.6
82798	30/08/2001	0		28.8		25.64
82798	30/08/2001	1200	4.4		22
82798	31/08/2001	0		29		26.04
82798	31/08/2001	1200	0.2		23.6
82798	01/09/2001	0		28.4		24.96
82798	01/09/2001	1200	2.8		22.6
82798	02/09/2001	0		27.6		24.88
82798	02/09/2001	1200	17.7		22
82798	03/09/2001	0		28.8		25.56
82798	03/09/2001	1200	7.2		23
82798	04/09/2001	0		28.4		25.52
82798	04/09/2001	1200	6.8		22.8
82798	05/09/2001	0		28.6		26.12
82798	05/09/2001	1200	0.3		24.6
82798	06/09/2001	0		29		25.36
82798	06/09/2001	1200	0		21
82798	07/09/2001	0		28.6		25.12
82798	07/09/2001	1200	0		20.4
82798	08/09/2001	0		28.8		25.64
82798	08/09/2001	1200	0		20.6
82798	09/09/2001	0		28.8		25.92
82798	09/09/2001	1200	0.9		21.6
82798	10/09/2001	0		29		26.64
82798	10/09/2001	1200	0		25.2
82798	11/09/2001	0		28.8		26.28
82798	11/09/2001	1200	0		25.2
82798	12/09/2001	0		29		26.64
82798	12/09/2001	1200	0		25
82798	13/09/2001	1200	0
82798	14/09/2001	1200	0
82798	15/09/2001	1200	0
82798	16/09/2001	1200	0
82798	17/09/2001	1200	0
82798	18/09/2001	1200	0
82798	19/09/2001	1200	0
82798	20/09/2001	1200	0
82798	21/09/2001	1200	0
82798	22/09/2001	0		30		25.96
82798	22/09/2001	1200	3		21
82798	23/09/2001	0		29.2		25.92
82798	23/09/2001	1200	0		21.2
82798	24/09/2001	0		29.2		26.04
82798	24/09/2001	1200	0.2		20.8
82798	25/09/2001	0		28.8		25.76
82798	25/09/2001	1200	3.6		24
82798	26/09/2001	0		29		26.4
82798	26/09/2001	1200	0.6		23
82798	27/09/2001	0		29.4		27.16
82798	27/09/2001	1200	0		25.2
82798	28/09/2001	0		29.8		27
82798	28/09/2001	1200	0.2		25
82798	29/09/2001	0		30.2		27
82798	29/09/2001	1200	0		24.4
82798	30/09/2001	0		30		26.76
82798	30/09/2001	1200	0.7		23.8
82798	01/10/2001	0		30		26.72
82798	01/10/2001	1200	0		22.6
82798	02/10/2001	0		29.6		27.2
82798	02/10/2001	1200	0		25.2
82798	03/10/2001	0		29.6		27.2
82798	03/10/2001	1200	0		25.6
82798	04/10/2001	0		29.6		27.24
82798	04/10/2001	1200	0		25.4
82798	05/10/2001	0		29.6		26.56
82798	05/10/2001	1200	0.7		23.4
82798	06/10/2001	0		29.6		26.92
82798	06/10/2001	1200	0.2		25.8
82798	07/10/2001	0		29.8		27.44
82798	07/10/2001	1200	0		25.6
82798	08/10/2001	0		30		26.88
82798	08/10/2001	1200	0.7		22.4
82798	09/10/2001	0		30.4		27.28
82798	09/10/2001	1200	0		24
82798	10/10/2001	0		29.6		27.56
82798	10/10/2001	1200	0		25.8
82798	11/10/2001	0		29.8		27.56
82798	11/10/2001	1200	0		25.8
82798	12/10/2001	0		29.8		27.64
82798	12/10/2001	1200	0		26
82798	13/10/2001	0		29.8		27.6
82798	13/10/2001	1200	0		26.4
82798	14/10/2001	0		30		27.6
82798	14/10/2001	1200	0		25.8
82798	15/10/2001	0		29.6		27.48
82798	15/10/2001	1200	2.6		25.2
82798	16/10/2001	0		30		27.72
82798	16/10/2001	1200	0		25.8
82798	17/10/2001	0		30.2		27.56
82798	17/10/2001	1200	0.1		25.2
82798	18/10/2001	0		30.4		27.76
82798	18/10/2001	1200	0		26
82798	19/10/2001	0		30.2		27.64
82798	19/10/2001	1200	0		26.2
82798	20/10/2001	0		30.2		27.76
82798	20/10/2001	1200	0.1		26
82798	21/10/2001	0		30		27.6
82798	21/10/2001	1200	0		26
82798	22/10/2001	0		30		27.52
82798	22/10/2001	1200	0		25.6
82798	23/10/2001	0		30.4		27.84
82798	23/10/2001	1200	0		26
82798	24/10/2001	0		30.2		27.08
82798	24/10/2001	1200	0		22.8
82798	25/10/2001	0		30.2		26.96
82798	25/10/2001	1200	0		24.2
82798	26/10/2001	0		29.6		26.56
82798	26/10/2001	1200	0		21.6
82798	27/10/2001	0		28.8		26.12
82798	27/10/2001	1200	2.8		22.6
82798	28/10/2001	0		27.4		24.8
82798	28/10/2001	1200	2.6		23.2
82798	29/10/2001	0		29.8		26.92
82798	29/10/2001	1200	12.2		22.8
82798	30/10/2001	0		29.8		27.36
82798	30/10/2001	1200	0.3		25.4
82798	31/10/2001	0		30		27.48
82798	31/10/2001	1200	0		25.8
82798	01/11/2001	0		30.2		27.56
82798	01/11/2001	1200	0		25.2
82798	02/11/2001	0		29.8		27.52
82798	02/11/2001	1200	0		25.8
82798	03/11/2001	0		30		27.76
82798	03/11/2001	1200	0		26.4
82798	04/11/2001	0		30.2		27.88
82798	04/11/2001	1200	0		26.2
82798	05/11/2001	0		30.2		27.72
82798	05/11/2001	1200	0		25.8
82798	06/11/2001	0		30.2		27.88
82798	06/11/2001	1200	0		26.4
82798	07/11/2001	0		30.2		27.72
82798	07/11/2001	1200	0		26.2
82798	08/11/2001	0		30.4		27.4
82798	08/11/2001	1200	0.1		23
82798	09/11/2001	0		30.2		27.36
82798	09/11/2001	1200	0.3		24.6
82798	10/11/2001	0		30.8		27.4
82798	10/11/2001	1200	0		23.6
82798	11/11/2001	0		30.4		27.12
82798	11/11/2001	1200	0		22.8
82798	12/11/2001	0		30.2		27.8
82798	12/11/2001	1200	0		25.8
82798	13/11/2001	0		30.2		27.88
82798	13/11/2001	1200	0		26
82798	14/11/2001	0		30.2		27.48
82798	14/11/2001	1200	0.2		25.6
82798	15/11/2001	0		30.2		27.88
82798	15/11/2001	1200	0		25.2
82798	16/11/2001	0		30.6		28.16
82798	16/11/2001	1200	0		26.6
82798	17/11/2001	0		31.2		28.2
82798	17/11/2001	1200	0.2		25.4
82798	18/11/2001	0		30.4		27.84
82798	18/11/2001	1200	5.9		25
82798	19/11/2001	0		30		27.96
82798	19/11/2001	1200	0		26.2
82798	20/11/2001	0		30.2		27.48
82798	20/11/2001	1200	0.6		26
82798	21/11/2001	0		29.4		26.4
82798	21/11/2001	1200	4.7		23.4
82798	22/11/2001	0		30.2		27.36
82798	22/11/2001	1200	1.6		24
82798	23/11/2001	0		30.4		27.72
82798	23/11/2001	1200	0		26.2
82798	24/11/2001	0		30.4		27.96
82798	24/11/2001	1200	0		26.2
82798	25/11/2001	0		30.6		27.84
82798	25/11/2001	1200	0		25.8
82798	26/11/2001	0		30.6		27.8
82798	26/11/2001	1200	0.6		24.8
82798	27/11/2001	0		30		27.72
82798	27/11/2001	1200	0.8		26
82798	28/11/2001	0		30.4		28.12
82798	28/11/2001	1200	0.5		26
82798	29/11/2001	0		30.4		28.08
82798	29/11/2001	1200	0.6		26.2
82798	30/11/2001	0		30.8		28.4
82798	30/11/2001	1200	0		26.4
82798	01/12/2001	0		30.8		28.4
82798	01/12/2001	1200	0		27
82798	02/12/2001	0		30.8		28.2
82798	02/12/2001	1200	0		26
82798	03/12/2001	0		30.8		28.36
82798	03/12/2001	1200	0		26.4
82798	04/12/2001	0		30.8		28.08
82798	04/12/2001	1200	2.3		26
82798	05/12/2001	0		30.8		28.08
82798	05/12/2001	1200	0.3		25.2
82798	06/12/2001	0		31		28.4
82798	06/12/2001	1200	0		26.2
82798	07/12/2001	0		30.8		28.28
82798	07/12/2001	1200	0		26.8
82798	08/12/2001	0		30.6		27.04
82798	08/12/2001	1200	0.5		24
82798	09/12/2001	0		29.2		26.44
82798	09/12/2001	1200	16.2		23.4
82798	10/12/2001	0		29.8		26.16
82798	10/12/2001	1200	10		19.2
82798	11/12/2001	0		29.8		26.48
82798	11/12/2001	1200	3.4		24.2
82798	12/12/2001	0		30		27.48
82798	12/12/2001	1200	11.9		23.6
82798	13/12/2001	0		30.4		27
82798	13/12/2001	1200	0		20
82798	14/12/2001	0		30.6		27.44
82798	14/12/2001	1200	0.5		21.8
82798	15/12/2001	0		29.8		27.92
82798	15/12/2001	1200	1.1		26.2
82798	16/12/2001	0		30.2		28.04
82798	16/12/2001	1200	0.9		25.4
82798	17/12/2001	0		30.2		27.12
82798	17/12/2001	1200	0		23.2
82798	18/12/2001	0		29.8		26.8
82798	18/12/2001	1200	0.1		21
82798	19/12/2001	0		30.6		27.68
82798	19/12/2001	1200	0.2		22.4
82798	20/12/2001	0		30.8		28.48
82798	20/12/2001	1200	0		26.6
82798	21/12/2001	0		31		28.28
82798	21/12/2001	1200	0.6		26
82798	22/12/2001	0		31.2		27.6
82798	22/12/2001	1200	0		21.8
82798	23/12/2001	0		30.8		27.12
82798	23/12/2001	1200	0		21.4
82798	24/12/2001	0		31.2		27.76
82798	24/12/2001	1200	0.1		23.2
82798	25/12/2001	0		31		27.28
82798	25/12/2001	1200	0		21
82798	26/12/2001	0		30.8		27.96
82798	26/12/2001	1200	0		23.8
82798	27/12/2001	0		31		27.92
82798	27/12/2001	1200	1.3		25
82798	28/12/2001	0		31.4		28.36
82798	28/12/2001	1200	0.2		24.2
82798	29/12/2001	0		31		28.12
82798	29/12/2001	1200	0.2		24
82798	30/12/2001	0		31.2		28.04
82798	30/12/2001	1200	0.2		24.4
82798	31/12/2001	0		30		27.24
82798	31/12/2001	1200	0		20.6
82798	01/01/2002	0		30.8		27.16
82798	01/01/2002	1200	0.4		22.2
82798	02/01/2002	0		31		27.16
82798	02/01/2002	1200	1.7		20
82798	03/01/2002	0		30.6		27.72
82798	03/01/2002	1200	1.3		23
82798	04/01/2002	0		31.2		28.92
82798	04/01/2002	1200	0		27
82798	05/01/2002	0		30		27.68
82798	05/01/2002	1200	8.7		25
82798	06/01/2002	0		28.2		25.16
82798	06/01/2002	1200	14.2		24
82798	07/01/2002	0		29		26.32
82798	07/01/2002	1200	15.6		23.8
82798	08/01/2002	0		30.6		26.24
82798	08/01/2002	1200	0.3		23.8
82798	09/01/2002	0		30		27.2
82798	09/01/2002	1200	7		23
82798	10/01/2002	0		30		26.48
82798	10/01/2002	1200	77.4		22.8
82798	11/01/2002	0		30.2		27.44
82798	11/01/2002	1200	7.4		24.8
82798	12/01/2002	0		30.2		27.56
82798	12/01/2002	1200	12.7		24.6
82798	13/01/2002	0		29.8		27.6
82798	13/01/2002	1200	3.4		24.4
82798	14/01/2002	0		30		27.2
82798	14/01/2002	1200	2.6		24.6
82798	15/01/2002	0		30.2		27.8
82798	15/01/2002	1200	0.1		24.4
82798	16/01/2002	0		29.8		27.72
82798	16/01/2002	1200	1.8		25.2
82798	17/01/2002	0		29.8		27.52
82798	17/01/2002	1200	4.6		25.6
82798	18/01/2002	0		29.4		27.28
82798	18/01/2002	1200	0		25
82798	19/01/2002	0		30		27.84
82798	19/01/2002	1200	2		26.2
82798	20/01/2002	0		30.6		28.54
82798	20/01/2002	1200	0		26.9
82798	21/01/2002	0		29		26.66
82798	21/01/2002	1200	2.4		25.9
82798	22/01/2002	0		29.8		27.82
82798	22/01/2002	1200	12.6		25.9
82798	23/01/2002	0		30.2		27.62
82798	23/01/2002	1200	0		25.1
82798	24/01/2002	0		30.2		27.8
82798	24/01/2002	1200	2.4		25.6
82798	25/01/2002	0		30.6		28.6
82798	25/01/2002	1200	0.4		27
82798	26/01/2002	0		30.8		28.26
82798	26/01/2002	1200	0.1		25.3
82798	27/01/2002	0		31		28.56
82798	27/01/2002	1200	0		26.8
82798	28/01/2002	0		30.4		27.96
82798	28/01/2002	1200	0		26
82798	29/01/2002	0		30.8		27.56
82798	29/01/2002	1200	0.3		25.2
82798	30/01/2002	0		30.8		28.64
82798	30/01/2002	1200	0		26.8
82798	31/01/2002	0		31		28.48
82798	31/01/2002	1200	0		27
82798	01/02/2002	0		31		28.54
82798	01/02/2002	1200	0		27.3
82798	02/02/2002	0		31		28.54
82798	02/02/2002	1200	0		27.1
82798	03/02/2002	0		30.8		26.74
82798	03/02/2002	1200	0		24.1
82798	04/02/2002	0		29.8		26.74
82798	04/02/2002	1200	66		23.9
82798	05/02/2002	0		30		27.52
82798	05/02/2002	1200	2.2		24.1
82798	06/02/2002	0		30.2		28.1
82798	06/02/2002	1200	2		25.5
82798	07/02/2002	0		30.8		28.18
82798	07/02/2002	1200	0		25.5
82798	08/02/2002	0		30.8		28.58
82798	08/02/2002	1200	0		26.7
82798	09/02/2002	0		30		27.18
82798	09/02/2002	1200	8.2		24.3
82798	10/02/2002	0		29.8		26.7
82798	10/02/2002	1200	3.4		24.1
82798	11/02/2002	0		30		26.54
82798	11/02/2002	1200	20.2		22.1
82798	12/02/2002	0		30.6		27.86
82798	12/02/2002	1200	8.8		24.1
82798	13/02/2002	0		29.8		27.22
82798	13/02/2002	1200	2.6		23.5
82798	14/02/2002	0		30		26.74
82798	14/02/2002	1200	5		24.5
82798	15/02/2002	0		30.6		28.06
82798	15/02/2002	1200	5.4		25.5
82798	16/02/2002	0		30.4		27.82
82798	16/02/2002	1200	0.8		24.3
82798	17/02/2002	0		30.2		27.42
82798	17/02/2002	1200	5.5		23.9
82798	18/02/2002	0		30.6		27.9
82798	18/02/2002	1200	0.6		23.3
82798	19/02/2002	0		30.6		28.1
82798	19/02/2002	1200	2.6		24.9
82798	20/02/2002	0		30.6		28.34
82798	20/02/2002	1200	0		25.5
82798	21/02/2002	0		31		28.74
82798	21/02/2002	1200	0		26.9
82798	22/02/2002	0		31.2		28.3
82798	22/02/2002	1200	0		24.3
82798	23/02/2002	0		31.2		28.54
82798	23/02/2002	1200	0		25.3
82798	24/02/2002	0		31.2		28.86
82798	24/02/2002	1200	0		26.9
82798	25/02/2002	0		31.4		28.46
82798	25/02/2002	1200	0		24.5
82798	26/02/2002	0		31.4		28.42
82798	26/02/2002	1200	0		24.7
82798	27/02/2002	0		31.4		28.54
82798	27/02/2002	1200	0		25.5
82798	28/02/2002	0		31.4		28.7
82798	28/02/2002	1200	0		27.1
82798	01/03/2002	0		31.6		28.14
82798	01/03/2002	1200	0		24.3
82798	02/03/2002	0		31.4		27.42
82798	02/03/2002	1200	0.5		24.3
82798	03/03/2002	0		30.2		26.06
82798	03/03/2002	1200	7		24.1
82798	04/03/2002	0		30.6		27.58
82798	04/03/2002	1200	29.4		24.1
82798	05/03/2002	0		30.2		26.78
82798	05/03/2002	1200	4.6		24.9
82798	06/03/2002	0		30.6		27.26
82798	06/03/2002	1200	3.1		23.9
82798	07/03/2002	0		30.2		27.14
82798	07/03/2002	1200	67		23.3
82798	08/03/2002	0		30.4		27.46
82798	08/03/2002	1200	24.6		22.9
82798	09/03/2002	0		30.4		27.66
82798	09/03/2002	1200	0.2		24.1
82798	10/03/2002	0		30.6		27.78
82798	10/03/2002	1200	1.4		24.5
82798	11/03/2002	0		30.8		26.92
82798	11/03/2002	1200	0		24.3
82798	12/03/2002	0		31		27.74
82798	12/03/2002	1200	12.2		23.7
82798	13/03/2002	0		30.4		27.1
82798	13/03/2002	1200	0		23.3
82798	14/03/2002	0		30.6		27.82
82798	14/03/2002	1200	0		23.3
82798	15/03/2002	0		30.4		27.82
82798	15/03/2002	1200	0		23.7
82798	16/03/2002	0		30		26.94
82798	16/03/2002	1200	0		23.5
82798	17/03/2002	0		30.8		28.22
82798	17/03/2002	1200	4		24.7
82798	18/03/2002	0		30.8		27.98
82798	18/03/2002	1200	6.4		25.1
82798	19/03/2002	0		30.6		28.26
82798	19/03/2002	1200	6.5		25.3
82798	20/03/2002	0		30.8		28.3
82798	20/03/2002	1200	0		24.9
82798	21/03/2002	0		30.6		28.06
82798	21/03/2002	1200	0		25.5
82798	22/03/2002	0		31		28.02
82798	22/03/2002	1200	0		22.9
82798	23/03/2002	0		29.6		24.98
82798	23/03/2002	1200	15		22.9
82798	24/03/2002	0		29.8		26.98
82798	24/03/2002	1200	22		20.9
82798	25/03/2002	0		30.6		27.54
82798	25/03/2002	1200	0.6		24.5
82798	26/03/2002	0		30.6		28.06
82798	26/03/2002	1200	0.3		23.7
82798	27/03/2002	0		31.2		28.66
82798	27/03/2002	1200	5		26.9
82798	28/03/2002	0		30.8		27.86
82798	28/03/2002	1200	31.2		24.5
82798	29/03/2002	0		31		28.14
82798	29/03/2002	1200	1		24.5
82798	30/03/2002	0		31.2		28.38
82798	30/03/2002	1200	0		24.3
82798	31/03/2002	0		28.6		25.34
82798	31/03/2002	1200	9		23.9
82798	01/04/2002	0		30.6		27.22	83.5
82798	01/04/2002	1200	17.7		24.1
82798	02/04/2002	0		31		27.82	81
82798	02/04/2002	1200	4.5		22.7
82798	03/04/2002	0		30.8		27.54	88.75
82798	03/04/2002	1200	0		27.3
82798	04/04/2002	0		30.8		28.34	80.75
82798	04/04/2002	1200	35.5		24.1
82798	05/04/2002	0		30.8		27.74	72.25
82798	05/04/2002	1200	4.6		24.5
82798	06/04/2002	0		30		27.5	82.25
82798	06/04/2002	1200	0		24.3
82798	07/04/2002	0		30.4		27.66	75.75
82798	07/04/2002	1200	0		23.7
82798	08/04/2002	0		31.2		27.7	76
82798	08/04/2002	1200	0		22.5
82798	09/04/2002	0		30.4		27.18	74.5
82798	09/04/2002	1200	0		21.9
82798	10/04/2002	0		30.4		27.86	78.25
82798	10/04/2002	1200	23		24.3
82798	11/04/2002	0		31		26.9	87.5
82798	11/04/2002	1200	0		24.1
82798	12/04/2002	0		27.8		25.38	87
82798	12/04/2002	1200	16.5		21.5
82798	13/04/2002	0		30.2		27.14	79.25
82798	13/04/2002	1200	1.4		23.1
82798	14/04/2002	0		30.2		27.34	75
82798	14/04/2002	1200	5.6		23.9
82798	15/04/2002	0		30.6		27.16	71.75
82798	15/04/2002	1200	2		21.8
82798	16/04/2002	0		31		27.34	78.5
82798	16/04/2002	1200	4.2		23.9
82798	17/04/2002	0		29.4		25.38	95.5
82798	17/04/2002	1200	2.4		23.9
82798	18/04/2002	0		30.2		26.12	77.75
82798	18/04/2002	1200	25.7		20
82798	19/04/2002	0		30.8		25.82	82.5
82798	19/04/2002	1200	0		24.3
82798	20/04/2002	0		30.2		26.54	76
82798	20/04/2002	1200	15.9		22.5
82798	21/04/2002	0		30.2		26.8	79.5
82798	21/04/2002	1200	7.3		24.4
82798	22/04/2002	0		30.2		27.1	77.75
82798	22/04/2002	1200	0.6		23.1
82798	23/04/2002	0		30.6		27.14	78.25
82798	23/04/2002	1200	1.2		23.9
82798	24/04/2002	0		30.4		27.02	78.25
82798	24/04/2002	1200	3.1		23.5
82798	25/04/2002	0		30.8		27.82	73.75
82798	25/04/2002	1200	0.3		24.7
82798	26/04/2002	0		31		27.46	79
82798	26/04/2002	1200	0.8		24.9
82798	27/04/2002	0		30.6		26.58	86
82798	27/04/2002	1200	0.8		23.5
82798	28/04/2002	0		30		26.98	76.5
82798	28/04/2002	1200	22.6		24.1
82798	29/04/2002	0		31		27.38	77.5
82798	29/04/2002	1200	1		23.1
82798	30/04/2002	0		30.4		27.14
82798	30/04/2002	1200	0		24.7
82798	01/05/2002	0		29.4		26.74	90.75
82798	01/05/2002	1200	46		24.5
82798	02/05/2002	0		30.6		27.58	74.5
82798	02/05/2002	1200	9.5		24.9
82798	03/05/2002	0		30.4		26.98	80
82798	03/05/2002	1200	0.1		23.5
82798	04/05/2002	0		31		26.34	78
82798	04/05/2002	1200	0.1		21.9
82798	05/05/2002	0		31.6		27.46	78
82798	05/05/2002	1200	0		22.7
82798	06/05/2002	0		30.4		26.3	89
82798	06/05/2002	1200	4.3		23.7
82798	07/05/2002	0		30.4		26.66	82.25
82798	07/05/2002	1200	61		23.1
82798	08/05/2002	0		30		27.02	75.25
82798	08/05/2002	1200	10.3		22.7
82798	09/05/2002	0		30.4		27.62	81.25
82798	09/05/2002	1200	0		24.5
82798	10/05/2002	0		30.6		27.1	86.75
82798	10/05/2002	1200	4		24.7
82798	11/05/2002	0		30.6		27.86	77.25
82798	11/05/2002	1200	8.4		25.1
82798	12/05/2002	0		30.2		27.34	73.75
82798	12/05/2002	1200	0.1		23.7
82798	13/05/2002	0		30		26.78	77.5
82798	13/05/2002	1200	0		22.9
82798	14/05/2002	0		29.6		27.1	76.25
82798	14/05/2002	1200	0		23.7
82798	15/05/2002	0		30.4		26.58	90.25
82798	15/05/2002	1200	6.3		24.3
82798	16/05/2002	0		29		25.78	92.5
82798	16/05/2002	1200	33.5		24.3
82798	17/05/2002	0		30.2		27.5	80
82798	17/05/2002	1200	17		24.1
82798	18/05/2002	0		29.8		27.3	79.5
82798	18/05/2002	1200	0		23.3
82798	19/05/2002	0		30.6		27.46	83.75
82798	19/05/2002	1200	0.6		23.7
82798	20/05/2002	0		30		26.5	90.25
82798	20/05/2002	1200	18.8		24.5
82798	21/05/2002	0		30.4		27.38	84
82798	21/05/2002	1200	23		24.1
82798	22/05/2002	0		30.4		28.18	78
82798	22/05/2002	1200	3.1		25.7
82798	23/05/2002	0		30.2		27.78	76.25
82798	23/05/2002	1200	2		24.9
82798	24/05/2002	0		30.2		27.42	74.25
82798	24/05/2002	1200	0		23.9
82798	25/05/2002	0		30		27.34	79.25
82798	25/05/2002	1200	0		24.1
82798	26/05/2002	0		29.6		25.9	84.25
82798	26/05/2002	1200	0		23.5
82798	27/05/2002	0		29.4		26.34	82
82798	27/05/2002	1200	3.6		23.3
82798	28/05/2002	0		27.8		25.46	81.5
82798	28/05/2002	1200	0.6		23.7
82798	29/05/2002	0		27.2		24.7	92.75
82798	29/05/2002	1200	1.7		23.3
82798	30/05/2002	0		29.4		26.22	86.75
82798	30/05/2002	1200	10.7		23.1
82798	31/05/2002	0		27.8		25.52	92.75
82798	31/05/2002	1200	0.8		23.8
82798	01/06/2002	0		28		25.38	85.75
82798	01/06/2002	1200	43.4		22.7
82798	02/06/2002	0		30		26.02	81.75
82798	02/06/2002	1200	11.4		22.3
82798	03/06/2002	0		29.2		26	80.5
82798	03/06/2002	1200	0		22.2
82798	04/06/2002	0		30		26.66	79.5
82798	04/06/2002	1200	0		22.9
82798	05/06/2002	0		30		26.38	86.25
82798	05/06/2002	1200	5.5		23.9
82798	06/06/2002	0		27.8		23.94	91.5
82798	06/06/2002	1200	1.6		21.3
82798	07/06/2002	0		28.4		24.3	93.25
82798	07/06/2002	1200	80.8		21.1
82798	08/06/2002	0		29.6		26.02	85.75
82798	08/06/2002	1200	29.8		22.5
82798	09/06/2002	0		27		24.1	96
82798	09/06/2002	1200	1.6		22.5
82798	10/06/2002	0		29.2		24.86	83.25
82798	10/06/2002	1200	10.2		21.9
82798	11/06/2002	0		29.2		25.82	90.5
82798	11/06/2002	1200	0.1		22.5
82798	12/06/2002	0		25		23.94	96.75
82798	12/06/2002	1200	10.1		22.9
82798	13/06/2002	0		29.4		25.86	83
82798	13/06/2002	1200	11.6		22.7
82798	14/06/2002	0		29.2		25.74	83.75
82798	14/06/2002	1200	0.6		23.3
82798	15/06/2002	0		25.8		24.14	96.25
82798	15/06/2002	1200	19.3		23.1
82798	16/06/2002	0		29		25.5	79.75
82798	16/06/2002	1200	88
82798	17/06/2002	0		28.8		25.26	94.75
82798	17/06/2002	1200	11		22.5
82798	18/06/2002	0		27.4		24.42	91.5
82798	18/06/2002	1200	58.2		23.1
82798	19/06/2002	0		27.4		23.9	94
82798	19/06/2002	1200	23.6		22.5
82798	20/06/2002	0		29.2		25.7	84.5
82798	20/06/2002	1200	14.6
82798	21/06/2002	0		29		27.06	74.75
82798	21/06/2002	1200	2.6		24.7
82798	22/06/2002	0		29.2		25.54	75.25
82798	22/06/2002	1200	2.3		23.1
82798	23/06/2002	0		29.6		24.58	84.5
82798	23/06/2002	1200	0.1		21.3
82798	24/06/2002	0		28.8		24.9	85.5
82798	24/06/2002	1200	0.4		21.7
82798	25/06/2002	0		29.2		26.18	79.25
82798	25/06/2002	1200	0		22.5
82798	26/06/2002	0		28.8		25.38	84.5
82798	26/06/2002	1200	11.9		23.1
82798	27/06/2002	0		28.4		24.78	85
82798	27/06/2002	1200	2.2		21.9
82798	28/06/2002	0		28.2		24.78	85.75
82798	28/06/2002	1200	0.2		21.3
82798	29/06/2002	0		28.6		24.46	92.75
82798	29/06/2002	1200	19		20.5
82798	30/06/2002	0		28.2		25.78	86.25
82798	30/06/2002	1200	12.2		22.7
82798	01/07/2002	0		29		25.96	76
82798	01/07/2002	1200	20		23.8
82798	02/07/2002	0		29		24.5	87.25
82798	02/07/2002	1200	1.2		21.1
82798	03/07/2002	0		26.2		23.08	95
82798	03/07/2002	1200	7.4		21.4
82798	04/07/2002	0		28		24.18	88.25
82798	04/07/2002	1200	7.8		21.5
82798	05/07/2002	0		27.6		24.26	91
82798	05/07/2002	1200	0.2		22.5
82798	06/07/2002	0		28.6		24.74	78.75
82798	06/07/2002	1200	0.4		21.9
82798	07/07/2002	0		29		25.1	81.5
82798	07/07/2002	1200	0		21.1
82798	08/07/2002	0		27.6		25.26	85.75
82798	08/07/2002	1200	0		22.9
82798	09/07/2002	0		27.2		24.28	96
82798	09/07/2002	1200	2.6		23.2
82798	10/07/2002	0		28.4		25.46	84.25
82798	10/07/2002	1200	89.4		23.1
82798	11/07/2002	0		28.8		25.66	79
82798	11/07/2002	1200	22		21.9
82798	12/07/2002	0		28.4		25.18	77.75
82798	12/07/2002	1200	0		21.3
82798	13/07/2002	0		28.6		25.26	83.75
82798	13/07/2002	1200	0		20.7
82798	14/07/2002	0		29		26.46	81.75
82798	14/07/2002	1200	0.2		23.3
82798	15/07/2002	0		29		26.5	75.5
82798	15/07/2002	1200	0.7		24.9
82798	16/07/2002	0		29		26.06	72
82798	16/07/2002	1200	0		22.5
82798	17/07/2002	0		29		25.82	77.25
82798	17/07/2002	1200	0		21.9
82798	18/07/2002	0		29.2		25.62	74.25
82798	18/07/2002	1200	0		20.7
82798	19/07/2002	0		27.6		25.34	81.25
82798	19/07/2002	1200	0		22.3
82798	20/07/2002	0		28.6		24.58	82.75
82798	20/07/2002	1200	4.6		20.9
82798	21/07/2002	0		28.6		25.26	79.25
82798	21/07/2002	1200	2.6		21.1
82798	22/07/2002	0		29.4		25.58	77.5
82798	22/07/2002	1200	1		22.5
82798	23/07/2002	0		29.4		26.1	79.5
82798	23/07/2002	1200	0		21.9
82798	24/07/2002	0		28.6		26.1	80.25
82798	24/07/2002	1200	0		22.9
82798	25/07/2002	0		29.4		26.82	73.5
82798	25/07/2002	1200	1.1		24.9
82798	26/07/2002	0		26.4		24.36	95.5
82798	26/07/2002	1200	19.6		23
82798	27/07/2002	0		28		25.66	86
82798	27/07/2002	1200	53.4		22.3
82798	28/07/2002	0		28.8		26.42	82
82798	28/07/2002	1200	23.4		23.9
82798	29/07/2002	0		29.2		26.58	80.5
82798	29/07/2002	1200	4.2		23.7
82798	30/07/2002	0		28.6		25.86	81
82798	30/07/2002	1200	0.1		23.7
82798	31/07/2002	0		29.2		26.14	76
82798	31/07/2002	1200	0.5		23.7
82798	01/08/2002	0		29.2		26.14	81.25
82798	01/08/2002	1200	0		21.7
82798	02/08/2002	0		29.2		27.02	79.25
82798	02/08/2002	1200	0.2		25.7
82798	03/08/2002	0		29.4		27.06	73
82798	03/08/2002	1200	0		25.5
82798	04/08/2002	0		29		26.3	71.75
82798	04/08/2002	1200	0		22.5
82798	05/08/2002	0		29.2		26.82	65.25
82798	05/08/2002	1200	0		25.1
82798	06/08/2002	0		29.2		25.94	67.5
82798	06/08/2002	1200	0		20.9
82798	07/08/2002	0		29.4		25.42	76.75
82798	07/08/2002	1200	0		21.3
82798	08/08/2002	0		24.4		22.66	91
82798	08/08/2002	1200	0.6		21.1
82798	09/08/2002	0		28.6		24.82	74.25
82798	09/08/2002	1200	21.6		20.7
82798	10/08/2002	0		28.8		25.82	76
82798	10/08/2002	1200	0		21.5
82798	11/08/2002	0		28.8		25.66	84.25
82798	11/08/2002	1200	0.2		22.3
82798	12/08/2002	0		28.2		25.34	80
82798	12/08/2002	1200	7.4		22.9
82798	13/08/2002	0		28.8		25.26	83.5
82798	13/08/2002	1200	2.6		22.5
82798	14/08/2002	0		29		25.38	81
82798	14/08/2002	1200	1		21.1
82798	15/08/2002	0		29		26.7	72
82798	15/08/2002	1200	7.2		23.1
82798	16/08/2002	0		28.6		25.54	89
82798	16/08/2002	1200	0		24.1
82798	17/08/2002	0		27.8		24.18	90
82798	17/08/2002	1200	41		22.5
82798	18/08/2002	0		28.6		25.06	76.5
82798	18/08/2002	1200	25.4		22.5
82798	19/08/2002	0		28		24.86	83.5
82798	19/08/2002	1200	0.8		21.7
82798	20/08/2002	0		28.4		26.02	73.75
82798	20/08/2002	1200	11.8		22.3
82798	21/08/2002	0		28		25.9	71
82798	21/08/2002	1200	0.3		24.1
82798	22/08/2002	0		28.8		25.34	78.5
82798	22/08/2002	1200	0.2		21.1
82798	23/08/2002	0		28		24.82	78
82798	23/08/2002	1200	10.4		22.7
82798	24/08/2002	0		28.6		24.74	77
82798	24/08/2002	1200	2.2		20.9
82798	25/08/2002	0		28.8		25.86	75.75
82798	25/08/2002	1200	1		23.1
82798	26/08/2002	0		29.2		25.58	74.5
82798	26/08/2002	1200	0		20.7
82798	27/08/2002	0		28.4		25.26	73
82798	27/08/2002	1200	0.2		23.1
82798	28/08/2002	0		28.6		24.62	82
82798	28/08/2002	1200	1.1		21.9
82798	29/08/2002	0		28.2		25.26	76.25
82798	29/08/2002	1200	2.3		22.1
82798	30/08/2002	0		28.2		25.42	81.5
82798	30/08/2002	1200	0.7		20.9
82798	31/08/2002	0		28.6		25.98	80.75
82798	31/08/2002	1200	1.9		23.3
82798	01/09/2002	0		28.6		26.02	75.25
82798	01/09/2002	1200	1.5		22.1
82798	02/09/2002	0		29.2		26.7	73.5
82798	02/09/2002	1200	0.2		24.7
82798	03/09/2002	0		29.2		26.86	80.25
82798	03/09/2002	1200	0		25.3
82798	04/09/2002	0		29.4		26.68	68.5
82798	04/09/2002	1200	0.2		24.2
82798	05/09/2002	0		29.2		26.1	68.25
82798	05/09/2002	1200	0		22.1
82798	06/09/2002	0		29.2		26.06	74.5
82798	06/09/2002	1200	0.6		21.9
82798	07/09/2002	0		29.2		26.26	68
82798	07/09/2002	1200	0.2		22.3
82798	08/09/2002	0		29.2		26.94	68.5
82798	08/09/2002	1200	0		25.3
82798	09/09/2002	0		29.4		27.22	73.75
82798	09/09/2002	1200	0.6		25.5
82798	10/09/2002	0		29.4		25.42	74.25
82798	10/09/2002	1200	0		23.3
82798	11/09/2002	0		28.6		25.58	68.75
82798	11/09/2002	1200	9		22.7
82798	12/09/2002	0		29		25.5	73.25
82798	12/09/2002	1200	0		20.7
82798	13/09/2002	0		28.8		25.98	68
82798	13/09/2002	1200	0		22.5
82798	14/09/2002	0		29		25.74	66.25
82798	14/09/2002	1200	0		20.3
82798	15/09/2002	0		28.8		26.7	77
82798	15/09/2002	1200	0		24.7
82798	16/09/2002	0		29.6		26.94	72.5
82798	16/09/2002	1200	0		24.3
82798	17/09/2002	0		29.6		26.86	73
82798	17/09/2002	1200	0		25.5
82798	18/09/2002	0		29.6		25.92	78
82798	18/09/2002	1200	0		24
82798	19/09/2002	0		29.2		25.58	73.5
82798	19/09/2002	1200	1		21.9
82798	20/09/2002	0		29.2		26.54	69.5
82798	20/09/2002	1200	0.1		24.5
82798	21/09/2002	0		29.2		26.14	74
82798	21/09/2002	1200	0		21.1
82798	22/09/2002	0		29.6		26.94	69.75
82798	22/09/2002	1200	0		24.9
82798	23/09/2002	0		29.8		26.9	72.25
82798	23/09/2002	1200	0		24.5
82798	24/09/2002	0		29.8		27.14	78
82798	24/09/2002	1200	0		25.1
82798	25/09/2002	0		30		27.22	70.5
82798	25/09/2002	1200	0		25.3
82798	26/09/2002	0		29.8		27.42	71
82798	26/09/2002	1200	0		25.7
82798	27/09/2002	0		29.8		27.26	74
82798	27/09/2002	1200	0		24.9
82798	28/09/2002	0		29.8		27.22	72.25
82798	28/09/2002	1200	0		25.3
82798	29/09/2002	0		29.8		27.38	65.5
82798	29/09/2002	1200	0		25.5
82798	30/09/2002	0		29.6		26.7	72.5
82798	30/09/2002	1200	0		23.1
82798	01/10/2002	0		30.2		26.34	76
82798	01/10/2002	1200	0		21.7
82798	02/10/2002	0		29.8		27.26	71
82798	02/10/2002	1200	0		25.1
82798	03/10/2002	0		29.8		27.14	76
82798	03/10/2002	1200	0		25.1
82798	04/10/2002	0		29.8		27.06	67.25
82798	04/10/2002	1200	1		24.5
82798	05/10/2002	0		30.4		27.62	71.75
82798	05/10/2002	1200	0		25.5
82798	06/10/2002	0		29.8		26.98	76
82798	06/10/2002	1200	0.2		24.1
82798	07/10/2002	0		29.8		26.66	78.75
82798	07/10/2002	1200	2.4		23.5
82798	08/10/2002	0		29.2		25.5	85.25
82798	08/10/2002	1200	10		23.3
82798	09/10/2002	0		29.4		26.38	80.25
82798	09/10/2002	1200	10.6		23.1
82798	10/10/2002	0		29.2		26.98	68.25
82798	10/10/2002	1200	0.1		24.9
82798	11/10/2002	0		29.2		26.9	67.75
82798	11/10/2002	1200	0		25.3
82798	12/10/2002	0		29.8		26.98	75.5
82798	12/10/2002	1200	0.1		24.9
82798	13/10/2002	0		29.2		26.86	71.5
82798	13/10/2002	1200	0		24.9
82798	14/10/2002	0		30		27.14	72.5
82798	14/10/2002	1200	0		25.1
82798	15/10/2002	0		28.4		25.7	82.25
82798	15/10/2002	1200	10.2		23.7
82798	16/10/2002	0		29.2		26.7	69.75
82798	16/10/2002	1200	0		24.7
82798	17/10/2002	0		29.6		26.58	73
82798	17/10/2002	1200	0		22.7
82798	18/10/2002	0		30		27.42	79.25
82798	18/10/2002	1200	0		25.1
82798	19/10/2002	0		29.4		27.06	76
82798	19/10/2002	1200	7.4		24.3
82798	20/10/2002	0		29.6		27.18	69.5
82798	20/10/2002	1200	0.1		25.1
82798	21/10/2002	0		30		27.06	77.5
82798	21/10/2002	1200	0		24.3
82798	22/10/2002	0		29.2		27.06	75.5
82798	22/10/2002	1200	0		25.3
82798	23/10/2002	0		30		27.38	72
82798	23/10/2002	1200	1		25.1
82798	24/10/2002	0		30.2		27.38	75.75
82798	24/10/2002	1200	0		25.7
82798	25/10/2002	0		29.8		26.98	69
82798	25/10/2002	1200	0		24.7
82798	26/10/2002	0		30		27.1	77.75
82798	26/10/2002	1200	0		25.3
82798	27/10/2002	0		30		27.42	80.5
82798	27/10/2002	1200	0		25.7
82798	28/10/2002	0		29.8		27.12	71.75
82798	28/10/2002	1200	0		24.6
82798	29/10/2002	0		30		27.22	74
82798	29/10/2002	1200	0		25.1
82798	30/10/2002	0		30		27.46	80.25
82798	30/10/2002	1200	0		25.3
82798	31/10/2002	0		30		27.34	75
82798	31/10/2002	1200	0		25.3
82798	01/11/2002	0		30.6		27.54	70.5
82798	01/11/2002	1200	0		25.9
82798	02/11/2002	0		30		27.42	75.25
82798	02/11/2002	1200	0		25.3
82798	03/11/2002	0		29.8		27.34	68.25
82798	03/11/2002	1200	0		25.7
82798	04/11/2002	0		30.2		27.42	76.25
82798	04/11/2002	1200	0		24.7
82798	05/11/2002	0		30.2		27.62	72.25
82798	05/11/2002	1200	0		25.9
82798	06/11/2002	0		30.2		27.62	78
82798	06/11/2002	1200	0		25.7
82798	07/11/2002	0		30		27.54	72.25
82798	07/11/2002	1200	0		25.5
82798	08/11/2002	0		30		27.14	74.75
82798	08/11/2002	1200	0.8		24.1
82798	09/11/2002	0		30		27.38	70.25
82798	09/11/2002	1200	0		25.3
82798	10/11/2002	0		30.6		27.58	76.5
82798	10/11/2002	1200	0		25.3
82798	11/11/2002	0		30.2		27.24	76
82798	11/11/2002	1200	1		23.8
82798	12/11/2002	0		30		26.86	72.5
82798	12/11/2002	1200	2.1		22.7
82798	13/11/2002	0		30		27.14	72.25
82798	13/11/2002	1200	0		24.1
82798	14/11/2002	0		30.2		27.58	73
82798	14/11/2002	1200	0.1		25.7
82798	15/11/2002	0		30.4		27.62	73.75
82798	15/11/2002	1200	0.2		25.3
82798	16/11/2002	0		30.2		27.42	70
82798	16/11/2002	1200	0		25.5
82798	17/11/2002	0		30.4		27.1	84
82798	17/11/2002	1200	0.1		25.5
82798	18/11/2002	0		30.4		27.62	76.5
82798	18/11/2002	1200	0		25.3
82798	19/11/2002	0		30.2		27.62	72.25
82798	19/11/2002	1200	0		25.3
82798	20/11/2002	0		30.4		27.58	72.5
82798	20/11/2002	1200	0		26.1
82798	21/11/2002	0		30.2		26.52	85.25
82798	21/11/2002	1200	0.4		24.2
82798	22/11/2002	0		29.6		25.9	85.75
82798	22/11/2002	1200	8		23.1
82798	23/11/2002	0		30		26.86	84.5
82798	23/11/2002	1200	5.3		24.5
82798	24/11/2002	0		29.6		26.86	79.5
82798	24/11/2002	1200	4		24.5
82798	25/11/2002	0		29.8		26.54	78.25
82798	25/11/2002	1200	2.2		23.1
82798	26/11/2002	0		30		26.82	82.25
82798	26/11/2002	1200	2.9		24.5
82798	27/11/2002	0		30.4		27.5	75.75
82798	27/11/2002	1200	1.8		24.7
82798	28/11/2002	0		30.8		27.6	73.75
82798	28/11/2002	1200	0		25.2
82798	29/11/2002	0		30.4		27.5	68
82798	29/11/2002	1200	2.2		24.3
82798	30/11/2002	0		29.2		26.5	81.5
82798	30/11/2002	1200	4.8		24.1
82798	01/12/2002	0		29.6		26.86	76.5
82798	01/12/2002	1200	0		23.5
82798	02/12/2002	0		29.4		26.5	83.5
82798	02/12/2002	1200	1.4		24.3
82798	03/12/2002	0		30.2		27.42	79.75
82798	03/12/2002	1200	0		24.9
82798	04/12/2002	0		30.4		27.54	77
82798	04/12/2002	1200	0		25.9
82798	05/12/2002	0		30.6		27.7	70.25
82798	05/12/2002	1200	0.2		25.5
82798	06/12/2002	0		30.4		27.78	75
82798	06/12/2002	1200	0		25.7
82798	07/12/2002	0		30.2		27.02	75.75
82798	07/12/2002	1200	0		22.5
82798	08/12/2002	0		30.4		27.98	75
82798	08/12/2002	1200	0		25.1
82798	09/12/2002	0		30.4		27.58	84
82798	09/12/2002	1200	2.4		24.5
82798	10/12/2002	0		30.6		27.86	78.5
82798	10/12/2002	1200	0		26.1
82798	11/12/2002	0		30.8		27.9	70.5
82798	11/12/2002	1200	0.4		25.1
82798	12/12/2002	0		31		28.14	76
82798	12/12/2002	1200	0		25.9
82798	13/12/2002	0		30.8		28.22	76.25
82798	13/12/2002	1200	0		26.3
82798	14/12/2002	0		30.4		27.86	80.5
82798	14/12/2002	1200	0.2		26.3
82798	15/12/2002	0		30.8		28.02	79.5
82798	15/12/2002	1200	3.8		25.7
82798	16/12/2002	0		31		28.02	78
82798	16/12/2002	1200	0.9		25.9
82798	17/12/2002	0		30.8		28.22	77
82798	17/12/2002	1200	0.1		26.7
82798	18/12/2002	0		30.8		28.18	79.25
82798	18/12/2002	1200	0.1		26.1
82798	19/12/2002	0		31		28.46	73.25
82798	19/12/2002	1200	0		26.5
82798	20/12/2002	0		31		28.46	77.25
82798	20/12/2002	1200	0		27.1
82798	21/12/2002	0		31.2		28.26	77.25
82798	21/12/2002	1200	0		26.1
82798	22/12/2002	0		31		27.98	76.25
82798	22/12/2002	1200	0		24.3
82798	23/12/2002	0		31.2		28.18	80
82798	23/12/2002	1200	0		24.9
82798	24/12/2002	0		31.4		28.5	74.75
82798	24/12/2002	1200	0		26.9
82798	25/12/2002	0		30.8		28.5	78
82798	25/12/2002	1200	0		26.9
82798	26/12/2002	0		30.8		28.42	77.25
82798	26/12/2002	1200	0		27.1
82798	27/12/2002	0		31		28.58	78.5
82798	27/12/2002	1200	0		26.5
82798	28/12/2002	0		31.2		29.3	67.75
82798	28/12/2002	1200	0.5		26.9
82798	29/12/2002	0		31		28.34	74.75
82798	29/12/2002	1200	0		26.3
82798	30/12/2002	0		30.8		28.3	72.75
82798	30/12/2002	1200	0		26.7
82798	31/12/2002	0		31		28.26	76
82798	31/12/2002	1200	0		26.3
82798	01/01/2003	0		30.6		27.74	72
82798	01/01/2003	1200	0		24.5
82798	02/01/2003	0		30.8		28.14	77.25
82798	02/01/2003	1200	0		26.3
82798	03/01/2003	0		30.8		27.5	71
82798	03/01/2003	1200	0		23.3
82798	04/01/2003	0		31.2		27.86	77
82798	04/01/2003	1200	0		23.1
82798	05/01/2003	0		31.2		28.5	76.5
82798	05/01/2003	1200	0		26.5
82798	06/01/2003	0		31		28.18	79.25
82798	06/01/2003	1200	0		25.3
82798	07/01/2003	0		31.4		28.34	79.25
82798	07/01/2003	1200	0		25.3
82798	08/01/2003	0		31.4		28.62	78.75
82798	08/01/2003	1200	0		26.7
82798	09/01/2003	0		31.6		28.78	75
82798	09/01/2003	1200	0		27.1
82798	10/01/2003	0		31		28.62	75.75
82798	10/01/2003	1200	0		26.9
82798	11/01/2003	0		31		28.5	74
82798	11/01/2003	1200	0		27.1
82798	12/01/2003	0		31.2		28.02	75.25
82798	12/01/2003	1200	0		24.3
82798	13/01/2003	0		31.2		28.1	72.25
82798	13/01/2003	1200	0		24.7
82798	14/01/2003	0		31.2		28.18	75.5
82798	14/01/2003	1200	0		26.1
82798	15/01/2003	0		32		28.22	70.75
82798	15/01/2003	1200	0		23.9
82798	16/01/2003	0		31.4		28.06	70
82798	16/01/2003	1200	0		23.9
82798	17/01/2003	0		31.4		28.34	72.5
82798	17/01/2003	1200	0		23.9
82798	18/01/2003	0		31.2		27.96	73.5
82798	18/01/2003	1200	0		25.6
82798	19/01/2003	0		30.6		27.98	76.25
82798	19/01/2003	1200	5.6		25.3
82798	20/01/2003	0		31.4		28.22	71.5
82798	20/01/2003	1200	0		24.3
82798	21/01/2003	0		32		28.46	79.5
82798	21/01/2003	1200	4.6		25.1
82798	22/01/2003	0		31		27.02	83
82798	22/01/2003	1200	1.6		24.5
82798	23/01/2003	0		30.8		28.18	77.25
82798	23/01/2003	1200	16.2		24.3
82798	24/01/2003	0		30.8		27.74	84.25
82798	24/01/2003	1200	1.6		25.1
82798	25/01/2003	0		30.8		27.98	79
82798	25/01/2003	1200	7		25.3
82798	26/01/2003	0		30.6		28.02	77
82798	26/01/2003	1200	5.2		24.9
82798	27/01/2003	0		30.8		27.08	86
82798	27/01/2003	1200	0.2		25
82798	28/01/2003	0		30.6		27.82	74
82798	28/01/2003	1200	0.5		23.7
82798	29/01/2003	0		31.4		28.62	78.5
82798	29/01/2003	1200	0		25.9
82798	30/01/2003	0		31.2		28.66	72
82798	30/01/2003	1200	2.2		26.5
82798	31/01/2003	0		28.2		26.24	84
82798	31/01/2003	1200	6.6		23.2
82798	01/02/2003	0		27.8		25.14	95
82798	01/02/2003	1200	30.7		22.5
82798	02/02/2003	0		30.8		27.86	78.75
82798	02/02/2003	1200	13.8		23.3
82798	03/02/2003	0		31.2		27.2	88
82798	03/02/2003	1200	4.8		24.8
82798	04/02/2003	0		29.6		27.58	83
82798	04/02/2003	1200	27.8		24.7
82798	05/02/2003	0		31		28.1	75.75
82798	05/02/2003	1200	2.2		24.7
82798	06/02/2003	0		31		28.1	78.5
82798	06/02/2003	1200	1		24.5
82798	07/02/2003	0		31.2		28.7	73.5
82798	07/02/2003	1200	0		26.7
82798	08/02/2003	0		30.6		27.54	71
82798	08/02/2003	1200	4.6		23.9
82798	09/02/2003	0		30.4		27.46	72.25
82798	09/02/2003	1200	0		23.5
82798	10/02/2003	0		30.6		27.62	71.75
82798	10/02/2003	1200	0		22.7
82798	11/02/2003	0		31		27.74	71
82798	11/02/2003	1200	0		22.7
82798	12/02/2003	0		30.2		27.62	78
82798	12/02/2003	1200	12		25.1
82798	13/02/2003	0		30.6		27.9	74
82798	13/02/2003	1200	0.6		24.5
82798	14/02/2003	0		30.8		28.06	70.5
82798	14/02/2003	1200	0		24.3
82798	15/02/2003	0		30.8		28.34	70.25
82798	15/02/2003	1200	0.2		25.1
82798	16/02/2003	0		31		28.02	73
82798	16/02/2003	1200	0		23.7
82798	17/02/2003	0		31.4		28.74	66.25
82798	17/02/2003	1200	0		26.5
82798	18/02/2003	0		30.6		27.46	80.25
82798	18/02/2003	1200	0		23.7
82798	19/02/2003	0		30.6		27.82	75.5
82798	19/02/2003	1200	9.6		22.7
82798	20/02/2003	0		31.2		27.9	75.5
82798	20/02/2003	1200	0.1		23.1
82798	21/02/2003	0		30.8		27.82	71.75
82798	21/02/2003	1200	3.3		23.9
82798	22/02/2003	0		31		28.18	73
82798	22/02/2003	1200	0		24.5
82798	23/02/2003	0		31.2		27.48	86.5
82798	23/02/2003	1200	1.8		24.8
82798	24/02/2003	0		26.4		25.1	94
82798	24/02/2003	1200	101.8		23.3
82798	25/02/2003	0		30.4		27.62	74
82798	25/02/2003	1200	18.2		23.5
82798	26/02/2003	0		30.8		27.78	74.5
82798	26/02/2003	1200	0.4		23.5
82798	27/02/2003	0		29.2		27.22	87.75
82798	27/02/2003	1200	15.2		24.9
82798	28/02/2003	0		31		28.26	77.5
82798	28/02/2003	1200	4.8		24.9
82798	01/03/2003	0		30.8		28.22	70.75
82798	01/03/2003	1200	0		24.7
82798	02/03/2003	0		31.4		28.3	76
82798	02/03/2003	1200	0		24.1
82798	03/03/2003	0		31.4		27.98	77
82798	03/03/2003	1200	0		24.7
82798	04/03/2003	0		30		26.7	82.25
82798	04/03/2003	1200	11.8		23.7
82798	05/03/2003	0		31.2		28.38	77.75
82798	05/03/2003	1200	0		24.5
82798	06/03/2003	0		30.8		28.04	74.75
82798	06/03/2003	1200	0		24.4
82798	07/03/2003	0		31		28.14	73.25
82798	07/03/2003	1200	9		23.7
82798	08/03/2003	0		30.8		28.06	76.5
82798	08/03/2003	1200	0		24.1
82798	09/03/2003	0		31		27.14	83.25
82798	09/03/2003	1200	4.2		23.9
82798	10/03/2003	0		31		28.1	78
82798	10/03/2003	1200	0.2		23.5
82798	11/03/2003	0		31.4		28.42	70
82798	11/03/2003	1200	0		24.9
82798	12/03/2003	0		31.8		28.38	77.75
82798	12/03/2003	1200	0		23.5
82798	13/03/2003	0		31.6		28.98	75.5
82798	13/03/2003	1200	0.1		25.1
82798	14/03/2003	0		32.2		28.1	88.5
82798	14/03/2003	1200	0.2		25.5
82798	15/03/2003	0		30		27.06	77.5
82798	15/03/2003	1200	13.2		23.9
82798	16/03/2003	0		31.2		27.82	78.5
82798	16/03/2003	1200	4		23.7
82798	17/03/2003	0		29.4		26.54	82
82798	17/03/2003	1200	78		22.9
82798	18/03/2003	0		31		27.82	77.25
82798	18/03/2003	1200	0.3		23.7
82798	19/03/2003	0		29.6		26.6	85.5
82798	19/03/2003	1200	10.4		24
82798	20/03/2003	0		29.8		26.42	92.25
82798	20/03/2003	1200	15		22.9
82798	21/03/2003	0		29		26.26	82
82798	21/03/2003	1200	63.4		23.1
82798	22/03/2003	0		30.8		27.74	83.5
82798	22/03/2003	1200	0		23.5
82798	23/03/2003	0		31		28.38	77.5
82798	23/03/2003	1200	11.4		25.1
82798	24/03/2003	0		30		26.54	84.75
82798	24/03/2003	1200	22.8		23.7
82798	25/03/2003	0		30.8		27.9	77.75
82798	25/03/2003	1200	5		24.3
82798	26/03/2003	0		31		28.34	75
82798	26/03/2003	1200	0.1		25.1
82798	27/03/2003	0		31		28.22	72
82798	27/03/2003	1200	0		24.1
82798	28/03/2003	0		31		28.34	75.25
82798	28/03/2003	1200	0		24.7
82798	29/03/2003	0		30		27.7	81.5
82798	29/03/2003	1200	0.1		24.9
82798	30/03/2003	0		29.4		26.8	86.25
82798	30/03/2003	1200	13		24.2
82798	31/03/2003	0		29.6		27.26	83.5
82798	31/03/2003	1200	12.8		23.3
82798	01/04/2003	0		31.4		28.38	76.25
82798	01/04/2003	1200	10.4		24.5
82798	02/04/2003	0		31.2		28.06	72
82798	02/04/2003	1200	0		24.3
82798	03/04/2003	0		31.4		28.14	72.5
82798	03/04/2003	1200	0		23.7
82798	04/04/2003	0		31.2		28.26	73
82798	04/04/2003	1200	0.4		25.1
82798	05/04/2003	0		30.2		26.94	81
82798	05/04/2003	1200	2.8		24.3
82798	06/04/2003	0		30.6		27.74	79.5
82798	06/04/2003	1200	2.6		24.1
82798	07/04/2003	0		30.6		28.26	75.25
82798	07/04/2003	1200	0		24.1
82798	08/04/2003	0		31		28.56	71
82798	08/04/2003	1200	0		25.2
82798	09/04/2003	0		31.2		28.5	72.25
82798	09/04/2003	1200	6.2		24.1
82798	10/04/2003	0		31.4		28.42	72
82798	10/04/2003	1200	0.1		24.7
82798	11/04/2003	0		31		28.26	72
82798	11/04/2003	1200	0		23.7
82798	12/04/2003	0		31.4		28.5	72
82798	12/04/2003	1200	0		23.5
82798	13/04/2003	0		31.2		28.62	73.75
82798	13/04/2003	1200	0		24.9
82798	14/04/2003	0		31.8		28.46	68.25
82798	14/04/2003	1200	0		24.3
82798	15/04/2003	0		31.8		27.94	73.75
82798	15/04/2003	1200	0		24.1
82798	16/04/2003	0		31.4		28.14	69.5
82798	16/04/2003	1200	0		23.7
82798	17/04/2003	0		31		28.14	74.5
82798	17/04/2003	1200	0		24.1
82798	18/04/2003	0		30.4		27.26	79.75
82798	18/04/2003	1200	5.2		23.9
82798	19/04/2003	0		31.2		27.58	79.25
82798	19/04/2003	1200	7.6		23.9
82798	20/04/2003	0		31.4		27.18	75.75
82798	20/04/2003	1200	7.6		21.9
82798	21/04/2003	0		30.2		27.04	86.5
82798	21/04/2003	1200	1		24.4
82798	22/04/2003	0		31		27.82	73.5
82798	22/04/2003	1200	25.2		23.5
82798	23/04/2003	0		31.2		27.86	77
82798	23/04/2003	1200	0.1		23.7
82798	24/04/2003	0		29		27.06	72.25
82798	24/04/2003	1200	0.1		24.1
82798	25/04/2003	0		31.2		28.5	75.25
82798	25/04/2003	1200	0.2		24.5
82798	26/04/2003	0		30.4		27.46	84
82798	26/04/2003	1200	1.6		24.5
82798	27/04/2003	0		27.2		25.18	94.5
82798	27/04/2003	1200	90.4		23.3
82798	28/04/2003	0		30.2		27.46	73.25
82798	28/04/2003	1200	10		23.7
82798	29/04/2003	0		30.6		27.7	74.75
82798	29/04/2003	1200	0		23.3
82798	30/04/2003	0		30		27.14	82
82798	30/04/2003	1200	35.2		23.9
82798	01/05/2003	0		30		26.9	88.5
82798	01/05/2003	1200	7		24.5
82798	02/05/2003	0		30		26.26	84.75
82798	02/05/2003	1200	1.2		24.3
82798	03/05/2003	0		30.8		28.06	78
82798	03/05/2003	1200	0		23.7
82798	04/05/2003	0		31		28.26	79
82798	04/05/2003	1200	0		24.7
82798	05/05/2003	0		31		28.22	75.75
82798	05/05/2003	1200	0		24.1
82798	06/05/2003	0		30.4		27.3	74.5
82798	06/05/2003	1200	14.8		23.3
82798	07/05/2003	0		30.6		27.3	74.75
82798	07/05/2003	1200	0		23.5
82798	08/05/2003	0		31		27.66	70.75
82798	08/05/2003	1200	0		22.1
82798	09/05/2003	0		30.6		27.66	70.25
82798	09/05/2003	1200	0		22.9
82798	10/05/2003	0		30.4		27.62	72.5
82798	10/05/2003	1200	0		22.3
82798	11/05/2003	0		30.4		27.22	75
82798	11/05/2003	1200	0		22.7
82798	12/05/2003	0		30.8		27.18	76.5
82798	12/05/2003	1200	1		23.1
82798	13/05/2003	0		30.8		27.18	75.75
82798	13/05/2003	1200	1.5		23.9
82798	14/05/2003	0		26.4		24.94	87.25
82798	14/05/2003	1200	80.1		22.5
82798	15/05/2003	0		28.4		26.22	80.25
82798	15/05/2003	1200	42.6		22.5
82798	16/05/2003	0		30.2		27.02	75.75
82798	16/05/2003	1200	2.6		23.7
82798	17/05/2003	0		30.4		27.62	74
82798	17/05/2003	1200	1.6		23.9
82798	18/05/2003	0		30.4		26.12	82
82798	18/05/2003	1200	0.2		23.2
82798	19/05/2003	0		30.2		27.14	79.5
82798	19/05/2003	1200	27.6		22.9
82798	20/05/2003	0		30.4		28.26	73.25
82798	20/05/2003	1200	0		25.9
82798	21/05/2003	0		29.8		27.12	82
82798	21/05/2003	1200	0		24.2
82798	22/05/2003	0		30		26.94	77
82798	22/05/2003	1200	22.4		23.5
82798	23/05/2003	0		30.2		27.14	76.25
82798	23/05/2003	1200	0		22.7
82798	24/05/2003	0		30.4		27.74	73.25
82798	24/05/2003	1200	0		23.7
82798	25/05/2003	0		30.4		27.86	79.25
82798	25/05/2003	1200	0		23.7
82798	26/05/2003	0		30.8		27.98	77
82798	26/05/2003	1200	0		23.9
82798	27/05/2003	0		30.4		28.06	77
82798	27/05/2003	1200	2.2		24.9
82798	28/05/2003	0		30.8		27.74	70.5
82798	28/05/2003	1200	0.2		23.3
82798	29/05/2003	0		30.4		27.82	76.25
82798	29/05/2003	1200	0		25.1
82798	30/05/2003	0		30.2		26.9	74.5
82798	30/05/2003	1200	0		23.9
82798	31/05/2003	0		30		25.98	77.75
82798	31/05/2003	1200	7.6		23.1
82798	01/06/2003	0		30.2		26.78	75.25
82798	01/06/2003	1200	0		21.5
82798	02/06/2003	0		30.6		27.18	73.5
82798	02/06/2003	1200	0		22.3
82798	03/06/2003	0		27.6		24.92	94.25
82798	03/06/2003	1200	5.4		23.6
82798	04/06/2003	0		28.2		25.02	95.25
82798	04/06/2003	1200	44.8		23.1
82798	05/06/2003	0		30.4		27.1	73.25
82798	05/06/2003	1200	23.4		22.7
82798	06/06/2003	0		29.6		26.54	79.75
82798	06/06/2003	1200	0		22.9
82798	07/06/2003	0		29.4		25.42	84.75
82798	07/06/2003	1200	20.8		23.3
82798	08/06/2003	0		29.8		25.7	82.25
82798	08/06/2003	1200	0		21.7
82798	09/06/2003	0		29		24.88	89.25
82798	09/06/2003	1200	0.4		22
82798	10/06/2003	0		28.2		25.14	91.25
82798	10/06/2003	1200	42		21.9
82798	11/06/2003	0		28.6		25.82	86.75
82798	11/06/2003	1200	18.4		23.5
82798	12/06/2003	0		28.8		25.34	87.75
82798	12/06/2003	1200	23.2		22.9
82798	13/06/2003	0		28.6		24.94	92
82798	13/06/2003	1200	8.2		22.5
82798	14/06/2003	0		28.2		24.54	97
82798	14/06/2003	1200	42.6		22.9
82798	15/06/2003	0		26.8		24.06	96
82798	15/06/2003	1200	103.4		22.1
82798	16/06/2003	0		24.4		23.1	97
82798	16/06/2003	1200	76.2		22.3
82798	17/06/2003	0		29		24.94	81
82798	17/06/2003	1200	42.2		20.3
82798	18/06/2003	0		27.8		24.74	86
82798	18/06/2003	1200	0		22.3
82798	19/06/2003	0		28		24.04	97
82798	19/06/2003	1200	32		21.7
82798	20/06/2003	0		28.2		23.82	95
82798	20/06/2003	1200	6.4		21.7
82798	21/06/2003	0		28.2		24.74	89
82798	21/06/2003	1200	91.4		21.9
82798	22/06/2003	0		29		24.38	85
82798	22/06/2003	1200	0		21.1
82798	23/06/2003	0		29		25.38	79
82798	23/06/2003	1200	0		20.5
82798	24/06/2003	0		29.2		26.26	79
82798	24/06/2003	1200	0		22.1
82798	25/06/2003	0		27.6		25.38	86
82798	25/06/2003	1200	4.2		22.1
82798	26/06/2003	0		29		24.56	81
82798	26/06/2003	1200	12.2		20
82798	27/06/2003	0		29.2		25.62	76
82798	27/06/2003	1200	0		20.9
82798	28/06/2003	0		29.6		25.82	79
82798	28/06/2003	1200	0		21.1
82798	29/06/2003	0		26.6		24.54	84
82798	29/06/2003	1200	25		22.1
82798	30/06/2003	0		28.8		25.66	72
82798	30/06/2003	1200	4		21.9
82798	01/07/2003	0		28.6		24.86	88
82798	01/07/2003	1200	0.3		22.5
82798	02/07/2003	0		25.4		22.9	95.25
82798	02/07/2003	1200	8.5		21.9
82798	03/07/2003	0		28.8		24.46	86.25
82798	03/07/2003	1200	5.1		20.9
82798	04/07/2003	0		28.8		24.78	75.5
82798	04/07/2003	1200	4.4		21.7
82798	05/07/2003	0		28.6		24.42	80.25
82798	05/07/2003	1200	0		21.5
82798	06/07/2003	0		28.8		25.3	76.75
82798	06/07/2003	1200	20.6		22.3
82798	07/07/2003	0		29		25.42	79.25
82798	07/07/2003	1200	0		21.1
82798	08/07/2003	0		29		25.9	76.75
82798	08/07/2003	1200	2.2		22.7
82798	09/07/2003	0		29.4		25.38	77.75
82798	09/07/2003	1200	0		21.5
82798	10/07/2003	0		29		25.66	79.5
82798	10/07/2003	1200	0		22.3
82798	11/07/2003	0		27		25.22	87
82798	11/07/2003	1200	10.8		22.9
82798	12/07/2003	0		28.8		24.56	85.75
82798	12/07/2003	1200	14.9		22
82798	13/07/2003	0		29		25.02	75
82798	13/07/2003	1200	20.8		21.5
82798	14/07/2003	0		28.6		24.98	79.25
82798	14/07/2003	1200	0		21.3
82798	15/07/2003	0		29		25.38	77.25
82798	15/07/2003	1200	0.2		22.5
82798	16/07/2003	0		29		26.18	68.5
82798	16/07/2003	1200	0		22.5
82798	17/07/2003	0		29.4		26.62	72
82798	17/07/2003	1200	0		24.7
82798	18/07/2003	0		29		25.74	73
82798	18/07/2003	1200	0.3		21.9
82798	19/07/2003	0		28.4		24.94	79.25
82798	19/07/2003	1200	0.2		21.3
82798	20/07/2003	0		29		24.38	78.75
82798	20/07/2003	1200	6.2		20.9
82798	21/07/2003	0		28.8		24.78	80.5
82798	21/07/2003	1200	0		20.7
82798	22/07/2003	0		28.6		25.1	84
82798	22/07/2003	1200	1.8		22.5
82798	11/08/2003	0		29			73.25
82798	11/08/2003	1200	81
82798	12/08/2003	0		29		25.62	73.75
82798	12/08/2003	1200	0		21.9
82798	13/08/2003	0		28.8		25.62	71
82798	13/08/2003	1200	0		21.5
82798	14/08/2003	0		29		25.42	73
82798	14/08/2003	1200	0.1		22.1
82798	15/08/2003	0		28.6		25.38	81.25
82798	15/08/2003	1200	4		21.9
82798	16/08/2003	0		27.8		26.02	80.75
82798	16/08/2003	1200	10.4		22.9
82798	17/08/2003	0		29.2		26.5	78.75
82798	17/08/2003	1200	1		23.1
82798	18/08/2003	0		29.4		25.62	75.5
82798	18/08/2003	1200	0		23.1
82798	19/08/2003	0		29		25.22	73.5
82798	19/08/2003	1200	0		21.3
82798	20/08/2003	0		29.4		25.46	69.25
82798	20/08/2003	1200	0.6		22.1
82798	21/08/2003	0		28.4		24.66	84.25
82798	21/08/2003	1200	0.8		21.1
82798	22/08/2003	0		28.8		25.1	80
82798	22/08/2003	1200	43.3		22.1
82798	23/08/2003	0		26.2		24.54	80.25
82798	23/08/2003	1200	10		22.1
82798	24/08/2003	0		28.4		25.5	73.25
82798	24/08/2003	1200	17.2		21.5
82798	25/08/2003	0		28.8		25.6	72.5
82798	25/08/2003	1200	0		20.6
82798	26/08/2003	0		28.4		25.22	85.75
82798	26/08/2003	1200	0.4		21.5
82798	27/08/2003	0		28.8		26.14	81.25
82798	27/08/2003	1200	1.6		22.5
82798	28/08/2003	0		29		26.26	77.75
82798	28/08/2003	1200	2.2		23.5
82798	29/08/2003	0		29.2		26.18	75.75
82798	29/08/2003	1200	0		23.1
82798	30/08/2003	0		29.6		26.1	76.75
82798	30/08/2003	1200	0		22.5
82798	31/08/2003	0		29.4		25.78	78.25
82798	31/08/2003	1200	0.4		22.9
82798	01/09/2003	0		29.4		25.82	71
82798	01/09/2003	1200	1		21.5
82798	02/09/2003	0		29.6		26.1	70.75
82798	02/09/2003	1200	0.1		21.5
82798	03/09/2003	0		29.8		26.18	78
82798	03/09/2003	1200	0		23.3
82798	04/09/2003	0		29.2		26.34	79.25
82798	04/09/2003	1200	0.1		22.9
82798	05/09/2003	0		29		26.28	77.25
82798	05/09/2003	1200	1.2		23.4
82798	06/09/2003	0		29		26.14	75
82798	06/09/2003	1200	1		23.1
82798	07/09/2003	0		28.4		24.24	83.75
82798	07/09/2003	1200	1.8		21.8
82798	08/09/2003	0		28.6		25.08	72.75
82798	08/09/2003	1200	41.5		19.2
82798	09/09/2003	0		29.2		26.06	73.25
82798	09/09/2003	1200	0		22.3
82798	10/09/2003	0		29		25.74	74
82798	10/09/2003	1200	0		21.7
82798	11/09/2003	0		28.8		25.74	80.25
82798	11/09/2003	1200	2.3		22.3
82798	12/09/2003	0		29.6		26.14	80.25
82798	12/09/2003	1200	3.7		22.7
82798	13/09/2003	0		28.8		25.66	84.25
82798	13/09/2003	1200	8.6		23.1
82798	14/09/2003	0		29		26.06	79.5
82798	14/09/2003	1200	5.2		22.7
82798	15/09/2003	0		29.4		26.34	75.5
82798	15/09/2003	1200	0		23.7
82798	16/09/2003	0		27		24.7	79.25
82798	16/09/2003	1200	27		22.1
82798	17/09/2003	0		29.2		26.02	72.75
82798	17/09/2003	1200	2.3		21.5
82798	18/09/2003	0		29.6		26.58	74.25
82798	18/09/2003	1200	0		24.1
82798	19/09/2003	0		29.4		26.34	73
82798	19/09/2003	1200	0		21.9
82798	20/09/2003	0		29.6		26.78	66.75
82798	20/09/2003	1200	0		24.3
82798	21/09/2003	0		29.2		25.9	78
82798	21/09/2003	1200	0		23.5
82798	22/09/2003	0		29.2		26.26	69.75
82798	22/09/2003	1200	1.4		23.7
82798	23/09/2003	0		29.2		25.86	71.75
82798	23/09/2003	1200	0		21.3
82798	24/09/2003	0		29.2		26.06	71.5
82798	24/09/2003	1200	0		21.5
82798	25/09/2003	0		29.6		27.06	73.75
82798	25/09/2003	1200	0		24.9
82798	26/09/2003	0		29.4		27.02	76
82798	26/09/2003	1200	0		24.9
82798	27/09/2003	0		29.8		27.34	72.75
82798	27/09/2003	1200	0		25.7
82798	28/09/2003	0		29.8		27.42	75.5
82798	28/09/2003	1200	0		25.5
82798	29/09/2003	0		30		27.62	83.5
82798	29/09/2003	1200	0		25.5
82798	30/09/2003	0		29.8		27.42	74
82798	30/09/2003	1200	0		25.5
82798	01/10/2003	0		30		27.46	54.75
82798	01/10/2003	1200	0		25.5
82798	02/10/2003	0		30		27.42	71.75
82798	02/10/2003	1200	0		25.5
82798	03/10/2003	0		30		27.34	71.25
82798	03/10/2003	1200	0		25.7
82798	04/10/2003	0		30		26.98	72
82798	04/10/2003	1200	0.3		23.7
82798	05/10/2003	0		30.2		27.34	72.25
82798	05/10/2003	1200	0		25.1
82798	06/10/2003	0		30.2		27.42	73.75
82798	06/10/2003	1200	0		25.5
82798	07/10/2003	0		30.4		27.42	71.5
82798	07/10/2003	1200	0		25.3
82798	08/10/2003	0		30.2		26.64	75
82798	08/10/2003	1200	0		24
82798	09/10/2003	0		30		27.1	69.5
82798	09/10/2003	1200	0.2		23.3
82798	10/10/2003	0		30.2		27.42	72.5
82798	10/10/2003	1200	0		25.5
82798	11/10/2003	0		30.6		27.26	72
82798	11/10/2003	1200	0		24.9
82798	12/10/2003	0		30.4		27.54	76
82798	12/10/2003	1200	0		25.3
[truncated: 6,736 more rows]
